# Supplementary material for: Genes associated with thermosensitive genic male sterility in rice identified by comparative expression profiling
Source: BMC Genomics. 2014 Dec 16;15(1):1114. doi: 10.1186/1471-2164-15-1114 (PMC4320516; doi:10.1186/1471-2164-15-1114)
Supplement: Supplementary file 1 — Additional file 1: Primers used in all PCR experiments. (XLS 30 KB) [file 12864_2014_6904_MOESM1_ESM.xls]

## Sheet: Sheet1
Additional file 1: Primers used in all PCR experiments.
symbol	Forward primer	Reverse primer
RNA gel blot analysis
Ugp1	ATGGCGGTCGCCGCCGACGTG	TCAAAGATCCTCCGGACCGTTG
qRT-PCR
Ugp1-ORF	TAAACCACCTGATCCATAAC	CCAACAGCTGAACTCTCCCT
Ugp1-3'UTR	TCACGGAAACCTTCCAGATA	ATACAACGCCCTTGGCACAC
LOC_Os07g22850	TACGTGCTGGAGAACATGGT	AGATTTCTGGCCAGGATCCC
LOC_Os01g04370	ATGTGATCGGTGAGGGAA	TCAACGAGCAAGAACTAAGAA
LOC_Os02g48770	TCGCCGAGATGGAGTTTG	GGAGGAGTGGAAGAGGTGG
LOC_Os03g52860	ATCCCCAACAGCATCTCCATC	CCGGTAAAGACCACCGTAAAAC
LOC_Os04g43200	ATGGCGACGGTATCGTTTATC	TGCTTAGCCCTGTGGATGTTT
LOC_Os02g39720	CCTGGTCATTTTGCACGTGA	CGTGGGCTGTAACTCCTTCT
LOC_Os02g09100	GTGTTGTGATGGCTCCGTTT	TCCTGTTGACACTGTGCTCA
LOC_Os09g06230	TTTTGAAAGTGCCCGTCCTG	TCTCACCAGCAGCTTCATCA
LOC_Os11g07500	TACAGGAGGCTGCGAGAAAA	CAGTCTTCTAGCCAGCCGTA
LOC_Os05g51500	GCAGGAGGGTAAGCTCTTGA	GCACCATCGGCTACTTGAAG
LOC_Os05g19630	GACCGGTCAAAGCTTCGATC	GGAGGAGCGCATCAATGAAG
LOC_Os06g38980	CAATTTTGGCCATGGTGTGC	TTTGGCATGTGTCTGAAGCC
β-actin	GATCACTGCCTTGGCTCCTA	GTACTCAGCCTTGGCAATCC
UBQ5	ACCACTTCGACCGCCACTACT	ACGCCTAAGCCTGCTGGTT
SDHA	TGGGGTACTGGGAGAATG	GGTGGGAACGACTCAACT
Semi-quantitative RT-PCR
transgenic Ugp1	CCAAATCCACCCGTCGGCACCT	TCAAAGATCCTCCGGACCGTTG
SR32 (Os03g0344100)	GCCCAACCCAAACCCTAG	ATCGGACATCAAGGACAGC
SR33a (Os07g0673500)	CGGCGTCCTGCTACTTCC	AAGCAAACAAACGACGGAAT
SR33 (Os05g0364600)	AGTCGCAGGAACGATGAG	AGTGCTGTATGTATAGCATGAAGT
SCL26 (Os03g0374575)	CATCCGGAAGCTTCTGGAA	CCTAGAAGATCAGGATGGCC
SCL30a (Os02g0252100)	TTCTCCCTCGCCAACTCGCCTAC	TCCTTCTGTTAGTCACTGCGGGC
SCL30 (Os12g0572400)	AACAATGAGGAGGTACAGCCCA	CAGGCGATGTGCCATACCAA
RSZ37 (Os01g0155600)	TGTGCTGCTTCTCCCGTC	GATACAGATCCACTCAAATCCCAA
RS29 (Os04g0118900)	ACGCAGGGTTTTCTGGTTCT	CAGATGCAAACCCTTCAGCA
RS33 (Os02g0122800)	CCCCGGAGGTTTGAGAAGAGTT	TGCGTCCATTGATCTGAAGCAG
Actin	TCAACCCCAAGGCCAATCGT	GACCTCAGGGCAGCGGAAAC
