# Supplementary material for: Genes associated with thermosensitive genic male sterility in rice identified by comparative expression profiling
Source: BMC Genomics. 2014 Dec 16;15(1):1114. doi: 10.1186/1471-2164-15-1114 (PMC4320516; doi:10.1186/1471-2164-15-1114)
Supplement: Supplementary file 4 — Additional file 4: Gene ontology (GO) categories and enrichment of the up-regulated and down-regulated DEGs between TGMS-Co27 and H1493 plants grown at high temperature (Co27HT vs. H1493HT). (XLS 2 MB) [file 12864_2014_6904_MOESM4_ESM.xls]

## Sheet: UpGO_Result
Additional file 4:Gene ontology (GO) categories and enrichment of the up-regulated and down-regulated DEGs between TGMS-Co27 and H1493 plants grown at high temperature (Co27HT vs. H1493HT).
GOID	GOTerm	DifGene	AllDifGene	GeneInGOID	AllGene	P-Value	FDR	Enrichment	(-log2P)
GO:0009719	response to endogenous stimulus	61	398	1704	19233	0.000144029	0.0808001	1.72991	12.7614
GO:0048610	cellular process involved in reproduction	4	398	16	19233	0.000644645	0.180823	12.081	10.5992
GO:0006952	defense response	26	398	645	19233	0.00198175	0.370588	1.94795	8.97901
GO:0009694	jasmonic acid metabolic process	4	398	30	19233	0.00491369	0.538997	6.44322	7.66898
GO:0007568	aging	5	398	54	19233	0.00709279	0.538997	4.47446	7.13943
GO:0019748	secondary metabolic process	25	398	683	19233	0.0073504	0.538997	1.76882	7.08796
GO:0010500	transmitting tissue development	2	398	5	19233	0.00812152	0.538997	19.3296	6.94403
GO:0080027	response to herbivore	3	398	19	19233	0.0097347	0.538997	7.63012	6.68265
GO:0009581	detection of external stimulus	3	398	19	19233	0.0097347	0.538997	7.63012	6.68265
GO:0006950	response to stress	87	398	3152	19233	0.0111724	0.538997	1.33382	6.48392
GO:0048868	pollen tube development	4	398	39	19233	0.0113104	0.538997	4.95632	6.4662
GO:0010167	response to nitrate	10	398	199	19233	0.0115293	0.538997	2.42835	6.43855
GO:0015706	nitrate transport	10	398	217	19233	0.0193579	0.598625	2.22692	5.69093
GO:0009058	biosynthetic process	37	398	1229	19233	0.0236902	0.598625	1.45484	5.39956
GO:0071805	potassium ion transmembrane transport	3	398	29	19233	0.0269686	0.598625	4.99905	5.21257
GO:0009695	jasmonic acid biosynthetic process	8	398	171	19233	0.0315809	0.598625	2.26078	4.9848
GO:0010089	xylem development	5	398	85	19233	0.0372527	0.598625	2.8426	4.74651
GO:0007047	cellular cell wall organization	11	398	280	19233	0.0387096	0.598625	1.89845	4.69116
GO:0006520	cellular amino acid metabolic process	24	398	765	19233	0.0388962	0.598625	1.51605	4.68423
GO:0005975	carbohydrate metabolic process	22	398	689	19233	0.0395952	0.598625	1.54301	4.65853
GO:0046622	positive regulation of organ growth	1	398	1	19233	0.0402338	0.598625	48.3241	4.63545
GO:0019750	chloroplast localization	1	398	1	19233	0.0402338	0.598625	48.3241	4.63545
GO:0007108	cytokinesis, initiation of separation	1	398	1	19233	0.0402338	0.598625	48.3241	4.63545
GO:0040009	regulation of growth rate	1	398	1	19233	0.0402338	0.598625	48.3241	4.63545
GO:0000012	single strand break repair	1	398	1	19233	0.0402338	0.598625	48.3241	4.63545
GO:0006464	cellular protein modification process	38	398	1331	19233	0.0418982	0.598625	1.37965	4.57697
GO:0007165	signal transduction	49	398	1783	19233	0.0420247	0.598625	1.32803	4.57262
GO:0045727	positive regulation of translation	2	398	15	19233	0.0459657	0.598625	6.44322	4.4433
GO:0009607	response to biotic stimulus	36	398	1261	19233	0.0461941	0.598625	1.37959	4.43615
GO:0031425	chloroplast RNA processing	2	398	16	19233	0.0510262	0.598625	6.04052	4.29262
GO:0055114	oxidation-reduction process	33	398	1151	19233	0.0513279	0.598625	1.38549	4.28411
GO:0002237	response to molecule of bacterial origin	5	398	94	19233	0.0523369	0.598625	2.57043	4.25603
GO:0043086	negative regulation of catalytic activity	4	398	65	19233	0.0524464	0.598625	2.97379	4.25301
GO:0015696	ammonium transport	3	398	39	19233	0.0537885	0.598625	3.71724	4.21656
GO:0006862	nucleotide transport	3	398	39	19233	0.0537885	0.598625	3.71724	4.21656
GO:0043269	regulation of ion transport	3	398	39	19233	0.0537885	0.598625	3.71724	4.21656
GO:0010197	polar nucleus fusion	2	398	17	19233	0.0562751	0.598625	5.68519	4.15136
GO:0015802	basic amino acid transport	3	398	40	19233	0.0569743	0.598625	3.62431	4.13354
GO:0009605	response to external stimulus	22	398	720	19233	0.057052	0.598625	1.47657	4.13158
GO:0006914	autophagy	4	398	67	19233	0.0571277	0.598625	2.88502	4.12967
GO:2000014	regulation of endosperm development	1	398	2	19233	0.0597381	0.598625	24.1621	4.0652
GO:0050891	multicellular organismal water homeostasis	1	398	2	19233	0.0597381	0.598625	24.1621	4.0652
GO:0019388	galactose catabolic process	1	398	2	19233	0.0597381	0.598625	24.1621	4.0652
GO:0006433	prolyl-tRNA aminoacylation	1	398	2	19233	0.0597381	0.598625	24.1621	4.0652
GO:0006884	cell volume homeostasis	1	398	2	19233	0.0597381	0.598625	24.1621	4.0652
GO:0071669	plant-type cell wall organization or biogenesis	1	398	2	19233	0.0597381	0.598625	24.1621	4.0652
GO:0035019	somatic stem cell maintenance	1	398	2	19233	0.0597381	0.598625	24.1621	4.0652
GO:0048462	carpel formation	1	398	2	19233	0.0597381	0.598625	24.1621	4.0652
GO:0030198	extracellular matrix organization	1	398	2	19233	0.0597381	0.598625	24.1621	4.0652
GO:0035280	miRNA loading onto RISC involved in gene silencing by miRNA	1	398	2	19233	0.0597381	0.598625	24.1621	4.0652
GO:0042593	glucose homeostasis	1	398	2	19233	0.0597381	0.598625	24.1621	4.0652
GO:0051259	protein oligomerization	1	398	2	19233	0.0597381	0.598625	24.1621	4.0652
GO:0010586	miRNA metabolic process	1	398	2	19233	0.0597381	0.598625	24.1621	4.0652
GO:0045493	xylan catabolic process	2	398	18	19233	0.0617025	0.598625	5.36935	4.01853
GO:0050776	regulation of immune response	2	398	19	19233	0.067299	0.598625	5.08675	3.89327
GO:0019853	L-ascorbic acid biosynthetic process	2	398	19	19233	0.067299	0.598625	5.08675	3.89327
GO:0016114	terpenoid biosynthetic process	2	398	19	19233	0.067299	0.598625	5.08675	3.89327
GO:0006468	protein phosphorylation	34	398	1229	19233	0.0699798	0.598625	1.33688	3.83692
GO:0009851	auxin biosynthetic process	2	398	20	19233	0.0730555	0.598625	4.83241	3.77486
GO:0016045	detection of bacterium	2	398	20	19233	0.0730555	0.598625	4.83241	3.77486
GO:0009860	pollen tube growth	7	398	174	19233	0.0787887	0.598625	1.94407	3.66587
GO:0030418	nicotianamine biosynthetic process	1	398	3	19233	0.078845	0.598625	16.108	3.66484
GO:0019255	glucose 1-phosphate metabolic process	1	398	3	19233	0.078845	0.598625	16.108	3.66484
GO:0009267	cellular response to starvation	1	398	3	19233	0.078845	0.598625	16.108	3.66484
GO:0006423	cysteinyl-tRNA aminoacylation	1	398	3	19233	0.078845	0.598625	16.108	3.66484
GO:0006266	DNA ligation	1	398	3	19233	0.078845	0.598625	16.108	3.66484
GO:0007043	cell-cell junction assembly	1	398	3	19233	0.078845	0.598625	16.108	3.66484
GO:0042407	cristae formation	1	398	3	19233	0.078845	0.598625	16.108	3.66484
GO:0001906	cell killing	1	398	3	19233	0.078845	0.598625	16.108	3.66484
GO:0010067	procambium histogenesis	1	398	3	19233	0.078845	0.598625	16.108	3.66484
GO:0006121	mitochondrial electron transport, succinate to ubiquinone	1	398	3	19233	0.078845	0.598625	16.108	3.66484
GO:0006104	succinyl-CoA metabolic process	1	398	3	19233	0.078845	0.598625	16.108	3.66484
GO:0009590	detection of gravity	1	398	3	19233	0.078845	0.598625	16.108	3.66484
GO:0010026	trichome differentiation	2	398	21	19233	0.078963	0.598625	4.6023	3.66268
GO:0005983	starch catabolic process	2	398	22	19233	0.085013	0.635897	4.3931	3.55617
GO:0009832	plant-type cell wall biogenesis	6	398	144	19233	0.0875787	0.643914	2.01351	3.51328
GO:0005992	trehalose biosynthetic process	2	398	23	19233	0.0911973	0.643914	4.2021	3.45487
GO:0012501	programmed cell death	2	398	23	19233	0.0911973	0.643914	4.2021	3.45487
GO:0006813	potassium ion transport	4	398	81	19233	0.0957672	0.643914	2.38638	3.38433
GO:0009969	xyloglucan biosynthetic process	2	398	24	19233	0.0975078	0.643914	4.02701	3.35834
GO:0010112	regulation of systemic acquired resistance	1	398	4	19233	0.0975627	0.643914	12.081	3.35753
GO:0006168	adenine salvage	1	398	4	19233	0.0975627	0.643914	12.081	3.35753
GO:0010266	response to vitamin B1	1	398	4	19233	0.0975627	0.643914	12.081	3.35753
GO:0010482	regulation of epidermal cell division	1	398	4	19233	0.0975627	0.643914	12.081	3.35753
GO:0051103	DNA ligation involved in DNA repair	1	398	4	19233	0.0975627	0.643914	12.081	3.35753
GO:0006820	anion transport	3	398	52	19233	0.101586	0.655379	2.78793	3.29923
GO:0007169	transmembrane receptor protein tyrosine kinase signaling pathway	7	398	186	19233	0.101636	0.655379	1.81865	3.29851
GO:0030245	cellulose catabolic process	2	398	25	19233	0.103937	0.662598	3.86593	3.26622
GO:0030154	cell differentiation	13	398	417	19233	0.106207	0.66946	1.50651	3.23505
GO:0009827	plant-type cell wall modification	5	398	120	19233	0.112875	0.691696	2.01351	3.1472
GO:0010338	leaf formation	1	398	5	19233	0.115899	0.691696	9.66482	3.10906
GO:0016068	type I hypersensitivity	1	398	5	19233	0.115899	0.691696	9.66482	3.10906
GO:0000914	phragmoplast assembly	1	398	5	19233	0.115899	0.691696	9.66482	3.10906
GO:0006917	induction of apoptosis	1	398	5	19233	0.115899	0.691696	9.66482	3.10906
GO:0010583	response to cyclopentenone	6	398	157	19233	0.117411	0.693346	1.84678	3.09035
GO:0009269	response to desiccation	3	398	57	19233	0.123244	0.720204	2.54337	3.02042
GO:2000022	regulation of jasmonic acid mediated signaling pathway	1	398	6	19233	0.133862	0.729094	8.05402	2.90118
GO:0006725	cellular aromatic compound metabolic process	1	398	6	19233	0.133862	0.729094	8.05402	2.90118
GO:0009168	purine ribonucleoside monophosphate biosynthetic process	1	398	6	19233	0.133862	0.729094	8.05402	2.90118
GO:0010262	somatic embryogenesis	1	398	6	19233	0.133862	0.729094	8.05402	2.90118
GO:0048354	mucilage biosynthetic process involved in seed coat development	1	398	6	19233	0.133862	0.729094	8.05402	2.90118
GO:0035265	organ growth	1	398	6	19233	0.133862	0.729094	8.05402	2.90118
GO:0009685	gibberellin metabolic process	1	398	6	19233	0.133862	0.729094	8.05402	2.90118
GO:0010054	trichoblast differentiation	2	398	30	19233	0.137608	0.739371	3.22161	2.86136
GO:0005982	starch metabolic process	3	398	61	19233	0.141653	0.739371	2.3766	2.81957
GO:0009867	jasmonic acid mediated signaling pathway	10	398	322	19233	0.144457	0.739371	1.50075	2.79128
GO:0019760	glucosinolate metabolic process	2	398	31	19233	0.144601	0.739371	3.11769	2.78985
GO:0009688	abscisic acid biosynthetic process	2	398	31	19233	0.144601	0.739371	3.11769	2.78985
GO:0009833	primary cell wall biogenesis	1	398	7	19233	0.151459	0.739371	6.90345	2.723
GO:0019363	pyridine nucleotide biosynthetic process	1	398	7	19233	0.151459	0.739371	6.90345	2.723
GO:0042353	fucose biosynthetic process	1	398	7	19233	0.151459	0.739371	6.90345	2.723
GO:0016123	xanthophyll biosynthetic process	1	398	7	19233	0.151459	0.739371	6.90345	2.723
GO:0009850	auxin metabolic process	2	398	34	19233	0.165984	0.739371	2.8426	2.59088
GO:0009733	response to auxin stimulus	10	398	334	19233	0.168319	0.739371	1.44683	2.57073
GO:0000184	nuclear-transcribed mRNA catabolic process, nonsense-mediated decay	1	398	8	19233	0.168698	0.739371	6.04052	2.56749
GO:0030433	ER-associated protein catabolic process	1	398	8	19233	0.168698	0.739371	6.04052	2.56749
GO:0006446	regulation of translational initiation	1	398	8	19233	0.168698	0.739371	6.04052	2.56749
GO:0010233	phloem transport	1	398	8	19233	0.168698	0.739371	6.04052	2.56749
GO:0015695	organic cation transport	1	398	8	19233	0.168698	0.739371	6.04052	2.56749
GO:0010190	cytochrome b6f complex assembly	1	398	8	19233	0.168698	0.739371	6.04052	2.56749
GO:0019513	lactose catabolic process, using glucoside 3-dehydrogenase	1	398	8	19233	0.168698	0.739371	6.04052	2.56749
GO:0019515	lactose catabolic process via UDP-galactose	1	398	8	19233	0.168698	0.739371	6.04052	2.56749
GO:0016106	sesquiterpenoid biosynthetic process	1	398	8	19233	0.168698	0.739371	6.04052	2.56749
GO:0032544	plastid translation	1	398	8	19233	0.168698	0.739371	6.04052	2.56749
GO:0033014	tetrapyrrole biosynthetic process	1	398	8	19233	0.168698	0.739371	6.04052	2.56749
GO:0015812	gamma-aminobutyric acid transport	1	398	8	19233	0.168698	0.739371	6.04052	2.56749
GO:0051762	sesquiterpene biosynthetic process	1	398	8	19233	0.168698	0.739371	6.04052	2.56749
GO:0009435	NAD biosynthetic process	1	398	8	19233	0.168698	0.739371	6.04052	2.56749
GO:0000271	polysaccharide biosynthetic process	4	398	104	19233	0.178469	0.769551	1.85862	2.48625
GO:0010109	regulation of photosynthesis	1	398	9	19233	0.185585	0.769551	5.36935	2.42984
GO:0080147	root hair cell development	1	398	9	19233	0.185585	0.769551	5.36935	2.42984
GO:0006568	tryptophan metabolic process	1	398	9	19233	0.185585	0.769551	5.36935	2.42984
GO:0006313	transposition, DNA-mediated	1	398	9	19233	0.185585	0.769551	5.36935	2.42984
GO:0035194	posttranscriptional gene silencing by RNA	1	398	9	19233	0.185585	0.769551	5.36935	2.42984
GO:0031930	mitochondria-nucleus signaling pathway	1	398	9	19233	0.185585	0.769551	5.36935	2.42984
GO:0030001	metal ion transport	4	398	106	19233	0.186558	0.769551	1.82355	2.42231
GO:0010150	leaf senescence	3	398	71	19233	0.191098	0.782525	2.04186	2.38762
GO:0034440	lipid oxidation	1	398	10	19233	0.202129	0.796668	4.83241	2.30665
GO:0048437	floral organ development	1	398	10	19233	0.202129	0.796668	4.83241	2.30665
GO:0051329	interphase of mitotic cell cycle	1	398	10	19233	0.202129	0.796668	4.83241	2.30665
GO:0007015	actin filament organization	2	398	39	19233	0.202651	0.796668	2.47816	2.30293
GO:0042128	nitrate assimilation	2	398	39	19233	0.202651	0.796668	2.47816	2.30293
GO:0007623	circadian rhythm	4	398	110	19233	0.203072	0.796668	1.75724	2.29994
GO:0009664	plant-type cell wall organization	5	398	150	19233	0.209631	0.81055	1.6108	2.25407
GO:0030244	cellulose biosynthetic process	4	398	112	19233	0.211484	0.81055	1.72586	2.24138
GO:0006612	protein targeting to membrane	12	398	440	19233	0.215657	0.81055	1.31793	2.21319
GO:0009697	salicylic acid biosynthetic process	9	398	314	19233	0.215806	0.81055	1.38509	2.21219
GO:0009228	thiamine biosynthetic process	1	398	11	19233	0.218336	0.81055	4.3931	2.19538
GO:0010411	xyloglucan metabolic process	1	398	11	19233	0.218336	0.81055	4.3931	2.19538
GO:0015937	coenzyme A biosynthetic process	1	398	11	19233	0.218336	0.81055	4.3931	2.19538
GO:0008152	metabolic process	42	398	1770	19233	0.224165	0.81055	1.14667	2.15736
GO:0006508	proteolysis	16	398	617	19233	0.225624	0.81055	1.25314	2.14801
GO:0010363	regulation of plant-type hypersensitive response	12	398	445	19233	0.226026	0.81055	1.30312	2.14544
GO:0009809	lignin biosynthetic process	3	398	78	19233	0.227895	0.81055	1.85862	2.13356
GO:0009987	cellular process	42	398	1774	19233	0.228152	0.81055	1.14409	2.13193
GO:0009807	lignan biosynthetic process	1	398	12	19233	0.234213	0.81055	4.02701	2.09411
GO:0006821	chloride transport	1	398	12	19233	0.234213	0.81055	4.02701	2.09411
GO:0005990	lactose catabolic process	1	398	12	19233	0.234213	0.81055	4.02701	2.09411
GO:0009396	folic acid-containing compound biosynthetic process	1	398	12	19233	0.234213	0.81055	4.02701	2.09411
GO:0010189	vitamin E biosynthetic process	1	398	12	19233	0.234213	0.81055	4.02701	2.09411
GO:0048229	gametophyte development	1	398	12	19233	0.234213	0.81055	4.02701	2.09411
GO:0010468	regulation of gene expression	1	398	12	19233	0.234213	0.81055	4.02701	2.09411
GO:0009595	detection of biotic stimulus	4	398	119	19233	0.241628	0.81055	1.62434	2.04914
GO:0009610	response to symbiotic fungus	2	398	45	19233	0.247621	0.81055	2.14774	2.0138
GO:0000059	protein import into nucleus, docking	1	398	13	19233	0.249766	0.81055	3.71724	2.00135
GO:0010030	positive regulation of seed germination	1	398	13	19233	0.249766	0.81055	3.71724	2.00135
GO:0006882	cellular zinc ion homeostasis	1	398	13	19233	0.249766	0.81055	3.71724	2.00135
GO:0006779	porphyrin-containing compound biosynthetic process	1	398	13	19233	0.249766	0.81055	3.71724	2.00135
GO:0010256	endomembrane system organization	1	398	13	19233	0.249766	0.81055	3.71724	2.00135
GO:0006875	cellular metal ion homeostasis	1	398	13	19233	0.249766	0.81055	3.71724	2.00135
GO:0010099	regulation of photomorphogenesis	1	398	13	19233	0.249766	0.81055	3.71724	2.00135
GO:0015977	carbon fixation	1	398	13	19233	0.249766	0.81055	3.71724	2.00135
GO:0009736	cytokinin mediated signaling pathway	3	398	84	19233	0.260376	0.81055	1.72586	1.94133
GO:0009106	lipoate metabolic process	2	398	47	19233	0.262706	0.81055	2.05635	1.92848
GO:0009108	coenzyme biosynthetic process	2	398	47	19233	0.262706	0.81055	2.05635	1.92848
GO:0006766	vitamin metabolic process	2	398	47	19233	0.262706	0.81055	2.05635	1.92848
GO:0006733	oxidoreduction coenzyme metabolic process	2	398	47	19233	0.262706	0.81055	2.05635	1.92848
GO:0044272	sulfur compound biosynthetic process	2	398	47	19233	0.262706	0.81055	2.05635	1.92848
GO:0010214	seed coat development	1	398	14	19233	0.265003	0.81055	3.45172	1.91592
GO:0010229	inflorescence development	1	398	14	19233	0.265003	0.81055	3.45172	1.91592
GO:0010161	red light signaling pathway	1	398	14	19233	0.265003	0.81055	3.45172	1.91592
GO:0006349	regulation of gene expression by genetic imprinting	1	398	14	19233	0.265003	0.81055	3.45172	1.91592
GO:0043068	positive regulation of programmed cell death	1	398	14	19233	0.265003	0.81055	3.45172	1.91592
GO:0009165	nucleotide biosynthetic process	3	398	85	19233	0.265849	0.81055	1.70556	1.91132
GO:0010382	cellular cell wall macromolecule metabolic process	3	398	86	19233	0.271335	0.817941	1.68573	1.88185
GO:0009657	plastid organization	3	398	86	19233	0.271335	0.817941	1.68573	1.88185
GO:0006888	ER to Golgi vesicle-mediated transport	4	398	126	19233	0.272647	0.817941	1.5341	1.87489
GO:0010114	response to red light	3	398	87	19233	0.276833	0.82608	1.66635	1.85291
GO:0042787	protein ubiquitination involved in ubiquitin-dependent protein catabolic process	1	398	15	19233	0.27993	0.829093	3.22161	1.83686
GO:0000272	polysaccharide catabolic process	2	398	50	19233	0.285328	0.829093	1.93296	1.80931
GO:0006098	pentose-phosphate shunt	6	398	213	19233	0.288282	0.829093	1.36124	1.79445
GO:0006970	response to osmotic stress	5	398	171	19233	0.288711	0.829093	1.41299	1.7923
GO:0019538	protein metabolic process	25	398	1057	19233	0.290043	0.829093	1.14295	1.78566
GO:0006334	nucleosome assembly	2	398	51	19233	0.292855	0.829093	1.89506	1.77174
GO:0042546	cell wall biogenesis	3	398	90	19233	0.293383	0.829093	1.6108	1.76915
GO:0010102	lateral root morphogenesis	1	398	16	19233	0.294553	0.829093	3.02026	1.7634
GO:0006006	glucose metabolic process	1	398	16	19233	0.294553	0.829093	3.02026	1.7634
GO:0006367	transcription initiation from RNA polymerase II promoter	1	398	16	19233	0.294553	0.829093	3.02026	1.7634
GO:0048767	root hair elongation	6	398	215	19233	0.295239	0.829093	1.34858	1.76005
GO:0009741	response to brassinosteroid stimulus	3	398	91	19233	0.298914	0.829093	1.5931	1.7422
GO:0000096	sulfur amino acid metabolic process	2	398	52	19233	0.30037	0.829093	1.85862	1.73519
GO:0019252	starch biosynthetic process	5	398	175	19233	0.304379	0.829093	1.38069	1.71606
GO:0009117	nucleotide metabolic process	2	398	53	19233	0.307872	0.829093	1.82355	1.6996
GO:0009072	aromatic amino acid family metabolic process	2	398	53	19233	0.307872	0.829093	1.82355	1.6996
GO:0006811	ion transport	2	398	53	19233	0.307872	0.829093	1.82355	1.6996
GO:0015074	DNA integration	2	398	53	19233	0.307872	0.829093	1.82355	1.6996
GO:0019752	carboxylic acid metabolic process	1	398	17	19233	0.308878	0.829093	2.8426	1.69489
GO:0080148	negative regulation of response to water deprivation	1	398	17	19233	0.308878	0.829093	2.8426	1.69489
GO:0015833	peptide transport	1	398	17	19233	0.308878	0.829093	2.8426	1.69489
GO:0009963	positive regulation of flavonoid biosynthetic process	4	398	135	19233	0.313379	0.833203	1.43183	1.67402
GO:0015995	chlorophyll biosynthetic process	4	398	135	19233	0.313379	0.833203	1.43183	1.67402
GO:0010305	leaf vascular tissue pattern formation	1	398	18	19233	0.322911	0.846931	2.68467	1.63079
GO:0019253	reductive pentose-phosphate cycle	1	398	18	19233	0.322911	0.846931	2.68467	1.63079
GO:0009753	response to jasmonic acid stimulus	7	398	267	19233	0.324586	0.846931	1.26692	1.62333
GO:0006915	apoptotic process	7	398	267	19233	0.324586	0.846931	1.26692	1.62333
GO:0009932	cell tip growth	3	398	96	19233	0.32662	0.846931	1.51013	1.61431
GO:0071472	cellular response to salt stress	2	398	56	19233	0.330266	0.846931	1.72586	1.5983
GO:0009653	anatomical structure morphogenesis	3	398	97	19233	0.332164	0.846931	1.49456	1.59003
GO:0007275	multicellular organismal development	12	398	493	19233	0.333791	0.846931	1.17625	1.58298
GO:0009116	nucleoside metabolic process	1	398	19	19233	0.336659	0.846931	2.54337	1.57064
GO:0006874	cellular calcium ion homeostasis	1	398	19	19233	0.336659	0.846931	2.54337	1.57064
GO:0032313	regulation of Rab GTPase activity	1	398	19	19233	0.336659	0.846931	2.54337	1.57064
GO:0008272	sulfate transport	1	398	19	19233	0.336659	0.846931	2.54337	1.57064
GO:0009718	anthocyanin-containing compound biosynthetic process	2	398	58	19233	0.345081	0.864242	1.66635	1.53499
GO:0015031	protein transport	7	398	274	19233	0.347261	0.865837	1.23456	1.52591
GO:0009817	defense response to fungus, incompatible interaction	2	398	59	19233	0.352447	0.87488	1.63811	1.50452
GO:0007154	cell communication	4	398	144	19233	0.354568	0.876268	1.34234	1.49586
GO:0009627	systemic acquired resistance	9	398	367	19233	0.357569	0.879808	1.18506	1.48371
GO:0006546	glycine catabolic process	2	398	60	19233	0.359784	0.881393	1.6108	1.4748
GO:0009658	chloroplast organization	4	398	147	19233	0.368313	0.88974	1.31494	1.441
GO:0044237	cellular metabolic process	3	398	104	19233	0.370846	0.88974	1.39397	1.43111
GO:0040007	growth	4	398	148	19233	0.372891	0.88974	1.30606	1.42318
GO:0009738	abscisic acid mediated signaling pathway	7	398	282	19233	0.373363	0.88974	1.19953	1.42135
GO:0042744	hydrogen peroxide catabolic process	5	398	193	19233	0.375916	0.88974	1.25192	1.41152
GO:0010053	root epidermal cell differentiation	1	398	22	19233	0.376246	0.88974	2.19655	1.41025
GO:0043067	regulation of programmed cell death	1	398	22	19233	0.376246	0.88974	2.19655	1.41025
GO:0043090	amino acid import	3	398	105	19233	0.376343	0.88974	1.38069	1.40988
GO:0010207	photosystem II assembly	4	398	149	19233	0.377465	0.88974	1.29729	1.40558
GO:0010106	cellular response to iron ion starvation	3	398	106	19233	0.381829	0.896259	1.36766	1.389
GO:0009306	protein secretion	1	398	23	19233	0.388909	0.901561	2.10105	1.3625
GO:0019953	sexual reproduction	1	398	23	19233	0.388909	0.901561	2.10105	1.3625
GO:0042938	dipeptide transport	1	398	23	19233	0.388909	0.901561	2.10105	1.3625
GO:0006826	iron ion transport	3	398	108	19233	0.392766	0.906757	1.34234	1.34826
GO:0016049	cell growth	6	398	243	19233	0.39474	0.907577	1.19319	1.34103
GO:0046274	lignin catabolic process	1	398	24	19233	0.401313	0.91519	2.01351	1.3172
GO:0006783	heme biosynthetic process	1	398	24	19233	0.401313	0.91519	2.01351	1.3172
GO:0034968	histone lysine methylation	3	398	110	19233	0.403652	0.916796	1.31793	1.30882
GO:0009735	response to cytokinin stimulus	2	398	67	19233	0.410168	0.919061	1.44251	1.28571
GO:0043069	negative regulation of programmed cell death	6	398	248	19233	0.412615	0.919061	1.16913	1.27713
GO:0016070	RNA metabolic process	1	398	25	19233	0.413465	0.919061	1.93296	1.27416
GO:0006357	regulation of transcription from RNA polymerase II promoter	1	398	25	19233	0.413465	0.919061	1.93296	1.27416
GO:0015992	proton transport	1	398	25	19233	0.413465	0.919061	1.93296	1.27416
GO:0006626	protein targeting to mitochondrion	3	398	112	19233	0.414479	0.919061	1.2944	1.27063
GO:0006995	cellular response to nitrogen starvation	2	398	69	19233	0.424205	0.928943	1.4007	1.23717
GO:0030048	actin filament-based movement	2	398	69	19233	0.424205	0.928943	1.4007	1.23717
GO:0000041	transition metal ion transport	3	398	114	19233	0.42524	0.928943	1.27169	1.23365
GO:0006629	lipid metabolic process	14	398	625	19233	0.425558	0.928943	1.08246	1.23257
GO:0006886	intracellular protein transport	5	398	206	19233	0.427598	0.929778	1.17292	1.22567
GO:0006091	generation of precursor metabolites and energy	2	398	71	19233	0.438064	0.948856	1.36124	1.19079
GO:0009965	leaf morphogenesis	5	398	210	19233	0.443346	0.95633	1.15057	1.1735
GO:0006418	tRNA aminoacylation for protein translation	2	398	72	19233	0.444924	0.95633	1.34234	1.16837
GO:0032504	multicellular organism reproduction	1	398	28	19233	0.448458	0.95994	1.72586	1.15695
GO:0009628	response to abiotic stimulus	27	398	1254	19233	0.45079	0.95994	1.04047	1.14947
GO:0009073	aromatic amino acid family biosynthetic process	2	398	73	19233	0.451736	0.95994	1.32395	1.14645
GO:0009690	cytokinin metabolic process	1	398	29	19233	0.459651	0.973073	1.66635	1.12139
GO:0035556	intracellular signal transduction	4	398	168	19233	0.463088	0.976664	1.15057	1.11064
GO:0009723	response to ethylene stimulus	6	398	264	19233	0.469236	0.981472	1.09828	1.09162
GO:0019216	regulation of lipid metabolic process	1	398	30	19233	0.470617	0.981472	1.6108	1.08738
GO:0042127	regulation of cell proliferation	1	398	30	19233	0.470617	0.981472	1.6108	1.08738
GO:0008284	positive regulation of cell proliferation	2	398	77	19233	0.478494	0.982045	1.25517	1.06343
GO:0006730	one-carbon metabolic process	1	398	31	19233	0.481359	0.982045	1.55884	1.05482
GO:0071215	cellular response to abscisic acid stimulus	1	398	31	19233	0.481359	0.982045	1.55884	1.05482
GO:0007264	small GTPase mediated signal transduction	2	398	78	19233	0.485057	0.982045	1.23908	1.04377
GO:0048443	stamen development	2	398	78	19233	0.485057	0.982045	1.23908	1.04377
GO:0016117	carotenoid biosynthetic process	3	398	126	19233	0.488124	0.982045	1.15057	1.03468
GO:0008652	cellular amino acid biosynthetic process	2	398	79	19233	0.491567	0.982045	1.2234	1.02454
GO:0010817	regulation of hormone levels	2	398	79	19233	0.491567	0.982045	1.2234	1.02454
GO:0048527	lateral root development	2	398	79	19233	0.491567	0.982045	1.2234	1.02454
GO:0048513	organ development	1	398	32	19233	0.491883	0.982045	1.51013	1.02361
GO:0052541	plant-type cell wall cellulose metabolic process	1	398	32	19233	0.491883	0.982045	1.51013	1.02361
GO:0006623	protein targeting to vacuole	4	398	175	19233	0.493614	0.982045	1.10455	1.01855
GO:0010310	regulation of hydrogen peroxide metabolic process	5	398	223	19233	0.493648	0.982045	1.0835	1.01844
GO:0009749	response to glucose stimulus	2	398	80	19233	0.498025	0.983178	1.2081	1.00571
GO:0009831	plant-type cell wall modification involved in multidimensional cell growth	1	398	33	19233	0.502192	0.983178	1.46437	0.993688
GO:0055085	transmembrane transport	11	398	517	19233	0.507396	0.983178	1.02817	0.978816
GO:0006857	oligopeptide transport	3	398	130	19233	0.508328	0.983178	1.11517	0.976168
GO:0010075	regulation of meristem growth	4	398	179	19233	0.510719	0.983178	1.07987	0.969398
GO:0048653	anther development	2	398	82	19233	0.51078	0.983178	1.17864	0.969225
GO:0002238	response to molecule of fungal origin	1	398	34	19233	0.512292	0.983178	1.4213	0.964961
GO:0009863	salicylic acid mediated signaling pathway	4	398	180	19233	0.514954	0.983178	1.07387	0.957486
GO:0015824	proline transport	2	398	83	19233	0.517077	0.983178	1.16444	0.95155
GO:0009734	auxin mediated signaling pathway	3	398	132	19233	0.51827	0.983178	1.09828	0.948224
GO:0009414	response to water deprivation	7	398	327	19233	0.518517	0.983178	1.03446	0.947538
GO:0009615	response to virus	1	398	35	19233	0.522187	0.983178	1.38069	0.937363
GO:0042752	regulation of circadian rhythm	1	398	35	19233	0.522187	0.983178	1.38069	0.937363
GO:0009451	RNA modification	1	398	35	19233	0.522187	0.983178	1.38069	0.937363
GO:0042538	hyperosmotic salinity response	4	398	183	19233	0.527552	0.983178	1.05626	0.922616
GO:0006865	amino acid transport	4	398	183	19233	0.527552	0.983178	1.05626	0.922616
GO:0010051	xylem and phloem pattern formation	2	398	85	19233	0.529506	0.983178	1.13704	0.917282
GO:0008654	phospholipid biosynthetic process	1	398	36	19233	0.53188	0.983178	1.34234	0.910827
GO:0006032	chitin catabolic process	1	398	36	19233	0.53188	0.983178	1.34234	0.910827
GO:0052546	cell wall pectin metabolic process	1	398	36	19233	0.53188	0.983178	1.34234	0.910827
GO:0009693	ethylene biosynthetic process	2	398	86	19233	0.535637	0.983178	1.12382	0.900672
GO:0016567	protein ubiquitination	6	398	285	19233	0.540903	0.983178	1.01735	0.886559
GO:0009585	red, far-red light phototransduction	1	398	37	19233	0.541376	0.983178	1.30606	0.885297
GO:0015994	chlorophyll metabolic process	1	398	37	19233	0.541376	0.983178	1.30606	0.885297
GO:0009624	response to nematode	2	398	87	19233	0.541713	0.983178	1.1109	0.884399
GO:0010200	response to chitin	9	398	436	19233	0.550042	0.983178	0.997516	0.862387
GO:0009742	brassinosteroid mediated signaling pathway	1	398	38	19233	0.550679	0.983178	1.27169	0.860716
GO:0016998	cell wall macromolecule catabolic process	1	398	38	19233	0.550679	0.983178	1.27169	0.860716
GO:0006636	unsaturated fatty acid biosynthetic process	2	398	89	19233	0.553697	0.983178	1.08594	0.852832
GO:0000023	maltose metabolic process	3	398	140	19233	0.556899	0.983178	1.03552	0.844513
GO:0009835	fruit ripening	1	398	39	19233	0.559793	0.983178	1.23908	0.837035
GO:0009620	response to fungus	3	398	142	19233	0.566258	0.983178	1.02093	0.820469
GO:0009862	systemic acquired resistance, salicylic acid mediated signaling pathway	6	398	293	19233	0.567063	0.983178	0.989572	0.818418
GO:0046685	response to arsenic-containing substance	1	398	40	19233	0.568722	0.983178	1.2081	0.814206
GO:0007059	chromosome segregation	1	398	40	19233	0.568722	0.983178	1.2081	0.814206
GO:0000165	MAPK cascade	5	398	244	19233	0.570829	0.983178	0.990248	0.80887
GO:0006099	tricarboxylic acid cycle	1	398	41	19233	0.577469	0.983178	1.17864	0.792186
GO:0006839	mitochondrial transport	1	398	41	19233	0.577469	0.983178	1.17864	0.792186
GO:0006302	double-strand break repair	1	398	41	19233	0.577469	0.983178	1.17864	0.792186
GO:0006913	nucleocytoplasmic transport	1	398	41	19233	0.577469	0.983178	1.17864	0.792186
GO:0009828	plant-type cell wall loosening	1	398	42	19233	0.586038	0.983178	1.15057	0.770934
GO:0045088	regulation of innate immune response	1	398	42	19233	0.586038	0.983178	1.15057	0.770934
GO:0010304	PSII associated light-harvesting complex II catabolic process	1	398	42	19233	0.586038	0.983178	1.15057	0.770934
GO:0009637	response to blue light	2	398	95	19233	0.588292	0.983178	1.01735	0.765395
GO:0006351	transcription, DNA-dependent	34	398	1692	19233	0.590678	0.983178	0.971052	0.759557
GO:0009737	response to abscisic acid stimulus	10	398	502	19233	0.591294	0.983178	0.962632	0.758051
GO:0009611	response to wounding	9	398	452	19233	0.591709	0.983178	0.962206	0.757039
GO:0009626	plant-type hypersensitive response	4	398	199	19233	0.591808	0.983178	0.971339	0.756799
GO:0006606	protein import into nucleus	2	398	96	19233	0.593859	0.983178	1.00675	0.751807
GO:0070838	divalent metal ion transport	2	398	96	19233	0.593859	0.983178	1.00675	0.751807
GO:0051246	regulation of protein metabolic process	1	398	43	19233	0.594433	0.983178	1.12382	0.750415
GO:0002679	respiratory burst involved in defense response	3	398	149	19233	0.59803	0.983178	0.972969	0.741709
GO:0030422	production of siRNA involved in RNA interference	1	398	44	19233	0.602657	0.983178	1.09828	0.730591
GO:0030243	cellulose metabolic process	1	398	44	19233	0.602657	0.983178	1.09828	0.730591
GO:0006979	response to oxidative stress	6	398	305	19233	0.604868	0.983178	0.950638	0.725309
GO:0042545	cell wall modification	2	398	99	19233	0.610219	0.983178	0.976245	0.712601
GO:0000160	two-component signal transduction system (phosphorelay)	1	398	45	19233	0.610714	0.983178	1.07387	0.711431
GO:0009910	negative regulation of flower development	1	398	45	19233	0.610714	0.983178	1.07387	0.711431
GO:0048589	developmental growth	1	398	45	19233	0.610714	0.983178	1.07387	0.711431
GO:0006904	vesicle docking involved in exocytosis	1	398	45	19233	0.610714	0.983178	1.07387	0.711431
GO:0006816	calcium ion transport	3	398	152	19233	0.611167	0.983178	0.953766	0.710361
GO:0009750	response to fructose stimulus	3	398	153	19233	0.615481	0.983178	0.947532	0.700214
GO:0042023	DNA endoreduplication	2	398	100	19233	0.615558	0.983178	0.966482	0.700032
GO:0009825	multidimensional cell growth	2	398	101	19233	0.620841	0.983178	0.956913	0.687704
GO:0031348	negative regulation of defense response	6	398	311	19233	0.623067	0.983178	0.932298	0.682541
GO:0048367	shoot development	1	398	47	19233	0.62634	0.983178	1.02817	0.674981
GO:0009409	response to cold	9	398	468	19233	0.631422	0.983178	0.92931	0.663323
GO:0006355	regulation of transcription, DNA-dependent	37	398	1875	19233	0.632753	0.983178	0.953596	0.660286
GO:0052542	defense response by callose deposition	1	398	48	19233	0.633916	0.983178	1.00675	0.657636
GO:0030036	actin cytoskeleton organization	1	398	48	19233	0.633916	0.983178	1.00675	0.657636
GO:0009744	response to sucrose stimulus	4	398	212	19233	0.639977	0.983178	0.911776	0.643907
GO:0006944	cellular membrane fusion	6	398	317	19233	0.640769	0.983178	0.914652	0.642123
GO:0042732	D-xylose metabolic process	1	398	49	19233	0.641338	0.983178	0.986207	0.640844
GO:0009856	pollination	1	398	49	19233	0.641338	0.983178	0.986207	0.640844
GO:0009773	photosynthetic electron transport in photosystem I	1	398	49	19233	0.641338	0.983178	0.986207	0.640844
GO:0042631	cellular response to water deprivation	2	398	106	19233	0.646409	0.983178	0.911776	0.629481
GO:0019915	lipid storage	2	398	106	19233	0.646409	0.983178	0.911776	0.629481
GO:0016556	mRNA modification	2	398	106	19233	0.646409	0.983178	0.911776	0.629481
GO:0016926	protein desumoylation	2	398	106	19233	0.646409	0.983178	0.911776	0.629481
GO:0009888	tissue development	1	398	50	19233	0.648609	0.983178	0.966482	0.62458
GO:0009751	response to salicylic acid stimulus	3	398	161	19233	0.648805	0.983178	0.900449	0.624144
GO:0009853	photorespiration	3	398	161	19233	0.648805	0.983178	0.900449	0.624144
GO:0050826	response to freezing	2	398	107	19233	0.651354	0.983178	0.903255	0.618485
GO:0031408	oxylipin biosynthetic process	1	398	51	19233	0.655732	0.983178	0.947532	0.608822
GO:0030003	cellular cation homeostasis	2	398	109	19233	0.661079	0.983178	0.886681	0.597106
GO:0008361	regulation of cell size	1	398	52	19233	0.66271	0.983178	0.92931	0.59355
GO:0045036	protein targeting to chloroplast	1	398	52	19233	0.66271	0.983178	0.92931	0.59355
GO:0009411	response to UV	1	398	52	19233	0.66271	0.983178	0.92931	0.59355
GO:0050832	defense response to fungus	7	398	380	19233	0.670038	0.983178	0.890181	0.577685
GO:0051707	response to other organism	2	398	111	19233	0.670582	0.983178	0.870705	0.576513
GO:0043900	regulation of multi-organism process	2	398	111	19233	0.670582	0.983178	0.870705	0.576513
GO:0009908	flower development	5	398	276	19233	0.675209	0.983178	0.875437	0.566595
GO:0002831	regulation of response to biotic stimulus	2	398	112	19233	0.675252	0.983178	0.862931	0.566502
GO:0048765	root hair cell differentiation	3	398	168	19233	0.67622	0.983178	0.862931	0.564435
GO:0009062	fatty acid catabolic process	1	398	54	19233	0.676245	0.983178	0.894891	0.564383
GO:0010015	root morphogenesis	1	398	54	19233	0.676245	0.983178	0.894891	0.564383
GO:0009553	embryo sac development	1	398	54	19233	0.676245	0.983178	0.894891	0.564383
GO:0043481	anthocyanin accumulation in tissues in response to UV light	2	398	113	19233	0.679868	0.983178	0.855294	0.556674
GO:0048316	seed development	1	398	55	19233	0.682806	0.983178	0.87862	0.550452
GO:0010162	seed dormancy process	3	398	170	19233	0.683754	0.983178	0.852779	0.548451
GO:0009991	response to extracellular stimulus	2	398	114	19233	0.684429	0.983178	0.847792	0.547027
GO:0000085	G2 phase of mitotic cell cycle	2	398	115	19233	0.688937	0.983178	0.840419	0.537557
GO:0010388	cullin deneddylation	2	398	115	19233	0.688937	0.983178	0.840419	0.537557
GO:0006754	ATP biosynthetic process	1	398	56	19233	0.689235	0.983178	0.862931	0.536933
GO:0010264	myo-inositol hexakisphosphate biosynthetic process	1	398	56	19233	0.689235	0.983178	0.862931	0.536933
GO:0006366	transcription from RNA polymerase II promoter	1	398	56	19233	0.689235	0.983178	0.862931	0.536933
GO:0043161	proteasomal ubiquitin-dependent protein catabolic process	2	398	116	19233	0.693391	0.983178	0.833174	0.528259
GO:0006278	RNA-dependent DNA replication	1	398	57	19233	0.695532	0.983178	0.847792	0.523811
GO:0043247	telomere maintenance in response to DNA damage	1	398	57	19233	0.695532	0.983178	0.847792	0.523811
GO:0016051	carbohydrate biosynthetic process	1	398	58	19233	0.701702	0.983178	0.833174	0.51107
GO:0032204	regulation of telomere maintenance	1	398	58	19233	0.701702	0.983178	0.833174	0.51107
GO:0009686	gibberellin biosynthetic process	1	398	58	19233	0.701702	0.983178	0.833174	0.51107
GO:0010638	positive regulation of organelle organization	1	398	58	19233	0.701702	0.983178	0.833174	0.51107
GO:0071555	cell wall organization	3	398	176	19233	0.705561	0.983178	0.823707	0.503158
GO:0008150	biological_process	104	398	5312	19233	0.707463	0.983178	0.946105	0.499273
GO:0045087	innate immune response	2	398	120	19233	0.71068	0.983178	0.805402	0.492729
GO:0016226	iron-sulfur cluster assembly	2	398	121	19233	0.714871	0.983178	0.798746	0.484244
GO:0015979	photosynthesis	3	398	179	19233	0.716021	0.983178	0.809901	0.481926
GO:0016132	brassinosteroid biosynthetic process	2	398	122	19233	0.719012	0.983178	0.792199	0.475913
GO:0006569	tryptophan catabolic process	1	398	61	19233	0.719469	0.983178	0.792199	0.474995
GO:0016458	gene silencing	1	398	61	19233	0.719469	0.983178	0.792199	0.474995
GO:0006855	drug transmembrane transport	1	398	62	19233	0.725153	0.983178	0.779421	0.463643
GO:0009416	response to light stimulus	3	398	182	19233	0.726189	0.983178	0.796551	0.461583
GO:0009845	seed germination	3	398	183	19233	0.729514	0.983178	0.792199	0.454992
GO:0016570	histone modification	1	398	64	19233	0.736176	0.983178	0.755064	0.441877
GO:0016572	histone phosphorylation	1	398	65	19233	0.74152	0.983178	0.743448	0.431442
GO:0010182	sugar mediated signaling pathway	2	398	128	19233	0.742795	0.983178	0.755064	0.428964
GO:0031347	regulation of defense response	2	398	129	19233	0.746586	0.983178	0.749211	0.42162
GO:0000724	double-strand break repair via homologous recombination	1	398	66	19233	0.746756	0.983178	0.732184	0.421291
GO:0007129	synapsis	1	398	66	19233	0.746756	0.983178	0.732184	0.421291
GO:0010072	primary shoot apical meristem specification	1	398	66	19233	0.746756	0.983178	0.732184	0.421291
GO:0006833	water transport	3	398	189	19233	0.748795	0.983178	0.76705	0.417357
GO:0019344	cysteine biosynthetic process	3	398	189	19233	0.748795	0.983178	0.76705	0.417357
GO:0022900	electron transport chain	2	398	130	19233	0.750329	0.983178	0.743448	0.414405
GO:0006972	hyperosmotic response	2	398	130	19233	0.750329	0.983178	0.743448	0.414405
GO:0010286	heat acclimation	1	398	67	19233	0.751886	0.983178	0.721256	0.411415
GO:0006364	rRNA processing	4	398	248	19233	0.752741	0.983178	0.779421	0.409774
GO:0006633	fatty acid biosynthetic process	2	398	131	19233	0.754023	0.983178	0.737773	0.407319
GO:0009887	organ morphogenesis	2	398	131	19233	0.754023	0.983178	0.737773	0.407319
GO:0006406	mRNA export from nucleus	1	398	68	19233	0.756911	0.983178	0.710649	0.401805
GO:0007020	microtubule nucleation	1	398	68	19233	0.756911	0.983178	0.710649	0.401805
GO:0048519	negative regulation of biological process	1	398	68	19233	0.756911	0.983178	0.710649	0.401805
GO:0006661	phosphatidylinositol biosynthetic process	1	398	68	19233	0.756911	0.983178	0.710649	0.401805
GO:0016036	cellular response to phosphate starvation	2	398	132	19233	0.75767	0.983178	0.732184	0.400358
GO:0045454	cell redox homeostasis	2	398	133	19233	0.76127	0.983178	0.726679	0.393519
GO:0031047	gene silencing by RNA	2	398	133	19233	0.76127	0.983178	0.726679	0.393519
GO:0000956	nuclear-transcribed mRNA catabolic process	2	398	134	19233	0.764824	0.983178	0.721256	0.386801
GO:0048825	cotyledon development	1	398	71	19233	0.771383	0.983178	0.680621	0.374481
GO:0000911	cytokinesis by cell plate formation	3	398	197	19233	0.77276	0.983178	0.7359	0.371907
GO:0030968	endoplasmic reticulum unfolded protein response	3	398	198	19233	0.775619	0.983178	0.732184	0.366579
GO:0009944	polarity specification of adaxial/abaxial axis	1	398	72	19233	0.776012	0.983178	0.671168	0.365849
GO:0010103	stomatal complex morphogenesis	2	398	138	19233	0.778578	0.983178	0.70035	0.361086
GO:0007389	pattern specification process	1	398	73	19233	0.780548	0.983178	0.661974	0.357442
GO:0006417	regulation of translation	1	398	73	19233	0.780548	0.983178	0.661974	0.357442
GO:0010050	vegetative phase change	1	398	73	19233	0.780548	0.983178	0.661974	0.357442
GO:0016571	histone methylation	1	398	73	19233	0.780548	0.983178	0.661974	0.357442
GO:0042138	meiotic DNA double-strand break formation	1	398	73	19233	0.780548	0.983178	0.661974	0.357442
GO:0015996	chlorophyll catabolic process	1	398	73	19233	0.780548	0.983178	0.661974	0.357442
GO:0009826	unidimensional cell growth	2	398	139	19233	0.781904	0.983178	0.695311	0.354936
GO:0006487	protein N-linked glycosylation	2	398	139	19233	0.781904	0.983178	0.695311	0.354936
GO:0010332	response to gamma radiation	1	398	75	19233	0.789344	0.983178	0.644322	0.341274
GO:0006310	DNA recombination	1	398	75	19233	0.789344	0.983178	0.644322	0.341274
GO:0009684	indoleacetic acid biosynthetic process	1	398	75	19233	0.789344	0.983178	0.644322	0.341274
GO:0009651	response to salt stress	13	398	766	19233	0.793135	0.983178	0.820122	0.334361
GO:0009639	response to red or far red light	1	398	76	19233	0.793609	0.983178	0.635844	0.3335
GO:0010431	seed maturation	1	398	76	19233	0.793609	0.983178	0.635844	0.3335
GO:0000394	RNA splicing, via endonucleolytic cleavage and ligation	2	398	143	19233	0.794771	0.983178	0.675862	0.331389
GO:0045492	xylan biosynthetic process	3	398	208	19233	0.8026	0.983178	0.696983	0.317247
GO:0010413	glucuronoxylan metabolic process	3	398	208	19233	0.8026	0.983178	0.696983	0.317247
GO:0080167	response to karrikin	2	398	146	19233	0.803974	0.983178	0.661974	0.31478
GO:0010048	vernalization response	1	398	79	19233	0.805891	0.983178	0.611698	0.311343
GO:0043248	proteasome assembly	1	398	79	19233	0.805891	0.983178	0.611698	0.311343
GO:0042742	defense response to bacterium	6	398	387	19233	0.807698	0.983178	0.749211	0.308112
GO:0048449	floral organ formation	1	398	81	19233	0.81367	0.983178	0.596594	0.297485
GO:0009266	response to temperature stimulus	2	398	150	19233	0.815669	0.983178	0.644322	0.293944
GO:0000226	microtubule cytoskeleton organization	2	398	151	19233	0.818494	0.983178	0.640055	0.288957
GO:0006139	nucleobase-containing compound metabolic process	6	398	394	19233	0.820397	0.983178	0.7359	0.285605
GO:0006655	phosphatidylglycerol biosynthetic process	1	398	83	19233	0.821136	0.983178	0.582218	0.284308
GO:0048544	recognition of pollen	1	398	83	19233	0.821136	0.983178	0.582218	0.284308
GO:0008380	RNA splicing	1	398	83	19233	0.821136	0.983178	0.582218	0.284308
GO:0016043	cellular component organization	11	398	677	19233	0.821334	0.983178	0.785178	0.283958
GO:0008643	carbohydrate transport	1	398	84	19233	0.824755	0.983178	0.575287	0.277962
GO:0006084	acetyl-CoA metabolic process	1	398	85	19233	0.828302	0.983178	0.568519	0.271772
GO:0019725	cellular homeostasis	1	398	85	19233	0.828302	0.983178	0.568519	0.271772
GO:0000902	cell morphogenesis	1	398	87	19233	0.83518	0.983178	0.55545	0.259841
GO:0006281	DNA repair	2	398	158	19233	0.837194	0.983178	0.611698	0.256367
GO:0007267	cell-cell signaling	1	398	88	19233	0.838515	0.983178	0.549138	0.254092
GO:0001666	response to hypoxia	1	398	88	19233	0.838515	0.983178	0.549138	0.254092
GO:0010073	meristem maintenance	1	398	89	19233	0.841782	0.983178	0.542968	0.248482
GO:0048439	flower morphogenesis	1	398	89	19233	0.841782	0.983178	0.542968	0.248482
GO:0051510	regulation of unidimensional cell growth	1	398	89	19233	0.841782	0.983178	0.542968	0.248482
GO:0016042	lipid catabolic process	2	398	160	19233	0.842205	0.983178	0.604052	0.247756
GO:0016246	RNA interference	1	398	91	19233	0.848119	0.983178	0.531034	0.237662
GO:0009740	gibberellic acid mediated signaling pathway	1	398	92	19233	0.851191	0.983178	0.525262	0.232445
GO:0009617	response to bacterium	2	398	164	19233	0.851809	0.983178	0.589319	0.231398
GO:0009640	photomorphogenesis	3	398	230	19233	0.852399	0.983178	0.630315	0.230399
GO:0046686	response to cadmium ion	8	398	531	19233	0.852999	0.983178	0.728047	0.229384
GO:0010218	response to far red light	1	398	93	19233	0.854201	0.983178	0.519614	0.227352
GO:0016568	chromatin modification	1	398	94	19233	0.857151	0.983178	0.514086	0.22238
GO:0006261	DNA-dependent DNA replication	1	398	95	19233	0.86004	0.983178	0.508675	0.217525
GO:0000003	reproduction	2	398	168	19233	0.860875	0.983178	0.575287	0.216125
GO:0033044	regulation of chromosome organization	1	398	96	19233	0.862871	0.983178	0.503376	0.212784
GO:0009407	toxin catabolic process	3	398	237	19233	0.865754	0.983178	0.611698	0.207971
GO:0008219	cell death	2	398	171	19233	0.867336	0.983178	0.565194	0.205337
GO:0009636	response to toxin	1	398	98	19233	0.868361	0.983178	0.493103	0.203633
GO:0009813	flavonoid biosynthetic process	1	398	98	19233	0.868361	0.983178	0.493103	0.203633
GO:0006470	protein dephosphorylation	1	398	98	19233	0.868361	0.983178	0.493103	0.203633
GO:0006096	glycolysis	4	398	303	19233	0.869557	0.983178	0.637942	0.201648
GO:0010090	trichome morphogenesis	2	398	173	19233	0.871488	0.983178	0.55866	0.198447
GO:0050665	hydrogen peroxide biosynthetic process	1	398	100	19233	0.873631	0.983178	0.483241	0.194904
GO:0009805	coumarin biosynthetic process	1	398	100	19233	0.873631	0.983178	0.483241	0.194904
GO:0043085	positive regulation of catalytic activity	1	398	100	19233	0.873631	0.983178	0.483241	0.194904
GO:0006486	protein glycosylation	2	398	175	19233	0.87552	0.983178	0.552276	0.191788
GO:0009814	defense response, incompatible interaction	1	398	101	19233	0.876186	0.983178	0.478457	0.190691
GO:0045132	meiotic chromosome segregation	1	398	101	19233	0.876186	0.983178	0.478457	0.190691
GO:0009933	meristem structural organization	1	398	101	19233	0.876186	0.983178	0.478457	0.190691
GO:0045893	positive regulation of transcription, DNA-dependent	6	398	434	19233	0.88057	0.983178	0.668075	0.18349
GO:0019288	isopentenyl diphosphate biosynthetic process, mevalonate-independent pathway	3	398	247	19233	0.882973	0.983178	0.586933	0.179559
GO:0000398	mRNA splicing, via spliceosome	1	398	104	19233	0.883545	0.983178	0.464655	0.178624
GO:0051322	anaphase	1	398	105	19233	0.885899	0.983178	0.46023	0.174785
GO:0019684	photosynthesis, light reaction	1	398	106	19233	0.888206	0.983178	0.455888	0.171034
GO:0007030	Golgi organization	3	398	251	19233	0.889288	0.983178	0.577579	0.169278
GO:0048481	ovule development	2	398	183	19233	0.890502	0.983178	0.528132	0.167309
GO:0051788	response to misfolded protein	2	398	183	19233	0.890502	0.983178	0.528132	0.167309
GO:0016126	sterol biosynthetic process	2	398	185	19233	0.893976	0.983178	0.522423	0.161692
GO:0009086	methionine biosynthetic process	1	398	109	19233	0.894849	0.983178	0.443341	0.160284
GO:0006457	protein folding	5	398	384	19233	0.894961	0.983178	0.62922	0.160104
GO:0042254	ribosome biogenesis	1	398	110	19233	0.896974	0.983178	0.43931	0.156862
GO:0045892	negative regulation of transcription, DNA-dependent	2	398	188	19233	0.898994	0.983178	0.514086	0.153617
GO:0009616	virus induced gene silencing	1	398	111	19233	0.899056	0.983178	0.435352	0.153517
GO:0006812	cation transport	1	398	111	19233	0.899056	0.983178	0.435352	0.153517
GO:0009926	auxin polar transport	1	398	112	19233	0.901096	0.983492	0.431465	0.150247
GO:0006499	N-terminal protein myristoylation	6	398	456	19233	0.905694	0.983603	0.635844	0.142904
GO:0007131	reciprocal meiotic recombination	1	398	115	19233	0.906971	0.983603	0.42021	0.140871
GO:0048193	Golgi vesicle transport	2	398	194	19233	0.908369	0.983603	0.498187	0.13865
GO:0010224	response to UV-B	1	398	117	19233	0.910692	0.983603	0.413027	0.134964
GO:0009408	response to heat	3	398	267	19233	0.911586	0.983603	0.542968	0.13355
GO:0009873	ethylene mediated signaling pathway	2	398	199	19233	0.91555	0.983603	0.48567	0.12729
GO:0009056	catabolic process	6	398	472	19233	0.920958	0.983603	0.61429	0.118793
GO:0006346	methylation-dependent chromatin silencing	1	398	123	19233	0.920984	0.983603	0.392879	0.118752
GO:0009220	pyrimidine ribonucleotide biosynthetic process	1	398	127	19233	0.927176	0.983603	0.380505	0.109084
GO:0009855	determination of bilateral symmetry	1	398	127	19233	0.927176	0.983603	0.380505	0.109084
GO:0010267	production of ta-siRNAs involved in RNA interference	1	398	127	19233	0.927176	0.983603	0.380505	0.109084
GO:0007155	cell adhesion	1	398	128	19233	0.928647	0.983603	0.377532	0.106798
GO:0010014	meristem initiation	1	398	129	19233	0.930088	0.983603	0.374606	0.104562
GO:0006412	translation	7	398	548	19233	0.931465	0.983603	0.617279	0.102427
GO:0048573	photoperiodism, flowering	1	398	131	19233	0.932882	0.983603	0.368886	0.100233
GO:0051301	cell division	2	398	216	19233	0.936187	0.983603	0.447446	0.0951314
GO:0007049	cell cycle	1	398	136	19233	0.939388	0.983603	0.355324	0.0902064
GO:0045010	actin nucleation	1	398	136	19233	0.939388	0.983603	0.355324	0.0902064
GO:0048364	root development	1	398	139	19233	0.942985	0.983603	0.347656	0.0846939
GO:0009630	gravitropism	1	398	140	19233	0.944135	0.983603	0.345172	0.0829347
GO:0006260	DNA replication	1	398	142	19233	0.946367	0.983603	0.340311	0.0795284
GO:0043687	post-translational protein modification	1	398	142	19233	0.946367	0.983603	0.340311	0.0795284
GO:0080129	proteasome core complex assembly	1	398	143	19233	0.947449	0.983603	0.337931	0.0778796
GO:0009909	regulation of flower development	3	398	304	19233	0.948298	0.983603	0.476883	0.0765883
GO:0006810	transport	21	398	1416	19233	0.948428	0.983603	0.716671	0.0763906
GO:0035196	production of miRNAs involved in gene silencing by miRNA	1	398	144	19233	0.948509	0.983603	0.335584	0.0762661
GO:0009790	embryo development	1	398	145	19233	0.949548	0.983603	0.33327	0.0746869
GO:0035304	regulation of protein dephosphorylation	1	398	147	19233	0.951563	0.983603	0.328736	0.0716286
GO:0008283	cell proliferation	1	398	149	19233	0.953498	0.983603	0.324323	0.0686988
GO:0007062	sister chromatid cohesion	1	398	152	19233	0.956255	0.983603	0.317922	0.0645328
GO:0022402	cell cycle process	1	398	152	19233	0.956255	0.983603	0.317922	0.0645328
GO:0034976	response to endoplasmic reticulum stress	2	398	243	19233	0.959418	0.983603	0.397729	0.059769
GO:0009791	post-embryonic development	2	398	248	19233	0.962714	0.983603	0.389711	0.0548206
GO:0006869	lipid transport	1	398	160	19233	0.962833	0.983603	0.302026	0.0546427
GO:0001510	RNA methylation	1	398	161	19233	0.963582	0.983603	0.30015	0.0535205
GO:0019761	glucosinolate biosynthetic process	1	398	162	19233	0.964316	0.983603	0.298297	0.0524218
GO:0051567	histone H3-K9 methylation	1	398	178	19233	0.974235	0.989068	0.271484	0.0376584
GO:0006306	DNA methylation	1	398	179	19233	0.974754	0.989068	0.269967	0.0368902
GO:0016192	vesicle-mediated transport	2	398	275	19233	0.976501	0.989068	0.351448	0.034306
GO:0006259	DNA metabolic process	1	398	183	19233	0.976727	0.989068	0.264066	0.033973
GO:0009793	embryo development ending in seed dormancy	5	398	516	19233	0.979857	0.989548	0.468257	0.0293564
GO:0010228	vegetative to reproductive phase transition of meristem	3	398	375	19233	0.982451	0.989548	0.386593	0.0255431
GO:0006635	fatty acid beta-oxidation	1	398	197	19233	0.982493	0.989548	0.2453	0.0254816
GO:0042542	response to hydrogen peroxide	1	398	234	19233	0.991741	0.995936	0.206513	0.011964
GO:0010027	thylakoid membrane organization	1	398	238	19233	0.992385	0.995936	0.203043	0.0110279
GO:0009644	response to high light intensity	1	398	273	19233	0.996254	0.998033	0.177011	0.00541496
GO:0006511	ubiquitin-dependent protein catabolic process	1	398	336	19233	0.998952	0.998952	0.143822	0.00151317

## Sheet: UpGene2GO
QueryID	QuerySymbol	Description	E-Value	SubjectSymbol	Description	GOID	GOTerm	P-Value	Enrichment
Os.31233.1.S1_at	LOC_Os01g36850	transposon protein, putative, Pong sub-class, expressed	2e-11	AT3G47680.1	DNA binding protein	GO:0008150	biological_process	0.707463	0.946105
Os.31233.1.S1_at	LOC_Os01g36850	transposon protein, putative, Pong sub-class, expressed	2e-11	AT3G47680.1	DNA binding protein	GO:0006355	regulation of transcription, DNA-dependent	0.632753	0.953596
Os.1479.1.S1_at	LOC_Os07g48980	nicotianamine synthase, putative, expressed	2e-85	AT1G09240.1	Encodes a nicotianamine synthase.	GO:0030418	nicotianamine biosynthetic process	0.078845	16.108
Os.7346.1.S1_at	LOC_Os03g58100	pentatricopeptide, putative, expressed	0	AT2G02980.1	Encodes a chloroplast RNA editing factor.	GO:0016556	mRNA modification	0.646409	0.911776
Os.7346.1.S1_at	LOC_Os03g58100	pentatricopeptide, putative, expressed	0	AT2G02980.1	Encodes a chloroplast RNA editing factor.	GO:0031425	chloroplast RNA processing	0.0510262	6.04052
Os.18490.3.S1_at	LOC_Os03g47610	thiamine biosynthesis protein thiC, putative, expressed	0	AT2G29630.3	thiaminC	GO:0009228	thiamine biosynthetic process	0.218336	4.3931
Os.18490.3.S1_at	LOC_Os03g47610	thiamine biosynthesis protein thiC, putative, expressed	0	AT2G29630.3	thiaminC	GO:0009058	biosynthetic process	0.0236902	1.45484
Os.18490.3.S1_at	LOC_Os03g47610	thiamine biosynthesis protein thiC, putative, expressed	0	AT2G29630.3	thiaminC	GO:0009987	cellular process	0.228152	1.14409
Os.18490.3.S1_at	LOC_Os03g47610	thiamine biosynthesis protein thiC, putative, expressed	0	AT2G29630.3	thiaminC	GO:0019288	isopentenyl diphosphate biosynthetic process, mevalonate-independent pathway	0.882973	0.586933
Os.18490.3.S1_at	LOC_Os03g47610	thiamine biosynthesis protein thiC, putative, expressed	0	AT2G29630.3	thiaminC	GO:0000023	maltose metabolic process	0.556899	1.03552
Os.18490.3.S1_at	LOC_Os03g47610	thiamine biosynthesis protein thiC, putative, expressed	0	AT2G29630.3	thiaminC	GO:0043085	positive regulation of catalytic activity	0.873631	0.483241
Os.18490.3.S1_at	LOC_Os03g47610	thiamine biosynthesis protein thiC, putative, expressed	0	AT2G29630.3	thiaminC	GO:0006098	pentose-phosphate shunt	0.288282	1.36124
Os.18490.3.S1_at	LOC_Os03g47610	thiamine biosynthesis protein thiC, putative, expressed	0	AT2G29630.3	thiaminC	GO:0010266	response to vitamin B1	0.0975627	12.081
Os.18490.3.S1_at	LOC_Os03g47610	thiamine biosynthesis protein thiC, putative, expressed	0	AT2G29630.3	thiaminC	GO:0019252	starch biosynthetic process	0.304379	1.38069
Os.18490.3.S1_at	LOC_Os03g47610	thiamine biosynthesis protein thiC, putative, expressed	0	AT2G29630.3	thiaminC	GO:0019760	glucosinolate metabolic process	0.144601	3.11769
Os.18490.3.S1_at	LOC_Os03g47610	thiamine biosynthesis protein thiC, putative, expressed	0	AT2G29630.3	thiaminC	GO:0016045	detection of bacterium	0.0730555	4.83241
Os.35772.3.S1_x_at	LOC_Os01g02800	receptor-like kinase ARK1AS, putative, expressed	2e-85	AT1G66910.1	Protein kinase superfamily protein	GO:0009987	cellular process	0.228152	1.14409
Os.35772.3.S1_x_at	LOC_Os01g02800	receptor-like kinase ARK1AS, putative, expressed	2e-85	AT1G66910.1	Protein kinase superfamily protein	GO:0006950	response to stress	0.0111724	1.33382
Os.35772.3.S1_x_at	LOC_Os01g02800	receptor-like kinase ARK1AS, putative, expressed	2e-85	AT1G66910.1	Protein kinase superfamily protein	GO:0008152	metabolic process	0.224165	1.14667
Os.35772.3.S1_x_at	LOC_Os01g02800	receptor-like kinase ARK1AS, putative, expressed	2e-85	AT1G66910.1	Protein kinase superfamily protein	GO:0006468	protein phosphorylation	0.0699798	1.33688
Os.35772.3.S1_x_at	LOC_Os01g02800	receptor-like kinase ARK1AS, putative, expressed	2e-85	AT1G66910.1	Protein kinase superfamily protein	GO:0006464	cellular protein modification process	0.0418982	1.37965
Os.54671.1.S1_at	LOC_Os08g17500	cinnamoyl-CoA reductase, putative, expressed	3e-107	AT1G15950.2	Encodes a cinnamoyl CoA reductase. Involved in lignin biosynthesis.	GO:0006629	lipid metabolic process	0.425558	1.08246
Os.54671.1.S1_at	LOC_Os08g17500	cinnamoyl-CoA reductase, putative, expressed	3e-107	AT1G15950.2	Encodes a cinnamoyl CoA reductase. Involved in lignin biosynthesis.	GO:0006520	cellular amino acid metabolic process	0.0388962	1.51605
Os.54671.1.S1_at	LOC_Os08g17500	cinnamoyl-CoA reductase, putative, expressed	3e-107	AT1G15950.2	Encodes a cinnamoyl CoA reductase. Involved in lignin biosynthesis.	GO:0009058	biosynthetic process	0.0236902	1.45484
Os.54671.1.S1_at	LOC_Os08g17500	cinnamoyl-CoA reductase, putative, expressed	3e-107	AT1G15950.2	Encodes a cinnamoyl CoA reductase. Involved in lignin biosynthesis.	GO:0009987	cellular process	0.228152	1.14409
Os.54671.1.S1_at	LOC_Os08g17500	cinnamoyl-CoA reductase, putative, expressed	3e-107	AT1G15950.2	Encodes a cinnamoyl CoA reductase. Involved in lignin biosynthesis.	GO:0009409	response to cold	0.631422	0.92931
Os.54671.1.S1_at	LOC_Os08g17500	cinnamoyl-CoA reductase, putative, expressed	3e-107	AT1G15950.2	Encodes a cinnamoyl CoA reductase. Involved in lignin biosynthesis.	GO:0019748	secondary metabolic process	0.0073504	1.76882
Os.54671.1.S1_at	LOC_Os08g17500	cinnamoyl-CoA reductase, putative, expressed	3e-107	AT1G15950.2	Encodes a cinnamoyl CoA reductase. Involved in lignin biosynthesis.	GO:0009809	lignin biosynthetic process	0.227895	1.85862
Os.54671.1.S1_at	LOC_Os08g17500	cinnamoyl-CoA reductase, putative, expressed	3e-107	AT1G15950.2	Encodes a cinnamoyl CoA reductase. Involved in lignin biosynthesis.	GO:0008152	metabolic process	0.224165	1.14667
Os.54671.1.S1_at	LOC_Os08g17500	cinnamoyl-CoA reductase, putative, expressed	3e-107	AT1G15950.2	Encodes a cinnamoyl CoA reductase. Involved in lignin biosynthesis.	GO:0006623	protein targeting to vacuole	0.493614	1.10455
Os.54671.1.S1_at	LOC_Os08g17500	cinnamoyl-CoA reductase, putative, expressed	3e-107	AT1G15950.2	Encodes a cinnamoyl CoA reductase. Involved in lignin biosynthesis.	GO:0044237	cellular metabolic process	0.370846	1.39397
Os.49501.1.A1_at	LOC_Os06g12230	TCP-domain protein, putative, expressed	3e-43	AT1G69690.1	TCP family transcription factor	GO:0008283	cell proliferation	0.953498	0.324323
Os.49501.1.A1_at	LOC_Os06g12230	TCP-domain protein, putative, expressed	3e-43	AT1G69690.1	TCP family transcription factor	GO:0030154	cell differentiation	0.106207	1.50651
Os.49501.1.A1_at	LOC_Os06g12230	TCP-domain protein, putative, expressed	3e-43	AT1G69690.1	TCP family transcription factor	GO:0009617	response to bacterium	0.851809	0.589319
Os.49501.1.A1_at	LOC_Os06g12230	TCP-domain protein, putative, expressed	3e-43	AT1G69690.1	TCP family transcription factor	GO:0042023	DNA endoreduplication	0.615558	0.966482
Os.49501.1.A1_at	LOC_Os06g12230	TCP-domain protein, putative, expressed	3e-43	AT1G69690.1	TCP family transcription factor	GO:0000165	MAPK cascade	0.570829	0.990248
Os.49501.1.A1_at	LOC_Os06g12230	TCP-domain protein, putative, expressed	3e-43	AT1G69690.1	TCP family transcription factor	GO:0006612	protein targeting to membrane	0.215657	1.31793
Os.49501.1.A1_at	LOC_Os06g12230	TCP-domain protein, putative, expressed	3e-43	AT1G69690.1	TCP family transcription factor	GO:0009862	systemic acquired resistance, salicylic acid mediated signaling pathway	0.567063	0.989572
Os.49501.1.A1_at	LOC_Os06g12230	TCP-domain protein, putative, expressed	3e-43	AT1G69690.1	TCP family transcription factor	GO:0010310	regulation of hydrogen peroxide metabolic process	0.493648	1.0835
Os.49501.1.A1_at	LOC_Os06g12230	TCP-domain protein, putative, expressed	3e-43	AT1G69690.1	TCP family transcription factor	GO:0010363	regulation of plant-type hypersensitive response	0.226026	1.30312
Os.49501.1.A1_at	LOC_Os06g12230	TCP-domain protein, putative, expressed	3e-43	AT1G69690.1	TCP family transcription factor	GO:0009867	jasmonic acid mediated signaling pathway	0.144457	1.50075
Os.49501.1.A1_at	LOC_Os06g12230	TCP-domain protein, putative, expressed	3e-43	AT1G69690.1	TCP family transcription factor	GO:0006355	regulation of transcription, DNA-dependent	0.632753	0.953596
Os.49501.1.A1_at	LOC_Os06g12230	TCP-domain protein, putative, expressed	3e-43	AT1G69690.1	TCP family transcription factor	GO:0035304	regulation of protein dephosphorylation	0.951563	0.328736
Os.49501.1.A1_at	LOC_Os06g12230	TCP-domain protein, putative, expressed	3e-43	AT1G69690.1	TCP family transcription factor	GO:0009965	leaf morphogenesis	0.443346	1.15057
Os.49501.1.A1_at	LOC_Os06g12230	TCP-domain protein, putative, expressed	3e-43	AT1G69690.1	TCP family transcription factor	GO:0006351	transcription, DNA-dependent	0.590678	0.971052
Os.49501.1.A1_at	LOC_Os06g12230	TCP-domain protein, putative, expressed	3e-43	AT1G69690.1	TCP family transcription factor	GO:0009735	response to cytokinin stimulus	0.410168	1.44251
Os.49501.1.A1_at	LOC_Os06g12230	TCP-domain protein, putative, expressed	3e-43	AT1G69690.1	TCP family transcription factor	GO:0031348	negative regulation of defense response	0.623067	0.932298
Os.49501.1.A1_at	LOC_Os06g12230	TCP-domain protein, putative, expressed	3e-43	AT1G69690.1	TCP family transcription factor	GO:0007623	circadian rhythm	0.203072	1.75724
Os.49501.1.A1_at	LOC_Os06g12230	TCP-domain protein, putative, expressed	3e-43	AT1G69690.1	TCP family transcription factor	GO:0045893	positive regulation of transcription, DNA-dependent	0.88057	0.668075
Os.49501.1.A1_at	LOC_Os06g12230	TCP-domain protein, putative, expressed	3e-43	AT1G69690.1	TCP family transcription factor	GO:0010229	inflorescence development	0.265003	3.45172
OsAffx.14941.1.S1_s_at	LOC_Os02g19700	hypothetical protein				GO:0009073	aromatic amino acid family biosynthetic process	0.451736	1.32395
OsAffx.26320.1.S1_x_at	LOC_Os04g34240	histone H3, putative, expressed	9e-75	AT5G65360.1	Histone superfamily protein	GO:0006334	nucleosome assembly	0.292855	1.89506
OsAffx.14941.1.S1_at	LOC_Os02g19700	hypothetical protein				GO:0009073	aromatic amino acid family biosynthetic process	0.451736	1.32395
Os.28133.1.S1_s_at	Os12g0291100	Os12g0291100				GO:0015977	carbon fixation	0.249766	3.71724
Os.28133.1.S1_s_at	Os12g0291100	Os12g0291100				GO:0009853	photorespiration	0.648805	0.900449
Os.28133.1.S1_s_at	Os12g0291100	Os12g0291100				GO:0019253	reductive pentose-phosphate cycle	0.322911	2.68467
Os.49098.2.S1_at	LOC_Os02g21090	CPuORF33 - conserved peptide uORF-containing transcript, expressed	3e-27	AT1G29950.2	basic helix-loop-helix (bHLH) DNA-binding superfamily protein	GO:0006355	regulation of transcription, DNA-dependent	0.632753	0.953596
Os.49098.2.S1_at	LOC_Os02g21090	CPuORF33 - conserved peptide uORF-containing transcript, expressed	3e-27	AT1G29950.2	basic helix-loop-helix (bHLH) DNA-binding superfamily protein	GO:0006351	transcription, DNA-dependent	0.590678	0.971052
Os.54770.1.S1_at	LOC_Os02g03120	endoglucanase, putative, expressed	2e-162	AT4G02290.1	glycosyl hydrolase 9B13	GO:0007047	cellular cell wall organization	0.0387096	1.89845
Os.54770.1.S1_at	LOC_Os02g03120	endoglucanase, putative, expressed	2e-162	AT4G02290.1	glycosyl hydrolase 9B13	GO:0005975	carbohydrate metabolic process	0.0395952	1.54301
Os.54770.1.S1_at	LOC_Os02g03120	endoglucanase, putative, expressed	2e-162	AT4G02290.1	glycosyl hydrolase 9B13	GO:0030245	cellulose catabolic process	0.103937	3.86593
Os.54770.1.S1_at	LOC_Os02g03120	endoglucanase, putative, expressed	2e-162	AT4G02290.1	glycosyl hydrolase 9B13	GO:0010382	cellular cell wall macromolecule metabolic process	0.271335	1.68573
Os.54770.1.S1_at	LOC_Os02g03120	endoglucanase, putative, expressed	2e-162	AT4G02290.1	glycosyl hydrolase 9B13	GO:0010089	xylem development	0.0372527	2.8426
Os.45859.1.S1_at	LOC_Os01g01600	ethylene-responsive protein related, putative, expressed	6e-40	AT1G27660.1	basic helix-loop-helix (bHLH) DNA-binding superfamily protein	GO:0009719	response to endogenous stimulus	0.000144029	1.72991
Os.45859.1.S1_at	LOC_Os01g01600	ethylene-responsive protein related, putative, expressed	6e-40	AT1G27660.1	basic helix-loop-helix (bHLH) DNA-binding superfamily protein	GO:0006355	regulation of transcription, DNA-dependent	0.632753	0.953596
Os.45859.1.S1_at	LOC_Os01g01600	ethylene-responsive protein related, putative, expressed	6e-40	AT1G27660.1	basic helix-loop-helix (bHLH) DNA-binding superfamily protein	GO:0006351	transcription, DNA-dependent	0.590678	0.971052
Os.4775.2.S1_at	LOC_Os01g04370	hsp20/alpha crystallin family protein, putative, expressed	1e-55	AT1G53540.1	HSP20-like chaperones superfamily protein	GO:0042542	response to hydrogen peroxide	0.991741	0.206513
Os.4775.2.S1_at	LOC_Os01g04370	hsp20/alpha crystallin family protein, putative, expressed	1e-55	AT1G53540.1	HSP20-like chaperones superfamily protein	GO:0034976	response to endoplasmic reticulum stress	0.959418	0.397729
Os.4775.2.S1_at	LOC_Os01g04370	hsp20/alpha crystallin family protein, putative, expressed	1e-55	AT1G53540.1	HSP20-like chaperones superfamily protein	GO:0009408	response to heat	0.911586	0.542968
Os.4775.2.S1_at	LOC_Os01g04370	hsp20/alpha crystallin family protein, putative, expressed	1e-55	AT1G53540.1	HSP20-like chaperones superfamily protein	GO:0006457	protein folding	0.894961	0.62922
Os.4775.2.S1_at	LOC_Os01g04370	hsp20/alpha crystallin family protein, putative, expressed	1e-55	AT1G53540.1	HSP20-like chaperones superfamily protein	GO:0009628	response to abiotic stimulus	0.45079	1.04047
Os.4775.2.S1_at	LOC_Os01g04370	hsp20/alpha crystallin family protein, putative, expressed	1e-55	AT1G53540.1	HSP20-like chaperones superfamily protein	GO:0006950	response to stress	0.0111724	1.33382
Os.4775.2.S1_at	LOC_Os01g04370	hsp20/alpha crystallin family protein, putative, expressed	1e-55	AT1G53540.1	HSP20-like chaperones superfamily protein	GO:0051259	protein oligomerization	0.0597381	24.1621
Os.4775.2.S1_at	LOC_Os01g04370	hsp20/alpha crystallin family protein, putative, expressed	1e-55	AT1G53540.1	HSP20-like chaperones superfamily protein	GO:0009644	response to high light intensity	0.996254	0.177011
Os.42877.1.S1_at	LOC_Os01g09470	IQ calmodulin-binding motif family protein, expressed	2e-50	AT3G16490.1	protein IQ-domain 26	GO:0008150	biological_process	0.707463	0.946105
Os.21260.1.S1_at	LOC_Os03g08580	expressed protein	2e-14	AT5G42900.3	cold regulated gene 27	GO:0009409	response to cold	0.631422	0.92931
Os.21260.1.S1_at	LOC_Os03g08580	expressed protein	2e-14	AT5G42900.3	cold regulated gene 27	GO:0080167	response to karrikin	0.803974	0.661974
Os.19971.1.S1_at	LOC_Os05g41940	transposon protein, putative, CACTA, En/Spm sub-class, expressed	3e-22	AT5G41980.1	hypothetical protein	GO:0008150	biological_process	0.707463	0.946105
Os.19971.1.S1_at	LOC_Os05g41940	transposon protein, putative, CACTA, En/Spm sub-class, expressed	3e-22	AT5G41980.1	hypothetical protein	GO:0006313	transposition, DNA-mediated	0.185585	5.36935
OsAffx.28478.1.S1_x_at	LOC_Os07g16420	OsFBX232 - F-box domain containing protein	8e-13	AT1G33530.1	F-box family protein	GO:0008150	biological_process	0.707463	0.946105
Os.23224.1.S1_at	LOC_Os06g32600	THION15 - Plant thionin family protein precursor, expressed	8e-15	AT1G66100.1	Predicted to encode a PR (pathogenesis-related) protein. Belongs to the plant thionin (PR-13) family with the following members: At1g66100, At5g36910, At1g72260, At2g15010, At1g12663, At1g12660.	GO:0006950	response to stress	0.0111724	1.33382
Os.23224.1.S1_at	LOC_Os06g32600	THION15 - Plant thionin family protein precursor, expressed	8e-15	AT1G66100.1	Predicted to encode a PR (pathogenesis-related) protein. Belongs to the plant thionin (PR-13) family with the following members: At1g66100, At5g36910, At1g72260, At2g15010, At1g12663, At1g12660.	GO:0006952	defense response	0.00198175	1.94795
OsAffx.25846.1.S1_s_at	LOC_Os04g02970	subtilisin-like protease precursor, putative, expressed	1e-40	AT5G11940.1	Subtilase family protein	GO:0009987	cellular process	0.228152	1.14409
OsAffx.25846.1.S1_s_at	LOC_Os04g02970	subtilisin-like protease precursor, putative, expressed	1e-40	AT5G11940.1	Subtilase family protein	GO:0008152	metabolic process	0.224165	1.14667
OsAffx.25846.1.S1_s_at	LOC_Os04g02970	subtilisin-like protease precursor, putative, expressed	1e-40	AT5G11940.1	Subtilase family protein	GO:0006508	proteolysis	0.225624	1.25314
OsAffx.25846.1.S1_s_at	LOC_Os04g02970	subtilisin-like protease precursor, putative, expressed	1e-40	AT5G11940.1	Subtilase family protein	GO:0043086	negative regulation of catalytic activity	0.0524464	2.97379
OsAffx.25846.1.S1_s_at	LOC_Os04g02970	subtilisin-like protease precursor, putative, expressed	1e-40	AT5G11940.1	Subtilase family protein	GO:0019538	protein metabolic process	0.290043	1.14295
Os.165.1.S1_at	LOC_Os12g36880	pathogenesis-related Bet v I family protein, putative, expressed				GO:0009607	response to biotic stimulus	0.0461941	1.37959
Os.165.1.S1_at	LOC_Os12g36880	pathogenesis-related Bet v I family protein, putative, expressed				GO:0006952	defense response	0.00198175	1.94795
Os.2436.1.S1_at	Os.2436.1.S1_at					GO:0048544	recognition of pollen	0.821136	0.582218
Os.6776.1.S1_at	LOC_Os07g35480	glucan endo-1,3-beta-glucosidase precursor, putative, expressed	5e-20	AT5G55180.2	O-Glycosyl hydrolases family 17 protein	GO:0005975	carbohydrate metabolic process	0.0395952	1.54301
Os.25578.1.S1_at	LOC_Os07g35350	glucan endo-1,3-beta-glucosidase precursor, putative, expressed	1e-20	AT5G55180.2	O-Glycosyl hydrolases family 17 protein	GO:0005975	carbohydrate metabolic process	0.0395952	1.54301
Os.57437.1.S1_x_at	Os02g0765300	Os02g0765300				GO:0005975	carbohydrate metabolic process	0.0395952	1.54301
Os.36817.1.S1_at	LOC_Os07g22770	AP2 domain containing protein, expressed	8e-35	AT2G31230.1	encodes a member of the ERF (ethylene response factor) subfamily B-3 of ERF/AP2 transcription factor family. The protein contains one AP2 domain. There are 18 members in this subfamily including ATERF-1, ATERF-2, AND ATERF-5.	GO:0009719	response to endogenous stimulus	0.000144029	1.72991
Os.36817.1.S1_at	LOC_Os07g22770	AP2 domain containing protein, expressed	8e-35	AT2G31230.1	encodes a member of the ERF (ethylene response factor) subfamily B-3 of ERF/AP2 transcription factor family. The protein contains one AP2 domain. There are 18 members in this subfamily including ATERF-1, ATERF-2, AND ATERF-5.	GO:0006355	regulation of transcription, DNA-dependent	0.632753	0.953596
Os.36817.1.S1_at	LOC_Os07g22770	AP2 domain containing protein, expressed	8e-35	AT2G31230.1	encodes a member of the ERF (ethylene response factor) subfamily B-3 of ERF/AP2 transcription factor family. The protein contains one AP2 domain. There are 18 members in this subfamily including ATERF-1, ATERF-2, AND ATERF-5.	GO:0006952	defense response	0.00198175	1.94795
Os.36817.1.S1_at	LOC_Os07g22770	AP2 domain containing protein, expressed	8e-35	AT2G31230.1	encodes a member of the ERF (ethylene response factor) subfamily B-3 of ERF/AP2 transcription factor family. The protein contains one AP2 domain. There are 18 members in this subfamily including ATERF-1, ATERF-2, AND ATERF-5.	GO:0006351	transcription, DNA-dependent	0.590678	0.971052
Os.36817.1.S1_at	LOC_Os07g22770	AP2 domain containing protein, expressed	8e-35	AT2G31230.1	encodes a member of the ERF (ethylene response factor) subfamily B-3 of ERF/AP2 transcription factor family. The protein contains one AP2 domain. There are 18 members in this subfamily including ATERF-1, ATERF-2, AND ATERF-5.	GO:0007165	signal transduction	0.0420247	1.32803
Os.36817.1.S1_at	LOC_Os07g22770	AP2 domain containing protein, expressed	8e-35	AT2G31230.1	encodes a member of the ERF (ethylene response factor) subfamily B-3 of ERF/AP2 transcription factor family. The protein contains one AP2 domain. There are 18 members in this subfamily including ATERF-1, ATERF-2, AND ATERF-5.	GO:0010200	response to chitin	0.550042	0.997516
Os.36817.1.S1_at	LOC_Os07g22770	AP2 domain containing protein, expressed	8e-35	AT2G31230.1	encodes a member of the ERF (ethylene response factor) subfamily B-3 of ERF/AP2 transcription factor family. The protein contains one AP2 domain. There are 18 members in this subfamily including ATERF-1, ATERF-2, AND ATERF-5.	GO:0009873	ethylene mediated signaling pathway	0.91555	0.48567
OsAffx.28754.2.S1_at	Os07g0534300	Os07g0534300				GO:0006468	protein phosphorylation	0.0699798	1.33688
OsAffx.17841.1.S1_at	LOC_Os09g22090	mannose-6-phosphate isomerase, putative, expressed	3e-107	AT1G67070.1	Encodes a protein with phosphomannose isomerase activity that is involved in synthesis of ascorbic acid. Expression is induced after 24 hours of dark treatment, in senescing leaves and treatment with exogenous photosynthesis inhibitor. Induction of gene expression was suppressed in excised leaves supplied with sugar. The authors suggest that the gene's expression pattern is responding to the leve…	GO:0009744	response to sucrose stimulus	0.639977	0.911776
OsAffx.17841.1.S1_at	LOC_Os09g22090	mannose-6-phosphate isomerase, putative, expressed	3e-107	AT1G67070.1	Encodes a protein with phosphomannose isomerase activity that is involved in synthesis of ascorbic acid. Expression is induced after 24 hours of dark treatment, in senescing leaves and treatment with exogenous photosynthesis inhibitor. Induction of gene expression was suppressed in excised leaves supplied with sugar. The authors suggest that the gene's expression pattern is responding to the leve…	GO:0005975	carbohydrate metabolic process	0.0395952	1.54301
OsAffx.17841.1.S1_at	LOC_Os09g22090	mannose-6-phosphate isomerase, putative, expressed	3e-107	AT1G67070.1	Encodes a protein with phosphomannose isomerase activity that is involved in synthesis of ascorbic acid. Expression is induced after 24 hours of dark treatment, in senescing leaves and treatment with exogenous photosynthesis inhibitor. Induction of gene expression was suppressed in excised leaves supplied with sugar. The authors suggest that the gene's expression pattern is responding to the leve…	GO:0019853	L-ascorbic acid biosynthetic process	0.067299	5.08675
OsAffx.17841.1.S1_at	LOC_Os09g22090	mannose-6-phosphate isomerase, putative, expressed	3e-107	AT1G67070.1	Encodes a protein with phosphomannose isomerase activity that is involved in synthesis of ascorbic acid. Expression is induced after 24 hours of dark treatment, in senescing leaves and treatment with exogenous photosynthesis inhibitor. Induction of gene expression was suppressed in excised leaves supplied with sugar. The authors suggest that the gene's expression pattern is responding to the leve…	GO:0007568	aging	0.00709279	4.47446
OsAffx.17841.1.S1_at	LOC_Os09g22090	mannose-6-phosphate isomerase, putative, expressed	3e-107	AT1G67070.1	Encodes a protein with phosphomannose isomerase activity that is involved in synthesis of ascorbic acid. Expression is induced after 24 hours of dark treatment, in senescing leaves and treatment with exogenous photosynthesis inhibitor. Induction of gene expression was suppressed in excised leaves supplied with sugar. The authors suggest that the gene's expression pattern is responding to the leve…	GO:0009416	response to light stimulus	0.726189	0.796551
OsAffx.4131.1.S1_at	LOC_Os04g49670	DUF581 domain containing protein	7e-12	AT4G17670.1	Protein of unknown function (DUF581)	GO:0008150	biological_process	0.707463	0.946105
Os.6798.2.S1_at	LOC_Os02g24134	Sec1 family transport protein, putative, expressed	2e-136	AT1G77140.1	A peripheral membrane protein that associates with microsomal membranes, likely to function in the transport of proteins to the vacuole. It is a member of Sec1p protein family. It may be involved in the regulation of vesicle fusion reactions through interaction with t-SNAREs at the Golgi trans face.	GO:0043090	amino acid import	0.376343	1.38069
Os.6798.2.S1_at	LOC_Os02g24134	Sec1 family transport protein, putative, expressed	2e-136	AT1G77140.1	A peripheral membrane protein that associates with microsomal membranes, likely to function in the transport of proteins to the vacuole. It is a member of Sec1p protein family. It may be involved in the regulation of vesicle fusion reactions through interaction with t-SNAREs at the Golgi trans face.	GO:0006820	anion transport	0.101586	2.78793
Os.6798.2.S1_at	LOC_Os02g24134	Sec1 family transport protein, putative, expressed	2e-136	AT1G77140.1	A peripheral membrane protein that associates with microsomal membranes, likely to function in the transport of proteins to the vacuole. It is a member of Sec1p protein family. It may be involved in the regulation of vesicle fusion reactions through interaction with t-SNAREs at the Golgi trans face.	GO:0009306	protein secretion	0.388909	2.10105
Os.6798.2.S1_at	LOC_Os02g24134	Sec1 family transport protein, putative, expressed	2e-136	AT1G77140.1	A peripheral membrane protein that associates with microsomal membranes, likely to function in the transport of proteins to the vacuole. It is a member of Sec1p protein family. It may be involved in the regulation of vesicle fusion reactions through interaction with t-SNAREs at the Golgi trans face.	GO:0006882	cellular zinc ion homeostasis	0.249766	3.71724
Os.6798.2.S1_at	LOC_Os02g24134	Sec1 family transport protein, putative, expressed	2e-136	AT1G77140.1	A peripheral membrane protein that associates with microsomal membranes, likely to function in the transport of proteins to the vacuole. It is a member of Sec1p protein family. It may be involved in the regulation of vesicle fusion reactions through interaction with t-SNAREs at the Golgi trans face.	GO:0006862	nucleotide transport	0.0537885	3.71724
Os.6798.2.S1_at	LOC_Os02g24134	Sec1 family transport protein, putative, expressed	2e-136	AT1G77140.1	A peripheral membrane protein that associates with microsomal membranes, likely to function in the transport of proteins to the vacuole. It is a member of Sec1p protein family. It may be involved in the regulation of vesicle fusion reactions through interaction with t-SNAREs at the Golgi trans face.	GO:0009624	response to nematode	0.541713	1.1109
Os.6798.2.S1_at	LOC_Os02g24134	Sec1 family transport protein, putative, expressed	2e-136	AT1G77140.1	A peripheral membrane protein that associates with microsomal membranes, likely to function in the transport of proteins to the vacuole. It is a member of Sec1p protein family. It may be involved in the regulation of vesicle fusion reactions through interaction with t-SNAREs at the Golgi trans face.	GO:0006886	intracellular protein transport	0.427598	1.17292
Os.6798.2.S1_at	LOC_Os02g24134	Sec1 family transport protein, putative, expressed	2e-136	AT1G77140.1	A peripheral membrane protein that associates with microsomal membranes, likely to function in the transport of proteins to the vacuole. It is a member of Sec1p protein family. It may be involved in the regulation of vesicle fusion reactions through interaction with t-SNAREs at the Golgi trans face.	GO:0043269	regulation of ion transport	0.0537885	3.71724
Os.6798.2.S1_at	LOC_Os02g24134	Sec1 family transport protein, putative, expressed	2e-136	AT1G77140.1	A peripheral membrane protein that associates with microsomal membranes, likely to function in the transport of proteins to the vacuole. It is a member of Sec1p protein family. It may be involved in the regulation of vesicle fusion reactions through interaction with t-SNAREs at the Golgi trans face.	GO:0006904	vesicle docking involved in exocytosis	0.610714	1.07387
Os.6798.2.S1_at	LOC_Os02g24134	Sec1 family transport protein, putative, expressed	2e-136	AT1G77140.1	A peripheral membrane protein that associates with microsomal membranes, likely to function in the transport of proteins to the vacuole. It is a member of Sec1p protein family. It may be involved in the regulation of vesicle fusion reactions through interaction with t-SNAREs at the Golgi trans face.	GO:0043069	negative regulation of programmed cell death	0.412615	1.16913
Os.6798.2.S1_at	LOC_Os02g24134	Sec1 family transport protein, putative, expressed	2e-136	AT1G77140.1	A peripheral membrane protein that associates with microsomal membranes, likely to function in the transport of proteins to the vacuole. It is a member of Sec1p protein family. It may be involved in the regulation of vesicle fusion reactions through interaction with t-SNAREs at the Golgi trans face.	GO:0006612	protein targeting to membrane	0.215657	1.31793
Os.6798.2.S1_at	LOC_Os02g24134	Sec1 family transport protein, putative, expressed	2e-136	AT1G77140.1	A peripheral membrane protein that associates with microsomal membranes, likely to function in the transport of proteins to the vacuole. It is a member of Sec1p protein family. It may be involved in the regulation of vesicle fusion reactions through interaction with t-SNAREs at the Golgi trans face.	GO:0006810	transport	0.948428	0.716671
Os.6798.2.S1_at	LOC_Os02g24134	Sec1 family transport protein, putative, expressed	2e-136	AT1G77140.1	A peripheral membrane protein that associates with microsomal membranes, likely to function in the transport of proteins to the vacuole. It is a member of Sec1p protein family. It may be involved in the regulation of vesicle fusion reactions through interaction with t-SNAREs at the Golgi trans face.	GO:0006816	calcium ion transport	0.611167	0.953766
Os.6798.2.S1_at	LOC_Os02g24134	Sec1 family transport protein, putative, expressed	2e-136	AT1G77140.1	A peripheral membrane protein that associates with microsomal membranes, likely to function in the transport of proteins to the vacuole. It is a member of Sec1p protein family. It may be involved in the regulation of vesicle fusion reactions through interaction with t-SNAREs at the Golgi trans face.	GO:0016192	vesicle-mediated transport	0.976501	0.351448
Os.6798.2.S1_at	LOC_Os02g24134	Sec1 family transport protein, putative, expressed	2e-136	AT1G77140.1	A peripheral membrane protein that associates with microsomal membranes, likely to function in the transport of proteins to the vacuole. It is a member of Sec1p protein family. It may be involved in the regulation of vesicle fusion reactions through interaction with t-SNAREs at the Golgi trans face.	GO:0010363	regulation of plant-type hypersensitive response	0.226026	1.30312
Os.6798.2.S1_at	LOC_Os02g24134	Sec1 family transport protein, putative, expressed	2e-136	AT1G77140.1	A peripheral membrane protein that associates with microsomal membranes, likely to function in the transport of proteins to the vacuole. It is a member of Sec1p protein family. It may be involved in the regulation of vesicle fusion reactions through interaction with t-SNAREs at the Golgi trans face.	GO:0015696	ammonium transport	0.0537885	3.71724
Os.6798.2.S1_at	LOC_Os02g24134	Sec1 family transport protein, putative, expressed	2e-136	AT1G77140.1	A peripheral membrane protein that associates with microsomal membranes, likely to function in the transport of proteins to the vacuole. It is a member of Sec1p protein family. It may be involved in the regulation of vesicle fusion reactions through interaction with t-SNAREs at the Golgi trans face.	GO:0006888	ER to Golgi vesicle-mediated transport	0.272647	1.5341
Os.6798.2.S1_at	LOC_Os02g24134	Sec1 family transport protein, putative, expressed	2e-136	AT1G77140.1	A peripheral membrane protein that associates with microsomal membranes, likely to function in the transport of proteins to the vacuole. It is a member of Sec1p protein family. It may be involved in the regulation of vesicle fusion reactions through interaction with t-SNAREs at the Golgi trans face.	GO:0015802	basic amino acid transport	0.0569743	3.62431
Os.6798.2.S1_at	LOC_Os02g24134	Sec1 family transport protein, putative, expressed	2e-136	AT1G77140.1	A peripheral membrane protein that associates with microsomal membranes, likely to function in the transport of proteins to the vacuole. It is a member of Sec1p protein family. It may be involved in the regulation of vesicle fusion reactions through interaction with t-SNAREs at the Golgi trans face.	GO:0006944	cellular membrane fusion	0.640769	0.914652
Os.6798.2.S1_at	LOC_Os02g24134	Sec1 family transport protein, putative, expressed	2e-136	AT1G77140.1	A peripheral membrane protein that associates with microsomal membranes, likely to function in the transport of proteins to the vacuole. It is a member of Sec1p protein family. It may be involved in the regulation of vesicle fusion reactions through interaction with t-SNAREs at the Golgi trans face.	GO:0006623	protein targeting to vacuole	0.493614	1.10455
Os.6798.2.S1_at	LOC_Os02g24134	Sec1 family transport protein, putative, expressed	2e-136	AT1G77140.1	A peripheral membrane protein that associates with microsomal membranes, likely to function in the transport of proteins to the vacuole. It is a member of Sec1p protein family. It may be involved in the regulation of vesicle fusion reactions through interaction with t-SNAREs at the Golgi trans face.	GO:0016043	cellular component organization	0.821334	0.785178
Os.54940.1.S1_at	LOC_Os04g44150	gibberellin 2-beta-dioxygenase 7, putative, expressed	1e-100	AT4G21200.3	Encodes a protein with gibberellin 2-oxidase activity which acts specifically on C-20 gibberellins.	GO:0006629	lipid metabolic process	0.425558	1.08246
Os.54940.1.S1_at	LOC_Os04g44150	gibberellin 2-beta-dioxygenase 7, putative, expressed	1e-100	AT4G21200.3	Encodes a protein with gibberellin 2-oxidase activity which acts specifically on C-20 gibberellins.	GO:0006520	cellular amino acid metabolic process	0.0388962	1.51605
Os.54940.1.S1_at	LOC_Os04g44150	gibberellin 2-beta-dioxygenase 7, putative, expressed	1e-100	AT4G21200.3	Encodes a protein with gibberellin 2-oxidase activity which acts specifically on C-20 gibberellins.	GO:0008219	cell death	0.867336	0.565194
Os.54940.1.S1_at	LOC_Os04g44150	gibberellin 2-beta-dioxygenase 7, putative, expressed	1e-100	AT4G21200.3	Encodes a protein with gibberellin 2-oxidase activity which acts specifically on C-20 gibberellins.	GO:0009719	response to endogenous stimulus	0.000144029	1.72991
Os.54940.1.S1_at	LOC_Os04g44150	gibberellin 2-beta-dioxygenase 7, putative, expressed	1e-100	AT4G21200.3	Encodes a protein with gibberellin 2-oxidase activity which acts specifically on C-20 gibberellins.	GO:0009058	biosynthetic process	0.0236902	1.45484
Os.54940.1.S1_at	LOC_Os04g44150	gibberellin 2-beta-dioxygenase 7, putative, expressed	1e-100	AT4G21200.3	Encodes a protein with gibberellin 2-oxidase activity which acts specifically on C-20 gibberellins.	GO:0009987	cellular process	0.228152	1.14409
Os.54940.1.S1_at	LOC_Os04g44150	gibberellin 2-beta-dioxygenase 7, putative, expressed	1e-100	AT4G21200.3	Encodes a protein with gibberellin 2-oxidase activity which acts specifically on C-20 gibberellins.	GO:0019748	secondary metabolic process	0.0073504	1.76882
Os.54940.1.S1_at	LOC_Os04g44150	gibberellin 2-beta-dioxygenase 7, putative, expressed	1e-100	AT4G21200.3	Encodes a protein with gibberellin 2-oxidase activity which acts specifically on C-20 gibberellins.	GO:0009685	gibberellin metabolic process	0.133862	8.05402
Os.54940.1.S1_at	LOC_Os04g44150	gibberellin 2-beta-dioxygenase 7, putative, expressed	1e-100	AT4G21200.3	Encodes a protein with gibberellin 2-oxidase activity which acts specifically on C-20 gibberellins.	GO:0009791	post-embryonic development	0.962714	0.389711
Os.54940.1.S1_at	LOC_Os04g44150	gibberellin 2-beta-dioxygenase 7, putative, expressed	1e-100	AT4G21200.3	Encodes a protein with gibberellin 2-oxidase activity which acts specifically on C-20 gibberellins.	GO:0007165	signal transduction	0.0420247	1.32803
Os.54940.1.S1_at	LOC_Os04g44150	gibberellin 2-beta-dioxygenase 7, putative, expressed	1e-100	AT4G21200.3	Encodes a protein with gibberellin 2-oxidase activity which acts specifically on C-20 gibberellins.	GO:0008152	metabolic process	0.224165	1.14667
Os.54940.1.S1_at	LOC_Os04g44150	gibberellin 2-beta-dioxygenase 7, putative, expressed	1e-100	AT4G21200.3	Encodes a protein with gibberellin 2-oxidase activity which acts specifically on C-20 gibberellins.	GO:0055114	oxidation-reduction process	0.0513279	1.38549
Os.35772.3.S1_at	LOC_Os01g02800	receptor-like kinase ARK1AS, putative, expressed	2e-85	AT1G66910.1	Protein kinase superfamily protein	GO:0009987	cellular process	0.228152	1.14409
Os.35772.3.S1_at	LOC_Os01g02800	receptor-like kinase ARK1AS, putative, expressed	2e-85	AT1G66910.1	Protein kinase superfamily protein	GO:0006950	response to stress	0.0111724	1.33382
Os.35772.3.S1_at	LOC_Os01g02800	receptor-like kinase ARK1AS, putative, expressed	2e-85	AT1G66910.1	Protein kinase superfamily protein	GO:0008152	metabolic process	0.224165	1.14667
Os.35772.3.S1_at	LOC_Os01g02800	receptor-like kinase ARK1AS, putative, expressed	2e-85	AT1G66910.1	Protein kinase superfamily protein	GO:0006468	protein phosphorylation	0.0699798	1.33688
Os.35772.3.S1_at	LOC_Os01g02800	receptor-like kinase ARK1AS, putative, expressed	2e-85	AT1G66910.1	Protein kinase superfamily protein	GO:0006464	cellular protein modification process	0.0418982	1.37965
OsAffx.11101.1.S1_s_at	LOC_Os01g18840	IF, putative, expressed	5e-15	AT1G09470.2	hypothetical protein	GO:0000911	cytokinesis by cell plate formation	0.77276	0.7359
OsAffx.11101.1.S1_s_at	LOC_Os01g18840	IF, putative, expressed	5e-15	AT1G09470.2	hypothetical protein	GO:0051322	anaphase	0.885899	0.46023
Os.2402.1.S1_at	LOC_Os03g01610	expansin precursor, putative, expressed	2e-54	AT1G65680.1	member of BETA-EXPANSINS. Naming convention from the Expansin Working Group (Kende et al, 2004. Plant Mol Bio)	GO:0009828	plant-type cell wall loosening	0.586038	1.15057
Os.2402.1.S1_at	LOC_Os03g01610	expansin precursor, putative, expressed	2e-54	AT1G65680.1	member of BETA-EXPANSINS. Naming convention from the Expansin Working Group (Kende et al, 2004. Plant Mol Bio)	GO:0009826	unidimensional cell growth	0.781904	0.695311
Os.2402.1.S1_at	LOC_Os03g01610	expansin precursor, putative, expressed	2e-54	AT1G65680.1	member of BETA-EXPANSINS. Naming convention from the Expansin Working Group (Kende et al, 2004. Plant Mol Bio)	GO:0019953	sexual reproduction	0.388909	2.10105
Os.2402.1.S1_at	LOC_Os03g01610	expansin precursor, putative, expressed	2e-54	AT1G65680.1	member of BETA-EXPANSINS. Naming convention from the Expansin Working Group (Kende et al, 2004. Plant Mol Bio)	GO:0007047	cellular cell wall organization	0.0387096	1.89845
Os.2402.1.S1_at	LOC_Os03g01610	expansin precursor, putative, expressed	2e-54	AT1G65680.1	member of BETA-EXPANSINS. Naming convention from the Expansin Working Group (Kende et al, 2004. Plant Mol Bio)	GO:0009831	plant-type cell wall modification involved in multidimensional cell growth	0.502192	1.46437
Os.2402.1.S1_at	LOC_Os03g01610	expansin precursor, putative, expressed	2e-54	AT1G65680.1	member of BETA-EXPANSINS. Naming convention from the Expansin Working Group (Kende et al, 2004. Plant Mol Bio)	GO:0016049	cell growth	0.39474	1.19319
Os.2402.1.S1_at	LOC_Os03g01610	expansin precursor, putative, expressed	2e-54	AT1G65680.1	member of BETA-EXPANSINS. Naming convention from the Expansin Working Group (Kende et al, 2004. Plant Mol Bio)	GO:0016043	cellular component organization	0.821334	0.785178
Os.17862.1.S2_x_at	LOC_Os07g04850	pre-mRNA-processing factor 31, putative, expressed	0	AT1G60170.1	pre-mRNA processing ribonucleoprotein binding region-containing protein	GO:0009793	embryo development ending in seed dormancy	0.979857	0.468257
Os.31613.2.S1_at	LOC_Os01g44200	retrotransposon protein, putative, unclassified	7e-38	AT5G28780.1	PIF1 helicase	GO:0008150	biological_process	0.707463	0.946105
Os.31355.2.S1_x_at	LOC_Os01g70660	potassium transporter, putative, expressed	2e-160	AT4G13420.1	Encodes a protein of the KUP/HAK/KT potassium channel class that is upregulated in the roots by K levels.	GO:0009605	response to external stimulus	0.057052	1.47657
Os.31355.2.S1_x_at	LOC_Os01g70660	potassium transporter, putative, expressed	2e-160	AT4G13420.1	Encodes a protein of the KUP/HAK/KT potassium channel class that is upregulated in the roots by K levels.	GO:0006810	transport	0.948428	0.716671
Os.31355.2.S1_x_at	LOC_Os01g70660	potassium transporter, putative, expressed	2e-160	AT4G13420.1	Encodes a protein of the KUP/HAK/KT potassium channel class that is upregulated in the roots by K levels.	GO:0016049	cell growth	0.39474	1.19319
Os.31355.2.S1_x_at	LOC_Os01g70660	potassium transporter, putative, expressed	2e-160	AT4G13420.1	Encodes a protein of the KUP/HAK/KT potassium channel class that is upregulated in the roots by K levels.	GO:0006813	potassium ion transport	0.0957672	2.38638
Os.31355.2.S1_x_at	LOC_Os01g70660	potassium transporter, putative, expressed	2e-160	AT4G13420.1	Encodes a protein of the KUP/HAK/KT potassium channel class that is upregulated in the roots by K levels.	GO:0071805	potassium ion transmembrane transport	0.0269686	4.99905
OsAffx.5676.1.A1_at	LOC_Os08g01700	basic helix-loop-helix family protein, putative, expressed	4e-38	AT5G09750.1	basic helix-loop-helix (bHLH) DNA-binding superfamily protein	GO:0048462	carpel formation	0.0597381	24.1621
OsAffx.5676.1.A1_at	LOC_Os08g01700	basic helix-loop-helix family protein, putative, expressed	4e-38	AT5G09750.1	basic helix-loop-helix (bHLH) DNA-binding superfamily protein	GO:0006355	regulation of transcription, DNA-dependent	0.632753	0.953596
OsAffx.5676.1.A1_at	LOC_Os08g01700	basic helix-loop-helix family protein, putative, expressed	4e-38	AT5G09750.1	basic helix-loop-helix (bHLH) DNA-binding superfamily protein	GO:0010500	transmitting tissue development	0.00812152	19.3296
OsAffx.5676.1.A1_at	LOC_Os08g01700	basic helix-loop-helix family protein, putative, expressed	4e-38	AT5G09750.1	basic helix-loop-helix (bHLH) DNA-binding superfamily protein	GO:0006351	transcription, DNA-dependent	0.590678	0.971052
Os.54951.1.S1_at	LOC_Os04g03920	expressed protein				GO:0006278	RNA-dependent DNA replication	0.695532	0.847792
OsAffx.6257.1.S1_at	LOC_Os09g12650	pyrophosphate--fructose 6-phosphate 1-phosphotransferase subunit alpha, putative, expressed	0	AT1G76550.1	Phosphofructokinase family protein	GO:0015979	photosynthesis	0.716021	0.809901
OsAffx.6257.1.S1_at	LOC_Os09g12650	pyrophosphate--fructose 6-phosphate 1-phosphotransferase subunit alpha, putative, expressed	0	AT1G76550.1	Phosphofructokinase family protein	GO:0005975	carbohydrate metabolic process	0.0395952	1.54301
OsAffx.6257.1.S1_at	LOC_Os09g12650	pyrophosphate--fructose 6-phosphate 1-phosphotransferase subunit alpha, putative, expressed	0	AT1G76550.1	Phosphofructokinase family protein	GO:0009056	catabolic process	0.920958	0.61429
OsAffx.6257.1.S1_at	LOC_Os09g12650	pyrophosphate--fructose 6-phosphate 1-phosphotransferase subunit alpha, putative, expressed	0	AT1G76550.1	Phosphofructokinase family protein	GO:0006091	generation of precursor metabolites and energy	0.438064	1.36124
OsAffx.6257.1.S1_at	LOC_Os09g12650	pyrophosphate--fructose 6-phosphate 1-phosphotransferase subunit alpha, putative, expressed	0	AT1G76550.1	Phosphofructokinase family protein	GO:0006096	glycolysis	0.869557	0.637942
OsAffx.30356.2.S1_x_at	LOC_Os10g09550	OsWAK106 - OsWAK receptor-like protein kinase	1e-52	AT1G69730.1	Wall-associated kinase family protein	GO:0007165	signal transduction	0.0420247	1.32803
OsAffx.30356.2.S1_x_at	LOC_Os10g09550	OsWAK106 - OsWAK receptor-like protein kinase	1e-52	AT1G69730.1	Wall-associated kinase family protein	GO:0006468	protein phosphorylation	0.0699798	1.33688
OsAffx.30356.2.S1_x_at	LOC_Os10g09550	OsWAK106 - OsWAK receptor-like protein kinase	1e-52	AT1G69730.1	Wall-associated kinase family protein	GO:0006464	cellular protein modification process	0.0418982	1.37965
Os.16899.1.S1_at	LOC_Os07g30150	phosphoribosyl transferase, putative, expressed	2e-77	AT4G22570.1	Encodes an adenine phosphoribosyltransferase (APT; EC 2.4.2.7), which is a constitutively expressed enzyme involved in the one-step salvage of adenine to AMP. APT3 has higher affinity for zeatin, isopentenyladenine and benzyladenine than APT1 but lower Vmax than APT1.	GO:0006139	nucleobase-containing compound metabolic process	0.820397	0.7359
Os.16899.1.S1_at	LOC_Os07g30150	phosphoribosyl transferase, putative, expressed	2e-77	AT4G22570.1	Encodes an adenine phosphoribosyltransferase (APT; EC 2.4.2.7), which is a constitutively expressed enzyme involved in the one-step salvage of adenine to AMP. APT3 has higher affinity for zeatin, isopentenyladenine and benzyladenine than APT1 but lower Vmax than APT1.	GO:0006168	adenine salvage	0.0975627	12.081
Os.16899.1.S1_at	LOC_Os07g30150	phosphoribosyl transferase, putative, expressed	2e-77	AT4G22570.1	Encodes an adenine phosphoribosyltransferase (APT; EC 2.4.2.7), which is a constitutively expressed enzyme involved in the one-step salvage of adenine to AMP. APT3 has higher affinity for zeatin, isopentenyladenine and benzyladenine than APT1 but lower Vmax than APT1.	GO:0009116	nucleoside metabolic process	0.336659	2.54337
Os.26809.1.S1_at	LOC_Os07g35700	TKL_IRAK_DUF26-lc.4 - DUF26 kinases have homology to DUF26 containing loci, expressed	3e-95	AT4G05200.1	Encodes a cysteine-rich receptor-like protein kinase.	GO:0009719	response to endogenous stimulus	0.000144029	1.72991
Os.26809.1.S1_at	LOC_Os07g35700	TKL_IRAK_DUF26-lc.4 - DUF26 kinases have homology to DUF26 containing loci, expressed	3e-95	AT4G05200.1	Encodes a cysteine-rich receptor-like protein kinase.	GO:0045492	xylan biosynthetic process	0.8026	0.696983
Os.26809.1.S1_at	LOC_Os07g35700	TKL_IRAK_DUF26-lc.4 - DUF26 kinases have homology to DUF26 containing loci, expressed	3e-95	AT4G05200.1	Encodes a cysteine-rich receptor-like protein kinase.	GO:0000041	transition metal ion transport	0.42524	1.27169
Os.26809.1.S1_at	LOC_Os07g35700	TKL_IRAK_DUF26-lc.4 - DUF26 kinases have homology to DUF26 containing loci, expressed	3e-95	AT4G05200.1	Encodes a cysteine-rich receptor-like protein kinase.	GO:0006950	response to stress	0.0111724	1.33382
Os.26809.1.S1_at	LOC_Os07g35700	TKL_IRAK_DUF26-lc.4 - DUF26 kinases have homology to DUF26 containing loci, expressed	3e-95	AT4G05200.1	Encodes a cysteine-rich receptor-like protein kinase.	GO:0010106	cellular response to iron ion starvation	0.381829	1.36766
Os.26809.1.S1_at	LOC_Os07g35700	TKL_IRAK_DUF26-lc.4 - DUF26 kinases have homology to DUF26 containing loci, expressed	3e-95	AT4G05200.1	Encodes a cysteine-rich receptor-like protein kinase.	GO:0010413	glucuronoxylan metabolic process	0.8026	0.696983
Os.26809.1.S1_at	LOC_Os07g35700	TKL_IRAK_DUF26-lc.4 - DUF26 kinases have homology to DUF26 containing loci, expressed	3e-95	AT4G05200.1	Encodes a cysteine-rich receptor-like protein kinase.	GO:0006826	iron ion transport	0.392766	1.34234
Os.26809.1.S1_at	LOC_Os07g35700	TKL_IRAK_DUF26-lc.4 - DUF26 kinases have homology to DUF26 containing loci, expressed	3e-95	AT4G05200.1	Encodes a cysteine-rich receptor-like protein kinase.	GO:0010167	response to nitrate	0.0115293	2.42835
Os.26809.1.S1_at	LOC_Os07g35700	TKL_IRAK_DUF26-lc.4 - DUF26 kinases have homology to DUF26 containing loci, expressed	3e-95	AT4G05200.1	Encodes a cysteine-rich receptor-like protein kinase.	GO:0006468	protein phosphorylation	0.0699798	1.33688
Os.26809.1.S1_at	LOC_Os07g35700	TKL_IRAK_DUF26-lc.4 - DUF26 kinases have homology to DUF26 containing loci, expressed	3e-95	AT4G05200.1	Encodes a cysteine-rich receptor-like protein kinase.	GO:0015706	nitrate transport	0.0193579	2.22692
Os.26809.1.S1_at	LOC_Os07g35700	TKL_IRAK_DUF26-lc.4 - DUF26 kinases have homology to DUF26 containing loci, expressed	3e-95	AT4G05200.1	Encodes a cysteine-rich receptor-like protein kinase.	GO:0006464	cellular protein modification process	0.0418982	1.37965
OsAffx.5535.1.S1_x_at	LOC_Os07g35540	TKL_IRAK_DUF26-lc.19 - DUF26 kinases have homology to DUF26 containing loci, expressed	6e-116	AT4G23130.2	Encodes a receptor-like protein kinase. Naming convention from Chen et al 2003 (PMID 14756307)	GO:0009719	response to endogenous stimulus	0.000144029	1.72991
OsAffx.5535.1.S1_x_at	LOC_Os07g35540	TKL_IRAK_DUF26-lc.19 - DUF26 kinases have homology to DUF26 containing loci, expressed	6e-116	AT4G23130.2	Encodes a receptor-like protein kinase. Naming convention from Chen et al 2003 (PMID 14756307)	GO:0006950	response to stress	0.0111724	1.33382
OsAffx.5535.1.S1_x_at	LOC_Os07g35540	TKL_IRAK_DUF26-lc.19 - DUF26 kinases have homology to DUF26 containing loci, expressed	6e-116	AT4G23130.2	Encodes a receptor-like protein kinase. Naming convention from Chen et al 2003 (PMID 14756307)	GO:0012501	programmed cell death	0.0911973	4.2021
OsAffx.5535.1.S1_x_at	LOC_Os07g35540	TKL_IRAK_DUF26-lc.19 - DUF26 kinases have homology to DUF26 containing loci, expressed	6e-116	AT4G23130.2	Encodes a receptor-like protein kinase. Naming convention from Chen et al 2003 (PMID 14756307)	GO:0009751	response to salicylic acid stimulus	0.648805	0.900449
OsAffx.5535.1.S1_x_at	LOC_Os07g35540	TKL_IRAK_DUF26-lc.19 - DUF26 kinases have homology to DUF26 containing loci, expressed	6e-116	AT4G23130.2	Encodes a receptor-like protein kinase. Naming convention from Chen et al 2003 (PMID 14756307)	GO:0006468	protein phosphorylation	0.0699798	1.33688
OsAffx.5535.1.S1_x_at	LOC_Os07g35540	TKL_IRAK_DUF26-lc.19 - DUF26 kinases have homology to DUF26 containing loci, expressed	6e-116	AT4G23130.2	Encodes a receptor-like protein kinase. Naming convention from Chen et al 2003 (PMID 14756307)	GO:0042742	defense response to bacterium	0.807698	0.749211
OsAffx.5535.1.S1_x_at	LOC_Os07g35540	TKL_IRAK_DUF26-lc.19 - DUF26 kinases have homology to DUF26 containing loci, expressed	6e-116	AT4G23130.2	Encodes a receptor-like protein kinase. Naming convention from Chen et al 2003 (PMID 14756307)	GO:0006464	cellular protein modification process	0.0418982	1.37965
Os.11404.1.S1_s_at	LOC_Os08g17390	expressed protein	9e-155	AT1G15980.1	encodes a novel subunit of the chloroplast NAD(P)H dehydrogenase complex, involved in cyclic electron flow around photosystem I to produce ATP.	GO:0015979	photosynthesis	0.716021	0.809901
Os.11404.1.S1_s_at	LOC_Os08g17390	expressed protein	9e-155	AT1G15980.1	encodes a novel subunit of the chloroplast NAD(P)H dehydrogenase complex, involved in cyclic electron flow around photosystem I to produce ATP.	GO:0009773	photosynthetic electron transport in photosystem I	0.641338	0.986207
Os.11404.1.S1_s_at	LOC_Os08g17390	expressed protein	9e-155	AT1G15980.1	encodes a novel subunit of the chloroplast NAD(P)H dehydrogenase complex, involved in cyclic electron flow around photosystem I to produce ATP.	GO:0016117	carotenoid biosynthetic process	0.488124	1.15057
Os.11404.1.S1_s_at	LOC_Os08g17390	expressed protein	9e-155	AT1G15980.1	encodes a novel subunit of the chloroplast NAD(P)H dehydrogenase complex, involved in cyclic electron flow around photosystem I to produce ATP.	GO:0010207	photosystem II assembly	0.377465	1.29729
Os.11404.1.S1_s_at	LOC_Os08g17390	expressed protein	9e-155	AT1G15980.1	encodes a novel subunit of the chloroplast NAD(P)H dehydrogenase complex, involved in cyclic electron flow around photosystem I to produce ATP.	GO:0006098	pentose-phosphate shunt	0.288282	1.36124
Os.18338.1.S1_at	LOC_Os02g03200	FAD-binding and arabino-lactone oxidase domains containing protein, putative, expressed	0	AT2G46750.1	D-arabinono-1,4-lactone oxidase family protein	GO:0019853	L-ascorbic acid biosynthetic process	0.067299	5.08675
Os.18338.1.S1_at	LOC_Os02g03200	FAD-binding and arabino-lactone oxidase domains containing protein, putative, expressed	0	AT2G46750.1	D-arabinono-1,4-lactone oxidase family protein	GO:0000041	transition metal ion transport	0.42524	1.27169
Os.18338.1.S1_at	LOC_Os02g03200	FAD-binding and arabino-lactone oxidase domains containing protein, putative, expressed	0	AT2G46750.1	D-arabinono-1,4-lactone oxidase family protein	GO:0055114	oxidation-reduction process	0.0513279	1.38549
Os.9822.3.S1_x_at	LOC_Os02g25640	glutelin, putative, expressed	2e-33	AT5G44120.3	Encodes a 12S seed storage protein. The Landsberg erecta genome contains another copy of 12S globulin gene, CRA2, which is located tandemly with CRA1. Protein is tyrosine-phosphorylated and its phosphorylation state is modulated in response to ABA in Arabidopsis thaliana seeds.	GO:0010431	seed maturation	0.793609	0.635844
Os.9822.3.S1_x_at	LOC_Os02g25640	glutelin, putative, expressed	2e-33	AT5G44120.3	Encodes a 12S seed storage protein. The Landsberg erecta genome contains another copy of 12S globulin gene, CRA2, which is located tandemly with CRA1. Protein is tyrosine-phosphorylated and its phosphorylation state is modulated in response to ABA in Arabidopsis thaliana seeds.	GO:0010162	seed dormancy process	0.683754	0.852779
Os.9822.3.S1_x_at	LOC_Os02g25640	glutelin, putative, expressed	2e-33	AT5G44120.3	Encodes a 12S seed storage protein. The Landsberg erecta genome contains another copy of 12S globulin gene, CRA2, which is located tandemly with CRA1. Protein is tyrosine-phosphorylated and its phosphorylation state is modulated in response to ABA in Arabidopsis thaliana seeds.	GO:0009737	response to abscisic acid stimulus	0.591294	0.962632
Os.9822.3.S1_x_at	LOC_Os02g25640	glutelin, putative, expressed	2e-33	AT5G44120.3	Encodes a 12S seed storage protein. The Landsberg erecta genome contains another copy of 12S globulin gene, CRA2, which is located tandemly with CRA1. Protein is tyrosine-phosphorylated and its phosphorylation state is modulated in response to ABA in Arabidopsis thaliana seeds.	GO:0071215	cellular response to abscisic acid stimulus	0.481359	1.55884
Os.46006.1.S1_at	LOC_Os07g47140	CCT/B-box zinc finger protein, putative, expressed	4e-43	AT2G47890.2	B-box type zinc finger protein with CCT domain	GO:0008150	biological_process	0.707463	0.946105
Os.46006.1.S1_at	LOC_Os07g47140	CCT/B-box zinc finger protein, putative, expressed	4e-43	AT2G47890.2	B-box type zinc finger protein with CCT domain	GO:0006355	regulation of transcription, DNA-dependent	0.632753	0.953596
Os.46006.1.S1_at	LOC_Os07g47140	CCT/B-box zinc finger protein, putative, expressed	4e-43	AT2G47890.2	B-box type zinc finger protein with CCT domain	GO:0009611	response to wounding	0.591709	0.962206
Os.46006.1.S1_at	LOC_Os07g47140	CCT/B-box zinc finger protein, putative, expressed	4e-43	AT2G47890.2	B-box type zinc finger protein with CCT domain	GO:0009805	coumarin biosynthetic process	0.873631	0.483241
Os.46006.1.S1_at	LOC_Os07g47140	CCT/B-box zinc finger protein, putative, expressed	4e-43	AT2G47890.2	B-box type zinc finger protein with CCT domain	GO:0009963	positive regulation of flavonoid biosynthetic process	0.313379	1.43183
Os.46006.1.S1_at	LOC_Os07g47140	CCT/B-box zinc finger protein, putative, expressed	4e-43	AT2G47890.2	B-box type zinc finger protein with CCT domain	GO:0006351	transcription, DNA-dependent	0.590678	0.971052
Os.53004.1.S1_at	LOC_Os12g12560	NADP-dependent oxidoreductase, putative, expressed	4e-122	AT3G03080.1	Zinc-binding dehydrogenase family protein	GO:0030048	actin filament-based movement	0.424205	1.4007
Os.53004.1.S1_at	LOC_Os12g12560	NADP-dependent oxidoreductase, putative, expressed	4e-122	AT3G03080.1	Zinc-binding dehydrogenase family protein	GO:0030036	actin cytoskeleton organization	0.633916	1.00675
Os.53004.1.S1_at	LOC_Os12g12560	NADP-dependent oxidoreductase, putative, expressed	4e-122	AT3G03080.1	Zinc-binding dehydrogenase family protein	GO:0006950	response to stress	0.0111724	1.33382
Os.53004.1.S1_at	LOC_Os12g12560	NADP-dependent oxidoreductase, putative, expressed	4e-122	AT3G03080.1	Zinc-binding dehydrogenase family protein	GO:0009827	plant-type cell wall modification	0.112875	2.01351
Os.53004.1.S1_at	LOC_Os12g12560	NADP-dependent oxidoreductase, putative, expressed	4e-122	AT3G03080.1	Zinc-binding dehydrogenase family protein	GO:0009860	pollen tube growth	0.0787887	1.94407
Os.53004.1.S1_at	LOC_Os12g12560	NADP-dependent oxidoreductase, putative, expressed	4e-122	AT3G03080.1	Zinc-binding dehydrogenase family protein	GO:0008152	metabolic process	0.224165	1.14667
Os.53004.1.S1_at	LOC_Os12g12560	NADP-dependent oxidoreductase, putative, expressed	4e-122	AT3G03080.1	Zinc-binding dehydrogenase family protein	GO:0055114	oxidation-reduction process	0.0513279	1.38549
Os.54358.1.S1_at	LOC_Os11g17954	transposon protein, putative, Pong sub-class, expressed	3e-18	AT3G47680.1	DNA binding protein	GO:0008150	biological_process	0.707463	0.946105
Os.22368.1.S1_at	LOC_Os03g09210	NADH dehydrogenase 1 alpha subcomplex subunit 13, putative, expressed	1e-62	AT2G33220.1	GRIM-19 protein	GO:0009987	cellular process	0.228152	1.14409
Os.22368.1.S1_at	LOC_Os03g09210	NADH dehydrogenase 1 alpha subcomplex subunit 13, putative, expressed	1e-62	AT2G33220.1	GRIM-19 protein	GO:0008152	metabolic process	0.224165	1.14667
Os.22368.1.S1_at	LOC_Os03g09210	NADH dehydrogenase 1 alpha subcomplex subunit 13, putative, expressed	1e-62	AT2G33220.1	GRIM-19 protein	GO:0006810	transport	0.948428	0.716671
Os.22368.1.S1_at	LOC_Os03g09210	NADH dehydrogenase 1 alpha subcomplex subunit 13, putative, expressed	1e-62	AT2G33220.1	GRIM-19 protein	GO:0009853	photorespiration	0.648805	0.900449
Os.22368.1.S1_at	LOC_Os03g09210	NADH dehydrogenase 1 alpha subcomplex subunit 13, putative, expressed	1e-62	AT2G33220.1	GRIM-19 protein	GO:0022900	electron transport chain	0.750329	0.743448
Os.49768.1.S1_at	LOC_Os03g57900	zinc finger A20 and AN1 domain-containing stress-associated protein, putative, expressed	2e-32	AT2G36320.1	A20/AN1-like zinc finger family protein	GO:0008150	biological_process	0.707463	0.946105
Os.49768.1.S1_at	LOC_Os03g57900	zinc finger A20 and AN1 domain-containing stress-associated protein, putative, expressed	2e-32	AT2G36320.1	A20/AN1-like zinc finger family protein	GO:0006950	response to stress	0.0111724	1.33382
Os.57510.1.A1_at	LOC_Os12g36890	CSLD4 - cellulose synthase-like family D, expressed	0	AT1G02730.1	Encodes a gene similar to cellulose synthase. Knock-out mutant has reduced growth, reduced xylan level and reduced xylan synthase activity in stems.	GO:0009651	response to salt stress	0.793135	0.820122
Os.57510.1.A1_at	LOC_Os12g36890	CSLD4 - cellulose synthase-like family D, expressed	0	AT1G02730.1	Encodes a gene similar to cellulose synthase. Knock-out mutant has reduced growth, reduced xylan level and reduced xylan synthase activity in stems.	GO:0042546	cell wall biogenesis	0.293383	1.6108
Os.57510.1.A1_at	LOC_Os12g36890	CSLD4 - cellulose synthase-like family D, expressed	0	AT1G02730.1	Encodes a gene similar to cellulose synthase. Knock-out mutant has reduced growth, reduced xylan level and reduced xylan synthase activity in stems.	GO:0000911	cytokinesis by cell plate formation	0.77276	0.7359
Os.57510.1.A1_at	LOC_Os12g36890	CSLD4 - cellulose synthase-like family D, expressed	0	AT1G02730.1	Encodes a gene similar to cellulose synthase. Knock-out mutant has reduced growth, reduced xylan level and reduced xylan synthase activity in stems.	GO:0000724	double-strand break repair via homologous recombination	0.746756	0.732184
Os.57510.1.A1_at	LOC_Os12g36890	CSLD4 - cellulose synthase-like family D, expressed	0	AT1G02730.1	Encodes a gene similar to cellulose synthase. Knock-out mutant has reduced growth, reduced xylan level and reduced xylan synthase activity in stems.	GO:0042127	regulation of cell proliferation	0.470617	1.6108
Os.57510.1.A1_at	LOC_Os12g36890	CSLD4 - cellulose synthase-like family D, expressed	0	AT1G02730.1	Encodes a gene similar to cellulose synthase. Knock-out mutant has reduced growth, reduced xylan level and reduced xylan synthase activity in stems.	GO:0009414	response to water deprivation	0.518517	1.03446
Os.57510.1.A1_at	LOC_Os12g36890	CSLD4 - cellulose synthase-like family D, expressed	0	AT1G02730.1	Encodes a gene similar to cellulose synthase. Knock-out mutant has reduced growth, reduced xylan level and reduced xylan synthase activity in stems.	GO:0009058	biosynthetic process	0.0236902	1.45484
Os.57510.1.A1_at	LOC_Os12g36890	CSLD4 - cellulose synthase-like family D, expressed	0	AT1G02730.1	Encodes a gene similar to cellulose synthase. Knock-out mutant has reduced growth, reduced xylan level and reduced xylan synthase activity in stems.	GO:0071669	plant-type cell wall organization or biogenesis	0.0597381	24.1621
Os.57510.1.A1_at	LOC_Os12g36890	CSLD4 - cellulose synthase-like family D, expressed	0	AT1G02730.1	Encodes a gene similar to cellulose synthase. Knock-out mutant has reduced growth, reduced xylan level and reduced xylan synthase activity in stems.	GO:0009987	cellular process	0.228152	1.14409
Os.57510.1.A1_at	LOC_Os12g36890	CSLD4 - cellulose synthase-like family D, expressed	0	AT1G02730.1	Encodes a gene similar to cellulose synthase. Knock-out mutant has reduced growth, reduced xylan level and reduced xylan synthase activity in stems.	GO:0005975	carbohydrate metabolic process	0.0395952	1.54301
Os.57510.1.A1_at	LOC_Os12g36890	CSLD4 - cellulose synthase-like family D, expressed	0	AT1G02730.1	Encodes a gene similar to cellulose synthase. Knock-out mutant has reduced growth, reduced xylan level and reduced xylan synthase activity in stems.	GO:0009965	leaf morphogenesis	0.443346	1.15057
Os.57510.1.A1_at	LOC_Os12g36890	CSLD4 - cellulose synthase-like family D, expressed	0	AT1G02730.1	Encodes a gene similar to cellulose synthase. Knock-out mutant has reduced growth, reduced xylan level and reduced xylan synthase activity in stems.	GO:0000226	microtubule cytoskeleton organization	0.818494	0.640055
Os.57510.1.A1_at	LOC_Os12g36890	CSLD4 - cellulose synthase-like family D, expressed	0	AT1G02730.1	Encodes a gene similar to cellulose synthase. Knock-out mutant has reduced growth, reduced xylan level and reduced xylan synthase activity in stems.	GO:0051329	interphase of mitotic cell cycle	0.202129	4.83241
Os.57510.1.A1_at	LOC_Os12g36890	CSLD4 - cellulose synthase-like family D, expressed	0	AT1G02730.1	Encodes a gene similar to cellulose synthase. Knock-out mutant has reduced growth, reduced xylan level and reduced xylan synthase activity in stems.	GO:0007275	multicellular organismal development	0.333791	1.17625
Os.57510.1.A1_at	LOC_Os12g36890	CSLD4 - cellulose synthase-like family D, expressed	0	AT1G02730.1	Encodes a gene similar to cellulose synthase. Knock-out mutant has reduced growth, reduced xylan level and reduced xylan synthase activity in stems.	GO:0006970	response to osmotic stress	0.288711	1.41299
Os.57510.1.A1_at	LOC_Os12g36890	CSLD4 - cellulose synthase-like family D, expressed	0	AT1G02730.1	Encodes a gene similar to cellulose synthase. Knock-out mutant has reduced growth, reduced xylan level and reduced xylan synthase activity in stems.	GO:0010583	response to cyclopentenone	0.117411	1.84678
Os.57510.1.A1_at	LOC_Os12g36890	CSLD4 - cellulose synthase-like family D, expressed	0	AT1G02730.1	Encodes a gene similar to cellulose synthase. Knock-out mutant has reduced growth, reduced xylan level and reduced xylan synthase activity in stems.	GO:0009832	plant-type cell wall biogenesis	0.0875787	2.01351
Os.57510.1.A1_at	LOC_Os12g36890	CSLD4 - cellulose synthase-like family D, expressed	0	AT1G02730.1	Encodes a gene similar to cellulose synthase. Knock-out mutant has reduced growth, reduced xylan level and reduced xylan synthase activity in stems.	GO:0048367	shoot development	0.62634	1.02817
Os.57510.1.A1_at	LOC_Os12g36890	CSLD4 - cellulose synthase-like family D, expressed	0	AT1G02730.1	Encodes a gene similar to cellulose synthase. Knock-out mutant has reduced growth, reduced xylan level and reduced xylan synthase activity in stems.	GO:0007047	cellular cell wall organization	0.0387096	1.89845
Os.57510.1.A1_at	LOC_Os12g36890	CSLD4 - cellulose synthase-like family D, expressed	0	AT1G02730.1	Encodes a gene similar to cellulose synthase. Knock-out mutant has reduced growth, reduced xylan level and reduced xylan synthase activity in stems.	GO:0016043	cellular component organization	0.821334	0.785178
Os.57510.1.A1_at	LOC_Os12g36890	CSLD4 - cellulose synthase-like family D, expressed	0	AT1G02730.1	Encodes a gene similar to cellulose synthase. Knock-out mutant has reduced growth, reduced xylan level and reduced xylan synthase activity in stems.	GO:0030244	cellulose biosynthetic process	0.211484	1.72586
Os.57510.1.A1_at	LOC_Os12g36890	CSLD4 - cellulose synthase-like family D, expressed	0	AT1G02730.1	Encodes a gene similar to cellulose synthase. Knock-out mutant has reduced growth, reduced xylan level and reduced xylan synthase activity in stems.	GO:0000271	polysaccharide biosynthetic process	0.178469	1.85862
OsAffx.14921.1.S1_at	LOC_Os05g32544	glycosyltransferase, putative, expressed	2e-103	AT2G41640.2	Glycosyltransferase family 61 protein	GO:0008150	biological_process	0.707463	0.946105
OsAffx.14921.1.S1_at	LOC_Os05g32544	glycosyltransferase, putative, expressed	2e-103	AT2G41640.2	Glycosyltransferase family 61 protein	GO:0010200	response to chitin	0.550042	0.997516
Os.26767.1.A1_at	LOC_Os11g28104	TKL_IRAK_DUF26-lf.4 - DUF26 kinases have homology to DUF26 containing loci, expressed	5e-109	AT5G40380.1	Encodes a cysteine-rich receptor-like protein kinase.	GO:0009719	response to endogenous stimulus	0.000144029	1.72991
Os.26767.1.A1_at	LOC_Os11g28104	TKL_IRAK_DUF26-lf.4 - DUF26 kinases have homology to DUF26 containing loci, expressed	5e-109	AT5G40380.1	Encodes a cysteine-rich receptor-like protein kinase.	GO:0006950	response to stress	0.0111724	1.33382
Os.26767.1.A1_at	LOC_Os11g28104	TKL_IRAK_DUF26-lf.4 - DUF26 kinases have homology to DUF26 containing loci, expressed	5e-109	AT5G40380.1	Encodes a cysteine-rich receptor-like protein kinase.	GO:0007165	signal transduction	0.0420247	1.32803
Os.26767.1.A1_at	LOC_Os11g28104	TKL_IRAK_DUF26-lf.4 - DUF26 kinases have homology to DUF26 containing loci, expressed	5e-109	AT5G40380.1	Encodes a cysteine-rich receptor-like protein kinase.	GO:0006468	protein phosphorylation	0.0699798	1.33688
Os.26767.1.A1_at	LOC_Os11g28104	TKL_IRAK_DUF26-lf.4 - DUF26 kinases have homology to DUF26 containing loci, expressed	5e-109	AT5G40380.1	Encodes a cysteine-rich receptor-like protein kinase.	GO:0006464	cellular protein modification process	0.0418982	1.37965
Os.9009.1.S1_x_at	LOC_Os10g26700	YGL010w, putative, expressed	2e-26	AT1G18720.1	Protein of unknown function (DUF962)	GO:0008150	biological_process	0.707463	0.946105
Os.17824.1.S1_x_at	LOC_Os02g42620	protein kinase, putative, expressed	2e-96	AT3G09010.1	Protein kinase superfamily protein	GO:0009719	response to endogenous stimulus	0.000144029	1.72991
Os.17824.1.S1_x_at	LOC_Os02g42620	protein kinase, putative, expressed	2e-96	AT3G09010.1	Protein kinase superfamily protein	GO:0002237	response to molecule of bacterial origin	0.0523369	2.57043
Os.17824.1.S1_x_at	LOC_Os02g42620	protein kinase, putative, expressed	2e-96	AT3G09010.1	Protein kinase superfamily protein	GO:0006950	response to stress	0.0111724	1.33382
Os.17824.1.S1_x_at	LOC_Os02g42620	protein kinase, putative, expressed	2e-96	AT3G09010.1	Protein kinase superfamily protein	GO:0007165	signal transduction	0.0420247	1.32803
Os.17824.1.S1_x_at	LOC_Os02g42620	protein kinase, putative, expressed	2e-96	AT3G09010.1	Protein kinase superfamily protein	GO:0010200	response to chitin	0.550042	0.997516
Os.17824.1.S1_x_at	LOC_Os02g42620	protein kinase, putative, expressed	2e-96	AT3G09010.1	Protein kinase superfamily protein	GO:0009581	detection of external stimulus	0.0097347	7.63012
Os.17824.1.S1_x_at	LOC_Os02g42620	protein kinase, putative, expressed	2e-96	AT3G09010.1	Protein kinase superfamily protein	GO:0009595	detection of biotic stimulus	0.241628	1.62434
Os.17824.1.S1_x_at	LOC_Os02g42620	protein kinase, putative, expressed	2e-96	AT3G09010.1	Protein kinase superfamily protein	GO:0006468	protein phosphorylation	0.0699798	1.33688
Os.17824.1.S1_x_at	LOC_Os02g42620	protein kinase, putative, expressed	2e-96	AT3G09010.1	Protein kinase superfamily protein	GO:0006464	cellular protein modification process	0.0418982	1.37965
Os.30296.2.S1_at	LOC_Os01g61510	ammonium transporter protein, putative, expressed	0	AT2G38290.2	encodes a high-affinity ammonium transporter, which is expressed in shoot and root. Expression in root and shoot is under nitrogen and carbon dioxide regulation, respectively.	GO:0009697	salicylic acid biosynthetic process	0.215806	1.38509
Os.30296.2.S1_at	LOC_Os01g61510	ammonium transporter protein, putative, expressed	0	AT2G38290.2	encodes a high-affinity ammonium transporter, which is expressed in shoot and root. Expression in root and shoot is under nitrogen and carbon dioxide regulation, respectively.	GO:0009409	response to cold	0.631422	0.92931
Os.30296.2.S1_at	LOC_Os01g61510	ammonium transporter protein, putative, expressed	0	AT2G38290.2	encodes a high-affinity ammonium transporter, which is expressed in shoot and root. Expression in root and shoot is under nitrogen and carbon dioxide regulation, respectively.	GO:0050832	defense response to fungus	0.670038	0.890181
Os.30296.2.S1_at	LOC_Os01g61510	ammonium transporter protein, putative, expressed	0	AT2G38290.2	encodes a high-affinity ammonium transporter, which is expressed in shoot and root. Expression in root and shoot is under nitrogen and carbon dioxide regulation, respectively.	GO:0009738	abscisic acid mediated signaling pathway	0.373363	1.19953
Os.30296.2.S1_at	LOC_Os01g61510	ammonium transporter protein, putative, expressed	0	AT2G38290.2	encodes a high-affinity ammonium transporter, which is expressed in shoot and root. Expression in root and shoot is under nitrogen and carbon dioxide regulation, respectively.	GO:0043269	regulation of ion transport	0.0537885	3.71724
Os.30296.2.S1_at	LOC_Os01g61510	ammonium transporter protein, putative, expressed	0	AT2G38290.2	encodes a high-affinity ammonium transporter, which is expressed in shoot and root. Expression in root and shoot is under nitrogen and carbon dioxide regulation, respectively.	GO:0030968	endoplasmic reticulum unfolded protein response	0.775619	0.732184
Os.30296.2.S1_at	LOC_Os01g61510	ammonium transporter protein, putative, expressed	0	AT2G38290.2	encodes a high-affinity ammonium transporter, which is expressed in shoot and root. Expression in root and shoot is under nitrogen and carbon dioxide regulation, respectively.	GO:0043069	negative regulation of programmed cell death	0.412615	1.16913
Os.30296.2.S1_at	LOC_Os01g61510	ammonium transporter protein, putative, expressed	0	AT2G38290.2	encodes a high-affinity ammonium transporter, which is expressed in shoot and root. Expression in root and shoot is under nitrogen and carbon dioxide regulation, respectively.	GO:0000165	MAPK cascade	0.570829	0.990248
Os.30296.2.S1_at	LOC_Os01g61510	ammonium transporter protein, putative, expressed	0	AT2G38290.2	encodes a high-affinity ammonium transporter, which is expressed in shoot and root. Expression in root and shoot is under nitrogen and carbon dioxide regulation, respectively.	GO:0009744	response to sucrose stimulus	0.639977	0.911776
Os.30296.2.S1_at	LOC_Os01g61510	ammonium transporter protein, putative, expressed	0	AT2G38290.2	encodes a high-affinity ammonium transporter, which is expressed in shoot and root. Expression in root and shoot is under nitrogen and carbon dioxide regulation, respectively.	GO:0006612	protein targeting to membrane	0.215657	1.31793
Os.30296.2.S1_at	LOC_Os01g61510	ammonium transporter protein, putative, expressed	0	AT2G38290.2	encodes a high-affinity ammonium transporter, which is expressed in shoot and root. Expression in root and shoot is under nitrogen and carbon dioxide regulation, respectively.	GO:0009595	detection of biotic stimulus	0.241628	1.62434
Os.30296.2.S1_at	LOC_Os01g61510	ammonium transporter protein, putative, expressed	0	AT2G38290.2	encodes a high-affinity ammonium transporter, which is expressed in shoot and root. Expression in root and shoot is under nitrogen and carbon dioxide regulation, respectively.	GO:0006810	transport	0.948428	0.716671
Os.30296.2.S1_at	LOC_Os01g61510	ammonium transporter protein, putative, expressed	0	AT2G38290.2	encodes a high-affinity ammonium transporter, which is expressed in shoot and root. Expression in root and shoot is under nitrogen and carbon dioxide regulation, respectively.	GO:0042742	defense response to bacterium	0.807698	0.749211
Os.30296.2.S1_at	LOC_Os01g61510	ammonium transporter protein, putative, expressed	0	AT2G38290.2	encodes a high-affinity ammonium transporter, which is expressed in shoot and root. Expression in root and shoot is under nitrogen and carbon dioxide regulation, respectively.	GO:0006995	cellular response to nitrogen starvation	0.424205	1.4007
Os.30296.2.S1_at	LOC_Os01g61510	ammonium transporter protein, putative, expressed	0	AT2G38290.2	encodes a high-affinity ammonium transporter, which is expressed in shoot and root. Expression in root and shoot is under nitrogen and carbon dioxide regulation, respectively.	GO:0015695	organic cation transport	0.168698	6.04052
Os.30296.2.S1_at	LOC_Os01g61510	ammonium transporter protein, putative, expressed	0	AT2G38290.2	encodes a high-affinity ammonium transporter, which is expressed in shoot and root. Expression in root and shoot is under nitrogen and carbon dioxide regulation, respectively.	GO:0015696	ammonium transport	0.0537885	3.71724
Os.30296.2.S1_at	LOC_Os01g61510	ammonium transporter protein, putative, expressed	0	AT2G38290.2	encodes a high-affinity ammonium transporter, which is expressed in shoot and root. Expression in root and shoot is under nitrogen and carbon dioxide regulation, respectively.	GO:0006888	ER to Golgi vesicle-mediated transport	0.272647	1.5341
Os.30296.2.S1_at	LOC_Os01g61510	ammonium transporter protein, putative, expressed	0	AT2G38290.2	encodes a high-affinity ammonium transporter, which is expressed in shoot and root. Expression in root and shoot is under nitrogen and carbon dioxide regulation, respectively.	GO:0010200	response to chitin	0.550042	0.997516
Os.30296.2.S1_at	LOC_Os01g61510	ammonium transporter protein, putative, expressed	0	AT2G38290.2	encodes a high-affinity ammonium transporter, which is expressed in shoot and root. Expression in root and shoot is under nitrogen and carbon dioxide regulation, respectively.	GO:0015802	basic amino acid transport	0.0569743	3.62431
Os.30296.2.S1_at	LOC_Os01g61510	ammonium transporter protein, putative, expressed	0	AT2G38290.2	encodes a high-affinity ammonium transporter, which is expressed in shoot and root. Expression in root and shoot is under nitrogen and carbon dioxide regulation, respectively.	GO:0006944	cellular membrane fusion	0.640769	0.914652
Os.30296.2.S1_at	LOC_Os01g61510	ammonium transporter protein, putative, expressed	0	AT2G38290.2	encodes a high-affinity ammonium transporter, which is expressed in shoot and root. Expression in root and shoot is under nitrogen and carbon dioxide regulation, respectively.	GO:0009627	systemic acquired resistance	0.357569	1.18506
Os.30296.2.S1_at	LOC_Os01g61510	ammonium transporter protein, putative, expressed	0	AT2G38290.2	encodes a high-affinity ammonium transporter, which is expressed in shoot and root. Expression in root and shoot is under nitrogen and carbon dioxide regulation, respectively.	GO:0031348	negative regulation of defense response	0.623067	0.932298
Os.30296.2.S1_at	LOC_Os01g61510	ammonium transporter protein, putative, expressed	0	AT2G38290.2	encodes a high-affinity ammonium transporter, which is expressed in shoot and root. Expression in root and shoot is under nitrogen and carbon dioxide regulation, respectively.	GO:0031347	regulation of defense response	0.746586	0.749211
Os.30296.2.S1_at	LOC_Os01g61510	ammonium transporter protein, putative, expressed	0	AT2G38290.2	encodes a high-affinity ammonium transporter, which is expressed in shoot and root. Expression in root and shoot is under nitrogen and carbon dioxide regulation, respectively.	GO:0002831	regulation of response to biotic stimulus	0.675252	0.862931
Os.30296.2.S1_at	LOC_Os01g61510	ammonium transporter protein, putative, expressed	0	AT2G38290.2	encodes a high-affinity ammonium transporter, which is expressed in shoot and root. Expression in root and shoot is under nitrogen and carbon dioxide regulation, respectively.	GO:0051707	response to other organism	0.670582	0.870705
Os.30296.2.S1_at	LOC_Os01g61510	ammonium transporter protein, putative, expressed	0	AT2G38290.2	encodes a high-affinity ammonium transporter, which is expressed in shoot and root. Expression in root and shoot is under nitrogen and carbon dioxide regulation, respectively.	GO:0006820	anion transport	0.101586	2.78793
Os.30296.2.S1_at	LOC_Os01g61510	ammonium transporter protein, putative, expressed	0	AT2G38290.2	encodes a high-affinity ammonium transporter, which is expressed in shoot and root. Expression in root and shoot is under nitrogen and carbon dioxide regulation, respectively.	GO:0043090	amino acid import	0.376343	1.38069
Os.30296.2.S1_at	LOC_Os01g61510	ammonium transporter protein, putative, expressed	0	AT2G38290.2	encodes a high-affinity ammonium transporter, which is expressed in shoot and root. Expression in root and shoot is under nitrogen and carbon dioxide regulation, respectively.	GO:0002237	response to molecule of bacterial origin	0.0523369	2.57043
Os.30296.2.S1_at	LOC_Os01g61510	ammonium transporter protein, putative, expressed	0	AT2G38290.2	encodes a high-affinity ammonium transporter, which is expressed in shoot and root. Expression in root and shoot is under nitrogen and carbon dioxide regulation, respectively.	GO:0006862	nucleotide transport	0.0537885	3.71724
Os.30296.2.S1_at	LOC_Os01g61510	ammonium transporter protein, putative, expressed	0	AT2G38290.2	encodes a high-affinity ammonium transporter, which is expressed in shoot and root. Expression in root and shoot is under nitrogen and carbon dioxide regulation, respectively.	GO:0009624	response to nematode	0.541713	1.1109
Os.30296.2.S1_at	LOC_Os01g61510	ammonium transporter protein, putative, expressed	0	AT2G38290.2	encodes a high-affinity ammonium transporter, which is expressed in shoot and root. Expression in root and shoot is under nitrogen and carbon dioxide regulation, respectively.	GO:0007154	cell communication	0.354568	1.34234
Os.30296.2.S1_at	LOC_Os01g61510	ammonium transporter protein, putative, expressed	0	AT2G38290.2	encodes a high-affinity ammonium transporter, which is expressed in shoot and root. Expression in root and shoot is under nitrogen and carbon dioxide regulation, respectively.	GO:0009862	systemic acquired resistance, salicylic acid mediated signaling pathway	0.567063	0.989572
Os.30296.2.S1_at	LOC_Os01g61510	ammonium transporter protein, putative, expressed	0	AT2G38290.2	encodes a high-affinity ammonium transporter, which is expressed in shoot and root. Expression in root and shoot is under nitrogen and carbon dioxide regulation, respectively.	GO:0010310	regulation of hydrogen peroxide metabolic process	0.493648	1.0835
Os.30296.2.S1_at	LOC_Os01g61510	ammonium transporter protein, putative, expressed	0	AT2G38290.2	encodes a high-affinity ammonium transporter, which is expressed in shoot and root. Expression in root and shoot is under nitrogen and carbon dioxide regulation, respectively.	GO:0009863	salicylic acid mediated signaling pathway	0.514954	1.07387
Os.30296.2.S1_at	LOC_Os01g61510	ammonium transporter protein, putative, expressed	0	AT2G38290.2	encodes a high-affinity ammonium transporter, which is expressed in shoot and root. Expression in root and shoot is under nitrogen and carbon dioxide regulation, respectively.	GO:0010363	regulation of plant-type hypersensitive response	0.226026	1.30312
Os.30296.2.S1_at	LOC_Os01g61510	ammonium transporter protein, putative, expressed	0	AT2G38290.2	encodes a high-affinity ammonium transporter, which is expressed in shoot and root. Expression in root and shoot is under nitrogen and carbon dioxide regulation, respectively.	GO:0009867	jasmonic acid mediated signaling pathway	0.144457	1.50075
Os.30296.2.S1_at	LOC_Os01g61510	ammonium transporter protein, putative, expressed	0	AT2G38290.2	encodes a high-affinity ammonium transporter, which is expressed in shoot and root. Expression in root and shoot is under nitrogen and carbon dioxide regulation, respectively.	GO:0043900	regulation of multi-organism process	0.670582	0.870705
Os.30296.2.S1_at	LOC_Os01g61510	ammonium transporter protein, putative, expressed	0	AT2G38290.2	encodes a high-affinity ammonium transporter, which is expressed in shoot and root. Expression in root and shoot is under nitrogen and carbon dioxide regulation, respectively.	GO:0009749	response to glucose stimulus	0.498025	1.2081
Os.30296.2.S1_at	LOC_Os01g61510	ammonium transporter protein, putative, expressed	0	AT2G38290.2	encodes a high-affinity ammonium transporter, which is expressed in shoot and root. Expression in root and shoot is under nitrogen and carbon dioxide regulation, respectively.	GO:0009607	response to biotic stimulus	0.0461941	1.37959
Os.30296.2.S1_at	LOC_Os01g61510	ammonium transporter protein, putative, expressed	0	AT2G38290.2	encodes a high-affinity ammonium transporter, which is expressed in shoot and root. Expression in root and shoot is under nitrogen and carbon dioxide regulation, respectively.	GO:0009605	response to external stimulus	0.057052	1.47657
Os.30296.2.S1_at	LOC_Os01g61510	ammonium transporter protein, putative, expressed	0	AT2G38290.2	encodes a high-affinity ammonium transporter, which is expressed in shoot and root. Expression in root and shoot is under nitrogen and carbon dioxide regulation, respectively.	GO:0009581	detection of external stimulus	0.0097347	7.63012
Os.30296.2.S1_at	LOC_Os01g61510	ammonium transporter protein, putative, expressed	0	AT2G38290.2	encodes a high-affinity ammonium transporter, which is expressed in shoot and root. Expression in root and shoot is under nitrogen and carbon dioxide regulation, respectively.	GO:0009750	response to fructose stimulus	0.615481	0.947532
OsAffx.1884.1.S1_x_at	LOC_Os01g01840	helix-loop-helix DNA-binding domain containing protein, expressed				GO:0006355	regulation of transcription, DNA-dependent	0.632753	0.953596
OsAffx.1884.1.S1_x_at	LOC_Os01g01840	helix-loop-helix DNA-binding domain containing protein, expressed				GO:0006351	transcription, DNA-dependent	0.590678	0.971052
Os.18729.2.S1_at	LOC_Os04g45610	expressed protein	5e-16	AT1G77270.1	hypothetical protein	GO:0008150	biological_process	0.707463	0.946105
Os.52699.1.S1_at	LOC_Os04g55420	leucine-rich repeat family protein, putative, expressed	2e-112	AT3G53240.1	receptor like protein 45	GO:0009719	response to endogenous stimulus	0.000144029	1.72991
Os.52699.1.S1_at	LOC_Os04g55420	leucine-rich repeat family protein, putative, expressed	2e-112	AT3G53240.1	receptor like protein 45	GO:0006950	response to stress	0.0111724	1.33382
Os.52699.1.S1_at	LOC_Os04g55420	leucine-rich repeat family protein, putative, expressed	2e-112	AT3G53240.1	receptor like protein 45	GO:0009908	flower development	0.675209	0.875437
Os.52699.1.S1_at	LOC_Os04g55420	leucine-rich repeat family protein, putative, expressed	2e-112	AT3G53240.1	receptor like protein 45	GO:0009653	anatomical structure morphogenesis	0.332164	1.49456
Os.52699.1.S1_at	LOC_Os04g55420	leucine-rich repeat family protein, putative, expressed	2e-112	AT3G53240.1	receptor like protein 45	GO:0009607	response to biotic stimulus	0.0461941	1.37959
Os.52699.1.S1_at	LOC_Os04g55420	leucine-rich repeat family protein, putative, expressed	2e-112	AT3G53240.1	receptor like protein 45	GO:0007165	signal transduction	0.0420247	1.32803
Os.52699.1.S1_at	LOC_Os04g55420	leucine-rich repeat family protein, putative, expressed	2e-112	AT3G53240.1	receptor like protein 45	GO:0009605	response to external stimulus	0.057052	1.47657
Os.52699.1.S1_at	LOC_Os04g55420	leucine-rich repeat family protein, putative, expressed	2e-112	AT3G53240.1	receptor like protein 45	GO:0040007	growth	0.372891	1.30606
Os.52699.1.S1_at	LOC_Os04g55420	leucine-rich repeat family protein, putative, expressed	2e-112	AT3G53240.1	receptor like protein 45	GO:0006464	cellular protein modification process	0.0418982	1.37965
Os.35025.3.A1_at	LOC_Os01g56764	expressed protein	8e-150	AT1G06750.2	P-loop containing nucleoside triphosphate hydrolases superfamily protein	GO:0001906	cell killing	0.078845	16.108
Os.35025.3.A1_at	LOC_Os01g56764	expressed protein	8e-150	AT1G06750.2	P-loop containing nucleoside triphosphate hydrolases superfamily protein	GO:0048610	cellular process involved in reproduction	0.000644645	12.081
Os.35025.3.A1_at	LOC_Os01g56764	expressed protein	8e-150	AT1G06750.2	P-loop containing nucleoside triphosphate hydrolases superfamily protein	GO:0009860	pollen tube growth	0.0787887	1.94407
Os.35025.3.A1_at	LOC_Os01g56764	expressed protein	8e-150	AT1G06750.2	P-loop containing nucleoside triphosphate hydrolases superfamily protein	GO:0048868	pollen tube development	0.0113104	4.95632
Os.35025.3.A1_at	LOC_Os01g56764	expressed protein	8e-150	AT1G06750.2	P-loop containing nucleoside triphosphate hydrolases superfamily protein	GO:0009827	plant-type cell wall modification	0.112875	2.01351
Os.52590.1.S1_at	LOC_Os02g47320	vacuolar ATPase G subunit, putative, expressed	5e-18	AT4G23710.1	vacuolar ATP synthase subunit G2	GO:0015992	proton transport	0.413465	1.93296
Os.7989.1.S1_at	LOC_Os02g20360	tyrosine aminotransferase, putative, expressed	1e-124	AT5G53970.1	encodes tyrosine aminotransferase which is strongly induced upon aging and coronatine treatment	GO:0006520	cellular amino acid metabolic process	0.0388962	1.51605
Os.7989.1.S1_at	LOC_Os02g20360	tyrosine aminotransferase, putative, expressed	1e-124	AT5G53970.1	encodes tyrosine aminotransferase which is strongly induced upon aging and coronatine treatment	GO:0009719	response to endogenous stimulus	0.000144029	1.72991
Os.7989.1.S1_at	LOC_Os02g20360	tyrosine aminotransferase, putative, expressed	1e-124	AT5G53970.1	encodes tyrosine aminotransferase which is strongly induced upon aging and coronatine treatment	GO:0009058	biosynthetic process	0.0236902	1.45484
Os.7989.1.S1_at	LOC_Os02g20360	tyrosine aminotransferase, putative, expressed	1e-124	AT5G53970.1	encodes tyrosine aminotransferase which is strongly induced upon aging and coronatine treatment	GO:0009987	cellular process	0.228152	1.14409
Os.7989.1.S1_at	LOC_Os02g20360	tyrosine aminotransferase, putative, expressed	1e-124	AT5G53970.1	encodes tyrosine aminotransferase which is strongly induced upon aging and coronatine treatment	GO:0006950	response to stress	0.0111724	1.33382
Os.7989.1.S1_at	LOC_Os02g20360	tyrosine aminotransferase, putative, expressed	1e-124	AT5G53970.1	encodes tyrosine aminotransferase which is strongly induced upon aging and coronatine treatment	GO:0009605	response to external stimulus	0.057052	1.47657
Os.7989.1.S1_at	LOC_Os02g20360	tyrosine aminotransferase, putative, expressed	1e-124	AT5G53970.1	encodes tyrosine aminotransferase which is strongly induced upon aging and coronatine treatment	GO:0010189	vitamin E biosynthetic process	0.234213	4.02701
Os.55764.1.S1_at	LOC_Os02g52590	xyloglucan fucosyltransferase, putative, expressed	7e-133	AT2G03220.1	member of Glycosyltransferase Family- 37	GO:0042546	cell wall biogenesis	0.293383	1.6108
Os.55764.1.S1_at	LOC_Os02g52590	xyloglucan fucosyltransferase, putative, expressed	7e-133	AT2G03220.1	member of Glycosyltransferase Family- 37	GO:0045492	xylan biosynthetic process	0.8026	0.696983
Os.55764.1.S1_at	LOC_Os02g52590	xyloglucan fucosyltransferase, putative, expressed	7e-133	AT2G03220.1	member of Glycosyltransferase Family- 37	GO:0010413	glucuronoxylan metabolic process	0.8026	0.696983
Os.55764.1.S1_at	LOC_Os02g52590	xyloglucan fucosyltransferase, putative, expressed	7e-133	AT2G03220.1	member of Glycosyltransferase Family- 37	GO:0009749	response to glucose stimulus	0.498025	1.2081
Os.55764.1.S1_at	LOC_Os02g52590	xyloglucan fucosyltransferase, putative, expressed	7e-133	AT2G03220.1	member of Glycosyltransferase Family- 37	GO:0009832	plant-type cell wall biogenesis	0.0875787	2.01351
Os.55764.1.S1_at	LOC_Os02g52590	xyloglucan fucosyltransferase, putative, expressed	7e-133	AT2G03220.1	member of Glycosyltransferase Family- 37	GO:0007047	cellular cell wall organization	0.0387096	1.89845
Os.55764.1.S1_at	LOC_Os02g52590	xyloglucan fucosyltransferase, putative, expressed	7e-133	AT2G03220.1	member of Glycosyltransferase Family- 37	GO:0009744	response to sucrose stimulus	0.639977	0.911776
Os.55764.1.S1_at	LOC_Os02g52590	xyloglucan fucosyltransferase, putative, expressed	7e-133	AT2G03220.1	member of Glycosyltransferase Family- 37	GO:0009750	response to fructose stimulus	0.615481	0.947532
Os.55764.1.S1_at	LOC_Os02g52590	xyloglucan fucosyltransferase, putative, expressed	7e-133	AT2G03220.1	member of Glycosyltransferase Family- 37	GO:0009969	xyloglucan biosynthetic process	0.0975078	4.02701
Os.49607.1.S1_at	LOC_Os03g09880	AIR12, putative, expressed	1e-25	AT5G48750.1	Cytochrome b561/ferric reductase transmembrane with DOMON related domain	GO:0030198	extracellular matrix organization	0.0597381	24.1621
Os.49607.1.S1_at	LOC_Os03g09880	AIR12, putative, expressed	1e-25	AT5G48750.1	Cytochrome b561/ferric reductase transmembrane with DOMON related domain	GO:0007275	multicellular organismal development	0.333791	1.17625
Os.49607.1.S1_at	LOC_Os03g09880	AIR12, putative, expressed	1e-25	AT5G48750.1	Cytochrome b561/ferric reductase transmembrane with DOMON related domain	GO:0016043	cellular component organization	0.821334	0.785178
Os.50481.1.S1_at	LOC_Os06g50140	endoglucanase, putative, expressed	4e-172	AT1G75680.1	glycosyl hydrolase 9B7	GO:0007389	pattern specification process	0.780548	0.661974
Os.50481.1.S1_at	LOC_Os06g50140	endoglucanase, putative, expressed	4e-172	AT1G75680.1	glycosyl hydrolase 9B7	GO:0008361	regulation of cell size	0.66271	0.92931
Os.50481.1.S1_at	LOC_Os06g50140	endoglucanase, putative, expressed	4e-172	AT1G75680.1	glycosyl hydrolase 9B7	GO:0042546	cell wall biogenesis	0.293383	1.6108
Os.50481.1.S1_at	LOC_Os06g50140	endoglucanase, putative, expressed	4e-172	AT1G75680.1	glycosyl hydrolase 9B7	GO:0010817	regulation of hormone levels	0.491567	1.2234
Os.50481.1.S1_at	LOC_Os06g50140	endoglucanase, putative, expressed	4e-172	AT1G75680.1	glycosyl hydrolase 9B7	GO:0048653	anther development	0.51078	1.17864
Os.50481.1.S1_at	LOC_Os06g50140	endoglucanase, putative, expressed	4e-172	AT1G75680.1	glycosyl hydrolase 9B7	GO:0009932	cell tip growth	0.32662	1.51013
Os.50481.1.S1_at	LOC_Os06g50140	endoglucanase, putative, expressed	4e-172	AT1G75680.1	glycosyl hydrolase 9B7	GO:0009926	auxin polar transport	0.901096	0.431465
Os.50481.1.S1_at	LOC_Os06g50140	endoglucanase, putative, expressed	4e-172	AT1G75680.1	glycosyl hydrolase 9B7	GO:0043481	anthocyanin accumulation in tissues in response to UV light	0.679868	0.855294
Os.50481.1.S1_at	LOC_Os06g50140	endoglucanase, putative, expressed	4e-172	AT1G75680.1	glycosyl hydrolase 9B7	GO:0071555	cell wall organization	0.705561	0.823707
Os.50481.1.S1_at	LOC_Os06g50140	endoglucanase, putative, expressed	4e-172	AT1G75680.1	glycosyl hydrolase 9B7	GO:0048767	root hair elongation	0.295239	1.34858
Os.50481.1.S1_at	LOC_Os06g50140	endoglucanase, putative, expressed	4e-172	AT1G75680.1	glycosyl hydrolase 9B7	GO:0010015	root morphogenesis	0.676245	0.894891
Os.50481.1.S1_at	LOC_Os06g50140	endoglucanase, putative, expressed	4e-172	AT1G75680.1	glycosyl hydrolase 9B7	GO:0016132	brassinosteroid biosynthetic process	0.719012	0.792199
Os.50481.1.S1_at	LOC_Os06g50140	endoglucanase, putative, expressed	4e-172	AT1G75680.1	glycosyl hydrolase 9B7	GO:0005975	carbohydrate metabolic process	0.0395952	1.54301
Os.50481.1.S1_at	LOC_Os06g50140	endoglucanase, putative, expressed	4e-172	AT1G75680.1	glycosyl hydrolase 9B7	GO:0010075	regulation of meristem growth	0.510719	1.07987
Os.50481.1.S1_at	LOC_Os06g50140	endoglucanase, putative, expressed	4e-172	AT1G75680.1	glycosyl hydrolase 9B7	GO:0006084	acetyl-CoA metabolic process	0.828302	0.568519
Os.50481.1.S1_at	LOC_Os06g50140	endoglucanase, putative, expressed	4e-172	AT1G75680.1	glycosyl hydrolase 9B7	GO:0009664	plant-type cell wall organization	0.209631	1.6108
Os.50481.1.S1_at	LOC_Os06g50140	endoglucanase, putative, expressed	4e-172	AT1G75680.1	glycosyl hydrolase 9B7	GO:0009825	multidimensional cell growth	0.620841	0.956913
Os.50481.1.S1_at	LOC_Os06g50140	endoglucanase, putative, expressed	4e-172	AT1G75680.1	glycosyl hydrolase 9B7	GO:0009832	plant-type cell wall biogenesis	0.0875787	2.01351
Os.50481.1.S1_at	LOC_Os06g50140	endoglucanase, putative, expressed	4e-172	AT1G75680.1	glycosyl hydrolase 9B7	GO:0007047	cellular cell wall organization	0.0387096	1.89845
Os.50481.1.S1_at	LOC_Os06g50140	endoglucanase, putative, expressed	4e-172	AT1G75680.1	glycosyl hydrolase 9B7	GO:0009736	cytokinin mediated signaling pathway	0.260376	1.72586
Os.50481.1.S1_at	LOC_Os06g50140	endoglucanase, putative, expressed	4e-172	AT1G75680.1	glycosyl hydrolase 9B7	GO:0016126	sterol biosynthetic process	0.893976	0.522423
Os.50481.1.S1_at	LOC_Os06g50140	endoglucanase, putative, expressed	4e-172	AT1G75680.1	glycosyl hydrolase 9B7	GO:0005982	starch metabolic process	0.141653	2.3766
Os.50481.1.S1_at	LOC_Os06g50140	endoglucanase, putative, expressed	4e-172	AT1G75680.1	glycosyl hydrolase 9B7	GO:0030245	cellulose catabolic process	0.103937	3.86593
Os.50481.1.S1_at	LOC_Os06g50140	endoglucanase, putative, expressed	4e-172	AT1G75680.1	glycosyl hydrolase 9B7	GO:0040007	growth	0.372891	1.30606
Os.50481.1.S1_at	LOC_Os06g50140	endoglucanase, putative, expressed	4e-172	AT1G75680.1	glycosyl hydrolase 9B7	GO:0000272	polysaccharide catabolic process	0.285328	1.93296
Os.50481.1.S1_at	LOC_Os06g50140	endoglucanase, putative, expressed	4e-172	AT1G75680.1	glycosyl hydrolase 9B7	GO:0000271	polysaccharide biosynthetic process	0.178469	1.85862
OsAffx.19754.1.S1_at	LOC_Os12g19860	expressed protein	1e-33	AT4G03600.1	hypothetical protein	GO:0008150	biological_process	0.707463	0.946105
OsAffx.19754.1.S1_at	LOC_Os12g19860	expressed protein	1e-33	AT4G03600.1	hypothetical protein	GO:0006661	phosphatidylinositol biosynthetic process	0.756911	0.710649
OsAffx.17335.1.S1_at	LOC_Os08g34760	expressed protein	2e-18	AT1G05090.1	dentin sialophosphoprotein-related	GO:0008150	biological_process	0.707463	0.946105
Os.41729.1.S1_s_at	LOC_Os01g48530	expressed protein				GO:0009168	purine ribonucleoside monophosphate biosynthetic process	0.133862	8.05402
OsAffx.6442.1.S1_s_at	LOC_Os09g29584	OsWAK84 - OsWAK receptor-like protein OsWAK-RLP, expressed	8e-96	AT1G21240.1	encodes a wall-associated kinase	GO:0007165	signal transduction	0.0420247	1.32803
OsAffx.6442.1.S1_s_at	LOC_Os09g29584	OsWAK84 - OsWAK receptor-like protein OsWAK-RLP, expressed	8e-96	AT1G21240.1	encodes a wall-associated kinase	GO:0006468	protein phosphorylation	0.0699798	1.33688
OsAffx.6442.1.S1_s_at	LOC_Os09g29584	OsWAK84 - OsWAK receptor-like protein OsWAK-RLP, expressed	8e-96	AT1G21240.1	encodes a wall-associated kinase	GO:0006464	cellular protein modification process	0.0418982	1.37965
Os.49746.1.S1_at	LOC_Os01g74020	MYB family transcription factor, putative, expressed	3e-57	AT3G46640.3	Encodes a myb family transcription factor with a single Myb DNA-binding domain (type SHAQKYF) that is unique to plants and is essential for circadian rhythms, specifically for transcriptional regulation within the circadian clock. LUX is required for normal rhythmic expression of multiple clock outputs in both constant light and darkness. It is coregulated with TOC1 and seems to be repressed by C…	GO:0009719	response to endogenous stimulus	0.000144029	1.72991
Os.49746.1.S1_at	LOC_Os01g74020	MYB family transcription factor, putative, expressed	3e-57	AT3G46640.3	Encodes a myb family transcription factor with a single Myb DNA-binding domain (type SHAQKYF) that is unique to plants and is essential for circadian rhythms, specifically for transcriptional regulation within the circadian clock. LUX is required for normal rhythmic expression of multiple clock outputs in both constant light and darkness. It is coregulated with TOC1 and seems to be repressed by C…	GO:0008150	biological_process	0.707463	0.946105
Os.49746.1.S1_at	LOC_Os01g74020	MYB family transcription factor, putative, expressed	3e-57	AT3G46640.3	Encodes a myb family transcription factor with a single Myb DNA-binding domain (type SHAQKYF) that is unique to plants and is essential for circadian rhythms, specifically for transcriptional regulation within the circadian clock. LUX is required for normal rhythmic expression of multiple clock outputs in both constant light and darkness. It is coregulated with TOC1 and seems to be repressed by C…	GO:0007165	signal transduction	0.0420247	1.32803
Os.49746.1.S1_at	LOC_Os01g74020	MYB family transcription factor, putative, expressed	3e-57	AT3G46640.3	Encodes a myb family transcription factor with a single Myb DNA-binding domain (type SHAQKYF) that is unique to plants and is essential for circadian rhythms, specifically for transcriptional regulation within the circadian clock. LUX is required for normal rhythmic expression of multiple clock outputs in both constant light and darkness. It is coregulated with TOC1 and seems to be repressed by C…	GO:0006355	regulation of transcription, DNA-dependent	0.632753	0.953596
Os.49746.1.S1_at	LOC_Os01g74020	MYB family transcription factor, putative, expressed	3e-57	AT3G46640.3	Encodes a myb family transcription factor with a single Myb DNA-binding domain (type SHAQKYF) that is unique to plants and is essential for circadian rhythms, specifically for transcriptional regulation within the circadian clock. LUX is required for normal rhythmic expression of multiple clock outputs in both constant light and darkness. It is coregulated with TOC1 and seems to be repressed by C…	GO:0007623	circadian rhythm	0.203072	1.75724
Os.49746.1.S1_at	LOC_Os01g74020	MYB family transcription factor, putative, expressed	3e-57	AT3G46640.3	Encodes a myb family transcription factor with a single Myb DNA-binding domain (type SHAQKYF) that is unique to plants and is essential for circadian rhythms, specifically for transcriptional regulation within the circadian clock. LUX is required for normal rhythmic expression of multiple clock outputs in both constant light and darkness. It is coregulated with TOC1 and seems to be repressed by C…	GO:0006351	transcription, DNA-dependent	0.590678	0.971052
Os.27483.1.S1_at	LOC_Os08g13440	cupin domain containing protein, expressed	2e-55	AT3G05950.1	RmlC-like cupins superfamily protein	GO:0008150	biological_process	0.707463	0.946105
Os.27483.1.S1_at	LOC_Os08g13440	cupin domain containing protein, expressed	2e-55	AT3G05950.1	RmlC-like cupins superfamily protein	GO:0009628	response to abiotic stimulus	0.45079	1.04047
Os.27483.1.S1_at	LOC_Os08g13440	cupin domain containing protein, expressed	2e-55	AT3G05950.1	RmlC-like cupins superfamily protein	GO:0006950	response to stress	0.0111724	1.33382
Os.4905.5.A1_at	LOC_Os01g09010	transferase family protein, putative, expressed	1e-80	AT3G62160.1	HXXXD-type acyl-transferase family protein	GO:0008150	biological_process	0.707463	0.946105
OsAffx.14579.1.S1_at	LOC_Os05g07270	DUF260 domain containing protein, putative	2e-54	AT2G30340.1	LOB domain-containing protein 13	GO:0008150	biological_process	0.707463	0.946105
OsAffx.14579.1.S1_at	LOC_Os05g07270	DUF260 domain containing protein, putative	2e-54	AT2G30340.1	LOB domain-containing protein 13	GO:0009791	post-embryonic development	0.962714	0.389711
OsAffx.14579.1.S1_at	LOC_Os05g07270	DUF260 domain containing protein, putative	2e-54	AT2G30340.1	LOB domain-containing protein 13	GO:0009653	anatomical structure morphogenesis	0.332164	1.49456
Os.23510.3.S1_at	LOC_Os03g32620	pentatricopeptide, putative, expressed	0	AT5G13230.1	Tetratricopeptide repeat (TPR)-like superfamily protein	GO:0008150	biological_process	0.707463	0.946105
OsAffx.21866.2.S1_at	LOC_Os07g42610	RING finger protein, putative, expressed	4e-19	AT1G72310.1	Encodes a putative RING-H2 zinc finger protein ATL3 (ATL3).	GO:0009607	response to biotic stimulus	0.0461941	1.37959
OsAffx.21866.2.S1_at	LOC_Os07g42610	RING finger protein, putative, expressed	4e-19	AT1G72310.1	Encodes a putative RING-H2 zinc finger protein ATL3 (ATL3).	GO:0009719	response to endogenous stimulus	0.000144029	1.72991
OsAffx.21866.2.S1_at	LOC_Os07g42610	RING finger protein, putative, expressed	4e-19	AT1G72310.1	Encodes a putative RING-H2 zinc finger protein ATL3 (ATL3).	GO:0008150	biological_process	0.707463	0.946105
OsAffx.21866.2.S1_at	LOC_Os07g42610	RING finger protein, putative, expressed	4e-19	AT1G72310.1	Encodes a putative RING-H2 zinc finger protein ATL3 (ATL3).	GO:0006950	response to stress	0.0111724	1.33382
Os.8451.1.S1_at	LOC_Os09g07450	flavonol synthase, putative	2e-55	AT3G50210.3	2-oxoglutarate (2OG) and Fe(II)-dependent oxygenase superfamily protein	GO:0006520	cellular amino acid metabolic process	0.0388962	1.51605
Os.8451.1.S1_at	LOC_Os09g07450	flavonol synthase, putative	2e-55	AT3G50210.3	2-oxoglutarate (2OG) and Fe(II)-dependent oxygenase superfamily protein	GO:0009058	biosynthetic process	0.0236902	1.45484
Os.8451.1.S1_at	LOC_Os09g07450	flavonol synthase, putative	2e-55	AT3G50210.3	2-oxoglutarate (2OG) and Fe(II)-dependent oxygenase superfamily protein	GO:0019748	secondary metabolic process	0.0073504	1.76882
Os.8451.1.S1_at	LOC_Os09g07450	flavonol synthase, putative	2e-55	AT3G50210.3	2-oxoglutarate (2OG) and Fe(II)-dependent oxygenase superfamily protein	GO:0007568	aging	0.00709279	4.47446
Os.8451.1.S1_at	LOC_Os09g07450	flavonol synthase, putative	2e-55	AT3G50210.3	2-oxoglutarate (2OG) and Fe(II)-dependent oxygenase superfamily protein	GO:0006950	response to stress	0.0111724	1.33382
Os.8451.1.S1_at	LOC_Os09g07450	flavonol synthase, putative	2e-55	AT3G50210.3	2-oxoglutarate (2OG) and Fe(II)-dependent oxygenase superfamily protein	GO:0009991	response to extracellular stimulus	0.684429	0.847792
Os.8451.1.S1_at	LOC_Os09g07450	flavonol synthase, putative	2e-55	AT3G50210.3	2-oxoglutarate (2OG) and Fe(II)-dependent oxygenase superfamily protein	GO:0008150	biological_process	0.707463	0.946105
Os.8451.1.S1_at	LOC_Os09g07450	flavonol synthase, putative	2e-55	AT3G50210.3	2-oxoglutarate (2OG) and Fe(II)-dependent oxygenase superfamily protein	GO:0007154	cell communication	0.354568	1.34234
Os.8451.1.S1_at	LOC_Os09g07450	flavonol synthase, putative	2e-55	AT3G50210.3	2-oxoglutarate (2OG) and Fe(II)-dependent oxygenase superfamily protein	GO:0055114	oxidation-reduction process	0.0513279	1.38549
Os.8451.1.S1_at	LOC_Os09g07450	flavonol synthase, putative	2e-55	AT3G50210.3	2-oxoglutarate (2OG) and Fe(II)-dependent oxygenase superfamily protein	GO:0009267	cellular response to starvation	0.078845	16.108
OsAffx.15992.1.S1_at	LOC_Os06g49110	delta-aminolevulinic acid dehydratase, chloroplast precursor, putative, expressed	1e-133	AT1G69740.2	Encodes a putative 5-aminolevulinate dehydratase involved in chlorophyll biosynthesis.	GO:0006779	porphyrin-containing compound biosynthetic process	0.249766	3.71724
OsAffx.15992.1.S1_at	LOC_Os06g49110	delta-aminolevulinic acid dehydratase, chloroplast precursor, putative, expressed	1e-133	AT1G69740.2	Encodes a putative 5-aminolevulinate dehydratase involved in chlorophyll biosynthesis.	GO:0006364	rRNA processing	0.752741	0.779421
OsAffx.15992.1.S1_at	LOC_Os06g49110	delta-aminolevulinic acid dehydratase, chloroplast precursor, putative, expressed	1e-133	AT1G69740.2	Encodes a putative 5-aminolevulinate dehydratase involved in chlorophyll biosynthesis.	GO:0008152	metabolic process	0.224165	1.14667
OsAffx.15992.1.S1_at	LOC_Os06g49110	delta-aminolevulinic acid dehydratase, chloroplast precursor, putative, expressed	1e-133	AT1G69740.2	Encodes a putative 5-aminolevulinate dehydratase involved in chlorophyll biosynthesis.	GO:0006098	pentose-phosphate shunt	0.288282	1.36124
OsAffx.15992.1.S1_at	LOC_Os06g49110	delta-aminolevulinic acid dehydratase, chloroplast precursor, putative, expressed	1e-133	AT1G69740.2	Encodes a putative 5-aminolevulinate dehydratase involved in chlorophyll biosynthesis.	GO:0033014	tetrapyrrole biosynthetic process	0.168698	6.04052
OsAffx.15992.1.S1_at	LOC_Os06g49110	delta-aminolevulinic acid dehydratase, chloroplast precursor, putative, expressed	1e-133	AT1G69740.2	Encodes a putative 5-aminolevulinate dehydratase involved in chlorophyll biosynthesis.	GO:0015995	chlorophyll biosynthetic process	0.313379	1.43183
OsAffx.15992.1.S1_at	LOC_Os06g49110	delta-aminolevulinic acid dehydratase, chloroplast precursor, putative, expressed	1e-133	AT1G69740.2	Encodes a putative 5-aminolevulinate dehydratase involved in chlorophyll biosynthesis.	GO:0006783	heme biosynthetic process	0.401313	2.01351
Os.42819.1.S1_at	LOC_Os01g72450	DNA binding protein, putative, expressed	1e-37	AT5G49700.1	Predicted AT-hook DNA-binding family protein	GO:0008150	biological_process	0.707463	0.946105
Os.42819.1.S1_at	LOC_Os01g72450	DNA binding protein, putative, expressed	1e-37	AT5G49700.1	Predicted AT-hook DNA-binding family protein	GO:0006351	transcription, DNA-dependent	0.590678	0.971052
OsAffx.23166.1.S1_at	LOC_Os01g08820	PHD-finger domain containing protein, putative, expressed	5e-73	AT3G14740.2	RING/FYVE/PHD zinc finger superfamily protein	GO:0006351	transcription, DNA-dependent	0.590678	0.971052
Os.6288.1.S1_at	LOC_Os08g31850	expressed protein	1e-62	AT1G13480.1	Protein of unknown function (DUF1262)	GO:0008150	biological_process	0.707463	0.946105
OsAffx.28975.1.S1_at	LOC_Os08g01470	cytochrome P450, putative	9e-46	AT2G45550.1	member of CYP76C	GO:0009719	response to endogenous stimulus	0.000144029	1.72991
OsAffx.28975.1.S1_at	LOC_Os08g01470	cytochrome P450, putative	9e-46	AT2G45550.1	member of CYP76C	GO:0006950	response to stress	0.0111724	1.33382
OsAffx.28975.1.S1_at	LOC_Os08g01470	cytochrome P450, putative	9e-46	AT2G45550.1	member of CYP76C	GO:0009628	response to abiotic stimulus	0.45079	1.04047
OsAffx.28975.1.S1_at	LOC_Os08g01470	cytochrome P450, putative	9e-46	AT2G45550.1	member of CYP76C	GO:0055114	oxidation-reduction process	0.0513279	1.38549
Os.49093.2.S1_x_at	LOC_Os02g02170	transporter, major facilitator family, putative, expressed	0	AT1G08090.1	High-affinity nitrate transporter. Up-regulated by nitrate. Functions as a repressor of lateral root initiation independently of nitrate uptake.	GO:0042128	nitrate assimilation	0.202651	2.47816
Os.49093.2.S1_x_at	LOC_Os02g02170	transporter, major facilitator family, putative, expressed	0	AT1G08090.1	High-affinity nitrate transporter. Up-regulated by nitrate. Functions as a repressor of lateral root initiation independently of nitrate uptake.	GO:0010167	response to nitrate	0.0115293	2.42835
Os.49093.2.S1_x_at	LOC_Os02g02170	transporter, major facilitator family, putative, expressed	0	AT1G08090.1	High-affinity nitrate transporter. Up-regulated by nitrate. Functions as a repressor of lateral root initiation independently of nitrate uptake.	GO:0048527	lateral root development	0.491567	1.2234
Os.49093.2.S1_x_at	LOC_Os02g02170	transporter, major facilitator family, putative, expressed	0	AT1G08090.1	High-affinity nitrate transporter. Up-regulated by nitrate. Functions as a repressor of lateral root initiation independently of nitrate uptake.	GO:0015706	nitrate transport	0.0193579	2.22692
Os.49093.2.S1_x_at	LOC_Os02g02170	transporter, major facilitator family, putative, expressed	0	AT1G08090.1	High-affinity nitrate transporter. Up-regulated by nitrate. Functions as a repressor of lateral root initiation independently of nitrate uptake.	GO:0055085	transmembrane transport	0.507396	1.02817
Os.32467.1.S1_at	LOC_Os05g05830	bifunctional protein folD, putative, expressed	2e-93	AT3G12290.1	Amino acid dehydrogenase family protein	GO:0019344	cysteine biosynthetic process	0.748795	0.76705
Os.32467.1.S1_at	LOC_Os05g05830	bifunctional protein folD, putative, expressed	2e-93	AT3G12290.1	Amino acid dehydrogenase family protein	GO:0009058	biosynthetic process	0.0236902	1.45484
Os.32467.1.S1_at	LOC_Os05g05830	bifunctional protein folD, putative, expressed	2e-93	AT3G12290.1	Amino acid dehydrogenase family protein	GO:0009987	cellular process	0.228152	1.14409
Os.32467.1.S1_at	LOC_Os05g05830	bifunctional protein folD, putative, expressed	2e-93	AT3G12290.1	Amino acid dehydrogenase family protein	GO:0008152	metabolic process	0.224165	1.14667
Os.32467.1.S1_at	LOC_Os05g05830	bifunctional protein folD, putative, expressed	2e-93	AT3G12290.1	Amino acid dehydrogenase family protein	GO:0048193	Golgi vesicle transport	0.908369	0.498187
Os.32467.1.S1_at	LOC_Os05g05830	bifunctional protein folD, putative, expressed	2e-93	AT3G12290.1	Amino acid dehydrogenase family protein	GO:0009396	folic acid-containing compound biosynthetic process	0.234213	4.02701
Os.32467.1.S1_at	LOC_Os05g05830	bifunctional protein folD, putative, expressed	2e-93	AT3G12290.1	Amino acid dehydrogenase family protein	GO:0055114	oxidation-reduction process	0.0513279	1.38549
Os.32467.1.S1_at	LOC_Os05g05830	bifunctional protein folD, putative, expressed	2e-93	AT3G12290.1	Amino acid dehydrogenase family protein	GO:0030244	cellulose biosynthetic process	0.211484	1.72586
OsAffx.14257.1.S1_at	LOC_Os04g43740	OsSAUR18 - Auxin-responsive SAUR gene family member, expressed	2e-17	AT2G37030.1	SAUR-like auxin-responsive protein family	GO:0009719	response to endogenous stimulus	0.000144029	1.72991
OsAffx.14257.1.S1_at	LOC_Os04g43740	OsSAUR18 - Auxin-responsive SAUR gene family member, expressed	2e-17	AT2G37030.1	SAUR-like auxin-responsive protein family	GO:0009733	response to auxin stimulus	0.168319	1.44683
OsAffx.14257.1.S1_at	LOC_Os04g43740	OsSAUR18 - Auxin-responsive SAUR gene family member, expressed	2e-17	AT2G37030.1	SAUR-like auxin-responsive protein family	GO:0009628	response to abiotic stimulus	0.45079	1.04047
OsAffx.14257.1.S1_at	LOC_Os04g43740	OsSAUR18 - Auxin-responsive SAUR gene family member, expressed	2e-17	AT2G37030.1	SAUR-like auxin-responsive protein family	GO:0006950	response to stress	0.0111724	1.33382
OsAffx.31976.1.S1_at	LOC_Os12g32290	expressed protein	5e-12	AT3G19550.1	hypothetical protein	GO:0008150	biological_process	0.707463	0.946105
OsAffx.27525.1.S1_at	LOC_Os06g09340	pectinesterase, putative, expressed	1e-129	AT2G26440.1	Plant invertase/pectin methylesterase inhibitor superfamily	GO:0007047	cellular cell wall organization	0.0387096	1.89845
OsAffx.27525.1.S1_at	LOC_Os06g09340	pectinesterase, putative, expressed	1e-129	AT2G26440.1	Plant invertase/pectin methylesterase inhibitor superfamily	GO:0042545	cell wall modification	0.610219	0.976245
OsAffx.27525.1.S1_at	LOC_Os06g09340	pectinesterase, putative, expressed	1e-129	AT2G26440.1	Plant invertase/pectin methylesterase inhibitor superfamily	GO:0016043	cellular component organization	0.821334	0.785178
Os.16540.1.S1_at	LOC_Os07g06830	gibberellin receptor GID1L2, putative, expressed	1e-68	AT5G06570.2	alpha/beta-Hydrolases superfamily protein	GO:0008152	metabolic process	0.224165	1.14667
Os.16540.1.S1_at	LOC_Os07g06830	gibberellin receptor GID1L2, putative, expressed	1e-68	AT5G06570.2	alpha/beta-Hydrolases superfamily protein	GO:0006865	amino acid transport	0.527552	1.05626
Os.52345.1.S1_at	LOC_Os01g60280	ATP binding protein, putative, expressed	0	AT1G06840.1	Leucine-rich repeat protein kinase family protein	GO:0006950	response to stress	0.0111724	1.33382
Os.52345.1.S1_at	LOC_Os01g60280	ATP binding protein, putative, expressed	0	AT1G06840.1	Leucine-rich repeat protein kinase family protein	GO:0030154	cell differentiation	0.106207	1.50651
Os.52345.1.S1_at	LOC_Os01g60280	ATP binding protein, putative, expressed	0	AT1G06840.1	Leucine-rich repeat protein kinase family protein	GO:0009607	response to biotic stimulus	0.0461941	1.37959
Os.52345.1.S1_at	LOC_Os01g60280	ATP binding protein, putative, expressed	0	AT1G06840.1	Leucine-rich repeat protein kinase family protein	GO:0007165	signal transduction	0.0420247	1.32803
Os.52345.1.S1_at	LOC_Os01g60280	ATP binding protein, putative, expressed	0	AT1G06840.1	Leucine-rich repeat protein kinase family protein	GO:0009605	response to external stimulus	0.057052	1.47657
Os.52345.1.S1_at	LOC_Os01g60280	ATP binding protein, putative, expressed	0	AT1G06840.1	Leucine-rich repeat protein kinase family protein	GO:0006468	protein phosphorylation	0.0699798	1.33688
Os.52345.1.S1_at	LOC_Os01g60280	ATP binding protein, putative, expressed	0	AT1G06840.1	Leucine-rich repeat protein kinase family protein	GO:0007169	transmembrane receptor protein tyrosine kinase signaling pathway	0.101636	1.81865
Os.52345.1.S1_at	LOC_Os01g60280	ATP binding protein, putative, expressed	0	AT1G06840.1	Leucine-rich repeat protein kinase family protein	GO:0019538	protein metabolic process	0.290043	1.14295
Os.52345.1.S1_at	LOC_Os01g60280	ATP binding protein, putative, expressed	0	AT1G06840.1	Leucine-rich repeat protein kinase family protein	GO:0006464	cellular protein modification process	0.0418982	1.37965
OsAffx.28150.1.S1_at	LOC_Os06g47530	TKL_IRAK_DUF26-lh.6 - DUF26 kinases have homology to DUF26 containing loci, expressed	6e-78	AT4G23180.1	Encodes a receptor-like protein kinase. Naming convention from Chen et al 2003 (PMID 14756307)	GO:0006995	cellular response to nitrogen starvation	0.424205	1.4007
OsAffx.28150.1.S1_at	LOC_Os06g47530	TKL_IRAK_DUF26-lh.6 - DUF26 kinases have homology to DUF26 containing loci, expressed	6e-78	AT4G23180.1	Encodes a receptor-like protein kinase. Naming convention from Chen et al 2003 (PMID 14756307)	GO:0009719	response to endogenous stimulus	0.000144029	1.72991
OsAffx.28150.1.S1_at	LOC_Os06g47530	TKL_IRAK_DUF26-lh.6 - DUF26 kinases have homology to DUF26 containing loci, expressed	6e-78	AT4G23180.1	Encodes a receptor-like protein kinase. Naming convention from Chen et al 2003 (PMID 14756307)	GO:0006950	response to stress	0.0111724	1.33382
OsAffx.28150.1.S1_at	LOC_Os06g47530	TKL_IRAK_DUF26-lh.6 - DUF26 kinases have homology to DUF26 containing loci, expressed	6e-78	AT4G23180.1	Encodes a receptor-like protein kinase. Naming convention from Chen et al 2003 (PMID 14756307)	GO:0006468	protein phosphorylation	0.0699798	1.33688
OsAffx.28150.1.S1_at	LOC_Os06g47530	TKL_IRAK_DUF26-lh.6 - DUF26 kinases have homology to DUF26 containing loci, expressed	6e-78	AT4G23180.1	Encodes a receptor-like protein kinase. Naming convention from Chen et al 2003 (PMID 14756307)	GO:0006464	cellular protein modification process	0.0418982	1.37965
OsAffx.11211.1.S1_at	LOC_Os01g26120	membrane associated DUF588 domain containing protein, putative, expressed	7e-27	AT4G15630.1	Uncharacterised protein family (UPF0497)	GO:0008150	biological_process	0.707463	0.946105
OsAffx.11750.1.S1_at	LOC_Os01g66020	protein kinase family protein, putative	5e-156	AT1G11050.1	Protein kinase superfamily protein	GO:0009693	ethylene biosynthetic process	0.535637	1.12382
OsAffx.11750.1.S1_at	LOC_Os01g66020	protein kinase family protein, putative	5e-156	AT1G11050.1	Protein kinase superfamily protein	GO:0006950	response to stress	0.0111724	1.33382
OsAffx.11750.1.S1_at	LOC_Os01g66020	protein kinase family protein, putative	5e-156	AT1G11050.1	Protein kinase superfamily protein	GO:0009738	abscisic acid mediated signaling pathway	0.373363	1.19953
OsAffx.11750.1.S1_at	LOC_Os01g66020	protein kinase family protein, putative	5e-156	AT1G11050.1	Protein kinase superfamily protein	GO:0035556	intracellular signal transduction	0.463088	1.15057
OsAffx.11750.1.S1_at	LOC_Os01g66020	protein kinase family protein, putative	5e-156	AT1G11050.1	Protein kinase superfamily protein	GO:0009607	response to biotic stimulus	0.0461941	1.37959
OsAffx.11750.1.S1_at	LOC_Os01g66020	protein kinase family protein, putative	5e-156	AT1G11050.1	Protein kinase superfamily protein	GO:0007165	signal transduction	0.0420247	1.32803
OsAffx.11750.1.S1_at	LOC_Os01g66020	protein kinase family protein, putative	5e-156	AT1G11050.1	Protein kinase superfamily protein	GO:0009723	response to ethylene stimulus	0.469236	1.09828
OsAffx.11750.1.S1_at	LOC_Os01g66020	protein kinase family protein, putative	5e-156	AT1G11050.1	Protein kinase superfamily protein	GO:0006468	protein phosphorylation	0.0699798	1.33688
OsAffx.11750.1.S1_at	LOC_Os01g66020	protein kinase family protein, putative	5e-156	AT1G11050.1	Protein kinase superfamily protein	GO:0006464	cellular protein modification process	0.0418982	1.37965
Os.49487.1.S1_a_at	LOC_Os04g01600	erythronate-4-phosphate dehydrogenase domain containing protein, expressed	9e-89	AT1G12550.1	D-isomer specific 2-hydroxyacid dehydrogenase family protein	GO:0006520	cellular amino acid metabolic process	0.0388962	1.51605
Os.49487.1.S1_a_at	LOC_Os04g01600	erythronate-4-phosphate dehydrogenase domain containing protein, expressed	9e-89	AT1G12550.1	D-isomer specific 2-hydroxyacid dehydrogenase family protein	GO:0009058	biosynthetic process	0.0236902	1.45484
Os.49487.1.S1_a_at	LOC_Os04g01600	erythronate-4-phosphate dehydrogenase domain containing protein, expressed	9e-89	AT1G12550.1	D-isomer specific 2-hydroxyacid dehydrogenase family protein	GO:0006950	response to stress	0.0111724	1.33382
Os.49487.1.S1_a_at	LOC_Os04g01600	erythronate-4-phosphate dehydrogenase domain containing protein, expressed	9e-89	AT1G12550.1	D-isomer specific 2-hydroxyacid dehydrogenase family protein	GO:0009605	response to external stimulus	0.057052	1.47657
Os.49487.1.S1_a_at	LOC_Os04g01600	erythronate-4-phosphate dehydrogenase domain containing protein, expressed	9e-89	AT1G12550.1	D-isomer specific 2-hydroxyacid dehydrogenase family protein	GO:0008152	metabolic process	0.224165	1.14667
Os.49487.1.S1_a_at	LOC_Os04g01600	erythronate-4-phosphate dehydrogenase domain containing protein, expressed	9e-89	AT1G12550.1	D-isomer specific 2-hydroxyacid dehydrogenase family protein	GO:0009853	photorespiration	0.648805	0.900449
Os.49487.1.S1_a_at	LOC_Os04g01600	erythronate-4-phosphate dehydrogenase domain containing protein, expressed	9e-89	AT1G12550.1	D-isomer specific 2-hydroxyacid dehydrogenase family protein	GO:0055114	oxidation-reduction process	0.0513279	1.38549
Os.26917.1.A1_at	LOC_Os02g47220	CPuORF20 - conserved peptide uORF-containing transcript, expressed	3e-137	AT4G19110.3	Protein kinase superfamily protein	GO:0009719	response to endogenous stimulus	0.000144029	1.72991
Os.26917.1.A1_at	LOC_Os02g47220	CPuORF20 - conserved peptide uORF-containing transcript, expressed	3e-137	AT4G19110.3	Protein kinase superfamily protein	GO:0009987	cellular process	0.228152	1.14409
Os.26917.1.A1_at	LOC_Os02g47220	CPuORF20 - conserved peptide uORF-containing transcript, expressed	3e-137	AT4G19110.3	Protein kinase superfamily protein	GO:0006950	response to stress	0.0111724	1.33382
Os.26917.1.A1_at	LOC_Os02g47220	CPuORF20 - conserved peptide uORF-containing transcript, expressed	3e-137	AT4G19110.3	Protein kinase superfamily protein	GO:0045727	positive regulation of translation	0.0459657	6.44322
Os.26917.1.A1_at	LOC_Os02g47220	CPuORF20 - conserved peptide uORF-containing transcript, expressed	3e-137	AT4G19110.3	Protein kinase superfamily protein	GO:0009607	response to biotic stimulus	0.0461941	1.37959
Os.26917.1.A1_at	LOC_Os02g47220	CPuORF20 - conserved peptide uORF-containing transcript, expressed	3e-137	AT4G19110.3	Protein kinase superfamily protein	GO:0007165	signal transduction	0.0420247	1.32803
Os.26917.1.A1_at	LOC_Os02g47220	CPuORF20 - conserved peptide uORF-containing transcript, expressed	3e-137	AT4G19110.3	Protein kinase superfamily protein	GO:0008150	biological_process	0.707463	0.946105
Os.26917.1.A1_at	LOC_Os02g47220	CPuORF20 - conserved peptide uORF-containing transcript, expressed	3e-137	AT4G19110.3	Protein kinase superfamily protein	GO:0008152	metabolic process	0.224165	1.14667
Os.26917.1.A1_at	LOC_Os02g47220	CPuORF20 - conserved peptide uORF-containing transcript, expressed	3e-137	AT4G19110.3	Protein kinase superfamily protein	GO:0006468	protein phosphorylation	0.0699798	1.33688
Os.26917.1.A1_at	LOC_Os02g47220	CPuORF20 - conserved peptide uORF-containing transcript, expressed	3e-137	AT4G19110.3	Protein kinase superfamily protein	GO:0006487	protein N-linked glycosylation	0.781904	0.695311
Os.26917.1.A1_at	LOC_Os02g47220	CPuORF20 - conserved peptide uORF-containing transcript, expressed	3e-137	AT4G19110.3	Protein kinase superfamily protein	GO:0006464	cellular protein modification process	0.0418982	1.37965
Os.54575.1.S1_at	LOC_Os09g25784	auxin-induced protein 5NG4, putative, expressed	1e-33	AT4G30420.1	nodulin MtN21 /EamA-like transporter family protein	GO:0008150	biological_process	0.707463	0.946105
OsAffx.12428.1.S1_at	LOC_Os02g40320	PINHEAD, putative	2e-72	AT5G43810.2	Encodes a member of the EIF2C (elongation initiation factor 2c)/ Argonaute class of proteins. Required to establish the central-peripheral organization of the embryo apex. Along with WUS and CLV genes, controls the relative organization of central zone and peripheral zone cells in meristems. Acts in embryonic provascular tissue potentiating WUSCHEL function during meristem development in the embr…	GO:0016246	RNA interference	0.848119	0.531034
OsAffx.12428.1.S1_at	LOC_Os02g40320	PINHEAD, putative	2e-72	AT5G43810.2	Encodes a member of the EIF2C (elongation initiation factor 2c)/ Argonaute class of proteins. Required to establish the central-peripheral organization of the embryo apex. Along with WUS and CLV genes, controls the relative organization of central zone and peripheral zone cells in meristems. Acts in embryonic provascular tissue potentiating WUSCHEL function during meristem development in the embr…	GO:0006346	methylation-dependent chromatin silencing	0.920984	0.392879
OsAffx.12428.1.S1_at	LOC_Os02g40320	PINHEAD, putative	2e-72	AT5G43810.2	Encodes a member of the EIF2C (elongation initiation factor 2c)/ Argonaute class of proteins. Required to establish the central-peripheral organization of the embryo apex. Along with WUS and CLV genes, controls the relative organization of central zone and peripheral zone cells in meristems. Acts in embryonic provascular tissue potentiating WUSCHEL function during meristem development in the embr…	GO:0007267	cell-cell signaling	0.838515	0.549138
OsAffx.12428.1.S1_at	LOC_Os02g40320	PINHEAD, putative	2e-72	AT5G43810.2	Encodes a member of the EIF2C (elongation initiation factor 2c)/ Argonaute class of proteins. Required to establish the central-peripheral organization of the embryo apex. Along with WUS and CLV genes, controls the relative organization of central zone and peripheral zone cells in meristems. Acts in embryonic provascular tissue potentiating WUSCHEL function during meristem development in the embr…	GO:0031047	gene silencing by RNA	0.76127	0.726679
OsAffx.12428.1.S1_at	LOC_Os02g40320	PINHEAD, putative	2e-72	AT5G43810.2	Encodes a member of the EIF2C (elongation initiation factor 2c)/ Argonaute class of proteins. Required to establish the central-peripheral organization of the embryo apex. Along with WUS and CLV genes, controls the relative organization of central zone and peripheral zone cells in meristems. Acts in embryonic provascular tissue potentiating WUSCHEL function during meristem development in the embr…	GO:0048519	negative regulation of biological process	0.756911	0.710649
OsAffx.12428.1.S1_at	LOC_Os02g40320	PINHEAD, putative	2e-72	AT5G43810.2	Encodes a member of the EIF2C (elongation initiation factor 2c)/ Argonaute class of proteins. Required to establish the central-peripheral organization of the embryo apex. Along with WUS and CLV genes, controls the relative organization of central zone and peripheral zone cells in meristems. Acts in embryonic provascular tissue potentiating WUSCHEL function during meristem development in the embr…	GO:0010586	miRNA metabolic process	0.0597381	24.1621
OsAffx.12428.1.S1_at	LOC_Os02g40320	PINHEAD, putative	2e-72	AT5G43810.2	Encodes a member of the EIF2C (elongation initiation factor 2c)/ Argonaute class of proteins. Required to establish the central-peripheral organization of the embryo apex. Along with WUS and CLV genes, controls the relative organization of central zone and peripheral zone cells in meristems. Acts in embryonic provascular tissue potentiating WUSCHEL function during meristem development in the embr…	GO:0009616	virus induced gene silencing	0.899056	0.435352
OsAffx.12428.1.S1_at	LOC_Os02g40320	PINHEAD, putative	2e-72	AT5G43810.2	Encodes a member of the EIF2C (elongation initiation factor 2c)/ Argonaute class of proteins. Required to establish the central-peripheral organization of the embryo apex. Along with WUS and CLV genes, controls the relative organization of central zone and peripheral zone cells in meristems. Acts in embryonic provascular tissue potentiating WUSCHEL function during meristem development in the embr…	GO:0009887	organ morphogenesis	0.754023	0.737773
OsAffx.12428.1.S1_at	LOC_Os02g40320	PINHEAD, putative	2e-72	AT5G43810.2	Encodes a member of the EIF2C (elongation initiation factor 2c)/ Argonaute class of proteins. Required to establish the central-peripheral organization of the embryo apex. Along with WUS and CLV genes, controls the relative organization of central zone and peripheral zone cells in meristems. Acts in embryonic provascular tissue potentiating WUSCHEL function during meristem development in the embr…	GO:0010014	meristem initiation	0.930088	0.374606
OsAffx.12428.1.S1_at	LOC_Os02g40320	PINHEAD, putative	2e-72	AT5G43810.2	Encodes a member of the EIF2C (elongation initiation factor 2c)/ Argonaute class of proteins. Required to establish the central-peripheral organization of the embryo apex. Along with WUS and CLV genes, controls the relative organization of central zone and peripheral zone cells in meristems. Acts in embryonic provascular tissue potentiating WUSCHEL function during meristem development in the embr…	GO:0035019	somatic stem cell maintenance	0.0597381	24.1621
OsAffx.12428.1.S1_at	LOC_Os02g40320	PINHEAD, putative	2e-72	AT5G43810.2	Encodes a member of the EIF2C (elongation initiation factor 2c)/ Argonaute class of proteins. Required to establish the central-peripheral organization of the embryo apex. Along with WUS and CLV genes, controls the relative organization of central zone and peripheral zone cells in meristems. Acts in embryonic provascular tissue potentiating WUSCHEL function during meristem development in the embr…	GO:0006355	regulation of transcription, DNA-dependent	0.632753	0.953596
OsAffx.12428.1.S1_at	LOC_Os02g40320	PINHEAD, putative	2e-72	AT5G43810.2	Encodes a member of the EIF2C (elongation initiation factor 2c)/ Argonaute class of proteins. Required to establish the central-peripheral organization of the embryo apex. Along with WUS and CLV genes, controls the relative organization of central zone and peripheral zone cells in meristems. Acts in embryonic provascular tissue potentiating WUSCHEL function during meristem development in the embr…	GO:0010051	xylem and phloem pattern formation	0.529506	1.13704
OsAffx.12428.1.S1_at	LOC_Os02g40320	PINHEAD, putative	2e-72	AT5G43810.2	Encodes a member of the EIF2C (elongation initiation factor 2c)/ Argonaute class of proteins. Required to establish the central-peripheral organization of the embryo apex. Along with WUS and CLV genes, controls the relative organization of central zone and peripheral zone cells in meristems. Acts in embryonic provascular tissue potentiating WUSCHEL function during meristem development in the embr…	GO:0010050	vegetative phase change	0.780548	0.661974
OsAffx.12428.1.S1_at	LOC_Os02g40320	PINHEAD, putative	2e-72	AT5G43810.2	Encodes a member of the EIF2C (elongation initiation factor 2c)/ Argonaute class of proteins. Required to establish the central-peripheral organization of the embryo apex. Along with WUS and CLV genes, controls the relative organization of central zone and peripheral zone cells in meristems. Acts in embryonic provascular tissue potentiating WUSCHEL function during meristem development in the embr…	GO:0006417	regulation of translation	0.780548	0.661974
OsAffx.12428.1.S1_at	LOC_Os02g40320	PINHEAD, putative	2e-72	AT5G43810.2	Encodes a member of the EIF2C (elongation initiation factor 2c)/ Argonaute class of proteins. Required to establish the central-peripheral organization of the embryo apex. Along with WUS and CLV genes, controls the relative organization of central zone and peripheral zone cells in meristems. Acts in embryonic provascular tissue potentiating WUSCHEL function during meristem development in the embr…	GO:0006351	transcription, DNA-dependent	0.590678	0.971052
OsAffx.12428.1.S1_at	LOC_Os02g40320	PINHEAD, putative	2e-72	AT5G43810.2	Encodes a member of the EIF2C (elongation initiation factor 2c)/ Argonaute class of proteins. Required to establish the central-peripheral organization of the embryo apex. Along with WUS and CLV genes, controls the relative organization of central zone and peripheral zone cells in meristems. Acts in embryonic provascular tissue potentiating WUSCHEL function during meristem development in the embr…	GO:0010073	meristem maintenance	0.841782	0.542968
OsAffx.12428.1.S1_at	LOC_Os02g40320	PINHEAD, putative	2e-72	AT5G43810.2	Encodes a member of the EIF2C (elongation initiation factor 2c)/ Argonaute class of proteins. Required to establish the central-peripheral organization of the embryo apex. Along with WUS and CLV genes, controls the relative organization of central zone and peripheral zone cells in meristems. Acts in embryonic provascular tissue potentiating WUSCHEL function during meristem development in the embr…	GO:0009944	polarity specification of adaxial/abaxial axis	0.776012	0.671168
OsAffx.12428.1.S1_at	LOC_Os02g40320	PINHEAD, putative	2e-72	AT5G43810.2	Encodes a member of the EIF2C (elongation initiation factor 2c)/ Argonaute class of proteins. Required to establish the central-peripheral organization of the embryo apex. Along with WUS and CLV genes, controls the relative organization of central zone and peripheral zone cells in meristems. Acts in embryonic provascular tissue potentiating WUSCHEL function during meristem development in the embr…	GO:0010072	primary shoot apical meristem specification	0.746756	0.732184
OsAffx.12428.1.S1_at	LOC_Os02g40320	PINHEAD, putative	2e-72	AT5G43810.2	Encodes a member of the EIF2C (elongation initiation factor 2c)/ Argonaute class of proteins. Required to establish the central-peripheral organization of the embryo apex. Along with WUS and CLV genes, controls the relative organization of central zone and peripheral zone cells in meristems. Acts in embryonic provascular tissue potentiating WUSCHEL function during meristem development in the embr…	GO:0010267	production of ta-siRNAs involved in RNA interference	0.927176	0.380505
OsAffx.12428.1.S1_at	LOC_Os02g40320	PINHEAD, putative	2e-72	AT5G43810.2	Encodes a member of the EIF2C (elongation initiation factor 2c)/ Argonaute class of proteins. Required to establish the central-peripheral organization of the embryo apex. Along with WUS and CLV genes, controls the relative organization of central zone and peripheral zone cells in meristems. Acts in embryonic provascular tissue potentiating WUSCHEL function during meristem development in the embr…	GO:0035196	production of miRNAs involved in gene silencing by miRNA	0.948509	0.335584
OsAffx.12428.1.S1_at	LOC_Os02g40320	PINHEAD, putative	2e-72	AT5G43810.2	Encodes a member of the EIF2C (elongation initiation factor 2c)/ Argonaute class of proteins. Required to establish the central-peripheral organization of the embryo apex. Along with WUS and CLV genes, controls the relative organization of central zone and peripheral zone cells in meristems. Acts in embryonic provascular tissue potentiating WUSCHEL function during meristem development in the embr…	GO:0048439	flower morphogenesis	0.841782	0.542968
OsAffx.12428.1.S1_at	LOC_Os02g40320	PINHEAD, putative	2e-72	AT5G43810.2	Encodes a member of the EIF2C (elongation initiation factor 2c)/ Argonaute class of proteins. Required to establish the central-peripheral organization of the embryo apex. Along with WUS and CLV genes, controls the relative organization of central zone and peripheral zone cells in meristems. Acts in embryonic provascular tissue potentiating WUSCHEL function during meristem development in the embr…	GO:0009855	determination of bilateral symmetry	0.927176	0.380505
Os.17424.1.S1_at	LOC_Os03g24730	expressed protein	0	AT5G18980.1	ARM repeat superfamily protein	GO:0008150	biological_process	0.707463	0.946105
Os.5725.1.S1_at	LOC_Os11g07020	fructose-bisphospate aldolase isozyme, putative, expressed	5e-63	AT4G38970.2	Protein is tyrosine-phosphorylated and its phosphorylation state is modulated in response to ABA in Arabidopsis thaliana seeds.	GO:0019344	cysteine biosynthetic process	0.748795	0.76705
Os.5725.1.S1_at	LOC_Os11g07020	fructose-bisphospate aldolase isozyme, putative, expressed	5e-63	AT4G38970.2	Protein is tyrosine-phosphorylated and its phosphorylation state is modulated in response to ABA in Arabidopsis thaliana seeds.	GO:0019288	isopentenyl diphosphate biosynthetic process, mevalonate-independent pathway	0.882973	0.586933
Os.5725.1.S1_at	LOC_Os11g07020	fructose-bisphospate aldolase isozyme, putative, expressed	5e-63	AT4G38970.2	Protein is tyrosine-phosphorylated and its phosphorylation state is modulated in response to ABA in Arabidopsis thaliana seeds.	GO:0006364	rRNA processing	0.752741	0.779421
Os.5725.1.S1_at	LOC_Os11g07020	fructose-bisphospate aldolase isozyme, putative, expressed	5e-63	AT4G38970.2	Protein is tyrosine-phosphorylated and its phosphorylation state is modulated in response to ABA in Arabidopsis thaliana seeds.	GO:0009737	response to abscisic acid stimulus	0.591294	0.962632
Os.5725.1.S1_at	LOC_Os11g07020	fructose-bisphospate aldolase isozyme, putative, expressed	5e-63	AT4G38970.2	Protein is tyrosine-phosphorylated and its phosphorylation state is modulated in response to ABA in Arabidopsis thaliana seeds.	GO:0009657	plastid organization	0.271335	1.68573
Os.5725.1.S1_at	LOC_Os11g07020	fructose-bisphospate aldolase isozyme, putative, expressed	5e-63	AT4G38970.2	Protein is tyrosine-phosphorylated and its phosphorylation state is modulated in response to ABA in Arabidopsis thaliana seeds.	GO:0009695	jasmonic acid biosynthetic process	0.0315809	2.26078
Os.5725.1.S1_at	LOC_Os11g07020	fructose-bisphospate aldolase isozyme, putative, expressed	5e-63	AT4G38970.2	Protein is tyrosine-phosphorylated and its phosphorylation state is modulated in response to ABA in Arabidopsis thaliana seeds.	GO:0006091	generation of precursor metabolites and energy	0.438064	1.36124
Os.5725.1.S1_at	LOC_Os11g07020	fructose-bisphospate aldolase isozyme, putative, expressed	5e-63	AT4G38970.2	Protein is tyrosine-phosphorylated and its phosphorylation state is modulated in response to ABA in Arabidopsis thaliana seeds.	GO:0006098	pentose-phosphate shunt	0.288282	1.36124
Os.5725.1.S1_at	LOC_Os11g07020	fructose-bisphospate aldolase isozyme, putative, expressed	5e-63	AT4G38970.2	Protein is tyrosine-phosphorylated and its phosphorylation state is modulated in response to ABA in Arabidopsis thaliana seeds.	GO:0030154	cell differentiation	0.106207	1.50651
Os.5725.1.S1_at	LOC_Os11g07020	fructose-bisphospate aldolase isozyme, putative, expressed	5e-63	AT4G38970.2	Protein is tyrosine-phosphorylated and its phosphorylation state is modulated in response to ABA in Arabidopsis thaliana seeds.	GO:0006096	glycolysis	0.869557	0.637942
Os.5725.1.S1_at	LOC_Os11g07020	fructose-bisphospate aldolase isozyme, putative, expressed	5e-63	AT4G38970.2	Protein is tyrosine-phosphorylated and its phosphorylation state is modulated in response to ABA in Arabidopsis thaliana seeds.	GO:0019760	glucosinolate metabolic process	0.144601	3.11769
Os.5725.1.S1_at	LOC_Os11g07020	fructose-bisphospate aldolase isozyme, putative, expressed	5e-63	AT4G38970.2	Protein is tyrosine-phosphorylated and its phosphorylation state is modulated in response to ABA in Arabidopsis thaliana seeds.	GO:0009106	lipoate metabolic process	0.262706	2.05635
Os.5725.1.S1_at	LOC_Os11g07020	fructose-bisphospate aldolase isozyme, putative, expressed	5e-63	AT4G38970.2	Protein is tyrosine-phosphorylated and its phosphorylation state is modulated in response to ABA in Arabidopsis thaliana seeds.	GO:0009108	coenzyme biosynthetic process	0.262706	2.05635
Os.5725.1.S1_at	LOC_Os11g07020	fructose-bisphospate aldolase isozyme, putative, expressed	5e-63	AT4G38970.2	Protein is tyrosine-phosphorylated and its phosphorylation state is modulated in response to ABA in Arabidopsis thaliana seeds.	GO:0006733	oxidoreduction coenzyme metabolic process	0.262706	2.05635
Os.5725.1.S1_at	LOC_Os11g07020	fructose-bisphospate aldolase isozyme, putative, expressed	5e-63	AT4G38970.2	Protein is tyrosine-phosphorylated and its phosphorylation state is modulated in response to ABA in Arabidopsis thaliana seeds.	GO:0006636	unsaturated fatty acid biosynthetic process	0.553697	1.08594
Os.5725.1.S1_at	LOC_Os11g07020	fructose-bisphospate aldolase isozyme, putative, expressed	5e-63	AT4G38970.2	Protein is tyrosine-phosphorylated and its phosphorylation state is modulated in response to ABA in Arabidopsis thaliana seeds.	GO:0005975	carbohydrate metabolic process	0.0395952	1.54301
Os.5725.1.S1_at	LOC_Os11g07020	fructose-bisphospate aldolase isozyme, putative, expressed	5e-63	AT4G38970.2	Protein is tyrosine-phosphorylated and its phosphorylation state is modulated in response to ABA in Arabidopsis thaliana seeds.	GO:0044272	sulfur compound biosynthetic process	0.262706	2.05635
Os.5725.1.S1_at	LOC_Os11g07020	fructose-bisphospate aldolase isozyme, putative, expressed	5e-63	AT4G38970.2	Protein is tyrosine-phosphorylated and its phosphorylation state is modulated in response to ABA in Arabidopsis thaliana seeds.	GO:0019748	secondary metabolic process	0.0073504	1.76882
Os.5725.1.S1_at	LOC_Os11g07020	fructose-bisphospate aldolase isozyme, putative, expressed	5e-63	AT4G38970.2	Protein is tyrosine-phosphorylated and its phosphorylation state is modulated in response to ABA in Arabidopsis thaliana seeds.	GO:0009965	leaf morphogenesis	0.443346	1.15057
Os.5725.1.S1_at	LOC_Os11g07020	fructose-bisphospate aldolase isozyme, putative, expressed	5e-63	AT4G38970.2	Protein is tyrosine-phosphorylated and its phosphorylation state is modulated in response to ABA in Arabidopsis thaliana seeds.	GO:0009072	aromatic amino acid family metabolic process	0.307872	1.82355
Os.5725.1.S1_at	LOC_Os11g07020	fructose-bisphospate aldolase isozyme, putative, expressed	5e-63	AT4G38970.2	Protein is tyrosine-phosphorylated and its phosphorylation state is modulated in response to ABA in Arabidopsis thaliana seeds.	GO:0008652	cellular amino acid biosynthetic process	0.491567	1.2234
Os.5725.1.S1_at	LOC_Os11g07020	fructose-bisphospate aldolase isozyme, putative, expressed	5e-63	AT4G38970.2	Protein is tyrosine-phosphorylated and its phosphorylation state is modulated in response to ABA in Arabidopsis thaliana seeds.	GO:0009073	aromatic amino acid family biosynthetic process	0.451736	1.32395
Os.5725.1.S1_at	LOC_Os11g07020	fructose-bisphospate aldolase isozyme, putative, expressed	5e-63	AT4G38970.2	Protein is tyrosine-phosphorylated and its phosphorylation state is modulated in response to ABA in Arabidopsis thaliana seeds.	GO:0009056	catabolic process	0.920958	0.61429
Os.5725.1.S1_at	LOC_Os11g07020	fructose-bisphospate aldolase isozyme, putative, expressed	5e-63	AT4G38970.2	Protein is tyrosine-phosphorylated and its phosphorylation state is modulated in response to ABA in Arabidopsis thaliana seeds.	GO:0019252	starch biosynthetic process	0.304379	1.38069
Os.5725.1.S1_at	LOC_Os11g07020	fructose-bisphospate aldolase isozyme, putative, expressed	5e-63	AT4G38970.2	Protein is tyrosine-phosphorylated and its phosphorylation state is modulated in response to ABA in Arabidopsis thaliana seeds.	GO:0010304	PSII associated light-harvesting complex II catabolic process	0.586038	1.15057
Os.5725.1.S1_at	LOC_Os11g07020	fructose-bisphospate aldolase isozyme, putative, expressed	5e-63	AT4G38970.2	Protein is tyrosine-phosphorylated and its phosphorylation state is modulated in response to ABA in Arabidopsis thaliana seeds.	GO:0006139	nucleobase-containing compound metabolic process	0.820397	0.7359
Os.5725.1.S1_at	LOC_Os11g07020	fructose-bisphospate aldolase isozyme, putative, expressed	5e-63	AT4G38970.2	Protein is tyrosine-phosphorylated and its phosphorylation state is modulated in response to ABA in Arabidopsis thaliana seeds.	GO:0000096	sulfur amino acid metabolic process	0.30037	1.85862
Os.5725.1.S1_at	LOC_Os11g07020	fructose-bisphospate aldolase isozyme, putative, expressed	5e-63	AT4G38970.2	Protein is tyrosine-phosphorylated and its phosphorylation state is modulated in response to ABA in Arabidopsis thaliana seeds.	GO:0006766	vitamin metabolic process	0.262706	2.05635
Os.5725.1.S1_at	LOC_Os11g07020	fructose-bisphospate aldolase isozyme, putative, expressed	5e-63	AT4G38970.2	Protein is tyrosine-phosphorylated and its phosphorylation state is modulated in response to ABA in Arabidopsis thaliana seeds.	GO:0008152	metabolic process	0.224165	1.14667
Os.5725.1.S1_at	LOC_Os11g07020	fructose-bisphospate aldolase isozyme, putative, expressed	5e-63	AT4G38970.2	Protein is tyrosine-phosphorylated and its phosphorylation state is modulated in response to ABA in Arabidopsis thaliana seeds.	GO:0010207	photosystem II assembly	0.377465	1.29729
Os.5725.1.S1_at	LOC_Os11g07020	fructose-bisphospate aldolase isozyme, putative, expressed	5e-63	AT4G38970.2	Protein is tyrosine-phosphorylated and its phosphorylation state is modulated in response to ABA in Arabidopsis thaliana seeds.	GO:0006546	glycine catabolic process	0.359784	1.6108
Os.5725.1.S1_at	LOC_Os11g07020	fructose-bisphospate aldolase isozyme, putative, expressed	5e-63	AT4G38970.2	Protein is tyrosine-phosphorylated and its phosphorylation state is modulated in response to ABA in Arabidopsis thaliana seeds.	GO:0045893	positive regulation of transcription, DNA-dependent	0.88057	0.668075
Os.5725.1.S1_at	LOC_Os11g07020	fructose-bisphospate aldolase isozyme, putative, expressed	5e-63	AT4G38970.2	Protein is tyrosine-phosphorylated and its phosphorylation state is modulated in response to ABA in Arabidopsis thaliana seeds.	GO:0015995	chlorophyll biosynthetic process	0.313379	1.43183
Os.5725.1.S1_at	LOC_Os11g07020	fructose-bisphospate aldolase isozyme, putative, expressed	5e-63	AT4G38970.2	Protein is tyrosine-phosphorylated and its phosphorylation state is modulated in response to ABA in Arabidopsis thaliana seeds.	GO:0046686	response to cadmium ion	0.852999	0.728047
Os.5725.1.S1_at	LOC_Os11g07020	fructose-bisphospate aldolase isozyme, putative, expressed	5e-63	AT4G38970.2	Protein is tyrosine-phosphorylated and its phosphorylation state is modulated in response to ABA in Arabidopsis thaliana seeds.	GO:0009117	nucleotide metabolic process	0.307872	1.82355
Os.48262.1.A1_at	LOC_Os02g49640	expressed protein	6e-35	AT3G01435.1	Expressed protein	GO:0006357	regulation of transcription from RNA polymerase II promoter	0.413465	1.93296
Os.30326.1.S1_at	LOC_Os07g44450	dirigent, putative, expressed	3e-42	AT1G64160.1	Disease resistance-responsive (dirigent-like protein) family protein	GO:0006520	cellular amino acid metabolic process	0.0388962	1.51605
Os.30326.1.S1_at	LOC_Os07g44450	dirigent, putative, expressed	3e-42	AT1G64160.1	Disease resistance-responsive (dirigent-like protein) family protein	GO:0009058	biosynthetic process	0.0236902	1.45484
Os.30326.1.S1_at	LOC_Os07g44450	dirigent, putative, expressed	3e-42	AT1G64160.1	Disease resistance-responsive (dirigent-like protein) family protein	GO:0019748	secondary metabolic process	0.0073504	1.76882
Os.30326.1.S1_at	LOC_Os07g44450	dirigent, putative, expressed	3e-42	AT1G64160.1	Disease resistance-responsive (dirigent-like protein) family protein	GO:0006950	response to stress	0.0111724	1.33382
Os.30326.1.S1_at	LOC_Os07g44450	dirigent, putative, expressed	3e-42	AT1G64160.1	Disease resistance-responsive (dirigent-like protein) family protein	GO:0006952	defense response	0.00198175	1.94795
Os.30326.1.S1_at	LOC_Os07g44450	dirigent, putative, expressed	3e-42	AT1G64160.1	Disease resistance-responsive (dirigent-like protein) family protein	GO:0009807	lignan biosynthetic process	0.234213	4.02701
Os.47741.2.S1_at	LOC_Os04g42770	expressed protein	3e-79	AT4G28760.2	Protein of unknown function (DUF3741)	GO:0008150	biological_process	0.707463	0.946105
OsAffx.30169.1.S1_at	LOC_Os09g37440	OsSAUR49 - Auxin-responsive SAUR gene family member	1e-22	AT5G27780.1	SAUR-like auxin-responsive protein family	GO:0009719	response to endogenous stimulus	0.000144029	1.72991
OsAffx.30169.1.S1_at	LOC_Os09g37440	OsSAUR49 - Auxin-responsive SAUR gene family member	1e-22	AT5G27780.1	SAUR-like auxin-responsive protein family	GO:0009733	response to auxin stimulus	0.168319	1.44683
Os.32357.1.S1_x_at	LOC_Os07g46950	ligA, putative, expressed	2e-47	AT3G26770.1	NAD(P)-binding Rossmann-fold superfamily protein	GO:0009719	response to endogenous stimulus	0.000144029	1.72991
Os.32357.1.S1_x_at	LOC_Os07g46950	ligA, putative, expressed	2e-47	AT3G26770.1	NAD(P)-binding Rossmann-fold superfamily protein	GO:0007165	signal transduction	0.0420247	1.32803
Os.32357.1.S1_x_at	LOC_Os07g46950	ligA, putative, expressed	2e-47	AT3G26770.1	NAD(P)-binding Rossmann-fold superfamily protein	GO:0008152	metabolic process	0.224165	1.14667
Os.32357.1.S1_x_at	LOC_Os07g46950	ligA, putative, expressed	2e-47	AT3G26770.1	NAD(P)-binding Rossmann-fold superfamily protein	GO:0010382	cellular cell wall macromolecule metabolic process	0.271335	1.68573
Os.32357.1.S1_x_at	LOC_Os07g46950	ligA, putative, expressed	2e-47	AT3G26770.1	NAD(P)-binding Rossmann-fold superfamily protein	GO:0009908	flower development	0.675209	0.875437
Os.32357.1.S1_x_at	LOC_Os07g46950	ligA, putative, expressed	2e-47	AT3G26770.1	NAD(P)-binding Rossmann-fold superfamily protein	GO:0055114	oxidation-reduction process	0.0513279	1.38549
Os.32357.1.S1_x_at	LOC_Os07g46950	ligA, putative, expressed	2e-47	AT3G26770.1	NAD(P)-binding Rossmann-fold superfamily protein	GO:0010089	xylem development	0.0372527	2.8426
Os.55259.1.S1_at	LOC_Os04g32480	zinc-finger protein, putative, expressed	2e-16	AT5G13220.4	Plants overexpressing At5g13220.3, but not At5g13220.1 showed enhanced insensitivity to MeJa, whereas RNAi constructs for At5g13220.3 increased MeJA sensitivity. This isoform modifies growth in response to wounding in a process that requires jasmonate signaling.	GO:2000022	regulation of jasmonic acid mediated signaling pathway	0.133862	8.05402
Os.55259.1.S1_at	LOC_Os04g32480	zinc-finger protein, putative, expressed	2e-16	AT5G13220.4	Plants overexpressing At5g13220.3, but not At5g13220.1 showed enhanced insensitivity to MeJa, whereas RNAi constructs for At5g13220.3 increased MeJA sensitivity. This isoform modifies growth in response to wounding in a process that requires jasmonate signaling.	GO:0006355	regulation of transcription, DNA-dependent	0.632753	0.953596
Os.55259.1.S1_at	LOC_Os04g32480	zinc-finger protein, putative, expressed	2e-16	AT5G13220.4	Plants overexpressing At5g13220.3, but not At5g13220.1 showed enhanced insensitivity to MeJa, whereas RNAi constructs for At5g13220.3 increased MeJA sensitivity. This isoform modifies growth in response to wounding in a process that requires jasmonate signaling.	GO:0009611	response to wounding	0.591709	0.962206
Os.55259.1.S1_at	LOC_Os04g32480	zinc-finger protein, putative, expressed	2e-16	AT5G13220.4	Plants overexpressing At5g13220.3, but not At5g13220.1 showed enhanced insensitivity to MeJa, whereas RNAi constructs for At5g13220.3 increased MeJA sensitivity. This isoform modifies growth in response to wounding in a process that requires jasmonate signaling.	GO:0009620	response to fungus	0.566258	1.02093
Os.55259.1.S1_at	LOC_Os04g32480	zinc-finger protein, putative, expressed	2e-16	AT5G13220.4	Plants overexpressing At5g13220.3, but not At5g13220.1 showed enhanced insensitivity to MeJa, whereas RNAi constructs for At5g13220.3 increased MeJA sensitivity. This isoform modifies growth in response to wounding in a process that requires jasmonate signaling.	GO:0009738	abscisic acid mediated signaling pathway	0.373363	1.19953
Os.55259.1.S1_at	LOC_Os04g32480	zinc-finger protein, putative, expressed	2e-16	AT5G13220.4	Plants overexpressing At5g13220.3, but not At5g13220.1 showed enhanced insensitivity to MeJa, whereas RNAi constructs for At5g13220.3 increased MeJA sensitivity. This isoform modifies growth in response to wounding in a process that requires jasmonate signaling.	GO:0042538	hyperosmotic salinity response	0.527552	1.05626
Os.55259.1.S1_at	LOC_Os04g32480	zinc-finger protein, putative, expressed	2e-16	AT5G13220.4	Plants overexpressing At5g13220.3, but not At5g13220.1 showed enhanced insensitivity to MeJa, whereas RNAi constructs for At5g13220.3 increased MeJA sensitivity. This isoform modifies growth in response to wounding in a process that requires jasmonate signaling.	GO:0006952	defense response	0.00198175	1.94795
Os.55259.1.S1_at	LOC_Os04g32480	zinc-finger protein, putative, expressed	2e-16	AT5G13220.4	Plants overexpressing At5g13220.3, but not At5g13220.1 showed enhanced insensitivity to MeJa, whereas RNAi constructs for At5g13220.3 increased MeJA sensitivity. This isoform modifies growth in response to wounding in a process that requires jasmonate signaling.	GO:0009695	jasmonic acid biosynthetic process	0.0315809	2.26078
Os.55259.1.S1_at	LOC_Os04g32480	zinc-finger protein, putative, expressed	2e-16	AT5G13220.4	Plants overexpressing At5g13220.3, but not At5g13220.1 showed enhanced insensitivity to MeJa, whereas RNAi constructs for At5g13220.3 increased MeJA sensitivity. This isoform modifies growth in response to wounding in a process that requires jasmonate signaling.	GO:0006351	transcription, DNA-dependent	0.590678	0.971052
Os.55259.1.S1_at	LOC_Os04g32480	zinc-finger protein, putative, expressed	2e-16	AT5G13220.4	Plants overexpressing At5g13220.3, but not At5g13220.1 showed enhanced insensitivity to MeJa, whereas RNAi constructs for At5g13220.3 increased MeJA sensitivity. This isoform modifies growth in response to wounding in a process that requires jasmonate signaling.	GO:0007165	signal transduction	0.0420247	1.32803
Os.55259.1.S1_at	LOC_Os04g32480	zinc-finger protein, putative, expressed	2e-16	AT5G13220.4	Plants overexpressing At5g13220.3, but not At5g13220.1 showed enhanced insensitivity to MeJa, whereas RNAi constructs for At5g13220.3 increased MeJA sensitivity. This isoform modifies growth in response to wounding in a process that requires jasmonate signaling.	GO:0010112	regulation of systemic acquired resistance	0.0975627	12.081
Os.55259.1.S1_at	LOC_Os04g32480	zinc-finger protein, putative, expressed	2e-16	AT5G13220.4	Plants overexpressing At5g13220.3, but not At5g13220.1 showed enhanced insensitivity to MeJa, whereas RNAi constructs for At5g13220.3 increased MeJA sensitivity. This isoform modifies growth in response to wounding in a process that requires jasmonate signaling.	GO:0009753	response to jasmonic acid stimulus	0.324586	1.26692
Os.55259.1.S1_at	LOC_Os04g32480	zinc-finger protein, putative, expressed	2e-16	AT5G13220.4	Plants overexpressing At5g13220.3, but not At5g13220.1 showed enhanced insensitivity to MeJa, whereas RNAi constructs for At5g13220.3 increased MeJA sensitivity. This isoform modifies growth in response to wounding in a process that requires jasmonate signaling.	GO:0009751	response to salicylic acid stimulus	0.648805	0.900449
Os.55259.1.S1_at	LOC_Os04g32480	zinc-finger protein, putative, expressed	2e-16	AT5G13220.4	Plants overexpressing At5g13220.3, but not At5g13220.1 showed enhanced insensitivity to MeJa, whereas RNAi constructs for At5g13220.3 increased MeJA sensitivity. This isoform modifies growth in response to wounding in a process that requires jasmonate signaling.	GO:0009733	response to auxin stimulus	0.168319	1.44683
Os.55259.1.S1_at	LOC_Os04g32480	zinc-finger protein, putative, expressed	2e-16	AT5G13220.4	Plants overexpressing At5g13220.3, but not At5g13220.1 showed enhanced insensitivity to MeJa, whereas RNAi constructs for At5g13220.3 increased MeJA sensitivity. This isoform modifies growth in response to wounding in a process that requires jasmonate signaling.	GO:0009414	response to water deprivation	0.518517	1.03446
Os.55259.1.S1_at	LOC_Os04g32480	zinc-finger protein, putative, expressed	2e-16	AT5G13220.4	Plants overexpressing At5g13220.3, but not At5g13220.1 showed enhanced insensitivity to MeJa, whereas RNAi constructs for At5g13220.3 increased MeJA sensitivity. This isoform modifies growth in response to wounding in a process that requires jasmonate signaling.	GO:0009723	response to ethylene stimulus	0.469236	1.09828
Os.55259.1.S1_at	LOC_Os04g32480	zinc-finger protein, putative, expressed	2e-16	AT5G13220.4	Plants overexpressing At5g13220.3, but not At5g13220.1 showed enhanced insensitivity to MeJa, whereas RNAi constructs for At5g13220.3 increased MeJA sensitivity. This isoform modifies growth in response to wounding in a process that requires jasmonate signaling.	GO:0009867	jasmonic acid mediated signaling pathway	0.144457	1.50075
Os.55495.1.S1_at	LOC_Os09g20440	succinate dehydrogenase and fumarate reductase iron-sulfur protein	1e-106	AT5G65165.1	One of three isoforms of the iron-sulfur component of the succinate dehydrogenase complex, a component of the mitochondrial respiratory chain complex II. The product of the nuclear encoded gene is imported into the mitochondrion. Transcripts appear during seed maturation, persist through dessication, are abundant in dry seeds, and markedly decline during germination.	GO:0006099	tricarboxylic acid cycle	0.577469	1.17864
Os.55495.1.S1_at	LOC_Os09g20440	succinate dehydrogenase and fumarate reductase iron-sulfur protein	1e-106	AT5G65165.1	One of three isoforms of the iron-sulfur component of the succinate dehydrogenase complex, a component of the mitochondrial respiratory chain complex II. The product of the nuclear encoded gene is imported into the mitochondrion. Transcripts appear during seed maturation, persist through dessication, are abundant in dry seeds, and markedly decline during germination.	GO:0006121	mitochondrial electron transport, succinate to ubiquinone	0.078845	16.108
Os.55495.1.S1_at	LOC_Os09g20440	succinate dehydrogenase and fumarate reductase iron-sulfur protein	1e-106	AT5G65165.1	One of three isoforms of the iron-sulfur component of the succinate dehydrogenase complex, a component of the mitochondrial respiratory chain complex II. The product of the nuclear encoded gene is imported into the mitochondrion. Transcripts appear during seed maturation, persist through dessication, are abundant in dry seeds, and markedly decline during germination.	GO:0006810	transport	0.948428	0.716671
Os.55495.1.S1_at	LOC_Os09g20440	succinate dehydrogenase and fumarate reductase iron-sulfur protein	1e-106	AT5G65165.1	One of three isoforms of the iron-sulfur component of the succinate dehydrogenase complex, a component of the mitochondrial respiratory chain complex II. The product of the nuclear encoded gene is imported into the mitochondrion. Transcripts appear during seed maturation, persist through dessication, are abundant in dry seeds, and markedly decline during germination.	GO:0022900	electron transport chain	0.750329	0.743448
Os.55495.1.S1_at	LOC_Os09g20440	succinate dehydrogenase and fumarate reductase iron-sulfur protein	1e-106	AT5G65165.1	One of three isoforms of the iron-sulfur component of the succinate dehydrogenase complex, a component of the mitochondrial respiratory chain complex II. The product of the nuclear encoded gene is imported into the mitochondrion. Transcripts appear during seed maturation, persist through dessication, are abundant in dry seeds, and markedly decline during germination.	GO:0055114	oxidation-reduction process	0.0513279	1.38549
OsAffx.16883.1.S1_x_at	LOC_Os08g07730	transferase family protein, putative, expressed	1e-31	AT1G03495.1	HXXXD-type acyl-transferase family protein	GO:0008150	biological_process	0.707463	0.946105
Os.51641.1.S1_x_at	LOC_Os07g03467	SCP-like extracellular protein, expressed	2e-35	AT3G09590.1	CAP (Cysteine-rich secretory proteins, Antigen 5, and Pathogenesis-related 1 protein) superfamily protein	GO:0008150	biological_process	0.707463	0.946105
Os.45887.1.S1_at	LOC_Os01g12750	cytochrome P450, putative, expressed	1e-108	AT3G48310.1	putative cytochrome P450	GO:0006520	cellular amino acid metabolic process	0.0388962	1.51605
Os.45887.1.S1_at	LOC_Os01g12750	cytochrome P450, putative, expressed	1e-108	AT3G48310.1	putative cytochrome P450	GO:0009058	biosynthetic process	0.0236902	1.45484
Os.45887.1.S1_at	LOC_Os01g12750	cytochrome P450, putative, expressed	1e-108	AT3G48310.1	putative cytochrome P450	GO:0019748	secondary metabolic process	0.0073504	1.76882
Os.45887.1.S1_at	LOC_Os01g12750	cytochrome P450, putative, expressed	1e-108	AT3G48310.1	putative cytochrome P450	GO:0006950	response to stress	0.0111724	1.33382
Os.45887.1.S1_at	LOC_Os01g12750	cytochrome P450, putative, expressed	1e-108	AT3G48310.1	putative cytochrome P450	GO:0009628	response to abiotic stimulus	0.45079	1.04047
Os.45887.1.S1_at	LOC_Os01g12750	cytochrome P450, putative, expressed	1e-108	AT3G48310.1	putative cytochrome P450	GO:0055114	oxidation-reduction process	0.0513279	1.38549
Os.50837.1.S1_at	Os11g0701500	Os11g0701500				GO:0005975	carbohydrate metabolic process	0.0395952	1.54301
Os.50131.1.S1_at	LOC_Os04g13460	expressed protein				GO:0015074	DNA integration	0.307872	1.82355
OsAffx.24178.1.A1_at	LOC_Os02g09790	disease resistance protein RPM1, putative, expressed	1e-102	AT3G07040.1	Contains an N-terminal tripartite nucleotide binding site and a C-terminal tandem array of leucine-rich repeats. Confers resistance to Pseudomonas syringae strains that carry the avirulence genes avrB and avrRpm1.	GO:0006950	response to stress	0.0111724	1.33382
OsAffx.24178.1.A1_at	LOC_Os02g09790	disease resistance protein RPM1, putative, expressed	1e-102	AT3G07040.1	Contains an N-terminal tripartite nucleotide binding site and a C-terminal tandem array of leucine-rich repeats. Confers resistance to Pseudomonas syringae strains that carry the avirulence genes avrB and avrRpm1.	GO:0006915	apoptotic process	0.324586	1.26692
OsAffx.24178.1.A1_at	LOC_Os02g09790	disease resistance protein RPM1, putative, expressed	1e-102	AT3G07040.1	Contains an N-terminal tripartite nucleotide binding site and a C-terminal tandem array of leucine-rich repeats. Confers resistance to Pseudomonas syringae strains that carry the avirulence genes avrB and avrRpm1.	GO:0006952	defense response	0.00198175	1.94795
OsAffx.24178.1.A1_at	LOC_Os02g09790	disease resistance protein RPM1, putative, expressed	1e-102	AT3G07040.1	Contains an N-terminal tripartite nucleotide binding site and a C-terminal tandem array of leucine-rich repeats. Confers resistance to Pseudomonas syringae strains that carry the avirulence genes avrB and avrRpm1.	GO:0009626	plant-type hypersensitive response	0.591808	0.971339
Os.50052.2.S1_at	LOC_Os12g32190	expressed protein	3e-11	AT5G39380.1	Plant calmodulin-binding protein-related	GO:0008150	biological_process	0.707463	0.946105
Os.27716.1.S1_at	LOC_Os08g43334	HSF-type DNA-binding domain containing protein, expressed	5e-63	AT5G62020.1	member of Heat Stress Transcription Factor (Hsf) family	GO:0035556	intracellular signal transduction	0.463088	1.15057
Os.27716.1.S1_at	LOC_Os08g43334	HSF-type DNA-binding domain containing protein, expressed	5e-63	AT5G62020.1	member of Heat Stress Transcription Factor (Hsf) family	GO:0002679	respiratory burst involved in defense response	0.59803	0.972969
Os.27716.1.S1_at	LOC_Os08g43334	HSF-type DNA-binding domain containing protein, expressed	5e-63	AT5G62020.1	member of Heat Stress Transcription Factor (Hsf) family	GO:0006355	regulation of transcription, DNA-dependent	0.632753	0.953596
Os.27716.1.S1_at	LOC_Os08g43334	HSF-type DNA-binding domain containing protein, expressed	5e-63	AT5G62020.1	member of Heat Stress Transcription Factor (Hsf) family	GO:0010200	response to chitin	0.550042	0.997516
Os.27716.1.S1_at	LOC_Os08g43334	HSF-type DNA-binding domain containing protein, expressed	5e-63	AT5G62020.1	member of Heat Stress Transcription Factor (Hsf) family	GO:0009628	response to abiotic stimulus	0.45079	1.04047
Os.27716.1.S1_at	LOC_Os08g43334	HSF-type DNA-binding domain containing protein, expressed	5e-63	AT5G62020.1	member of Heat Stress Transcription Factor (Hsf) family	GO:0006950	response to stress	0.0111724	1.33382
Os.27716.1.S1_at	LOC_Os08g43334	HSF-type DNA-binding domain containing protein, expressed	5e-63	AT5G62020.1	member of Heat Stress Transcription Factor (Hsf) family	GO:0006351	transcription, DNA-dependent	0.590678	0.971052
OsAffx.26677.1.S1_x_at	LOC_Os05g01444	polygalacturonase inhibitor precursor, putative, expressed	1e-75	AT5G06860.1	Encodes a polygalacturonase inhibiting protein involved in defense response. PGIPs inhibit the function of cell wall pectin degrading enzymes such as those produced by fungal pathogens. PGIP1 is induced by fungal infection.	GO:0050832	defense response to fungus	0.670038	0.890181
OsAffx.26677.1.S1_x_at	LOC_Os05g01444	polygalacturonase inhibitor precursor, putative, expressed	1e-75	AT5G06860.1	Encodes a polygalacturonase inhibiting protein involved in defense response. PGIPs inhibit the function of cell wall pectin degrading enzymes such as those produced by fungal pathogens. PGIP1 is induced by fungal infection.	GO:0009409	response to cold	0.631422	0.92931
OsAffx.26677.1.S1_x_at	LOC_Os05g01444	polygalacturonase inhibitor precursor, putative, expressed	1e-75	AT5G06860.1	Encodes a polygalacturonase inhibiting protein involved in defense response. PGIPs inhibit the function of cell wall pectin degrading enzymes such as those produced by fungal pathogens. PGIP1 is induced by fungal infection.	GO:0006865	amino acid transport	0.527552	1.05626
OsAffx.26677.1.S1_x_at	LOC_Os05g01444	polygalacturonase inhibitor precursor, putative, expressed	1e-75	AT5G06860.1	Encodes a polygalacturonase inhibiting protein involved in defense response. PGIPs inhibit the function of cell wall pectin degrading enzymes such as those produced by fungal pathogens. PGIP1 is induced by fungal infection.	GO:0009738	abscisic acid mediated signaling pathway	0.373363	1.19953
OsAffx.26677.1.S1_x_at	LOC_Os05g01444	polygalacturonase inhibitor precursor, putative, expressed	1e-75	AT5G06860.1	Encodes a polygalacturonase inhibiting protein involved in defense response. PGIPs inhibit the function of cell wall pectin degrading enzymes such as those produced by fungal pathogens. PGIP1 is induced by fungal infection.	GO:0030968	endoplasmic reticulum unfolded protein response	0.775619	0.732184
OsAffx.26677.1.S1_x_at	LOC_Os05g01444	polygalacturonase inhibitor precursor, putative, expressed	1e-75	AT5G06860.1	Encodes a polygalacturonase inhibiting protein involved in defense response. PGIPs inhibit the function of cell wall pectin degrading enzymes such as those produced by fungal pathogens. PGIP1 is induced by fungal infection.	GO:0043069	negative regulation of programmed cell death	0.412615	1.16913
OsAffx.26677.1.S1_x_at	LOC_Os05g01444	polygalacturonase inhibitor precursor, putative, expressed	1e-75	AT5G06860.1	Encodes a polygalacturonase inhibiting protein involved in defense response. PGIPs inhibit the function of cell wall pectin degrading enzymes such as those produced by fungal pathogens. PGIP1 is induced by fungal infection.	GO:0007154	cell communication	0.354568	1.34234
OsAffx.26677.1.S1_x_at	LOC_Os05g01444	polygalacturonase inhibitor precursor, putative, expressed	1e-75	AT5G06860.1	Encodes a polygalacturonase inhibiting protein involved in defense response. PGIPs inhibit the function of cell wall pectin degrading enzymes such as those produced by fungal pathogens. PGIP1 is induced by fungal infection.	GO:0000165	MAPK cascade	0.570829	0.990248
OsAffx.26677.1.S1_x_at	LOC_Os05g01444	polygalacturonase inhibitor precursor, putative, expressed	1e-75	AT5G06860.1	Encodes a polygalacturonase inhibiting protein involved in defense response. PGIPs inhibit the function of cell wall pectin degrading enzymes such as those produced by fungal pathogens. PGIP1 is induced by fungal infection.	GO:0006612	protein targeting to membrane	0.215657	1.31793
OsAffx.26677.1.S1_x_at	LOC_Os05g01444	polygalacturonase inhibitor precursor, putative, expressed	1e-75	AT5G06860.1	Encodes a polygalacturonase inhibiting protein involved in defense response. PGIPs inhibit the function of cell wall pectin degrading enzymes such as those produced by fungal pathogens. PGIP1 is induced by fungal infection.	GO:0009862	systemic acquired resistance, salicylic acid mediated signaling pathway	0.567063	0.989572
OsAffx.26677.1.S1_x_at	LOC_Os05g01444	polygalacturonase inhibitor precursor, putative, expressed	1e-75	AT5G06860.1	Encodes a polygalacturonase inhibiting protein involved in defense response. PGIPs inhibit the function of cell wall pectin degrading enzymes such as those produced by fungal pathogens. PGIP1 is induced by fungal infection.	GO:0010363	regulation of plant-type hypersensitive response	0.226026	1.30312
OsAffx.26677.1.S1_x_at	LOC_Os05g01444	polygalacturonase inhibitor precursor, putative, expressed	1e-75	AT5G06860.1	Encodes a polygalacturonase inhibiting protein involved in defense response. PGIPs inhibit the function of cell wall pectin degrading enzymes such as those produced by fungal pathogens. PGIP1 is induced by fungal infection.	GO:0009867	jasmonic acid mediated signaling pathway	0.144457	1.50075
OsAffx.26677.1.S1_x_at	LOC_Os05g01444	polygalacturonase inhibitor precursor, putative, expressed	1e-75	AT5G06860.1	Encodes a polygalacturonase inhibiting protein involved in defense response. PGIPs inhibit the function of cell wall pectin degrading enzymes such as those produced by fungal pathogens. PGIP1 is induced by fungal infection.	GO:0006950	response to stress	0.0111724	1.33382
OsAffx.26677.1.S1_x_at	LOC_Os05g01444	polygalacturonase inhibitor precursor, putative, expressed	1e-75	AT5G06860.1	Encodes a polygalacturonase inhibiting protein involved in defense response. PGIPs inhibit the function of cell wall pectin degrading enzymes such as those produced by fungal pathogens. PGIP1 is induced by fungal infection.	GO:0006952	defense response	0.00198175	1.94795
OsAffx.26677.1.S1_x_at	LOC_Os05g01444	polygalacturonase inhibitor precursor, putative, expressed	1e-75	AT5G06860.1	Encodes a polygalacturonase inhibiting protein involved in defense response. PGIPs inhibit the function of cell wall pectin degrading enzymes such as those produced by fungal pathogens. PGIP1 is induced by fungal infection.	GO:0009607	response to biotic stimulus	0.0461941	1.37959
OsAffx.26677.1.S1_x_at	LOC_Os05g01444	polygalacturonase inhibitor precursor, putative, expressed	1e-75	AT5G06860.1	Encodes a polygalacturonase inhibiting protein involved in defense response. PGIPs inhibit the function of cell wall pectin degrading enzymes such as those produced by fungal pathogens. PGIP1 is induced by fungal infection.	GO:0007165	signal transduction	0.0420247	1.32803
OsAffx.26677.1.S1_x_at	LOC_Os05g01444	polygalacturonase inhibitor precursor, putative, expressed	1e-75	AT5G06860.1	Encodes a polygalacturonase inhibiting protein involved in defense response. PGIPs inhibit the function of cell wall pectin degrading enzymes such as those produced by fungal pathogens. PGIP1 is induced by fungal infection.	GO:0009605	response to external stimulus	0.057052	1.47657
OsAffx.26677.1.S1_x_at	LOC_Os05g01444	polygalacturonase inhibitor precursor, putative, expressed	1e-75	AT5G06860.1	Encodes a polygalacturonase inhibiting protein involved in defense response. PGIPs inhibit the function of cell wall pectin degrading enzymes such as those produced by fungal pathogens. PGIP1 is induced by fungal infection.	GO:0031348	negative regulation of defense response	0.623067	0.932298
OsAffx.26677.1.S1_x_at	LOC_Os05g01444	polygalacturonase inhibitor precursor, putative, expressed	1e-75	AT5G06860.1	Encodes a polygalacturonase inhibiting protein involved in defense response. PGIPs inhibit the function of cell wall pectin degrading enzymes such as those produced by fungal pathogens. PGIP1 is induced by fungal infection.	GO:0009628	response to abiotic stimulus	0.45079	1.04047
OsAffx.26677.1.S1_x_at	LOC_Os05g01444	polygalacturonase inhibitor precursor, putative, expressed	1e-75	AT5G06860.1	Encodes a polygalacturonase inhibiting protein involved in defense response. PGIPs inhibit the function of cell wall pectin degrading enzymes such as those produced by fungal pathogens. PGIP1 is induced by fungal infection.	GO:0006464	cellular protein modification process	0.0418982	1.37965
OsAffx.18062.1.S1_x_at	LOC_Os09g39850	AP2 domain containing protein	1e-38	AT3G23240.1	encodes a member of the ERF (ethylene response factor) subfamily B-3 of ERF/AP2 transcription factor family (ERF1). The protein contains one AP2 domain. There are 18 members in this subfamily including ATERF-1, ATERF-2, AND ATERF-5. EREBP like protein that binds GCC box of ethylene regulated promoters such as basic chitinases. Constitutive expression of ERF1 phenocopies ethylene over production. …	GO:0009719	response to endogenous stimulus	0.000144029	1.72991
OsAffx.18062.1.S1_x_at	LOC_Os09g39850	AP2 domain containing protein	1e-38	AT3G23240.1	encodes a member of the ERF (ethylene response factor) subfamily B-3 of ERF/AP2 transcription factor family (ERF1). The protein contains one AP2 domain. There are 18 members in this subfamily including ATERF-1, ATERF-2, AND ATERF-5. EREBP like protein that binds GCC box of ethylene regulated promoters such as basic chitinases. Constitutive expression of ERF1 phenocopies ethylene over production. …	GO:0006355	regulation of transcription, DNA-dependent	0.632753	0.953596
OsAffx.18062.1.S1_x_at	LOC_Os09g39850	AP2 domain containing protein	1e-38	AT3G23240.1	encodes a member of the ERF (ethylene response factor) subfamily B-3 of ERF/AP2 transcription factor family (ERF1). The protein contains one AP2 domain. There are 18 members in this subfamily including ATERF-1, ATERF-2, AND ATERF-5. EREBP like protein that binds GCC box of ethylene regulated promoters such as basic chitinases. Constitutive expression of ERF1 phenocopies ethylene over production. …	GO:0006952	defense response	0.00198175	1.94795
OsAffx.18062.1.S1_x_at	LOC_Os09g39850	AP2 domain containing protein	1e-38	AT3G23240.1	encodes a member of the ERF (ethylene response factor) subfamily B-3 of ERF/AP2 transcription factor family (ERF1). The protein contains one AP2 domain. There are 18 members in this subfamily including ATERF-1, ATERF-2, AND ATERF-5. EREBP like protein that binds GCC box of ethylene regulated promoters such as basic chitinases. Constitutive expression of ERF1 phenocopies ethylene over production. …	GO:0006351	transcription, DNA-dependent	0.590678	0.971052
OsAffx.18062.1.S1_x_at	LOC_Os09g39850	AP2 domain containing protein	1e-38	AT3G23240.1	encodes a member of the ERF (ethylene response factor) subfamily B-3 of ERF/AP2 transcription factor family (ERF1). The protein contains one AP2 domain. There are 18 members in this subfamily including ATERF-1, ATERF-2, AND ATERF-5. EREBP like protein that binds GCC box of ethylene regulated promoters such as basic chitinases. Constitutive expression of ERF1 phenocopies ethylene over production. …	GO:0007165	signal transduction	0.0420247	1.32803
OsAffx.18062.1.S1_x_at	LOC_Os09g39850	AP2 domain containing protein	1e-38	AT3G23240.1	encodes a member of the ERF (ethylene response factor) subfamily B-3 of ERF/AP2 transcription factor family (ERF1). The protein contains one AP2 domain. There are 18 members in this subfamily including ATERF-1, ATERF-2, AND ATERF-5. EREBP like protein that binds GCC box of ethylene regulated promoters such as basic chitinases. Constitutive expression of ERF1 phenocopies ethylene over production. …	GO:0009873	ethylene mediated signaling pathway	0.91555	0.48567
OsAffx.18062.1.S1_x_at	LOC_Os09g39850	AP2 domain containing protein	1e-38	AT3G23240.1	encodes a member of the ERF (ethylene response factor) subfamily B-3 of ERF/AP2 transcription factor family (ERF1). The protein contains one AP2 domain. There are 18 members in this subfamily including ATERF-1, ATERF-2, AND ATERF-5. EREBP like protein that binds GCC box of ethylene regulated promoters such as basic chitinases. Constitutive expression of ERF1 phenocopies ethylene over production. …	GO:0009867	jasmonic acid mediated signaling pathway	0.144457	1.50075
Os.14708.2.S1_at	LOC_Os07g33310	MATE efflux family protein, putative, expressed	1e-173	AT3G21690.1	MATE efflux family protein	GO:0006520	cellular amino acid metabolic process	0.0388962	1.51605
Os.14708.2.S1_at	LOC_Os07g33310	MATE efflux family protein, putative, expressed	1e-173	AT3G21690.1	MATE efflux family protein	GO:0009058	biosynthetic process	0.0236902	1.45484
Os.14708.2.S1_at	LOC_Os07g33310	MATE efflux family protein, putative, expressed	1e-173	AT3G21690.1	MATE efflux family protein	GO:0019748	secondary metabolic process	0.0073504	1.76882
Os.14708.2.S1_at	LOC_Os07g33310	MATE efflux family protein, putative, expressed	1e-173	AT3G21690.1	MATE efflux family protein	GO:0009610	response to symbiotic fungus	0.247621	2.14774
Os.14708.2.S1_at	LOC_Os07g33310	MATE efflux family protein, putative, expressed	1e-173	AT3G21690.1	MATE efflux family protein	GO:0055085	transmembrane transport	0.507396	1.02817
Os.14708.2.S1_at	LOC_Os07g33310	MATE efflux family protein, putative, expressed	1e-173	AT3G21690.1	MATE efflux family protein	GO:0009607	response to biotic stimulus	0.0461941	1.37959
Os.14708.2.S1_at	LOC_Os07g33310	MATE efflux family protein, putative, expressed	1e-173	AT3G21690.1	MATE efflux family protein	GO:0009835	fruit ripening	0.559793	1.23908
Os.14708.2.S1_at	LOC_Os07g33310	MATE efflux family protein, putative, expressed	1e-173	AT3G21690.1	MATE efflux family protein	GO:0006855	drug transmembrane transport	0.725153	0.779421
Os.14708.2.S1_at	LOC_Os07g33310	MATE efflux family protein, putative, expressed	1e-173	AT3G21690.1	MATE efflux family protein	GO:0015824	proline transport	0.517077	1.16444
Os.14708.2.S1_at	LOC_Os07g33310	MATE efflux family protein, putative, expressed	1e-173	AT3G21690.1	MATE efflux family protein	GO:0006810	transport	0.948428	0.716671
OsAffx.23986.2.S1_x_at	LOC_Os01g70240	expressed protein	2e-11	AT2G35730.1	Heavy metal transport/detoxification superfamily protein	GO:0010583	response to cyclopentenone	0.117411	1.84678
OsAffx.23986.2.S1_x_at	LOC_Os01g70240	expressed protein	2e-11	AT2G35730.1	Heavy metal transport/detoxification superfamily protein	GO:0009407	toxin catabolic process	0.865754	0.611698
OsAffx.23986.2.S1_x_at	LOC_Os01g70240	expressed protein	2e-11	AT2G35730.1	Heavy metal transport/detoxification superfamily protein	GO:0030001	metal ion transport	0.186558	1.82355
Os.39098.1.S1_at	LOC_Os01g74330	pectinacetylesterase domain containing protein, expressed	4e-127	AT3G09410.3	Pectinacetylesterase family protein	GO:0008150	biological_process	0.707463	0.946105
Os.52600.1.S1_at	LOC_Os04g27340	terpene synthase, putative, expressed	2e-65	AT3G14520.1	Terpenoid cyclases/Protein prenyltransferases superfamily protein	GO:0006629	lipid metabolic process	0.425558	1.08246
Os.52600.1.S1_at	LOC_Os04g27340	terpene synthase, putative, expressed	2e-65	AT3G14520.1	Terpenoid cyclases/Protein prenyltransferases superfamily protein	GO:0009719	response to endogenous stimulus	0.000144029	1.72991
Os.52600.1.S1_at	LOC_Os04g27340	terpene synthase, putative, expressed	2e-65	AT3G14520.1	Terpenoid cyclases/Protein prenyltransferases superfamily protein	GO:0009058	biosynthetic process	0.0236902	1.45484
Os.52600.1.S1_at	LOC_Os04g27340	terpene synthase, putative, expressed	2e-65	AT3G14520.1	Terpenoid cyclases/Protein prenyltransferases superfamily protein	GO:0009987	cellular process	0.228152	1.14409
Os.52600.1.S1_at	LOC_Os04g27340	terpene synthase, putative, expressed	2e-65	AT3G14520.1	Terpenoid cyclases/Protein prenyltransferases superfamily protein	GO:0019748	secondary metabolic process	0.0073504	1.76882
Os.52600.1.S1_at	LOC_Os04g27340	terpene synthase, putative, expressed	2e-65	AT3G14520.1	Terpenoid cyclases/Protein prenyltransferases superfamily protein	GO:0006950	response to stress	0.0111724	1.33382
Os.52600.1.S1_at	LOC_Os04g27340	terpene synthase, putative, expressed	2e-65	AT3G14520.1	Terpenoid cyclases/Protein prenyltransferases superfamily protein	GO:0007165	signal transduction	0.0420247	1.32803
Os.52600.1.S1_at	LOC_Os04g27340	terpene synthase, putative, expressed	2e-65	AT3G14520.1	Terpenoid cyclases/Protein prenyltransferases superfamily protein	GO:0008152	metabolic process	0.224165	1.14667
Os.57037.1.S1_at	LOC_Os02g45590	PPR repeat domain containing protein, putative, expressed	8e-23	AT1G74900.1	Pentatricopeptide repeat (PPR) superfamily protein	GO:0008380	RNA splicing	0.821136	0.582218
OsAffx.27378.1.S1_x_at	LOC_Os05g49070	dehydrogenase, putative, expressed	2e-83	AT4G29120.1	6-phosphogluconate dehydrogenase family protein	GO:0005975	carbohydrate metabolic process	0.0395952	1.54301
OsAffx.27378.1.S1_x_at	LOC_Os05g49070	dehydrogenase, putative, expressed	2e-83	AT4G29120.1	6-phosphogluconate dehydrogenase family protein	GO:0009056	catabolic process	0.920958	0.61429
OsAffx.27378.1.S1_x_at	LOC_Os05g49070	dehydrogenase, putative, expressed	2e-83	AT4G29120.1	6-phosphogluconate dehydrogenase family protein	GO:0006098	pentose-phosphate shunt	0.288282	1.36124
OsAffx.27378.1.S1_x_at	LOC_Os05g49070	dehydrogenase, putative, expressed	2e-83	AT4G29120.1	6-phosphogluconate dehydrogenase family protein	GO:0006139	nucleobase-containing compound metabolic process	0.820397	0.7359
OsAffx.27378.1.S1_x_at	LOC_Os05g49070	dehydrogenase, putative, expressed	2e-83	AT4G29120.1	6-phosphogluconate dehydrogenase family protein	GO:0008152	metabolic process	0.224165	1.14667
OsAffx.27378.1.S1_x_at	LOC_Os05g49070	dehydrogenase, putative, expressed	2e-83	AT4G29120.1	6-phosphogluconate dehydrogenase family protein	GO:0006468	protein phosphorylation	0.0699798	1.33688
OsAffx.27378.1.S1_x_at	LOC_Os05g49070	dehydrogenase, putative, expressed	2e-83	AT4G29120.1	6-phosphogluconate dehydrogenase family protein	GO:0055114	oxidation-reduction process	0.0513279	1.38549
Os.30593.1.S1_at	LOC_Os01g71070	xylanase inhibitor, putative, expressed	1e-50	AT1G03230.1	Eukaryotic aspartyl protease family protein	GO:0009651	response to salt stress	0.793135	0.820122
Os.30593.1.S1_at	LOC_Os01g71070	xylanase inhibitor, putative, expressed	1e-50	AT1G03230.1	Eukaryotic aspartyl protease family protein	GO:0006508	proteolysis	0.225624	1.25314
Os.30593.1.S1_at	LOC_Os01g71070	xylanase inhibitor, putative, expressed	1e-50	AT1G03230.1	Eukaryotic aspartyl protease family protein	GO:0045493	xylan catabolic process	0.0617025	5.36935
Os.4978.1.S1_at	LOC_Os03g54000	oligopeptide transporter, putative, expressed	0	AT4G16370.1	Encodes an oligopeptide transporter involved in metal homeostasis.	GO:0007275	multicellular organismal development	0.333791	1.17625
Os.4978.1.S1_at	LOC_Os03g54000	oligopeptide transporter, putative, expressed	0	AT4G16370.1	Encodes an oligopeptide transporter involved in metal homeostasis.	GO:0006875	cellular metal ion homeostasis	0.249766	3.71724
Os.4978.1.S1_at	LOC_Os03g54000	oligopeptide transporter, putative, expressed	0	AT4G16370.1	Encodes an oligopeptide transporter involved in metal homeostasis.	GO:0015031	protein transport	0.347261	1.23456
Os.4978.1.S1_at	LOC_Os03g54000	oligopeptide transporter, putative, expressed	0	AT4G16370.1	Encodes an oligopeptide transporter involved in metal homeostasis.	GO:0055085	transmembrane transport	0.507396	1.02817
Os.4978.1.S1_at	LOC_Os03g54000	oligopeptide transporter, putative, expressed	0	AT4G16370.1	Encodes an oligopeptide transporter involved in metal homeostasis.	GO:0010817	regulation of hormone levels	0.491567	1.2234
Os.4978.1.S1_at	LOC_Os03g54000	oligopeptide transporter, putative, expressed	0	AT4G16370.1	Encodes an oligopeptide transporter involved in metal homeostasis.	GO:0009932	cell tip growth	0.32662	1.51013
Os.4978.1.S1_at	LOC_Os03g54000	oligopeptide transporter, putative, expressed	0	AT4G16370.1	Encodes an oligopeptide transporter involved in metal homeostasis.	GO:0009825	multidimensional cell growth	0.620841	0.956913
Os.4978.1.S1_at	LOC_Os03g54000	oligopeptide transporter, putative, expressed	0	AT4G16370.1	Encodes an oligopeptide transporter involved in metal homeostasis.	GO:0015833	peptide transport	0.308878	2.8426
Os.4978.1.S1_at	LOC_Os03g54000	oligopeptide transporter, putative, expressed	0	AT4G16370.1	Encodes an oligopeptide transporter involved in metal homeostasis.	GO:0006857	oligopeptide transport	0.508328	1.11517
Os.4978.1.S1_at	LOC_Os03g54000	oligopeptide transporter, putative, expressed	0	AT4G16370.1	Encodes an oligopeptide transporter involved in metal homeostasis.	GO:0006810	transport	0.948428	0.716671
Os.4978.1.S1_at	LOC_Os03g54000	oligopeptide transporter, putative, expressed	0	AT4G16370.1	Encodes an oligopeptide transporter involved in metal homeostasis.	GO:0043481	anthocyanin accumulation in tissues in response to UV light	0.679868	0.855294
Os.4978.1.S1_at	LOC_Os03g54000	oligopeptide transporter, putative, expressed	0	AT4G16370.1	Encodes an oligopeptide transporter involved in metal homeostasis.	GO:0071555	cell wall organization	0.705561	0.823707
Os.4978.1.S1_at	LOC_Os03g54000	oligopeptide transporter, putative, expressed	0	AT4G16370.1	Encodes an oligopeptide transporter involved in metal homeostasis.	GO:0048767	root hair elongation	0.295239	1.34858
Os.4978.1.S1_at	LOC_Os03g54000	oligopeptide transporter, putative, expressed	0	AT4G16370.1	Encodes an oligopeptide transporter involved in metal homeostasis.	GO:0000271	polysaccharide biosynthetic process	0.178469	1.85862
Os.20060.1.S1_at	LOC_Os03g05570	RING-H2 finger protein ATL3F, putative, expressed	1e-28	AT1G04360.1	RING/U-box superfamily protein	GO:0009719	response to endogenous stimulus	0.000144029	1.72991
Os.20060.1.S1_at	LOC_Os03g05570	RING-H2 finger protein ATL3F, putative, expressed	1e-28	AT1G04360.1	RING/U-box superfamily protein	GO:0008150	biological_process	0.707463	0.946105
Os.20060.1.S1_at	LOC_Os03g05570	RING-H2 finger protein ATL3F, putative, expressed	1e-28	AT1G04360.1	RING/U-box superfamily protein	GO:0006950	response to stress	0.0111724	1.33382
OsAffx.4231.1.S1_at	LOC_Os05g01994	rab5-interacting protein like, putative, expressed	6e-46	AT5G59410.1	Rab5-interacting family protein	GO:0008150	biological_process	0.707463	0.946105
Os.53021.1.S1_at	LOC_Os11g06140	serine/threonine-protein kinase WNK4, putative, expressed	9e-126	AT1G49160.2	Encodes a member of the WNK family (9 members in all) of protein kinases, the structural design of which is clearly distinct from those of other known protein kinases, such as receptor-like kinases and mitogen-activated protein kinases. Its	GO:0009719	response to endogenous stimulus	0.000144029	1.72991
Os.53021.1.S1_at	LOC_Os11g06140	serine/threonine-protein kinase WNK4, putative, expressed	9e-126	AT1G49160.2	Encodes a member of the WNK family (9 members in all) of protein kinases, the structural design of which is clearly distinct from those of other known protein kinases, such as receptor-like kinases and mitogen-activated protein kinases. Its	GO:0006950	response to stress	0.0111724	1.33382
Os.53021.1.S1_at	LOC_Os11g06140	serine/threonine-protein kinase WNK4, putative, expressed	9e-126	AT1G49160.2	Encodes a member of the WNK family (9 members in all) of protein kinases, the structural design of which is clearly distinct from those of other known protein kinases, such as receptor-like kinases and mitogen-activated protein kinases. Its	GO:0007165	signal transduction	0.0420247	1.32803
Os.53021.1.S1_at	LOC_Os11g06140	serine/threonine-protein kinase WNK4, putative, expressed	9e-126	AT1G49160.2	Encodes a member of the WNK family (9 members in all) of protein kinases, the structural design of which is clearly distinct from those of other known protein kinases, such as receptor-like kinases and mitogen-activated protein kinases. Its	GO:0009605	response to external stimulus	0.057052	1.47657
Os.53021.1.S1_at	LOC_Os11g06140	serine/threonine-protein kinase WNK4, putative, expressed	9e-126	AT1G49160.2	Encodes a member of the WNK family (9 members in all) of protein kinases, the structural design of which is clearly distinct from those of other known protein kinases, such as receptor-like kinases and mitogen-activated protein kinases. Its	GO:0009628	response to abiotic stimulus	0.45079	1.04047
Os.53021.1.S1_at	LOC_Os11g06140	serine/threonine-protein kinase WNK4, putative, expressed	9e-126	AT1G49160.2	Encodes a member of the WNK family (9 members in all) of protein kinases, the structural design of which is clearly distinct from those of other known protein kinases, such as receptor-like kinases and mitogen-activated protein kinases. Its	GO:0006468	protein phosphorylation	0.0699798	1.33688
Os.53021.1.S1_at	LOC_Os11g06140	serine/threonine-protein kinase WNK4, putative, expressed	9e-126	AT1G49160.2	Encodes a member of the WNK family (9 members in all) of protein kinases, the structural design of which is clearly distinct from those of other known protein kinases, such as receptor-like kinases and mitogen-activated protein kinases. Its	GO:0006464	cellular protein modification process	0.0418982	1.37965
Os.23290.1.S1_at	LOC_Os10g40960	oxidoreductase, 2OG-Fe oxygenase family protein, putative, expressed	4e-39	AT1G78550.1	2-oxoglutarate (2OG) and Fe(II)-dependent oxygenase superfamily protein	GO:0006629	lipid metabolic process	0.425558	1.08246
Os.23290.1.S1_at	LOC_Os10g40960	oxidoreductase, 2OG-Fe oxygenase family protein, putative, expressed	4e-39	AT1G78550.1	2-oxoglutarate (2OG) and Fe(II)-dependent oxygenase superfamily protein	GO:0006520	cellular amino acid metabolic process	0.0388962	1.51605
Os.23290.1.S1_at	LOC_Os10g40960	oxidoreductase, 2OG-Fe oxygenase family protein, putative, expressed	4e-39	AT1G78550.1	2-oxoglutarate (2OG) and Fe(II)-dependent oxygenase superfamily protein	GO:0008219	cell death	0.867336	0.565194
Os.23290.1.S1_at	LOC_Os10g40960	oxidoreductase, 2OG-Fe oxygenase family protein, putative, expressed	4e-39	AT1G78550.1	2-oxoglutarate (2OG) and Fe(II)-dependent oxygenase superfamily protein	GO:0009719	response to endogenous stimulus	0.000144029	1.72991
Os.23290.1.S1_at	LOC_Os10g40960	oxidoreductase, 2OG-Fe oxygenase family protein, putative, expressed	4e-39	AT1G78550.1	2-oxoglutarate (2OG) and Fe(II)-dependent oxygenase superfamily protein	GO:0009058	biosynthetic process	0.0236902	1.45484
Os.23290.1.S1_at	LOC_Os10g40960	oxidoreductase, 2OG-Fe oxygenase family protein, putative, expressed	4e-39	AT1G78550.1	2-oxoglutarate (2OG) and Fe(II)-dependent oxygenase superfamily protein	GO:0009987	cellular process	0.228152	1.14409
Os.23290.1.S1_at	LOC_Os10g40960	oxidoreductase, 2OG-Fe oxygenase family protein, putative, expressed	4e-39	AT1G78550.1	2-oxoglutarate (2OG) and Fe(II)-dependent oxygenase superfamily protein	GO:0019748	secondary metabolic process	0.0073504	1.76882
Os.23290.1.S1_at	LOC_Os10g40960	oxidoreductase, 2OG-Fe oxygenase family protein, putative, expressed	4e-39	AT1G78550.1	2-oxoglutarate (2OG) and Fe(II)-dependent oxygenase superfamily protein	GO:0006950	response to stress	0.0111724	1.33382
Os.23290.1.S1_at	LOC_Os10g40960	oxidoreductase, 2OG-Fe oxygenase family protein, putative, expressed	4e-39	AT1G78550.1	2-oxoglutarate (2OG) and Fe(II)-dependent oxygenase superfamily protein	GO:0007165	signal transduction	0.0420247	1.32803
Os.23290.1.S1_at	LOC_Os10g40960	oxidoreductase, 2OG-Fe oxygenase family protein, putative, expressed	4e-39	AT1G78550.1	2-oxoglutarate (2OG) and Fe(II)-dependent oxygenase superfamily protein	GO:0009605	response to external stimulus	0.057052	1.47657
Os.23290.1.S1_at	LOC_Os10g40960	oxidoreductase, 2OG-Fe oxygenase family protein, putative, expressed	4e-39	AT1G78550.1	2-oxoglutarate (2OG) and Fe(II)-dependent oxygenase superfamily protein	GO:0008152	metabolic process	0.224165	1.14667
Os.23290.1.S1_at	LOC_Os10g40960	oxidoreductase, 2OG-Fe oxygenase family protein, putative, expressed	4e-39	AT1G78550.1	2-oxoglutarate (2OG) and Fe(II)-dependent oxygenase superfamily protein	GO:0055114	oxidation-reduction process	0.0513279	1.38549
OsAffx.19384.2.S1_at	LOC_Os11g44970	NBS-LRR disease resistance protein, putative	6e-78	AT3G14470.1	NB-ARC domain-containing disease resistance protein	GO:0009697	salicylic acid biosynthetic process	0.215806	1.38509
OsAffx.19384.2.S1_at	LOC_Os11g44970	NBS-LRR disease resistance protein, putative	6e-78	AT3G14470.1	NB-ARC domain-containing disease resistance protein	GO:0009627	systemic acquired resistance	0.357569	1.18506
OsAffx.19384.2.S1_at	LOC_Os11g44970	NBS-LRR disease resistance protein, putative	6e-78	AT3G14470.1	NB-ARC domain-containing disease resistance protein	GO:0006950	response to stress	0.0111724	1.33382
OsAffx.19384.2.S1_at	LOC_Os11g44970	NBS-LRR disease resistance protein, putative	6e-78	AT3G14470.1	NB-ARC domain-containing disease resistance protein	GO:0006952	defense response	0.00198175	1.94795
OsAffx.16621.1.S1_at	LOC_Os07g38940	ubiquitin-conjugating enzyme, putative, expressed	3e-63	AT3G13550.2	Encodes a protein similar to ubiquitin-conjugating enzyme (E2) variant proteins (UEV); lacks catalytic cysteine residue found in ubiquitin-conjugating enzyme E2. Represses photomorphogenesis and induces skotomorphogenesis in the dark.	GO:0051246	regulation of protein metabolic process	0.594433	1.12382
OsAffx.16621.1.S1_at	LOC_Os07g38940	ubiquitin-conjugating enzyme, putative, expressed	3e-63	AT3G13550.2	Encodes a protein similar to ubiquitin-conjugating enzyme (E2) variant proteins (UEV); lacks catalytic cysteine residue found in ubiquitin-conjugating enzyme E2. Represses photomorphogenesis and induces skotomorphogenesis in the dark.	GO:0009640	photomorphogenesis	0.852399	0.630315
OsAffx.16621.1.S1_at	LOC_Os07g38940	ubiquitin-conjugating enzyme, putative, expressed	3e-63	AT3G13550.2	Encodes a protein similar to ubiquitin-conjugating enzyme (E2) variant proteins (UEV); lacks catalytic cysteine residue found in ubiquitin-conjugating enzyme E2. Represses photomorphogenesis and induces skotomorphogenesis in the dark.	GO:0051510	regulation of unidimensional cell growth	0.841782	0.542968
OsAffx.16621.1.S1_at	LOC_Os07g38940	ubiquitin-conjugating enzyme, putative, expressed	3e-63	AT3G13550.2	Encodes a protein similar to ubiquitin-conjugating enzyme (E2) variant proteins (UEV); lacks catalytic cysteine residue found in ubiquitin-conjugating enzyme E2. Represses photomorphogenesis and induces skotomorphogenesis in the dark.	GO:0009987	cellular process	0.228152	1.14409
OsAffx.16621.1.S1_at	LOC_Os07g38940	ubiquitin-conjugating enzyme, putative, expressed	3e-63	AT3G13550.2	Encodes a protein similar to ubiquitin-conjugating enzyme (E2) variant proteins (UEV); lacks catalytic cysteine residue found in ubiquitin-conjugating enzyme E2. Represses photomorphogenesis and induces skotomorphogenesis in the dark.	GO:0010388	cullin deneddylation	0.688937	0.840419
OsAffx.16621.1.S1_at	LOC_Os07g38940	ubiquitin-conjugating enzyme, putative, expressed	3e-63	AT3G13550.2	Encodes a protein similar to ubiquitin-conjugating enzyme (E2) variant proteins (UEV); lacks catalytic cysteine residue found in ubiquitin-conjugating enzyme E2. Represses photomorphogenesis and induces skotomorphogenesis in the dark.	GO:0009056	catabolic process	0.920958	0.61429
OsAffx.16621.1.S1_at	LOC_Os07g38940	ubiquitin-conjugating enzyme, putative, expressed	3e-63	AT3G13550.2	Encodes a protein similar to ubiquitin-conjugating enzyme (E2) variant proteins (UEV); lacks catalytic cysteine residue found in ubiquitin-conjugating enzyme E2. Represses photomorphogenesis and induces skotomorphogenesis in the dark.	GO:0043248	proteasome assembly	0.805891	0.611698
OsAffx.16621.1.S1_at	LOC_Os07g38940	ubiquitin-conjugating enzyme, putative, expressed	3e-63	AT3G13550.2	Encodes a protein similar to ubiquitin-conjugating enzyme (E2) variant proteins (UEV); lacks catalytic cysteine residue found in ubiquitin-conjugating enzyme E2. Represses photomorphogenesis and induces skotomorphogenesis in the dark.	GO:0009585	red, far-red light phototransduction	0.541376	1.30606
OsAffx.16621.1.S1_at	LOC_Os07g38940	ubiquitin-conjugating enzyme, putative, expressed	3e-63	AT3G13550.2	Encodes a protein similar to ubiquitin-conjugating enzyme (E2) variant proteins (UEV); lacks catalytic cysteine residue found in ubiquitin-conjugating enzyme E2. Represses photomorphogenesis and induces skotomorphogenesis in the dark.	GO:0051788	response to misfolded protein	0.890502	0.528132
OsAffx.16621.1.S1_at	LOC_Os07g38940	ubiquitin-conjugating enzyme, putative, expressed	3e-63	AT3G13550.2	Encodes a protein similar to ubiquitin-conjugating enzyme (E2) variant proteins (UEV); lacks catalytic cysteine residue found in ubiquitin-conjugating enzyme E2. Represses photomorphogenesis and induces skotomorphogenesis in the dark.	GO:0010099	regulation of photomorphogenesis	0.249766	3.71724
OsAffx.16621.1.S1_at	LOC_Os07g38940	ubiquitin-conjugating enzyme, putative, expressed	3e-63	AT3G13550.2	Encodes a protein similar to ubiquitin-conjugating enzyme (E2) variant proteins (UEV); lacks catalytic cysteine residue found in ubiquitin-conjugating enzyme E2. Represses photomorphogenesis and induces skotomorphogenesis in the dark.	GO:0000085	G2 phase of mitotic cell cycle	0.688937	0.840419
OsAffx.16621.1.S1_at	LOC_Os07g38940	ubiquitin-conjugating enzyme, putative, expressed	3e-63	AT3G13550.2	Encodes a protein similar to ubiquitin-conjugating enzyme (E2) variant proteins (UEV); lacks catalytic cysteine residue found in ubiquitin-conjugating enzyme E2. Represses photomorphogenesis and induces skotomorphogenesis in the dark.	GO:0042023	DNA endoreduplication	0.615558	0.966482
OsAffx.16621.1.S1_at	LOC_Os07g38940	ubiquitin-conjugating enzyme, putative, expressed	3e-63	AT3G13550.2	Encodes a protein similar to ubiquitin-conjugating enzyme (E2) variant proteins (UEV); lacks catalytic cysteine residue found in ubiquitin-conjugating enzyme E2. Represses photomorphogenesis and induces skotomorphogenesis in the dark.	GO:0043161	proteasomal ubiquitin-dependent protein catabolic process	0.693391	0.833174
OsAffx.16621.1.S1_at	LOC_Os07g38940	ubiquitin-conjugating enzyme, putative, expressed	3e-63	AT3G13550.2	Encodes a protein similar to ubiquitin-conjugating enzyme (E2) variant proteins (UEV); lacks catalytic cysteine residue found in ubiquitin-conjugating enzyme E2. Represses photomorphogenesis and induces skotomorphogenesis in the dark.	GO:0006464	cellular protein modification process	0.0418982	1.37965
OsAffx.16621.1.S1_at	LOC_Os07g38940	ubiquitin-conjugating enzyme, putative, expressed	3e-63	AT3G13550.2	Encodes a protein similar to ubiquitin-conjugating enzyme (E2) variant proteins (UEV); lacks catalytic cysteine residue found in ubiquitin-conjugating enzyme E2. Represses photomorphogenesis and induces skotomorphogenesis in the dark.	GO:0019538	protein metabolic process	0.290043	1.14295
OsAffx.16621.1.S1_at	LOC_Os07g38940	ubiquitin-conjugating enzyme, putative, expressed	3e-63	AT3G13550.2	Encodes a protein similar to ubiquitin-conjugating enzyme (E2) variant proteins (UEV); lacks catalytic cysteine residue found in ubiquitin-conjugating enzyme E2. Represses photomorphogenesis and induces skotomorphogenesis in the dark.	GO:0043687	post-translational protein modification	0.946367	0.340311
OsAffx.3231.1.S1_at	LOC_Os03g13730	translocase of chloroplast 34, putative, expressed	3e-81	AT5G05000.3	Outer membrane GTPase protein that may function in import of nuclear encoded proteins into the chloroplast. Phosphorylation of the G-domains regulate translocon assembly.	GO:0006626	protein targeting to mitochondrion	0.414479	1.2944
OsAffx.3231.1.S1_at	LOC_Os03g13730	translocase of chloroplast 34, putative, expressed	3e-81	AT5G05000.3	Outer membrane GTPase protein that may function in import of nuclear encoded proteins into the chloroplast. Phosphorylation of the G-domains regulate translocon assembly.	GO:0006606	protein import into nucleus	0.593859	1.00675
OsAffx.3231.1.S1_at	LOC_Os03g13730	translocase of chloroplast 34, putative, expressed	3e-81	AT5G05000.3	Outer membrane GTPase protein that may function in import of nuclear encoded proteins into the chloroplast. Phosphorylation of the G-domains regulate translocon assembly.	GO:0006886	intracellular protein transport	0.427598	1.17292
OsAffx.3231.1.S1_at	LOC_Os03g13730	translocase of chloroplast 34, putative, expressed	3e-81	AT5G05000.3	Outer membrane GTPase protein that may function in import of nuclear encoded proteins into the chloroplast. Phosphorylation of the G-domains regulate translocon assembly.	GO:0045036	protein targeting to chloroplast	0.66271	0.92931
OsAffx.3231.1.S1_at	LOC_Os03g13730	translocase of chloroplast 34, putative, expressed	3e-81	AT5G05000.3	Outer membrane GTPase protein that may function in import of nuclear encoded proteins into the chloroplast. Phosphorylation of the G-domains regulate translocon assembly.	GO:0019750	chloroplast localization	0.0402338	48.3241
Os.46055.2.S1_x_at	LOC_Os10g04290	transposon protein, putative, CACTA, En/Spm sub-class	2e-19	AT1G27170.2	transmembrane receptors;ATP binding	GO:0007165	signal transduction	0.0420247	1.32803
Os.46055.2.S1_x_at	LOC_Os10g04290	transposon protein, putative, CACTA, En/Spm sub-class	2e-19	AT1G27170.2	transmembrane receptors;ATP binding	GO:0045087	innate immune response	0.71068	0.805402
Os.46055.2.S1_x_at	LOC_Os10g04290	transposon protein, putative, CACTA, En/Spm sub-class	2e-19	AT1G27170.2	transmembrane receptors;ATP binding	GO:0006952	defense response	0.00198175	1.94795
Os.51972.1.S1_at	LOC_Os06g17000	BURP domain containing protein, expressed	2e-30	AT5G25610.1	responsive to dehydration 22 (RD22) mediated by ABA	GO:0009651	response to salt stress	0.793135	0.820122
Os.51972.1.S1_at	LOC_Os06g17000	BURP domain containing protein, expressed	2e-30	AT5G25610.1	responsive to dehydration 22 (RD22) mediated by ABA	GO:0009409	response to cold	0.631422	0.92931
Os.51972.1.S1_at	LOC_Os06g17000	BURP domain containing protein, expressed	2e-30	AT5G25610.1	responsive to dehydration 22 (RD22) mediated by ABA	GO:0009737	response to abscisic acid stimulus	0.591294	0.962632
Os.51972.1.S1_at	LOC_Os06g17000	BURP domain containing protein, expressed	2e-30	AT5G25610.1	responsive to dehydration 22 (RD22) mediated by ABA	GO:0009269	response to desiccation	0.123244	2.54337
Os.5031.1.S1_at	LOC_Os12g36830	pathogenesis-related Bet v I family protein, putative, expressed				GO:0009607	response to biotic stimulus	0.0461941	1.37959
Os.5031.1.S1_at	LOC_Os12g36830	pathogenesis-related Bet v I family protein, putative, expressed				GO:0006952	defense response	0.00198175	1.94795
OsAffx.23250.2.S1_x_at	LOC_Os01g14870	zinc finger matrin-type protein 5, putative, expressed	5e-30	AT5G26749.2	C2H2 and C2HC zinc fingers superfamily protein	GO:0008150	biological_process	0.707463	0.946105
OsAffx.32182.1.S1_at	LOC_Os12g43880	DNA binding protein, putative, expressed	2e-119	AT3G21310.1	Core-2/I-branching beta-1,6-N-acetylglucosaminyltransferase family protein	GO:0008150	biological_process	0.707463	0.946105
OsAffx.12744.1.S1_at	LOC_Os03g05780	4-coumarate--CoA ligase-like 7, putative, expressed	0	AT4G05160.1	Encodes a peroxisomal protein involved in the activation of fatty acids through esterification with CoA. At4g05160 preferentially activates fatty acids with medium chain length (C6:0 and C7:0) as well as even-numbered long-chain fatty acids (C14:0, C16:0 and C18:0). At4g05160 was also able to catalyze the conversion of OPC-6:0 to its CoA ester and is therefore thought to be involved in the peroxi…	GO:0006629	lipid metabolic process	0.425558	1.08246
OsAffx.12744.1.S1_at	LOC_Os03g05780	4-coumarate--CoA ligase-like 7, putative, expressed	0	AT4G05160.1	Encodes a peroxisomal protein involved in the activation of fatty acids through esterification with CoA. At4g05160 preferentially activates fatty acids with medium chain length (C6:0 and C7:0) as well as even-numbered long-chain fatty acids (C14:0, C16:0 and C18:0). At4g05160 was also able to catalyze the conversion of OPC-6:0 to its CoA ester and is therefore thought to be involved in the peroxi…	GO:0006520	cellular amino acid metabolic process	0.0388962	1.51605
OsAffx.12744.1.S1_at	LOC_Os03g05780	4-coumarate--CoA ligase-like 7, putative, expressed	0	AT4G05160.1	Encodes a peroxisomal protein involved in the activation of fatty acids through esterification with CoA. At4g05160 preferentially activates fatty acids with medium chain length (C6:0 and C7:0) as well as even-numbered long-chain fatty acids (C14:0, C16:0 and C18:0). At4g05160 was also able to catalyze the conversion of OPC-6:0 to its CoA ester and is therefore thought to be involved in the peroxi…	GO:0009058	biosynthetic process	0.0236902	1.45484
OsAffx.12744.1.S1_at	LOC_Os03g05780	4-coumarate--CoA ligase-like 7, putative, expressed	0	AT4G05160.1	Encodes a peroxisomal protein involved in the activation of fatty acids through esterification with CoA. At4g05160 preferentially activates fatty acids with medium chain length (C6:0 and C7:0) as well as even-numbered long-chain fatty acids (C14:0, C16:0 and C18:0). At4g05160 was also able to catalyze the conversion of OPC-6:0 to its CoA ester and is therefore thought to be involved in the peroxi…	GO:0009987	cellular process	0.228152	1.14409
OsAffx.12744.1.S1_at	LOC_Os03g05780	4-coumarate--CoA ligase-like 7, putative, expressed	0	AT4G05160.1	Encodes a peroxisomal protein involved in the activation of fatty acids through esterification with CoA. At4g05160 preferentially activates fatty acids with medium chain length (C6:0 and C7:0) as well as even-numbered long-chain fatty acids (C14:0, C16:0 and C18:0). At4g05160 was also able to catalyze the conversion of OPC-6:0 to its CoA ester and is therefore thought to be involved in the peroxi…	GO:0019748	secondary metabolic process	0.0073504	1.76882
OsAffx.12744.1.S1_at	LOC_Os03g05780	4-coumarate--CoA ligase-like 7, putative, expressed	0	AT4G05160.1	Encodes a peroxisomal protein involved in the activation of fatty acids through esterification with CoA. At4g05160 preferentially activates fatty acids with medium chain length (C6:0 and C7:0) as well as even-numbered long-chain fatty acids (C14:0, C16:0 and C18:0). At4g05160 was also able to catalyze the conversion of OPC-6:0 to its CoA ester and is therefore thought to be involved in the peroxi…	GO:0006950	response to stress	0.0111724	1.33382
OsAffx.12744.1.S1_at	LOC_Os03g05780	4-coumarate--CoA ligase-like 7, putative, expressed	0	AT4G05160.1	Encodes a peroxisomal protein involved in the activation of fatty acids through esterification with CoA. At4g05160 preferentially activates fatty acids with medium chain length (C6:0 and C7:0) as well as even-numbered long-chain fatty acids (C14:0, C16:0 and C18:0). At4g05160 was also able to catalyze the conversion of OPC-6:0 to its CoA ester and is therefore thought to be involved in the peroxi…	GO:0009695	jasmonic acid biosynthetic process	0.0315809	2.26078
OsAffx.12744.1.S1_at	LOC_Os03g05780	4-coumarate--CoA ligase-like 7, putative, expressed	0	AT4G05160.1	Encodes a peroxisomal protein involved in the activation of fatty acids through esterification with CoA. At4g05160 preferentially activates fatty acids with medium chain length (C6:0 and C7:0) as well as even-numbered long-chain fatty acids (C14:0, C16:0 and C18:0). At4g05160 was also able to catalyze the conversion of OPC-6:0 to its CoA ester and is therefore thought to be involved in the peroxi…	GO:0009607	response to biotic stimulus	0.0461941	1.37959
OsAffx.12744.1.S1_at	LOC_Os03g05780	4-coumarate--CoA ligase-like 7, putative, expressed	0	AT4G05160.1	Encodes a peroxisomal protein involved in the activation of fatty acids through esterification with CoA. At4g05160 preferentially activates fatty acids with medium chain length (C6:0 and C7:0) as well as even-numbered long-chain fatty acids (C14:0, C16:0 and C18:0). At4g05160 was also able to catalyze the conversion of OPC-6:0 to its CoA ester and is therefore thought to be involved in the peroxi…	GO:0009605	response to external stimulus	0.057052	1.47657
OsAffx.12744.1.S1_at	LOC_Os03g05780	4-coumarate--CoA ligase-like 7, putative, expressed	0	AT4G05160.1	Encodes a peroxisomal protein involved in the activation of fatty acids through esterification with CoA. At4g05160 preferentially activates fatty acids with medium chain length (C6:0 and C7:0) as well as even-numbered long-chain fatty acids (C14:0, C16:0 and C18:0). At4g05160 was also able to catalyze the conversion of OPC-6:0 to its CoA ester and is therefore thought to be involved in the peroxi…	GO:0009628	response to abiotic stimulus	0.45079	1.04047
OsAffx.12744.1.S1_at	LOC_Os03g05780	4-coumarate--CoA ligase-like 7, putative, expressed	0	AT4G05160.1	Encodes a peroxisomal protein involved in the activation of fatty acids through esterification with CoA. At4g05160 preferentially activates fatty acids with medium chain length (C6:0 and C7:0) as well as even-numbered long-chain fatty acids (C14:0, C16:0 and C18:0). At4g05160 was also able to catalyze the conversion of OPC-6:0 to its CoA ester and is therefore thought to be involved in the peroxi…	GO:0008152	metabolic process	0.224165	1.14667
OsAffx.12744.1.S1_at	LOC_Os03g05780	4-coumarate--CoA ligase-like 7, putative, expressed	0	AT4G05160.1	Encodes a peroxisomal protein involved in the activation of fatty acids through esterification with CoA. At4g05160 preferentially activates fatty acids with medium chain length (C6:0 and C7:0) as well as even-numbered long-chain fatty acids (C14:0, C16:0 and C18:0). At4g05160 was also able to catalyze the conversion of OPC-6:0 to its CoA ester and is therefore thought to be involved in the peroxi…	GO:0009851	auxin biosynthetic process	0.0730555	4.83241
OsAffx.12744.1.S1_at	LOC_Os03g05780	4-coumarate--CoA ligase-like 7, putative, expressed	0	AT4G05160.1	Encodes a peroxisomal protein involved in the activation of fatty acids through esterification with CoA. At4g05160 preferentially activates fatty acids with medium chain length (C6:0 and C7:0) as well as even-numbered long-chain fatty acids (C14:0, C16:0 and C18:0). At4g05160 was also able to catalyze the conversion of OPC-6:0 to its CoA ester and is therefore thought to be involved in the peroxi…	GO:0009850	auxin metabolic process	0.165984	2.8426
Os.15829.1.S1_at	LOC_Os02g10120	lipoxygenase, putative, expressed	0	AT3G45140.1	Chloroplast lipoxygenase required for wound-induced jasmonic acid accumulation in Arabidopsis.Mutants are resistant to Staphylococcus aureus and accumulate salicylic acid upon infection.	GO:0009651	response to salt stress	0.793135	0.820122
Os.15829.1.S1_at	LOC_Os02g10120	lipoxygenase, putative, expressed	0	AT3G45140.1	Chloroplast lipoxygenase required for wound-induced jasmonic acid accumulation in Arabidopsis.Mutants are resistant to Staphylococcus aureus and accumulate salicylic acid upon infection.	GO:0009409	response to cold	0.631422	0.92931
Os.15829.1.S1_at	LOC_Os02g10120	lipoxygenase, putative, expressed	0	AT3G45140.1	Chloroplast lipoxygenase required for wound-induced jasmonic acid accumulation in Arabidopsis.Mutants are resistant to Staphylococcus aureus and accumulate salicylic acid upon infection.	GO:0009737	response to abscisic acid stimulus	0.591294	0.962632
Os.15829.1.S1_at	LOC_Os02g10120	lipoxygenase, putative, expressed	0	AT3G45140.1	Chloroplast lipoxygenase required for wound-induced jasmonic acid accumulation in Arabidopsis.Mutants are resistant to Staphylococcus aureus and accumulate salicylic acid upon infection.	GO:0009695	jasmonic acid biosynthetic process	0.0315809	2.26078
Os.15829.1.S1_at	LOC_Os02g10120	lipoxygenase, putative, expressed	0	AT3G45140.1	Chloroplast lipoxygenase required for wound-induced jasmonic acid accumulation in Arabidopsis.Mutants are resistant to Staphylococcus aureus and accumulate salicylic acid upon infection.	GO:0070838	divalent metal ion transport	0.593859	1.00675
Os.15829.1.S1_at	LOC_Os02g10120	lipoxygenase, putative, expressed	0	AT3G45140.1	Chloroplast lipoxygenase required for wound-induced jasmonic acid accumulation in Arabidopsis.Mutants are resistant to Staphylococcus aureus and accumulate salicylic acid upon infection.	GO:0009414	response to water deprivation	0.518517	1.03446
Os.15829.1.S1_at	LOC_Os02g10120	lipoxygenase, putative, expressed	0	AT3G45140.1	Chloroplast lipoxygenase required for wound-induced jasmonic acid accumulation in Arabidopsis.Mutants are resistant to Staphylococcus aureus and accumulate salicylic acid upon infection.	GO:0007030	Golgi organization	0.889288	0.577579
Os.15829.1.S1_at	LOC_Os02g10120	lipoxygenase, putative, expressed	0	AT3G45140.1	Chloroplast lipoxygenase required for wound-induced jasmonic acid accumulation in Arabidopsis.Mutants are resistant to Staphylococcus aureus and accumulate salicylic acid upon infection.	GO:0009106	lipoate metabolic process	0.262706	2.05635
Os.15829.1.S1_at	LOC_Os02g10120	lipoxygenase, putative, expressed	0	AT3G45140.1	Chloroplast lipoxygenase required for wound-induced jasmonic acid accumulation in Arabidopsis.Mutants are resistant to Staphylococcus aureus and accumulate salicylic acid upon infection.	GO:0009108	coenzyme biosynthetic process	0.262706	2.05635
Os.15829.1.S1_at	LOC_Os02g10120	lipoxygenase, putative, expressed	0	AT3G45140.1	Chloroplast lipoxygenase required for wound-induced jasmonic acid accumulation in Arabidopsis.Mutants are resistant to Staphylococcus aureus and accumulate salicylic acid upon infection.	GO:0009416	response to light stimulus	0.726189	0.796551
Os.15829.1.S1_at	LOC_Os02g10120	lipoxygenase, putative, expressed	0	AT3G45140.1	Chloroplast lipoxygenase required for wound-induced jasmonic acid accumulation in Arabidopsis.Mutants are resistant to Staphylococcus aureus and accumulate salicylic acid upon infection.	GO:0006636	unsaturated fatty acid biosynthetic process	0.553697	1.08594
Os.15829.1.S1_at	LOC_Os02g10120	lipoxygenase, putative, expressed	0	AT3G45140.1	Chloroplast lipoxygenase required for wound-induced jasmonic acid accumulation in Arabidopsis.Mutants are resistant to Staphylococcus aureus and accumulate salicylic acid upon infection.	GO:0034440	lipid oxidation	0.202129	4.83241
Os.15829.1.S1_at	LOC_Os02g10120	lipoxygenase, putative, expressed	0	AT3G45140.1	Chloroplast lipoxygenase required for wound-induced jasmonic acid accumulation in Arabidopsis.Mutants are resistant to Staphylococcus aureus and accumulate salicylic acid upon infection.	GO:0009987	cellular process	0.228152	1.14409
Os.15829.1.S1_at	LOC_Os02g10120	lipoxygenase, putative, expressed	0	AT3G45140.1	Chloroplast lipoxygenase required for wound-induced jasmonic acid accumulation in Arabidopsis.Mutants are resistant to Staphylococcus aureus and accumulate salicylic acid upon infection.	GO:0044272	sulfur compound biosynthetic process	0.262706	2.05635
Os.15829.1.S1_at	LOC_Os02g10120	lipoxygenase, putative, expressed	0	AT3G45140.1	Chloroplast lipoxygenase required for wound-induced jasmonic acid accumulation in Arabidopsis.Mutants are resistant to Staphylococcus aureus and accumulate salicylic acid upon infection.	GO:0019748	secondary metabolic process	0.0073504	1.76882
Os.15829.1.S1_at	LOC_Os02g10120	lipoxygenase, putative, expressed	0	AT3G45140.1	Chloroplast lipoxygenase required for wound-induced jasmonic acid accumulation in Arabidopsis.Mutants are resistant to Staphylococcus aureus and accumulate salicylic acid upon infection.	GO:0000023	maltose metabolic process	0.556899	1.03552
Os.15829.1.S1_at	LOC_Os02g10120	lipoxygenase, putative, expressed	0	AT3G45140.1	Chloroplast lipoxygenase required for wound-induced jasmonic acid accumulation in Arabidopsis.Mutants are resistant to Staphylococcus aureus and accumulate salicylic acid upon infection.	GO:0006950	response to stress	0.0111724	1.33382
Os.15829.1.S1_at	LOC_Os02g10120	lipoxygenase, putative, expressed	0	AT3G45140.1	Chloroplast lipoxygenase required for wound-induced jasmonic acid accumulation in Arabidopsis.Mutants are resistant to Staphylococcus aureus and accumulate salicylic acid upon infection.	GO:0009072	aromatic amino acid family metabolic process	0.307872	1.82355
Os.15829.1.S1_at	LOC_Os02g10120	lipoxygenase, putative, expressed	0	AT3G45140.1	Chloroplast lipoxygenase required for wound-induced jasmonic acid accumulation in Arabidopsis.Mutants are resistant to Staphylococcus aureus and accumulate salicylic acid upon infection.	GO:0008652	cellular amino acid biosynthetic process	0.491567	1.2234
Os.15829.1.S1_at	LOC_Os02g10120	lipoxygenase, putative, expressed	0	AT3G45140.1	Chloroplast lipoxygenase required for wound-induced jasmonic acid accumulation in Arabidopsis.Mutants are resistant to Staphylococcus aureus and accumulate salicylic acid upon infection.	GO:0080027	response to herbivore	0.0097347	7.63012
Os.15829.1.S1_at	LOC_Os02g10120	lipoxygenase, putative, expressed	0	AT3G45140.1	Chloroplast lipoxygenase required for wound-induced jasmonic acid accumulation in Arabidopsis.Mutants are resistant to Staphylococcus aureus and accumulate salicylic acid upon infection.	GO:0019252	starch biosynthetic process	0.304379	1.38069
Os.15829.1.S1_at	LOC_Os02g10120	lipoxygenase, putative, expressed	0	AT3G45140.1	Chloroplast lipoxygenase required for wound-induced jasmonic acid accumulation in Arabidopsis.Mutants are resistant to Staphylococcus aureus and accumulate salicylic acid upon infection.	GO:0019216	regulation of lipid metabolic process	0.470617	1.6108
Os.15829.1.S1_at	LOC_Os02g10120	lipoxygenase, putative, expressed	0	AT3G45140.1	Chloroplast lipoxygenase required for wound-induced jasmonic acid accumulation in Arabidopsis.Mutants are resistant to Staphylococcus aureus and accumulate salicylic acid upon infection.	GO:0009628	response to abiotic stimulus	0.45079	1.04047
Os.15829.1.S1_at	LOC_Os02g10120	lipoxygenase, putative, expressed	0	AT3G45140.1	Chloroplast lipoxygenase required for wound-induced jasmonic acid accumulation in Arabidopsis.Mutants are resistant to Staphylococcus aureus and accumulate salicylic acid upon infection.	GO:0006546	glycine catabolic process	0.359784	1.6108
Os.15829.1.S1_at	LOC_Os02g10120	lipoxygenase, putative, expressed	0	AT3G45140.1	Chloroplast lipoxygenase required for wound-induced jasmonic acid accumulation in Arabidopsis.Mutants are resistant to Staphylococcus aureus and accumulate salicylic acid upon infection.	GO:0015995	chlorophyll biosynthetic process	0.313379	1.43183
Os.15829.1.S1_at	LOC_Os02g10120	lipoxygenase, putative, expressed	0	AT3G45140.1	Chloroplast lipoxygenase required for wound-induced jasmonic acid accumulation in Arabidopsis.Mutants are resistant to Staphylococcus aureus and accumulate salicylic acid upon infection.	GO:0015994	chlorophyll metabolic process	0.541376	1.30606
Os.15829.1.S1_at	LOC_Os02g10120	lipoxygenase, putative, expressed	0	AT3G45140.1	Chloroplast lipoxygenase required for wound-induced jasmonic acid accumulation in Arabidopsis.Mutants are resistant to Staphylococcus aureus and accumulate salicylic acid upon infection.	GO:0040007	growth	0.372891	1.30606
Os.15829.1.S1_at	LOC_Os02g10120	lipoxygenase, putative, expressed	0	AT3G45140.1	Chloroplast lipoxygenase required for wound-induced jasmonic acid accumulation in Arabidopsis.Mutants are resistant to Staphylococcus aureus and accumulate salicylic acid upon infection.	GO:0051707	response to other organism	0.670582	0.870705
Os.15829.1.S1_at	LOC_Os02g10120	lipoxygenase, putative, expressed	0	AT3G45140.1	Chloroplast lipoxygenase required for wound-induced jasmonic acid accumulation in Arabidopsis.Mutants are resistant to Staphylococcus aureus and accumulate salicylic acid upon infection.	GO:0006629	lipid metabolic process	0.425558	1.08246
Os.15829.1.S1_at	LOC_Os02g10120	lipoxygenase, putative, expressed	0	AT3G45140.1	Chloroplast lipoxygenase required for wound-induced jasmonic acid accumulation in Arabidopsis.Mutants are resistant to Staphylococcus aureus and accumulate salicylic acid upon infection.	GO:0009719	response to endogenous stimulus	0.000144029	1.72991
Os.15829.1.S1_at	LOC_Os02g10120	lipoxygenase, putative, expressed	0	AT3G45140.1	Chloroplast lipoxygenase required for wound-induced jasmonic acid accumulation in Arabidopsis.Mutants are resistant to Staphylococcus aureus and accumulate salicylic acid upon infection.	GO:0019288	isopentenyl diphosphate biosynthetic process, mevalonate-independent pathway	0.882973	0.586933
Os.15829.1.S1_at	LOC_Os02g10120	lipoxygenase, putative, expressed	0	AT3G45140.1	Chloroplast lipoxygenase required for wound-induced jasmonic acid accumulation in Arabidopsis.Mutants are resistant to Staphylococcus aureus and accumulate salicylic acid upon infection.	GO:0031408	oxylipin biosynthetic process	0.655732	0.947532
Os.15829.1.S1_at	LOC_Os02g10120	lipoxygenase, putative, expressed	0	AT3G45140.1	Chloroplast lipoxygenase required for wound-induced jasmonic acid accumulation in Arabidopsis.Mutants are resistant to Staphylococcus aureus and accumulate salicylic acid upon infection.	GO:0009620	response to fungus	0.566258	1.02093
Os.15829.1.S1_at	LOC_Os02g10120	lipoxygenase, putative, expressed	0	AT3G45140.1	Chloroplast lipoxygenase required for wound-induced jasmonic acid accumulation in Arabidopsis.Mutants are resistant to Staphylococcus aureus and accumulate salicylic acid upon infection.	GO:0009617	response to bacterium	0.851809	0.589319
Os.15829.1.S1_at	LOC_Os02g10120	lipoxygenase, putative, expressed	0	AT3G45140.1	Chloroplast lipoxygenase required for wound-induced jasmonic acid accumulation in Arabidopsis.Mutants are resistant to Staphylococcus aureus and accumulate salicylic acid upon infection.	GO:0006816	calcium ion transport	0.611167	0.953766
Os.15829.1.S1_at	LOC_Os02g10120	lipoxygenase, putative, expressed	0	AT3G45140.1	Chloroplast lipoxygenase required for wound-induced jasmonic acid accumulation in Arabidopsis.Mutants are resistant to Staphylococcus aureus and accumulate salicylic acid upon infection.	GO:0009269	response to desiccation	0.123244	2.54337
Os.15829.1.S1_at	LOC_Os02g10120	lipoxygenase, putative, expressed	0	AT3G45140.1	Chloroplast lipoxygenase required for wound-induced jasmonic acid accumulation in Arabidopsis.Mutants are resistant to Staphylococcus aureus and accumulate salicylic acid upon infection.	GO:0006733	oxidoreduction coenzyme metabolic process	0.262706	2.05635
Os.15829.1.S1_at	LOC_Os02g10120	lipoxygenase, putative, expressed	0	AT3G45140.1	Chloroplast lipoxygenase required for wound-induced jasmonic acid accumulation in Arabidopsis.Mutants are resistant to Staphylococcus aureus and accumulate salicylic acid upon infection.	GO:0009058	biosynthetic process	0.0236902	1.45484
Os.15829.1.S1_at	LOC_Os02g10120	lipoxygenase, putative, expressed	0	AT3G45140.1	Chloroplast lipoxygenase required for wound-induced jasmonic acid accumulation in Arabidopsis.Mutants are resistant to Staphylococcus aureus and accumulate salicylic acid upon infection.	GO:0016117	carotenoid biosynthetic process	0.488124	1.15057
Os.15829.1.S1_at	LOC_Os02g10120	lipoxygenase, putative, expressed	0	AT3G45140.1	Chloroplast lipoxygenase required for wound-induced jasmonic acid accumulation in Arabidopsis.Mutants are resistant to Staphylococcus aureus and accumulate salicylic acid upon infection.	GO:0030003	cellular cation homeostasis	0.661079	0.886681
Os.15829.1.S1_at	LOC_Os02g10120	lipoxygenase, putative, expressed	0	AT3G45140.1	Chloroplast lipoxygenase required for wound-induced jasmonic acid accumulation in Arabidopsis.Mutants are resistant to Staphylococcus aureus and accumulate salicylic acid upon infection.	GO:0009611	response to wounding	0.591709	0.962206
Os.15829.1.S1_at	LOC_Os02g10120	lipoxygenase, putative, expressed	0	AT3G45140.1	Chloroplast lipoxygenase required for wound-induced jasmonic acid accumulation in Arabidopsis.Mutants are resistant to Staphylococcus aureus and accumulate salicylic acid upon infection.	GO:0009607	response to biotic stimulus	0.0461941	1.37959
Os.15829.1.S1_at	LOC_Os02g10120	lipoxygenase, putative, expressed	0	AT3G45140.1	Chloroplast lipoxygenase required for wound-induced jasmonic acid accumulation in Arabidopsis.Mutants are resistant to Staphylococcus aureus and accumulate salicylic acid upon infection.	GO:0009605	response to external stimulus	0.057052	1.47657
Os.15829.1.S1_at	LOC_Os02g10120	lipoxygenase, putative, expressed	0	AT3G45140.1	Chloroplast lipoxygenase required for wound-induced jasmonic acid accumulation in Arabidopsis.Mutants are resistant to Staphylococcus aureus and accumulate salicylic acid upon infection.	GO:0000096	sulfur amino acid metabolic process	0.30037	1.85862
Os.15829.1.S1_at	LOC_Os02g10120	lipoxygenase, putative, expressed	0	AT3G45140.1	Chloroplast lipoxygenase required for wound-induced jasmonic acid accumulation in Arabidopsis.Mutants are resistant to Staphylococcus aureus and accumulate salicylic acid upon infection.	GO:0009753	response to jasmonic acid stimulus	0.324586	1.26692
Os.15829.1.S1_at	LOC_Os02g10120	lipoxygenase, putative, expressed	0	AT3G45140.1	Chloroplast lipoxygenase required for wound-induced jasmonic acid accumulation in Arabidopsis.Mutants are resistant to Staphylococcus aureus and accumulate salicylic acid upon infection.	GO:0006766	vitamin metabolic process	0.262706	2.05635
Os.15829.1.S1_at	LOC_Os02g10120	lipoxygenase, putative, expressed	0	AT3G45140.1	Chloroplast lipoxygenase required for wound-induced jasmonic acid accumulation in Arabidopsis.Mutants are resistant to Staphylococcus aureus and accumulate salicylic acid upon infection.	GO:0009117	nucleotide metabolic process	0.307872	1.82355
Os.54354.1.S1_at	LOC_Os03g27480	OsSCP14 - Putative Serine Carboxypeptidase homologue, expressed	2e-144	AT2G27920.3	serine carboxypeptidase-like 51	GO:0034976	response to endoplasmic reticulum stress	0.959418	0.397729
Os.54354.1.S1_at	LOC_Os03g27480	OsSCP14 - Putative Serine Carboxypeptidase homologue, expressed	2e-144	AT2G27920.3	serine carboxypeptidase-like 51	GO:0009987	cellular process	0.228152	1.14409
Os.54354.1.S1_at	LOC_Os03g27480	OsSCP14 - Putative Serine Carboxypeptidase homologue, expressed	2e-144	AT2G27920.3	serine carboxypeptidase-like 51	GO:0009627	systemic acquired resistance	0.357569	1.18506
Os.54354.1.S1_at	LOC_Os03g27480	OsSCP14 - Putative Serine Carboxypeptidase homologue, expressed	2e-144	AT2G27920.3	serine carboxypeptidase-like 51	GO:0006508	proteolysis	0.225624	1.25314
Os.54354.1.S1_at	LOC_Os03g27480	OsSCP14 - Putative Serine Carboxypeptidase homologue, expressed	2e-144	AT2G27920.3	serine carboxypeptidase-like 51	GO:0019538	protein metabolic process	0.290043	1.14295
Os.54534.1.S1_at	LOC_Os11g10910	chloroplast nucleoid DNA-binding protein, putative, expressed	6e-36	AT5G10770.1	Eukaryotic aspartyl protease family protein	GO:0009987	cellular process	0.228152	1.14409
Os.54534.1.S1_at	LOC_Os11g10910	chloroplast nucleoid DNA-binding protein, putative, expressed	6e-36	AT5G10770.1	Eukaryotic aspartyl protease family protein	GO:0006508	proteolysis	0.225624	1.25314
Os.54534.1.S1_at	LOC_Os11g10910	chloroplast nucleoid DNA-binding protein, putative, expressed	6e-36	AT5G10770.1	Eukaryotic aspartyl protease family protein	GO:0019538	protein metabolic process	0.290043	1.14295
OsAffx.19448.1.S1_at	LOC_Os12g01770	protein phosphatase 2c, putative, expressed	1e-96	AT5G36250.1	Protein phosphatase 2C family protein	GO:0009719	response to endogenous stimulus	0.000144029	1.72991
OsAffx.19448.1.S1_at	LOC_Os12g01770	protein phosphatase 2c, putative, expressed	1e-96	AT5G36250.1	Protein phosphatase 2C family protein	GO:0006470	protein dephosphorylation	0.868361	0.493103
OsAffx.19448.1.S1_at	LOC_Os12g01770	protein phosphatase 2c, putative, expressed	1e-96	AT5G36250.1	Protein phosphatase 2C family protein	GO:0006499	N-terminal protein myristoylation	0.905694	0.635844
OsAffx.19448.1.S1_at	LOC_Os12g01770	protein phosphatase 2c, putative, expressed	1e-96	AT5G36250.1	Protein phosphatase 2C family protein	GO:0006464	cellular protein modification process	0.0418982	1.37965
Os.33391.1.S1_at	LOC_Os01g55200	potassium channel KAT1, putative, expressed	0	AT5G46240.1	Encodes a potassium channel protein (KAT1). ABA triggers KAT1 endocytosis both in epidermal cells as well as guard cells. Upon removal of ABA, KAT1 is recycled back to the plasma membrane. KAT1 is localized within 0.5.6 &#956;m diameter microdomains at the plasma membrane surface. KAT1 belongs to the Shaker family K+ channel. This family includes five groups based on phylogenetic analysis (FEBS …	GO:0009719	response to endogenous stimulus	0.000144029	1.72991
Os.33391.1.S1_at	LOC_Os01g55200	potassium channel KAT1, putative, expressed	0	AT5G46240.1	Encodes a potassium channel protein (KAT1). ABA triggers KAT1 endocytosis both in epidermal cells as well as guard cells. Upon removal of ABA, KAT1 is recycled back to the plasma membrane. KAT1 is localized within 0.5.6 &#956;m diameter microdomains at the plasma membrane surface. KAT1 belongs to the Shaker family K+ channel. This family includes five groups based on phylogenetic analysis (FEBS …	GO:0007275	multicellular organismal development	0.333791	1.17625
Os.33391.1.S1_at	LOC_Os01g55200	potassium channel KAT1, putative, expressed	0	AT5G46240.1	Encodes a potassium channel protein (KAT1). ABA triggers KAT1 endocytosis both in epidermal cells as well as guard cells. Upon removal of ABA, KAT1 is recycled back to the plasma membrane. KAT1 is localized within 0.5.6 &#956;m diameter microdomains at the plasma membrane surface. KAT1 belongs to the Shaker family K+ channel. This family includes five groups based on phylogenetic analysis (FEBS …	GO:0055085	transmembrane transport	0.507396	1.02817
Os.33391.1.S1_at	LOC_Os01g55200	potassium channel KAT1, putative, expressed	0	AT5G46240.1	Encodes a potassium channel protein (KAT1). ABA triggers KAT1 endocytosis both in epidermal cells as well as guard cells. Upon removal of ABA, KAT1 is recycled back to the plasma membrane. KAT1 is localized within 0.5.6 &#956;m diameter microdomains at the plasma membrane surface. KAT1 belongs to the Shaker family K+ channel. This family includes five groups based on phylogenetic analysis (FEBS …	GO:0030154	cell differentiation	0.106207	1.50651
Os.33391.1.S1_at	LOC_Os01g55200	potassium channel KAT1, putative, expressed	0	AT5G46240.1	Encodes a potassium channel protein (KAT1). ABA triggers KAT1 endocytosis both in epidermal cells as well as guard cells. Upon removal of ABA, KAT1 is recycled back to the plasma membrane. KAT1 is localized within 0.5.6 &#956;m diameter microdomains at the plasma membrane surface. KAT1 belongs to the Shaker family K+ channel. This family includes five groups based on phylogenetic analysis (FEBS …	GO:0009607	response to biotic stimulus	0.0461941	1.37959
Os.33391.1.S1_at	LOC_Os01g55200	potassium channel KAT1, putative, expressed	0	AT5G46240.1	Encodes a potassium channel protein (KAT1). ABA triggers KAT1 endocytosis both in epidermal cells as well as guard cells. Upon removal of ABA, KAT1 is recycled back to the plasma membrane. KAT1 is localized within 0.5.6 &#956;m diameter microdomains at the plasma membrane surface. KAT1 belongs to the Shaker family K+ channel. This family includes five groups based on phylogenetic analysis (FEBS …	GO:0006810	transport	0.948428	0.716671
Os.33391.1.S1_at	LOC_Os01g55200	potassium channel KAT1, putative, expressed	0	AT5G46240.1	Encodes a potassium channel protein (KAT1). ABA triggers KAT1 endocytosis both in epidermal cells as well as guard cells. Upon removal of ABA, KAT1 is recycled back to the plasma membrane. KAT1 is localized within 0.5.6 &#956;m diameter microdomains at the plasma membrane surface. KAT1 belongs to the Shaker family K+ channel. This family includes five groups based on phylogenetic analysis (FEBS …	GO:0016049	cell growth	0.39474	1.19319
Os.33391.1.S1_at	LOC_Os01g55200	potassium channel KAT1, putative, expressed	0	AT5G46240.1	Encodes a potassium channel protein (KAT1). ABA triggers KAT1 endocytosis both in epidermal cells as well as guard cells. Upon removal of ABA, KAT1 is recycled back to the plasma membrane. KAT1 is localized within 0.5.6 &#956;m diameter microdomains at the plasma membrane surface. KAT1 belongs to the Shaker family K+ channel. This family includes five groups based on phylogenetic analysis (FEBS …	GO:0009856	pollination	0.641338	0.986207
Os.33391.1.S1_at	LOC_Os01g55200	potassium channel KAT1, putative, expressed	0	AT5G46240.1	Encodes a potassium channel protein (KAT1). ABA triggers KAT1 endocytosis both in epidermal cells as well as guard cells. Upon removal of ABA, KAT1 is recycled back to the plasma membrane. KAT1 is localized within 0.5.6 &#956;m diameter microdomains at the plasma membrane surface. KAT1 belongs to the Shaker family K+ channel. This family includes five groups based on phylogenetic analysis (FEBS …	GO:0006813	potassium ion transport	0.0957672	2.38638
Os.33391.1.S1_at	LOC_Os01g55200	potassium channel KAT1, putative, expressed	0	AT5G46240.1	Encodes a potassium channel protein (KAT1). ABA triggers KAT1 endocytosis both in epidermal cells as well as guard cells. Upon removal of ABA, KAT1 is recycled back to the plasma membrane. KAT1 is localized within 0.5.6 &#956;m diameter microdomains at the plasma membrane surface. KAT1 belongs to the Shaker family K+ channel. This family includes five groups based on phylogenetic analysis (FEBS …	GO:0006811	ion transport	0.307872	1.82355
Os.23086.1.S1_at	LOC_Os06g21340	rho GDP-dissociation inhibitor 1, putative, expressed	7e-67	AT3G07880.1	Immunoglobulin E-set superfamily protein	GO:0007015	actin filament organization	0.202651	2.47816
Os.23086.1.S1_at	LOC_Os06g21340	rho GDP-dissociation inhibitor 1, putative, expressed	7e-67	AT3G07880.1	Immunoglobulin E-set superfamily protein	GO:0010053	root epidermal cell differentiation	0.376246	2.19655
Os.23086.1.S1_at	LOC_Os06g21340	rho GDP-dissociation inhibitor 1, putative, expressed	7e-67	AT3G07880.1	Immunoglobulin E-set superfamily protein	GO:0009932	cell tip growth	0.32662	1.51013
Os.17054.1.S1_at	LOC_Os03g14310	expressed protein				GO:0008152	metabolic process	0.224165	1.14667
Os.41914.1.S1_at	LOC_Os01g50940	helix-loop-helix DNA-binding domain containing protein, expressed	5e-91	AT2G46510.1	Encodes a nuclear localized BLH domain containing transcriptional activator involved in response to ABA. Overexpression confers enhanced ABA responsiveness while loss of function mutants are ABA sensitive.	GO:0006355	regulation of transcription, DNA-dependent	0.632753	0.953596
Os.41914.1.S1_at	LOC_Os01g50940	helix-loop-helix DNA-binding domain containing protein, expressed	5e-91	AT2G46510.1	Encodes a nuclear localized BLH domain containing transcriptional activator involved in response to ABA. Overexpression confers enhanced ABA responsiveness while loss of function mutants are ABA sensitive.	GO:0009737	response to abscisic acid stimulus	0.591294	0.962632
Os.41914.1.S1_at	LOC_Os01g50940	helix-loop-helix DNA-binding domain containing protein, expressed	5e-91	AT2G46510.1	Encodes a nuclear localized BLH domain containing transcriptional activator involved in response to ABA. Overexpression confers enhanced ABA responsiveness while loss of function mutants are ABA sensitive.	GO:0009611	response to wounding	0.591709	0.962206
Os.41914.1.S1_at	LOC_Os01g50940	helix-loop-helix DNA-binding domain containing protein, expressed	5e-91	AT2G46510.1	Encodes a nuclear localized BLH domain containing transcriptional activator involved in response to ABA. Overexpression confers enhanced ABA responsiveness while loss of function mutants are ABA sensitive.	GO:0009620	response to fungus	0.566258	1.02093
Os.41914.1.S1_at	LOC_Os01g50940	helix-loop-helix DNA-binding domain containing protein, expressed	5e-91	AT2G46510.1	Encodes a nuclear localized BLH domain containing transcriptional activator involved in response to ABA. Overexpression confers enhanced ABA responsiveness while loss of function mutants are ABA sensitive.	GO:0009738	abscisic acid mediated signaling pathway	0.373363	1.19953
Os.41914.1.S1_at	LOC_Os01g50940	helix-loop-helix DNA-binding domain containing protein, expressed	5e-91	AT2G46510.1	Encodes a nuclear localized BLH domain containing transcriptional activator involved in response to ABA. Overexpression confers enhanced ABA responsiveness while loss of function mutants are ABA sensitive.	GO:0042538	hyperosmotic salinity response	0.527552	1.05626
Os.41914.1.S1_at	LOC_Os01g50940	helix-loop-helix DNA-binding domain containing protein, expressed	5e-91	AT2G46510.1	Encodes a nuclear localized BLH domain containing transcriptional activator involved in response to ABA. Overexpression confers enhanced ABA responsiveness while loss of function mutants are ABA sensitive.	GO:0009695	jasmonic acid biosynthetic process	0.0315809	2.26078
Os.41914.1.S1_at	LOC_Os01g50940	helix-loop-helix DNA-binding domain containing protein, expressed	5e-91	AT2G46510.1	Encodes a nuclear localized BLH domain containing transcriptional activator involved in response to ABA. Overexpression confers enhanced ABA responsiveness while loss of function mutants are ABA sensitive.	GO:0006351	transcription, DNA-dependent	0.590678	0.971052
Os.41914.1.S1_at	LOC_Os01g50940	helix-loop-helix DNA-binding domain containing protein, expressed	5e-91	AT2G46510.1	Encodes a nuclear localized BLH domain containing transcriptional activator involved in response to ABA. Overexpression confers enhanced ABA responsiveness while loss of function mutants are ABA sensitive.	GO:0007165	signal transduction	0.0420247	1.32803
Os.41914.1.S1_at	LOC_Os01g50940	helix-loop-helix DNA-binding domain containing protein, expressed	5e-91	AT2G46510.1	Encodes a nuclear localized BLH domain containing transcriptional activator involved in response to ABA. Overexpression confers enhanced ABA responsiveness while loss of function mutants are ABA sensitive.	GO:0009753	response to jasmonic acid stimulus	0.324586	1.26692
Os.41914.1.S1_at	LOC_Os01g50940	helix-loop-helix DNA-binding domain containing protein, expressed	5e-91	AT2G46510.1	Encodes a nuclear localized BLH domain containing transcriptional activator involved in response to ABA. Overexpression confers enhanced ABA responsiveness while loss of function mutants are ABA sensitive.	GO:0006612	protein targeting to membrane	0.215657	1.31793
Os.41914.1.S1_at	LOC_Os01g50940	helix-loop-helix DNA-binding domain containing protein, expressed	5e-91	AT2G46510.1	Encodes a nuclear localized BLH domain containing transcriptional activator involved in response to ABA. Overexpression confers enhanced ABA responsiveness while loss of function mutants are ABA sensitive.	GO:0009733	response to auxin stimulus	0.168319	1.44683
Os.41914.1.S1_at	LOC_Os01g50940	helix-loop-helix DNA-binding domain containing protein, expressed	5e-91	AT2G46510.1	Encodes a nuclear localized BLH domain containing transcriptional activator involved in response to ABA. Overexpression confers enhanced ABA responsiveness while loss of function mutants are ABA sensitive.	GO:0009414	response to water deprivation	0.518517	1.03446
Os.41914.1.S1_at	LOC_Os01g50940	helix-loop-helix DNA-binding domain containing protein, expressed	5e-91	AT2G46510.1	Encodes a nuclear localized BLH domain containing transcriptional activator involved in response to ABA. Overexpression confers enhanced ABA responsiveness while loss of function mutants are ABA sensitive.	GO:0009723	response to ethylene stimulus	0.469236	1.09828
Os.41914.1.S1_at	LOC_Os01g50940	helix-loop-helix DNA-binding domain containing protein, expressed	5e-91	AT2G46510.1	Encodes a nuclear localized BLH domain containing transcriptional activator involved in response to ABA. Overexpression confers enhanced ABA responsiveness while loss of function mutants are ABA sensitive.	GO:0009863	salicylic acid mediated signaling pathway	0.514954	1.07387
Os.41914.1.S1_at	LOC_Os01g50940	helix-loop-helix DNA-binding domain containing protein, expressed	5e-91	AT2G46510.1	Encodes a nuclear localized BLH domain containing transcriptional activator involved in response to ABA. Overexpression confers enhanced ABA responsiveness while loss of function mutants are ABA sensitive.	GO:0010363	regulation of plant-type hypersensitive response	0.226026	1.30312
Os.41914.1.S1_at	LOC_Os01g50940	helix-loop-helix DNA-binding domain containing protein, expressed	5e-91	AT2G46510.1	Encodes a nuclear localized BLH domain containing transcriptional activator involved in response to ABA. Overexpression confers enhanced ABA responsiveness while loss of function mutants are ABA sensitive.	GO:0009867	jasmonic acid mediated signaling pathway	0.144457	1.50075
Os.53706.1.S1_at	LOC_Os02g12420	receptor-like protein kinase precursor, putative, expressed	1e-18	AT3G47570.1	Leucine-rich repeat protein kinase family protein	GO:0009719	response to endogenous stimulus	0.000144029	1.72991
Os.53706.1.S1_at	LOC_Os02g12420	receptor-like protein kinase precursor, putative, expressed	1e-18	AT3G47570.1	Leucine-rich repeat protein kinase family protein	GO:0030154	cell differentiation	0.106207	1.50651
Os.53706.1.S1_at	LOC_Os02g12420	receptor-like protein kinase precursor, putative, expressed	1e-18	AT3G47570.1	Leucine-rich repeat protein kinase family protein	GO:0007165	signal transduction	0.0420247	1.32803
Os.53706.1.S1_at	LOC_Os02g12420	receptor-like protein kinase precursor, putative, expressed	1e-18	AT3G47570.1	Leucine-rich repeat protein kinase family protein	GO:0006468	protein phosphorylation	0.0699798	1.33688
Os.53706.1.S1_at	LOC_Os02g12420	receptor-like protein kinase precursor, putative, expressed	1e-18	AT3G47570.1	Leucine-rich repeat protein kinase family protein	GO:0007169	transmembrane receptor protein tyrosine kinase signaling pathway	0.101636	1.81865
Os.53706.1.S1_at	LOC_Os02g12420	receptor-like protein kinase precursor, putative, expressed	1e-18	AT3G47570.1	Leucine-rich repeat protein kinase family protein	GO:0019538	protein metabolic process	0.290043	1.14295
Os.53706.1.S1_at	LOC_Os02g12420	receptor-like protein kinase precursor, putative, expressed	1e-18	AT3G47570.1	Leucine-rich repeat protein kinase family protein	GO:0006464	cellular protein modification process	0.0418982	1.37965
OsAffx.22443.1.S1_at	LOC_Os07g12170	ADP-ribosylation factor, putative, expressed	1e-103	AT2G47170.1	Gene encoding ADP-ribosylation factor and similar to other ARFs and ARF-like proteins. Members of this family are known to be essential for vesicle coating and uncoating and functions in GTP-binding. The gene is shown to play a role in cell division, cell expansion and cellulose production using antisense construct.	GO:0007264	small GTPase mediated signal transduction	0.485057	1.23908
OsAffx.22443.1.S1_at	LOC_Os07g12170	ADP-ribosylation factor, putative, expressed	1e-103	AT2G47170.1	Gene encoding ADP-ribosylation factor and similar to other ARFs and ARF-like proteins. Members of this family are known to be essential for vesicle coating and uncoating and functions in GTP-binding. The gene is shown to play a role in cell division, cell expansion and cellulose production using antisense construct.	GO:0015031	protein transport	0.347261	1.23456
OsAffx.22443.1.S1_at	LOC_Os07g12170	ADP-ribosylation factor, putative, expressed	1e-103	AT2G47170.1	Gene encoding ADP-ribosylation factor and similar to other ARFs and ARF-like proteins. Members of this family are known to be essential for vesicle coating and uncoating and functions in GTP-binding. The gene is shown to play a role in cell division, cell expansion and cellulose production using antisense construct.	GO:0006886	intracellular protein transport	0.427598	1.17292
OsAffx.22443.1.S1_at	LOC_Os07g12170	ADP-ribosylation factor, putative, expressed	1e-103	AT2G47170.1	Gene encoding ADP-ribosylation factor and similar to other ARFs and ARF-like proteins. Members of this family are known to be essential for vesicle coating and uncoating and functions in GTP-binding. The gene is shown to play a role in cell division, cell expansion and cellulose production using antisense construct.	GO:0016192	vesicle-mediated transport	0.976501	0.351448
OsAffx.22443.1.S1_at	LOC_Os07g12170	ADP-ribosylation factor, putative, expressed	1e-103	AT2G47170.1	Gene encoding ADP-ribosylation factor and similar to other ARFs and ARF-like proteins. Members of this family are known to be essential for vesicle coating and uncoating and functions in GTP-binding. The gene is shown to play a role in cell division, cell expansion and cellulose production using antisense construct.	GO:0006499	N-terminal protein myristoylation	0.905694	0.635844
Os.41896.1.S1_at	LOC_Os01g51320	peroxisomal N-acetyl-spermine/spermidine oxidase precursor, putative, expressed	3e-118	AT4G29720.1	putative polyamine oxidase 5	GO:0009736	cytokinin mediated signaling pathway	0.260376	1.72586
Os.41896.1.S1_at	LOC_Os01g51320	peroxisomal N-acetyl-spermine/spermidine oxidase precursor, putative, expressed	3e-118	AT4G29720.1	putative polyamine oxidase 5	GO:0007020	microtubule nucleation	0.756911	0.710649
Os.41896.1.S1_at	LOC_Os01g51320	peroxisomal N-acetyl-spermine/spermidine oxidase precursor, putative, expressed	3e-118	AT4G29720.1	putative polyamine oxidase 5	GO:0055114	oxidation-reduction process	0.0513279	1.38549
Os.55424.2.S1_at	LOC_Os02g50740	WD domain, G-beta repeat domain containing protein, expressed	4e-92	AT1G24130.1	Transducin/WD40 repeat-like superfamily protein	GO:0008150	biological_process	0.707463	0.946105
Os.55424.2.S1_at	LOC_Os02g50740	WD domain, G-beta repeat domain containing protein, expressed	4e-92	AT1G24130.1	Transducin/WD40 repeat-like superfamily protein	GO:0007165	signal transduction	0.0420247	1.32803
Os.55687.1.S1_at	LOC_Os06g44220	OsRCI2-9 - Putative low temperature and salt responsive protein				GO:0009628	response to abiotic stimulus	0.45079	1.04047
Os.55687.1.S1_at	LOC_Os06g44220	OsRCI2-9 - Putative low temperature and salt responsive protein				GO:0006950	response to stress	0.0111724	1.33382
Os.27200.2.S1_x_at	LOC_Os02g53050	tetratricopeptide-like helical, putative, expressed	9e-130	AT1G05750.1	Encodes a pentatricopeptide repeat protein required for editing of rpoA and clpP chloroplast transcripts.	GO:0009451	RNA modification	0.522187	1.38069
OsAffx.29080.1.S1_x_at	LOC_Os08g07480	DNA-directed RNA polymerase subunit, putative, expressed	0	AT3G23780.2	This gene encodes the second largest, catalytic subunit of the nuclear DNA-dependent RNA polymerase IV (aka RNA polymerase D). The NRPD2 protein is found at nuclear foci that overlap or are adjacent to chromocentromeres but are not fully coincident with chromocentromeres. The loss of NRPD2 leads to the loss of cytosine methylation at pericentromeric 5S genes and AtSN1 retroelements but has no dis…	GO:0006355	regulation of transcription, DNA-dependent	0.632753	0.953596
OsAffx.29080.1.S1_x_at	LOC_Os08g07480	DNA-directed RNA polymerase subunit, putative, expressed	0	AT3G23780.2	This gene encodes the second largest, catalytic subunit of the nuclear DNA-dependent RNA polymerase IV (aka RNA polymerase D). The NRPD2 protein is found at nuclear foci that overlap or are adjacent to chromocentromeres but are not fully coincident with chromocentromeres. The loss of NRPD2 leads to the loss of cytosine methylation at pericentromeric 5S genes and AtSN1 retroelements but has no dis…	GO:0030422	production of siRNA involved in RNA interference	0.602657	1.09828
OsAffx.29080.1.S1_x_at	LOC_Os08g07480	DNA-directed RNA polymerase subunit, putative, expressed	0	AT3G23780.2	This gene encodes the second largest, catalytic subunit of the nuclear DNA-dependent RNA polymerase IV (aka RNA polymerase D). The NRPD2 protein is found at nuclear foci that overlap or are adjacent to chromocentromeres but are not fully coincident with chromocentromeres. The loss of NRPD2 leads to the loss of cytosine methylation at pericentromeric 5S genes and AtSN1 retroelements but has no dis…	GO:0050832	defense response to fungus	0.670038	0.890181
OsAffx.29080.1.S1_x_at	LOC_Os08g07480	DNA-directed RNA polymerase subunit, putative, expressed	0	AT3G23780.2	This gene encodes the second largest, catalytic subunit of the nuclear DNA-dependent RNA polymerase IV (aka RNA polymerase D). The NRPD2 protein is found at nuclear foci that overlap or are adjacent to chromocentromeres but are not fully coincident with chromocentromeres. The loss of NRPD2 leads to the loss of cytosine methylation at pericentromeric 5S genes and AtSN1 retroelements but has no dis…	GO:0031047	gene silencing by RNA	0.76127	0.726679
OsAffx.29080.1.S1_x_at	LOC_Os08g07480	DNA-directed RNA polymerase subunit, putative, expressed	0	AT3G23780.2	This gene encodes the second largest, catalytic subunit of the nuclear DNA-dependent RNA polymerase IV (aka RNA polymerase D). The NRPD2 protein is found at nuclear foci that overlap or are adjacent to chromocentromeres but are not fully coincident with chromocentromeres. The loss of NRPD2 leads to the loss of cytosine methylation at pericentromeric 5S genes and AtSN1 retroelements but has no dis…	GO:0006351	transcription, DNA-dependent	0.590678	0.971052
OsAffx.29080.1.S1_x_at	LOC_Os08g07480	DNA-directed RNA polymerase subunit, putative, expressed	0	AT3G23780.2	This gene encodes the second largest, catalytic subunit of the nuclear DNA-dependent RNA polymerase IV (aka RNA polymerase D). The NRPD2 protein is found at nuclear foci that overlap or are adjacent to chromocentromeres but are not fully coincident with chromocentromeres. The loss of NRPD2 leads to the loss of cytosine methylation at pericentromeric 5S genes and AtSN1 retroelements but has no dis…	GO:0006306	DNA methylation	0.974754	0.269967
OsAffx.29080.1.S1_x_at	LOC_Os08g07480	DNA-directed RNA polymerase subunit, putative, expressed	0	AT3G23780.2	This gene encodes the second largest, catalytic subunit of the nuclear DNA-dependent RNA polymerase IV (aka RNA polymerase D). The NRPD2 protein is found at nuclear foci that overlap or are adjacent to chromocentromeres but are not fully coincident with chromocentromeres. The loss of NRPD2 leads to the loss of cytosine methylation at pericentromeric 5S genes and AtSN1 retroelements but has no dis…	GO:0050776	regulation of immune response	0.067299	5.08675
OsAffx.29080.1.S1_x_at	LOC_Os08g07480	DNA-directed RNA polymerase subunit, putative, expressed	0	AT3G23780.2	This gene encodes the second largest, catalytic subunit of the nuclear DNA-dependent RNA polymerase IV (aka RNA polymerase D). The NRPD2 protein is found at nuclear foci that overlap or are adjacent to chromocentromeres but are not fully coincident with chromocentromeres. The loss of NRPD2 leads to the loss of cytosine methylation at pericentromeric 5S genes and AtSN1 retroelements but has no dis…	GO:0035194	posttranscriptional gene silencing by RNA	0.185585	5.36935
Os.51866.1.S1_at	Os11g0213800	Os11g0213800				GO:0006915	apoptotic process	0.324586	1.26692
Os.51866.1.S1_at	Os11g0213800	Os11g0213800				GO:0006952	defense response	0.00198175	1.94795
Os.49487.1.S1_at	LOC_Os04g01600	erythronate-4-phosphate dehydrogenase domain containing protein, expressed	9e-89	AT1G12550.1	D-isomer specific 2-hydroxyacid dehydrogenase family protein	GO:0006520	cellular amino acid metabolic process	0.0388962	1.51605
Os.49487.1.S1_at	LOC_Os04g01600	erythronate-4-phosphate dehydrogenase domain containing protein, expressed	9e-89	AT1G12550.1	D-isomer specific 2-hydroxyacid dehydrogenase family protein	GO:0009058	biosynthetic process	0.0236902	1.45484
Os.49487.1.S1_at	LOC_Os04g01600	erythronate-4-phosphate dehydrogenase domain containing protein, expressed	9e-89	AT1G12550.1	D-isomer specific 2-hydroxyacid dehydrogenase family protein	GO:0006950	response to stress	0.0111724	1.33382
Os.49487.1.S1_at	LOC_Os04g01600	erythronate-4-phosphate dehydrogenase domain containing protein, expressed	9e-89	AT1G12550.1	D-isomer specific 2-hydroxyacid dehydrogenase family protein	GO:0009605	response to external stimulus	0.057052	1.47657
Os.49487.1.S1_at	LOC_Os04g01600	erythronate-4-phosphate dehydrogenase domain containing protein, expressed	9e-89	AT1G12550.1	D-isomer specific 2-hydroxyacid dehydrogenase family protein	GO:0008152	metabolic process	0.224165	1.14667
Os.49487.1.S1_at	LOC_Os04g01600	erythronate-4-phosphate dehydrogenase domain containing protein, expressed	9e-89	AT1G12550.1	D-isomer specific 2-hydroxyacid dehydrogenase family protein	GO:0009853	photorespiration	0.648805	0.900449
Os.49487.1.S1_at	LOC_Os04g01600	erythronate-4-phosphate dehydrogenase domain containing protein, expressed	9e-89	AT1G12550.1	D-isomer specific 2-hydroxyacid dehydrogenase family protein	GO:0055114	oxidation-reduction process	0.0513279	1.38549
OsAffx.28231.1.S1_x_at	LOC_Os07g02180	3-5 exonuclease domain-containing protein, putative, expressed	2e-27	AT2G36110.1	Polynucleotidyl transferase, ribonuclease H-like superfamily protein	GO:0006139	nucleobase-containing compound metabolic process	0.820397	0.7359
OsAffx.27604.1.S1_x_at	LOC_Os06g13180	metalloendoproteinase 1 precursor, putative, expressed	2e-87	AT1G70170.1	mutant has Late flowering; Early senescence; Matrix Metalloproteinase	GO:0009987	cellular process	0.228152	1.14409
OsAffx.27604.1.S1_x_at	LOC_Os06g13180	metalloendoproteinase 1 precursor, putative, expressed	2e-87	AT1G70170.1	mutant has Late flowering; Early senescence; Matrix Metalloproteinase	GO:0008152	metabolic process	0.224165	1.14667
OsAffx.27604.1.S1_x_at	LOC_Os06g13180	metalloendoproteinase 1 precursor, putative, expressed	2e-87	AT1G70170.1	mutant has Late flowering; Early senescence; Matrix Metalloproteinase	GO:0006508	proteolysis	0.225624	1.25314
OsAffx.27604.1.S1_x_at	LOC_Os06g13180	metalloendoproteinase 1 precursor, putative, expressed	2e-87	AT1G70170.1	mutant has Late flowering; Early senescence; Matrix Metalloproteinase	GO:0019538	protein metabolic process	0.290043	1.14295
OsAffx.12011.1.S1_at	LOC_Os02g12820	helix-loop-helix DNA-binding domain containing protein, expressed	1e-19	AT5G56960.1	basic helix-loop-helix (bHLH) DNA-binding family protein	GO:0006355	regulation of transcription, DNA-dependent	0.632753	0.953596
OsAffx.12011.1.S1_at	LOC_Os02g12820	helix-loop-helix DNA-binding domain containing protein, expressed	1e-19	AT5G56960.1	basic helix-loop-helix (bHLH) DNA-binding family protein	GO:0010200	response to chitin	0.550042	0.997516
OsAffx.12011.1.S1_at	LOC_Os02g12820	helix-loop-helix DNA-binding domain containing protein, expressed	1e-19	AT5G56960.1	basic helix-loop-helix (bHLH) DNA-binding family protein	GO:0006351	transcription, DNA-dependent	0.590678	0.971052
OsAffx.28504.1.S1_at	LOC_Os07g18154	aldehyde oxidase 4, putative, expressed	0	AT3G43600.1	Encodes an aldehyde oxidase. AAO2 does not appear to act on abscisic aldehyde in vitro but it is possible that it may function in abscisic acid biosynthesis when the activity of At2g27150 (AAO3), the primary abscisic aldehyde oxidase, is lost.	GO:0009688	abscisic acid biosynthetic process	0.144601	3.11769
OsAffx.28504.1.S1_at	LOC_Os07g18154	aldehyde oxidase 4, putative, expressed	0	AT3G43600.1	Encodes an aldehyde oxidase. AAO2 does not appear to act on abscisic aldehyde in vitro but it is possible that it may function in abscisic acid biosynthesis when the activity of At2g27150 (AAO3), the primary abscisic aldehyde oxidase, is lost.	GO:0009851	auxin biosynthetic process	0.0730555	4.83241
OsAffx.28504.1.S1_at	LOC_Os07g18154	aldehyde oxidase 4, putative, expressed	0	AT3G43600.1	Encodes an aldehyde oxidase. AAO2 does not appear to act on abscisic aldehyde in vitro but it is possible that it may function in abscisic acid biosynthesis when the activity of At2g27150 (AAO3), the primary abscisic aldehyde oxidase, is lost.	GO:0055114	oxidation-reduction process	0.0513279	1.38549
OsAffx.27910.2.S1_x_at	LOC_Os06g32960	peroxidase precursor, putative	7e-76	AT5G05340.1	Peroxidase superfamily protein	GO:0009719	response to endogenous stimulus	0.000144029	1.72991
OsAffx.27910.2.S1_x_at	LOC_Os06g32960	peroxidase precursor, putative	7e-76	AT5G05340.1	Peroxidase superfamily protein	GO:0006950	response to stress	0.0111724	1.33382
OsAffx.27910.2.S1_x_at	LOC_Os06g32960	peroxidase precursor, putative	7e-76	AT5G05340.1	Peroxidase superfamily protein	GO:0009607	response to biotic stimulus	0.0461941	1.37959
OsAffx.27910.2.S1_x_at	LOC_Os06g32960	peroxidase precursor, putative	7e-76	AT5G05340.1	Peroxidase superfamily protein	GO:0042744	hydrogen peroxide catabolic process	0.375916	1.25192
OsAffx.27910.2.S1_x_at	LOC_Os06g32960	peroxidase precursor, putative	7e-76	AT5G05340.1	Peroxidase superfamily protein	GO:0006979	response to oxidative stress	0.604868	0.950638
OsAffx.27910.2.S1_x_at	LOC_Os06g32960	peroxidase precursor, putative	7e-76	AT5G05340.1	Peroxidase superfamily protein	GO:0055114	oxidation-reduction process	0.0513279	1.38549
Os.52503.1.S1_at	LOC_Os04g02920	leucine-rich repeat family protein, putative, expressed	3e-16	AT1G74170.1	receptor like protein 13	GO:0009719	response to endogenous stimulus	0.000144029	1.72991
Os.52503.1.S1_at	LOC_Os04g02920	leucine-rich repeat family protein, putative, expressed	3e-16	AT1G74170.1	receptor like protein 13	GO:0006950	response to stress	0.0111724	1.33382
Os.52503.1.S1_at	LOC_Os04g02920	leucine-rich repeat family protein, putative, expressed	3e-16	AT1G74170.1	receptor like protein 13	GO:0009607	response to biotic stimulus	0.0461941	1.37959
Os.52503.1.S1_at	LOC_Os04g02920	leucine-rich repeat family protein, putative, expressed	3e-16	AT1G74170.1	receptor like protein 13	GO:0007165	signal transduction	0.0420247	1.32803
Os.52503.1.S1_at	LOC_Os04g02920	leucine-rich repeat family protein, putative, expressed	3e-16	AT1G74170.1	receptor like protein 13	GO:0009605	response to external stimulus	0.057052	1.47657
Os.52503.1.S1_at	LOC_Os04g02920	leucine-rich repeat family protein, putative, expressed	3e-16	AT1G74170.1	receptor like protein 13	GO:0006464	cellular protein modification process	0.0418982	1.37965
Os.22927.1.S1_at	LOC_Os07g40890	igA FC receptor precursor, putative, expressed	6e-12	AT5G09520.1	hydroxyproline-rich glycoprotein family protein	GO:0008150	biological_process	0.707463	0.946105
Os.49789.1.S1_at	LOC_Os02g41480	OsWAK12 - OsWAK receptor-like cytoplasmic kinase OsWAK-RLCK, expressed	2e-90	AT1G21240.1	encodes a wall-associated kinase	GO:0007165	signal transduction	0.0420247	1.32803
Os.49789.1.S1_at	LOC_Os02g41480	OsWAK12 - OsWAK receptor-like cytoplasmic kinase OsWAK-RLCK, expressed	2e-90	AT1G21240.1	encodes a wall-associated kinase	GO:0006468	protein phosphorylation	0.0699798	1.33688
Os.49789.1.S1_at	LOC_Os02g41480	OsWAK12 - OsWAK receptor-like cytoplasmic kinase OsWAK-RLCK, expressed	2e-90	AT1G21240.1	encodes a wall-associated kinase	GO:0006464	cellular protein modification process	0.0418982	1.37965
Os.53095.1.S1_at	LOC_Os04g47400	monocopper oxidase, putative, expressed	0	AT1G76160.1	SKU5 similar 5 protein	GO:0006520	cellular amino acid metabolic process	0.0388962	1.51605
Os.53095.1.S1_at	LOC_Os04g47400	monocopper oxidase, putative, expressed	0	AT1G76160.1	SKU5 similar 5 protein	GO:0009058	biosynthetic process	0.0236902	1.45484
Os.53095.1.S1_at	LOC_Os04g47400	monocopper oxidase, putative, expressed	0	AT1G76160.1	SKU5 similar 5 protein	GO:0052541	plant-type cell wall cellulose metabolic process	0.491883	1.51013
Os.53095.1.S1_at	LOC_Os04g47400	monocopper oxidase, putative, expressed	0	AT1G76160.1	SKU5 similar 5 protein	GO:0019748	secondary metabolic process	0.0073504	1.76882
Os.53095.1.S1_at	LOC_Os04g47400	monocopper oxidase, putative, expressed	0	AT1G76160.1	SKU5 similar 5 protein	GO:0052546	cell wall pectin metabolic process	0.53188	1.34234
Os.53095.1.S1_at	LOC_Os04g47400	monocopper oxidase, putative, expressed	0	AT1G76160.1	SKU5 similar 5 protein	GO:0016126	sterol biosynthetic process	0.893976	0.522423
Os.53095.1.S1_at	LOC_Os04g47400	monocopper oxidase, putative, expressed	0	AT1G76160.1	SKU5 similar 5 protein	GO:0055114	oxidation-reduction process	0.0513279	1.38549
Os.9079.1.S1_at	LOC_Os03g08620	B3 DNA binding domain containing protein, expressed	4e-47	AT3G19184.1	AP2/B3-like transcriptional factor family protein	GO:0006355	regulation of transcription, DNA-dependent	0.632753	0.953596
Os.9079.1.S1_at	LOC_Os03g08620	B3 DNA binding domain containing protein, expressed	4e-47	AT3G19184.1	AP2/B3-like transcriptional factor family protein	GO:0006351	transcription, DNA-dependent	0.590678	0.971052
OsAffx.28897.1.S1_at	LOC_Os07g44170	pentatricopeptide repeat domain containing protein, putative	7e-37	AT4G33990.1	Tetratricopeptide repeat (TPR)-like superfamily protein	GO:0009793	embryo development ending in seed dormancy	0.979857	0.468257
OsAffx.25794.1.S1_at	LOC_Os03g62340	protein kinase family protein, putative, expressed	8e-38	AT1G77280.1	Protein kinase protein with adenine nucleotide alpha hydrolases-like domain	GO:0006950	response to stress	0.0111724	1.33382
OsAffx.25794.1.S1_at	LOC_Os03g62340	protein kinase family protein, putative, expressed	8e-38	AT1G77280.1	Protein kinase protein with adenine nucleotide alpha hydrolases-like domain	GO:0002238	response to molecule of fungal origin	0.512292	1.4213
OsAffx.25794.1.S1_at	LOC_Os03g62340	protein kinase family protein, putative, expressed	8e-38	AT1G77280.1	Protein kinase protein with adenine nucleotide alpha hydrolases-like domain	GO:0009607	response to biotic stimulus	0.0461941	1.37959
OsAffx.25794.1.S1_at	LOC_Os03g62340	protein kinase family protein, putative, expressed	8e-38	AT1G77280.1	Protein kinase protein with adenine nucleotide alpha hydrolases-like domain	GO:0006468	protein phosphorylation	0.0699798	1.33688
OsAffx.25794.1.S1_at	LOC_Os03g62340	protein kinase family protein, putative, expressed	8e-38	AT1G77280.1	Protein kinase protein with adenine nucleotide alpha hydrolases-like domain	GO:0006464	cellular protein modification process	0.0418982	1.37965
Os.54845.1.S1_at	LOC_Os02g46740	RWD domain containing protein, expressed	7e-78	AT1G32340.1	Encodes a protein whose sequence is similar to tobacco hairpin-induced gene (HIN1) and Arabidopsis non-race specific disease resistance gene (NDR1). Expression is not detected under normal conditions and in response to cucumber mosaic virus or spermine.	GO:0008150	biological_process	0.707463	0.946105
Os.54845.1.S1_at	LOC_Os02g46740	RWD domain containing protein, expressed	7e-78	AT1G32340.1	Encodes a protein whose sequence is similar to tobacco hairpin-induced gene (HIN1) and Arabidopsis non-race specific disease resistance gene (NDR1). Expression is not detected under normal conditions and in response to cucumber mosaic virus or spermine.	GO:0009610	response to symbiotic fungus	0.247621	2.14774
Os.54845.1.S1_at	LOC_Os02g46740	RWD domain containing protein, expressed	7e-78	AT1G32340.1	Encodes a protein whose sequence is similar to tobacco hairpin-induced gene (HIN1) and Arabidopsis non-race specific disease resistance gene (NDR1). Expression is not detected under normal conditions and in response to cucumber mosaic virus or spermine.	GO:0006487	protein N-linked glycosylation	0.781904	0.695311
Os.54845.1.S1_at	LOC_Os02g46740	RWD domain containing protein, expressed	7e-78	AT1G32340.1	Encodes a protein whose sequence is similar to tobacco hairpin-induced gene (HIN1) and Arabidopsis non-race specific disease resistance gene (NDR1). Expression is not detected under normal conditions and in response to cucumber mosaic virus or spermine.	GO:0006499	N-terminal protein myristoylation	0.905694	0.635844
Os.14978.1.S1_a_at	LOC_Os07g35510	glucan endo-1,3-beta-glucosidase precursor, putative, expressed	2e-23	AT4G26830.1	O-Glycosyl hydrolases family 17 protein	GO:0005975	carbohydrate metabolic process	0.0395952	1.54301
Os.57451.1.S1_at	LOC_Os01g37800	ras-related protein, putative, expressed	1e-103	AT1G02130.1	Belongs to the Rab1 GTPase subfamily. This small GTP-binding protein is required in ER to Golgi transportation.	GO:0006355	regulation of transcription, DNA-dependent	0.632753	0.953596
Os.57451.1.S1_at	LOC_Os01g37800	ras-related protein, putative, expressed	1e-103	AT1G02130.1	Belongs to the Rab1 GTPase subfamily. This small GTP-binding protein is required in ER to Golgi transportation.	GO:0007264	small GTPase mediated signal transduction	0.485057	1.23908
Os.57451.1.S1_at	LOC_Os01g37800	ras-related protein, putative, expressed	1e-103	AT1G02130.1	Belongs to the Rab1 GTPase subfamily. This small GTP-binding protein is required in ER to Golgi transportation.	GO:0015031	protein transport	0.347261	1.23456
Os.57451.1.S1_at	LOC_Os01g37800	ras-related protein, putative, expressed	1e-103	AT1G02130.1	Belongs to the Rab1 GTPase subfamily. This small GTP-binding protein is required in ER to Golgi transportation.	GO:0006886	intracellular protein transport	0.427598	1.17292
Os.57451.1.S1_at	LOC_Os01g37800	ras-related protein, putative, expressed	1e-103	AT1G02130.1	Belongs to the Rab1 GTPase subfamily. This small GTP-binding protein is required in ER to Golgi transportation.	GO:0006913	nucleocytoplasmic transport	0.577469	1.17864
Os.57451.1.S1_at	LOC_Os01g37800	ras-related protein, putative, expressed	1e-103	AT1G02130.1	Belongs to the Rab1 GTPase subfamily. This small GTP-binding protein is required in ER to Golgi transportation.	GO:0006888	ER to Golgi vesicle-mediated transport	0.272647	1.5341
Os.57451.1.S1_at	LOC_Os01g37800	ras-related protein, putative, expressed	1e-103	AT1G02130.1	Belongs to the Rab1 GTPase subfamily. This small GTP-binding protein is required in ER to Golgi transportation.	GO:0007165	signal transduction	0.0420247	1.32803
Os.57451.1.S1_at	LOC_Os01g37800	ras-related protein, putative, expressed	1e-103	AT1G02130.1	Belongs to the Rab1 GTPase subfamily. This small GTP-binding protein is required in ER to Golgi transportation.	GO:0046686	response to cadmium ion	0.852999	0.728047
Os.5130.1.S1_at	LOC_Os04g34630	peroxidase precursor, putative, expressed	7e-125	AT5G66390.1	Peroxidase superfamily protein	GO:0009719	response to endogenous stimulus	0.000144029	1.72991
Os.5130.1.S1_at	LOC_Os04g34630	peroxidase precursor, putative, expressed	7e-125	AT5G66390.1	Peroxidase superfamily protein	GO:0006950	response to stress	0.0111724	1.33382
Os.5130.1.S1_at	LOC_Os04g34630	peroxidase precursor, putative, expressed	7e-125	AT5G66390.1	Peroxidase superfamily protein	GO:0009607	response to biotic stimulus	0.0461941	1.37959
Os.5130.1.S1_at	LOC_Os04g34630	peroxidase precursor, putative, expressed	7e-125	AT5G66390.1	Peroxidase superfamily protein	GO:0008152	metabolic process	0.224165	1.14667
Os.5130.1.S1_at	LOC_Os04g34630	peroxidase precursor, putative, expressed	7e-125	AT5G66390.1	Peroxidase superfamily protein	GO:0042744	hydrogen peroxide catabolic process	0.375916	1.25192
Os.5130.1.S1_at	LOC_Os04g34630	peroxidase precursor, putative, expressed	7e-125	AT5G66390.1	Peroxidase superfamily protein	GO:0006979	response to oxidative stress	0.604868	0.950638
Os.5130.1.S1_at	LOC_Os04g34630	peroxidase precursor, putative, expressed	7e-125	AT5G66390.1	Peroxidase superfamily protein	GO:0055114	oxidation-reduction process	0.0513279	1.38549
OsAffx.4204.1.A1_at	LOC_Os04g58010	B3 DNA binding domain containing protein, expressed	1e-31	AT3G24650.1	Homologous to the maize transcription factor Viviparous-1. Full length ABI3 protein binds to the highly conserved RY motif [DNA motif CATGCA(TG)], present in many seed-specific promoters, and the B3 domains of this transcription factor is necessary for the specific interaction with the RY element. Transcriptional activity of ABI3 requires the B3 DNA-binding domain and an activation domain. In add…	GO:0006355	regulation of transcription, DNA-dependent	0.632753	0.953596
OsAffx.4204.1.A1_at	LOC_Os04g58010	B3 DNA binding domain containing protein, expressed	1e-31	AT3G24650.1	Homologous to the maize transcription factor Viviparous-1. Full length ABI3 protein binds to the highly conserved RY motif [DNA motif CATGCA(TG)], present in many seed-specific promoters, and the B3 domains of this transcription factor is necessary for the specific interaction with the RY element. Transcriptional activity of ABI3 requires the B3 DNA-binding domain and an activation domain. In add…	GO:0009737	response to abscisic acid stimulus	0.591294	0.962632
OsAffx.4204.1.A1_at	LOC_Os04g58010	B3 DNA binding domain containing protein, expressed	1e-31	AT3G24650.1	Homologous to the maize transcription factor Viviparous-1. Full length ABI3 protein binds to the highly conserved RY motif [DNA motif CATGCA(TG)], present in many seed-specific promoters, and the B3 domains of this transcription factor is necessary for the specific interaction with the RY element. Transcriptional activity of ABI3 requires the B3 DNA-binding domain and an activation domain. In add…	GO:0009657	plastid organization	0.271335	1.68573
OsAffx.4204.1.A1_at	LOC_Os04g58010	B3 DNA binding domain containing protein, expressed	1e-31	AT3G24650.1	Homologous to the maize transcription factor Viviparous-1. Full length ABI3 protein binds to the highly conserved RY motif [DNA motif CATGCA(TG)], present in many seed-specific promoters, and the B3 domains of this transcription factor is necessary for the specific interaction with the RY element. Transcriptional activity of ABI3 requires the B3 DNA-binding domain and an activation domain. In add…	GO:0009738	abscisic acid mediated signaling pathway	0.373363	1.19953
OsAffx.4204.1.A1_at	LOC_Os04g58010	B3 DNA binding domain containing protein, expressed	1e-31	AT3G24650.1	Homologous to the maize transcription factor Viviparous-1. Full length ABI3 protein binds to the highly conserved RY motif [DNA motif CATGCA(TG)], present in many seed-specific promoters, and the B3 domains of this transcription factor is necessary for the specific interaction with the RY element. Transcriptional activity of ABI3 requires the B3 DNA-binding domain and an activation domain. In add…	GO:0009790	embryo development	0.949548	0.33327
OsAffx.4204.1.A1_at	LOC_Os04g58010	B3 DNA binding domain containing protein, expressed	1e-31	AT3G24650.1	Homologous to the maize transcription factor Viviparous-1. Full length ABI3 protein binds to the highly conserved RY motif [DNA motif CATGCA(TG)], present in many seed-specific promoters, and the B3 domains of this transcription factor is necessary for the specific interaction with the RY element. Transcriptional activity of ABI3 requires the B3 DNA-binding domain and an activation domain. In add…	GO:0009686	gibberellin biosynthetic process	0.701702	0.833174
OsAffx.4204.1.A1_at	LOC_Os04g58010	B3 DNA binding domain containing protein, expressed	1e-31	AT3G24650.1	Homologous to the maize transcription factor Viviparous-1. Full length ABI3 protein binds to the highly conserved RY motif [DNA motif CATGCA(TG)], present in many seed-specific promoters, and the B3 domains of this transcription factor is necessary for the specific interaction with the RY element. Transcriptional activity of ABI3 requires the B3 DNA-binding domain and an activation domain. In add…	GO:0006351	transcription, DNA-dependent	0.590678	0.971052
OsAffx.4204.1.A1_at	LOC_Os04g58010	B3 DNA binding domain containing protein, expressed	1e-31	AT3G24650.1	Homologous to the maize transcription factor Viviparous-1. Full length ABI3 protein binds to the highly conserved RY motif [DNA motif CATGCA(TG)], present in many seed-specific promoters, and the B3 domains of this transcription factor is necessary for the specific interaction with the RY element. Transcriptional activity of ABI3 requires the B3 DNA-binding domain and an activation domain. In add…	GO:0009740	gibberellic acid mediated signaling pathway	0.851191	0.525262
OsAffx.4204.1.A1_at	LOC_Os04g58010	B3 DNA binding domain containing protein, expressed	1e-31	AT3G24650.1	Homologous to the maize transcription factor Viviparous-1. Full length ABI3 protein binds to the highly conserved RY motif [DNA motif CATGCA(TG)], present in many seed-specific promoters, and the B3 domains of this transcription factor is necessary for the specific interaction with the RY element. Transcriptional activity of ABI3 requires the B3 DNA-binding domain and an activation domain. In add…	GO:0048825	cotyledon development	0.771383	0.680621
OsAffx.4204.1.A1_at	LOC_Os04g58010	B3 DNA binding domain containing protein, expressed	1e-31	AT3G24650.1	Homologous to the maize transcription factor Viviparous-1. Full length ABI3 protein binds to the highly conserved RY motif [DNA motif CATGCA(TG)], present in many seed-specific promoters, and the B3 domains of this transcription factor is necessary for the specific interaction with the RY element. Transcriptional activity of ABI3 requires the B3 DNA-binding domain and an activation domain. In add…	GO:0031930	mitochondria-nucleus signaling pathway	0.185585	5.36935
OsAffx.4204.1.A1_at	LOC_Os04g58010	B3 DNA binding domain containing protein, expressed	1e-31	AT3G24650.1	Homologous to the maize transcription factor Viviparous-1. Full length ABI3 protein binds to the highly conserved RY motif [DNA motif CATGCA(TG)], present in many seed-specific promoters, and the B3 domains of this transcription factor is necessary for the specific interaction with the RY element. Transcriptional activity of ABI3 requires the B3 DNA-binding domain and an activation domain. In add…	GO:0009733	response to auxin stimulus	0.168319	1.44683
OsAffx.4204.1.A1_at	LOC_Os04g58010	B3 DNA binding domain containing protein, expressed	1e-31	AT3G24650.1	Homologous to the maize transcription factor Viviparous-1. Full length ABI3 protein binds to the highly conserved RY motif [DNA motif CATGCA(TG)], present in many seed-specific promoters, and the B3 domains of this transcription factor is necessary for the specific interaction with the RY element. Transcriptional activity of ABI3 requires the B3 DNA-binding domain and an activation domain. In add…	GO:0045893	positive regulation of transcription, DNA-dependent	0.88057	0.668075
OsAffx.4204.1.A1_at	LOC_Os04g58010	B3 DNA binding domain containing protein, expressed	1e-31	AT3G24650.1	Homologous to the maize transcription factor Viviparous-1. Full length ABI3 protein binds to the highly conserved RY motif [DNA motif CATGCA(TG)], present in many seed-specific promoters, and the B3 domains of this transcription factor is necessary for the specific interaction with the RY element. Transcriptional activity of ABI3 requires the B3 DNA-binding domain and an activation domain. In add…	GO:0016114	terpenoid biosynthetic process	0.067299	5.08675
OsAffx.4204.1.A1_at	LOC_Os04g58010	B3 DNA binding domain containing protein, expressed	1e-31	AT3G24650.1	Homologous to the maize transcription factor Viviparous-1. Full length ABI3 protein binds to the highly conserved RY motif [DNA motif CATGCA(TG)], present in many seed-specific promoters, and the B3 domains of this transcription factor is necessary for the specific interaction with the RY element. Transcriptional activity of ABI3 requires the B3 DNA-binding domain and an activation domain. In add…	GO:0051301	cell division	0.936187	0.447446
Os.10002.1.S1_at	LOC_Os07g46950	ligA, putative, expressed	2e-47	AT3G26770.1	NAD(P)-binding Rossmann-fold superfamily protein	GO:0009719	response to endogenous stimulus	0.000144029	1.72991
Os.10002.1.S1_at	LOC_Os07g46950	ligA, putative, expressed	2e-47	AT3G26770.1	NAD(P)-binding Rossmann-fold superfamily protein	GO:0007165	signal transduction	0.0420247	1.32803
Os.10002.1.S1_at	LOC_Os07g46950	ligA, putative, expressed	2e-47	AT3G26770.1	NAD(P)-binding Rossmann-fold superfamily protein	GO:0008152	metabolic process	0.224165	1.14667
Os.10002.1.S1_at	LOC_Os07g46950	ligA, putative, expressed	2e-47	AT3G26770.1	NAD(P)-binding Rossmann-fold superfamily protein	GO:0010382	cellular cell wall macromolecule metabolic process	0.271335	1.68573
Os.10002.1.S1_at	LOC_Os07g46950	ligA, putative, expressed	2e-47	AT3G26770.1	NAD(P)-binding Rossmann-fold superfamily protein	GO:0009908	flower development	0.675209	0.875437
Os.10002.1.S1_at	LOC_Os07g46950	ligA, putative, expressed	2e-47	AT3G26770.1	NAD(P)-binding Rossmann-fold superfamily protein	GO:0055114	oxidation-reduction process	0.0513279	1.38549
Os.10002.1.S1_at	LOC_Os07g46950	ligA, putative, expressed	2e-47	AT3G26770.1	NAD(P)-binding Rossmann-fold superfamily protein	GO:0010089	xylem development	0.0372527	2.8426
Os.50903.1.S1_at	LOC_Os09g08130	indole-3-glycerol phosphate synthase, chloroplast precursor, putative, expressed	1e-108	AT5G48220.3	Aldolase-type TIM barrel family protein	GO:0008152	metabolic process	0.224165	1.14667
Os.50903.1.S1_at	LOC_Os09g08130	indole-3-glycerol phosphate synthase, chloroplast precursor, putative, expressed	1e-108	AT5G48220.3	Aldolase-type TIM barrel family protein	GO:0006568	tryptophan metabolic process	0.185585	5.36935
OsAffx.8109.1.S1_at	LOC_Os10g29150	MBTB46 - Bric-a-Brac, Tramtrack, Broad Complex BTB domain with Meprin and TRAF Homology MATH domain, expressed	8e-60	AT3G06190.2	BTB-POZ and MATH domain 2	GO:0042631	cellular response to water deprivation	0.646409	0.911776
OsAffx.8109.1.S1_at	LOC_Os10g29150	MBTB46 - Bric-a-Brac, Tramtrack, Broad Complex BTB domain with Meprin and TRAF Homology MATH domain, expressed	8e-60	AT3G06190.2	BTB-POZ and MATH domain 2	GO:0071472	cellular response to salt stress	0.330266	1.72586
OsAffx.8109.1.S1_at	LOC_Os10g29150	MBTB46 - Bric-a-Brac, Tramtrack, Broad Complex BTB domain with Meprin and TRAF Homology MATH domain, expressed	8e-60	AT3G06190.2	BTB-POZ and MATH domain 2	GO:0000956	nuclear-transcribed mRNA catabolic process	0.764824	0.721256
OsAffx.8109.1.S1_at	LOC_Os10g29150	MBTB46 - Bric-a-Brac, Tramtrack, Broad Complex BTB domain with Meprin and TRAF Homology MATH domain, expressed	8e-60	AT3G06190.2	BTB-POZ and MATH domain 2	GO:0006970	response to osmotic stress	0.288711	1.41299
Os.53941.1.S1_at	LOC_Os09g16540	protein kinase, putative, expressed	4e-122	AT5G10530.1	Concanavalin A-like lectin protein kinase family protein	GO:0009719	response to endogenous stimulus	0.000144029	1.72991
Os.53941.1.S1_at	LOC_Os09g16540	protein kinase, putative, expressed	4e-122	AT5G10530.1	Concanavalin A-like lectin protein kinase family protein	GO:0009987	cellular process	0.228152	1.14409
Os.53941.1.S1_at	LOC_Os09g16540	protein kinase, putative, expressed	4e-122	AT5G10530.1	Concanavalin A-like lectin protein kinase family protein	GO:0006468	protein phosphorylation	0.0699798	1.33688
Os.52563.1.S1_at	LOC_Os02g40200	receptor-like protein kinase precursor, putative, expressed	0	AT3G47570.1	Leucine-rich repeat protein kinase family protein	GO:0009719	response to endogenous stimulus	0.000144029	1.72991
Os.52563.1.S1_at	LOC_Os02g40200	receptor-like protein kinase precursor, putative, expressed	0	AT3G47570.1	Leucine-rich repeat protein kinase family protein	GO:0006950	response to stress	0.0111724	1.33382
Os.52563.1.S1_at	LOC_Os02g40200	receptor-like protein kinase precursor, putative, expressed	0	AT3G47570.1	Leucine-rich repeat protein kinase family protein	GO:0030154	cell differentiation	0.106207	1.50651
Os.52563.1.S1_at	LOC_Os02g40200	receptor-like protein kinase precursor, putative, expressed	0	AT3G47570.1	Leucine-rich repeat protein kinase family protein	GO:0007165	signal transduction	0.0420247	1.32803
Os.52563.1.S1_at	LOC_Os02g40200	receptor-like protein kinase precursor, putative, expressed	0	AT3G47570.1	Leucine-rich repeat protein kinase family protein	GO:0009605	response to external stimulus	0.057052	1.47657
Os.52563.1.S1_at	LOC_Os02g40200	receptor-like protein kinase precursor, putative, expressed	0	AT3G47570.1	Leucine-rich repeat protein kinase family protein	GO:0006468	protein phosphorylation	0.0699798	1.33688
Os.52563.1.S1_at	LOC_Os02g40200	receptor-like protein kinase precursor, putative, expressed	0	AT3G47570.1	Leucine-rich repeat protein kinase family protein	GO:0007169	transmembrane receptor protein tyrosine kinase signaling pathway	0.101636	1.81865
Os.52563.1.S1_at	LOC_Os02g40200	receptor-like protein kinase precursor, putative, expressed	0	AT3G47570.1	Leucine-rich repeat protein kinase family protein	GO:0019538	protein metabolic process	0.290043	1.14295
Os.52563.1.S1_at	LOC_Os02g40200	receptor-like protein kinase precursor, putative, expressed	0	AT3G47570.1	Leucine-rich repeat protein kinase family protein	GO:0006464	cellular protein modification process	0.0418982	1.37965
OsAffx.25921.2.S1_at	LOC_Os04g08200	conserved hypothetical protein	5e-35	AT5G45540.1	Protein of unknown function (DUF594)	GO:0008150	biological_process	0.707463	0.946105
Os.27635.2.S1_at	LOC_Os01g51710	zinc knuckle domain containing protein, expressed	5e-108	AT5G20220.2	zinc knuckle (CCHC-type) family protein	GO:0006457	protein folding	0.894961	0.62922
OsAffx.25247.2.S1_x_at	LOC_Os03g27210	LOL3, putative, expressed	3e-95	AT1G02170.1	Metacaspase AtMCP1b. Arginine/lysine-specific cysteine protease activity. Induces apoptosis in yeast. Contains Pfam profile PF00656: ICE-like protease (caspase) p20 domain	GO:0009697	salicylic acid biosynthetic process	0.215806	1.38509
OsAffx.25247.2.S1_x_at	LOC_Os03g27210	LOL3, putative, expressed	3e-95	AT1G02170.1	Metacaspase AtMCP1b. Arginine/lysine-specific cysteine protease activity. Induces apoptosis in yeast. Contains Pfam profile PF00656: ICE-like protease (caspase) p20 domain	GO:0009987	cellular process	0.228152	1.14409
OsAffx.25247.2.S1_x_at	LOC_Os03g27210	LOL3, putative, expressed	3e-95	AT1G02170.1	Metacaspase AtMCP1b. Arginine/lysine-specific cysteine protease activity. Induces apoptosis in yeast. Contains Pfam profile PF00656: ICE-like protease (caspase) p20 domain	GO:0006952	defense response	0.00198175	1.94795
OsAffx.25247.2.S1_x_at	LOC_Os03g27210	LOL3, putative, expressed	3e-95	AT1G02170.1	Metacaspase AtMCP1b. Arginine/lysine-specific cysteine protease activity. Induces apoptosis in yeast. Contains Pfam profile PF00656: ICE-like protease (caspase) p20 domain	GO:0006917	induction of apoptosis	0.115899	9.66482
OsAffx.25247.2.S1_x_at	LOC_Os03g27210	LOL3, putative, expressed	3e-95	AT1G02170.1	Metacaspase AtMCP1b. Arginine/lysine-specific cysteine protease activity. Induces apoptosis in yeast. Contains Pfam profile PF00656: ICE-like protease (caspase) p20 domain	GO:0030968	endoplasmic reticulum unfolded protein response	0.775619	0.732184
OsAffx.25247.2.S1_x_at	LOC_Os03g27210	LOL3, putative, expressed	3e-95	AT1G02170.1	Metacaspase AtMCP1b. Arginine/lysine-specific cysteine protease activity. Induces apoptosis in yeast. Contains Pfam profile PF00656: ICE-like protease (caspase) p20 domain	GO:0043069	negative regulation of programmed cell death	0.412615	1.16913
OsAffx.25247.2.S1_x_at	LOC_Os03g27210	LOL3, putative, expressed	3e-95	AT1G02170.1	Metacaspase AtMCP1b. Arginine/lysine-specific cysteine protease activity. Induces apoptosis in yeast. Contains Pfam profile PF00656: ICE-like protease (caspase) p20 domain	GO:0043068	positive regulation of programmed cell death	0.265003	3.45172
OsAffx.25247.2.S1_x_at	LOC_Os03g27210	LOL3, putative, expressed	3e-95	AT1G02170.1	Metacaspase AtMCP1b. Arginine/lysine-specific cysteine protease activity. Induces apoptosis in yeast. Contains Pfam profile PF00656: ICE-like protease (caspase) p20 domain	GO:0006944	cellular membrane fusion	0.640769	0.914652
OsAffx.25247.2.S1_x_at	LOC_Os03g27210	LOL3, putative, expressed	3e-95	AT1G02170.1	Metacaspase AtMCP1b. Arginine/lysine-specific cysteine protease activity. Induces apoptosis in yeast. Contains Pfam profile PF00656: ICE-like protease (caspase) p20 domain	GO:0045087	innate immune response	0.71068	0.805402
OsAffx.25247.2.S1_x_at	LOC_Os03g27210	LOL3, putative, expressed	3e-95	AT1G02170.1	Metacaspase AtMCP1b. Arginine/lysine-specific cysteine protease activity. Induces apoptosis in yeast. Contains Pfam profile PF00656: ICE-like protease (caspase) p20 domain	GO:0031348	negative regulation of defense response	0.623067	0.932298
OsAffx.25247.2.S1_x_at	LOC_Os03g27210	LOL3, putative, expressed	3e-95	AT1G02170.1	Metacaspase AtMCP1b. Arginine/lysine-specific cysteine protease activity. Induces apoptosis in yeast. Contains Pfam profile PF00656: ICE-like protease (caspase) p20 domain	GO:0006612	protein targeting to membrane	0.215657	1.31793
OsAffx.25247.2.S1_x_at	LOC_Os03g27210	LOL3, putative, expressed	3e-95	AT1G02170.1	Metacaspase AtMCP1b. Arginine/lysine-specific cysteine protease activity. Induces apoptosis in yeast. Contains Pfam profile PF00656: ICE-like protease (caspase) p20 domain	GO:0006508	proteolysis	0.225624	1.25314
OsAffx.25247.2.S1_x_at	LOC_Os03g27210	LOL3, putative, expressed	3e-95	AT1G02170.1	Metacaspase AtMCP1b. Arginine/lysine-specific cysteine protease activity. Induces apoptosis in yeast. Contains Pfam profile PF00656: ICE-like protease (caspase) p20 domain	GO:0009863	salicylic acid mediated signaling pathway	0.514954	1.07387
OsAffx.25247.2.S1_x_at	LOC_Os03g27210	LOL3, putative, expressed	3e-95	AT1G02170.1	Metacaspase AtMCP1b. Arginine/lysine-specific cysteine protease activity. Induces apoptosis in yeast. Contains Pfam profile PF00656: ICE-like protease (caspase) p20 domain	GO:0010363	regulation of plant-type hypersensitive response	0.226026	1.30312
OsAffx.25247.2.S1_x_at	LOC_Os03g27210	LOL3, putative, expressed	3e-95	AT1G02170.1	Metacaspase AtMCP1b. Arginine/lysine-specific cysteine protease activity. Induces apoptosis in yeast. Contains Pfam profile PF00656: ICE-like protease (caspase) p20 domain	GO:0019538	protein metabolic process	0.290043	1.14295
Os.6651.1.S1_at	LOC_Os07g43670	ribonuclease T2 family domain containing protein, expressed	2e-56	AT2G02990.1	member of the ribonuclease T2 family, responds to inorganic phosphate starvation, and inhibits production of anthocyanin. Also involved in wound-induced signaling independent of jasmonic acid.	GO:0009718	anthocyanin-containing compound biosynthetic process	0.345081	1.66635
Os.6651.1.S1_at	LOC_Os07g43670	ribonuclease T2 family domain containing protein, expressed	2e-56	AT2G02990.1	member of the ribonuclease T2 family, responds to inorganic phosphate starvation, and inhibits production of anthocyanin. Also involved in wound-induced signaling independent of jasmonic acid.	GO:0007568	aging	0.00709279	4.47446
Os.6651.1.S1_at	LOC_Os07g43670	ribonuclease T2 family domain containing protein, expressed	2e-56	AT2G02990.1	member of the ribonuclease T2 family, responds to inorganic phosphate starvation, and inhibits production of anthocyanin. Also involved in wound-induced signaling independent of jasmonic acid.	GO:0009611	response to wounding	0.591709	0.962206
Os.6651.1.S1_at	LOC_Os07g43670	ribonuclease T2 family domain containing protein, expressed	2e-56	AT2G02990.1	member of the ribonuclease T2 family, responds to inorganic phosphate starvation, and inhibits production of anthocyanin. Also involved in wound-induced signaling independent of jasmonic acid.	GO:0006950	response to stress	0.0111724	1.33382
Os.6651.1.S1_at	LOC_Os07g43670	ribonuclease T2 family domain containing protein, expressed	2e-56	AT2G02990.1	member of the ribonuclease T2 family, responds to inorganic phosphate starvation, and inhibits production of anthocyanin. Also involved in wound-induced signaling independent of jasmonic acid.	GO:0009991	response to extracellular stimulus	0.684429	0.847792
Os.6651.1.S1_at	LOC_Os07g43670	ribonuclease T2 family domain containing protein, expressed	2e-56	AT2G02990.1	member of the ribonuclease T2 family, responds to inorganic phosphate starvation, and inhibits production of anthocyanin. Also involved in wound-induced signaling independent of jasmonic acid.	GO:0006865	amino acid transport	0.527552	1.05626
Os.6651.1.S1_at	LOC_Os07g43670	ribonuclease T2 family domain containing protein, expressed	2e-56	AT2G02990.1	member of the ribonuclease T2 family, responds to inorganic phosphate starvation, and inhibits production of anthocyanin. Also involved in wound-induced signaling independent of jasmonic acid.	GO:0008150	biological_process	0.707463	0.946105
Os.6651.1.S1_at	LOC_Os07g43670	ribonuclease T2 family domain containing protein, expressed	2e-56	AT2G02990.1	member of the ribonuclease T2 family, responds to inorganic phosphate starvation, and inhibits production of anthocyanin. Also involved in wound-induced signaling independent of jasmonic acid.	GO:0007154	cell communication	0.354568	1.34234
Os.6651.1.S1_at	LOC_Os07g43670	ribonuclease T2 family domain containing protein, expressed	2e-56	AT2G02990.1	member of the ribonuclease T2 family, responds to inorganic phosphate starvation, and inhibits production of anthocyanin. Also involved in wound-induced signaling independent of jasmonic acid.	GO:0015824	proline transport	0.517077	1.16444
Os.6651.1.S1_at	LOC_Os07g43670	ribonuclease T2 family domain containing protein, expressed	2e-56	AT2G02990.1	member of the ribonuclease T2 family, responds to inorganic phosphate starvation, and inhibits production of anthocyanin. Also involved in wound-induced signaling independent of jasmonic acid.	GO:0016036	cellular response to phosphate starvation	0.75767	0.732184
Os.6651.1.S1_at	LOC_Os07g43670	ribonuclease T2 family domain containing protein, expressed	2e-56	AT2G02990.1	member of the ribonuclease T2 family, responds to inorganic phosphate starvation, and inhibits production of anthocyanin. Also involved in wound-induced signaling independent of jasmonic acid.	GO:0009867	jasmonic acid mediated signaling pathway	0.144457	1.50075
OsAffx.31213.1.S1_x_at	LOC_Os11g29970	NB-ARC domain containing protein, expressed	7e-89	AT3G14470.1	NB-ARC domain-containing disease resistance protein	GO:0009697	salicylic acid biosynthetic process	0.215806	1.38509
OsAffx.31213.1.S1_x_at	LOC_Os11g29970	NB-ARC domain containing protein, expressed	7e-89	AT3G14470.1	NB-ARC domain-containing disease resistance protein	GO:0009627	systemic acquired resistance	0.357569	1.18506
OsAffx.31213.1.S1_x_at	LOC_Os11g29970	NB-ARC domain containing protein, expressed	7e-89	AT3G14470.1	NB-ARC domain-containing disease resistance protein	GO:0006950	response to stress	0.0111724	1.33382
OsAffx.31213.1.S1_x_at	LOC_Os11g29970	NB-ARC domain containing protein, expressed	7e-89	AT3G14470.1	NB-ARC domain-containing disease resistance protein	GO:0006952	defense response	0.00198175	1.94795
Os.32122.1.S1_x_at	LOC_Os01g65490	DNA binding protein, putative, expressed	4e-115	AT1G10280.1	Core-2/I-branching beta-1,6-N-acetylglucosaminyltransferase family protein	GO:0008150	biological_process	0.707463	0.946105
OsAffx.30731.1.S1_at	LOC_Os10g40120	U-box domain containing protein, expressed	4e-42	AT3G61390.2	RING/U-box superfamily protein	GO:0016567	protein ubiquitination	0.540903	1.01735
OsAffx.30731.1.S1_at	LOC_Os10g40120	U-box domain containing protein, expressed	4e-42	AT3G61390.2	RING/U-box superfamily protein	GO:0006412	translation	0.931465	0.617279
OsAffx.31389.1.S1_at	LOC_Os11g39600	resistance protein, putative	3e-13	AT3G46530.1	Confers resistance to the biotrophic oomycete, Peronospora parasitica. Encodes an NBS-LRR type R protein with a putative amino-terminal leucine zipper. Fungal protein ATR13 induces RPP13 gene expression and disease resistance.	GO:0006950	response to stress	0.0111724	1.33382
OsAffx.31389.1.S1_at	LOC_Os11g39600	resistance protein, putative	3e-13	AT3G46530.1	Confers resistance to the biotrophic oomycete, Peronospora parasitica. Encodes an NBS-LRR type R protein with a putative amino-terminal leucine zipper. Fungal protein ATR13 induces RPP13 gene expression and disease resistance.	GO:0009814	defense response, incompatible interaction	0.876186	0.478457
OsAffx.31389.1.S1_at	LOC_Os11g39600	resistance protein, putative	3e-13	AT3G46530.1	Confers resistance to the biotrophic oomycete, Peronospora parasitica. Encodes an NBS-LRR type R protein with a putative amino-terminal leucine zipper. Fungal protein ATR13 induces RPP13 gene expression and disease resistance.	GO:0006952	defense response	0.00198175	1.94795
OsAffx.31389.1.S1_at	LOC_Os11g39600	resistance protein, putative	3e-13	AT3G46530.1	Confers resistance to the biotrophic oomycete, Peronospora parasitica. Encodes an NBS-LRR type R protein with a putative amino-terminal leucine zipper. Fungal protein ATR13 induces RPP13 gene expression and disease resistance.	GO:0009626	plant-type hypersensitive response	0.591808	0.971339
OsAffx.26659.1.S1_x_at	LOC_Os04g58760	membrane associated DUF588 domain containing protein, putative, expressed	1e-40	AT5G15290.1	Uncharacterised protein family (UPF0497)	GO:0042545	cell wall modification	0.610219	0.976245
OsAffx.26659.1.S1_x_at	LOC_Os04g58760	membrane associated DUF588 domain containing protein, putative, expressed	1e-40	AT5G15290.1	Uncharacterised protein family (UPF0497)	GO:0007047	cellular cell wall organization	0.0387096	1.89845
OsAffx.26659.1.S1_x_at	LOC_Os04g58760	membrane associated DUF588 domain containing protein, putative, expressed	1e-40	AT5G15290.1	Uncharacterised protein family (UPF0497)	GO:0007043	cell-cell junction assembly	0.078845	16.108
Os.51255.1.S1_x_at	LOC_Os10g37840	CCB2, putative, expressed	2e-17	AT5G52110.2	Protein of unknown function (DUF2930)	GO:0010207	photosystem II assembly	0.377465	1.29729
Os.51255.1.S1_x_at	LOC_Os10g37840	CCB2, putative, expressed	2e-17	AT5G52110.2	Protein of unknown function (DUF2930)	GO:0010190	cytochrome b6f complex assembly	0.168698	6.04052
OsAffx.15447.1.S1_at	LOC_Os06g16000	UDP-glucoronosyl and UDP-glucosyl transferase, putative, expressed	3e-83	AT5G14860.1	UDP-Glycosyltransferase superfamily protein	GO:0008152	metabolic process	0.224165	1.14667
OsAffx.5079.1.S1_at	LOC_Os06g41880	OsSub51 - Putative Subtilisin homologue, expressed	4e-152	AT2G04160.1	isolated from differential screening of a cDNA library from auxin-treated root culture. encodes a protein similar to subtilisin-like serine protease which is believed to be active outside the plant cell.	GO:0009987	cellular process	0.228152	1.14409
OsAffx.5079.1.S1_at	LOC_Os06g41880	OsSub51 - Putative Subtilisin homologue, expressed	4e-152	AT2G04160.1	isolated from differential screening of a cDNA library from auxin-treated root culture. encodes a protein similar to subtilisin-like serine protease which is believed to be active outside the plant cell.	GO:0010102	lateral root morphogenesis	0.294553	3.02026
OsAffx.5079.1.S1_at	LOC_Os06g41880	OsSub51 - Putative Subtilisin homologue, expressed	4e-152	AT2G04160.1	isolated from differential screening of a cDNA library from auxin-treated root culture. encodes a protein similar to subtilisin-like serine protease which is believed to be active outside the plant cell.	GO:0043086	negative regulation of catalytic activity	0.0524464	2.97379
OsAffx.5079.1.S1_at	LOC_Os06g41880	OsSub51 - Putative Subtilisin homologue, expressed	4e-152	AT2G04160.1	isolated from differential screening of a cDNA library from auxin-treated root culture. encodes a protein similar to subtilisin-like serine protease which is believed to be active outside the plant cell.	GO:0008152	metabolic process	0.224165	1.14667
OsAffx.5079.1.S1_at	LOC_Os06g41880	OsSub51 - Putative Subtilisin homologue, expressed	4e-152	AT2G04160.1	isolated from differential screening of a cDNA library from auxin-treated root culture. encodes a protein similar to subtilisin-like serine protease which is believed to be active outside the plant cell.	GO:0009733	response to auxin stimulus	0.168319	1.44683
OsAffx.5079.1.S1_at	LOC_Os06g41880	OsSub51 - Putative Subtilisin homologue, expressed	4e-152	AT2G04160.1	isolated from differential screening of a cDNA library from auxin-treated root culture. encodes a protein similar to subtilisin-like serine protease which is believed to be active outside the plant cell.	GO:0006508	proteolysis	0.225624	1.25314
OsAffx.5079.1.S1_at	LOC_Os06g41880	OsSub51 - Putative Subtilisin homologue, expressed	4e-152	AT2G04160.1	isolated from differential screening of a cDNA library from auxin-treated root culture. encodes a protein similar to subtilisin-like serine protease which is believed to be active outside the plant cell.	GO:0019761	glucosinolate biosynthetic process	0.964316	0.298297
OsAffx.5079.1.S1_at	LOC_Os06g41880	OsSub51 - Putative Subtilisin homologue, expressed	4e-152	AT2G04160.1	isolated from differential screening of a cDNA library from auxin-treated root culture. encodes a protein similar to subtilisin-like serine protease which is believed to be active outside the plant cell.	GO:0019538	protein metabolic process	0.290043	1.14295
OsAffx.26357.1.S1_at	LOC_Os04g36830	DUF567 domain containing protein, putative, expressed	9e-54	AT2G05910.1	Protein of unknown function (DUF567)	GO:0008150	biological_process	0.707463	0.946105
Os.36470.1.S1_at	LOC_Os07g15320	leaf senescence related protein, putative, expressed	4e-81	AT1G70230.1	Encodes a member of the TBL (TRICHOME BIREFRINGENCE-LIKE) gene family containing a plant-specific DUF231 (domain of unknown function) domain. TBL gene family has 46 members, two of which (TBR/AT5G06700 and TBL3/AT5G01360) have been shown to be involved in the synthesis and deposition of secondary wall cellulose, presumably by influencing the esterification state of pectic polymers. A nomenclature…	GO:0008150	biological_process	0.707463	0.946105
Os.36470.1.S1_at	LOC_Os07g15320	leaf senescence related protein, putative, expressed	4e-81	AT1G70230.1	Encodes a member of the TBL (TRICHOME BIREFRINGENCE-LIKE) gene family containing a plant-specific DUF231 (domain of unknown function) domain. TBL gene family has 46 members, two of which (TBR/AT5G06700 and TBL3/AT5G01360) have been shown to be involved in the synthesis and deposition of secondary wall cellulose, presumably by influencing the esterification state of pectic polymers. A nomenclature…	GO:0009628	response to abiotic stimulus	0.45079	1.04047
Os.36470.1.S1_at	LOC_Os07g15320	leaf senescence related protein, putative, expressed	4e-81	AT1G70230.1	Encodes a member of the TBL (TRICHOME BIREFRINGENCE-LIKE) gene family containing a plant-specific DUF231 (domain of unknown function) domain. TBL gene family has 46 members, two of which (TBR/AT5G06700 and TBL3/AT5G01360) have been shown to be involved in the synthesis and deposition of secondary wall cellulose, presumably by influencing the esterification state of pectic polymers. A nomenclature…	GO:0006950	response to stress	0.0111724	1.33382
Os.36470.1.S1_at	LOC_Os07g15320	leaf senescence related protein, putative, expressed	4e-81	AT1G70230.1	Encodes a member of the TBL (TRICHOME BIREFRINGENCE-LIKE) gene family containing a plant-specific DUF231 (domain of unknown function) domain. TBL gene family has 46 members, two of which (TBR/AT5G06700 and TBL3/AT5G01360) have been shown to be involved in the synthesis and deposition of secondary wall cellulose, presumably by influencing the esterification state of pectic polymers. A nomenclature…	GO:0010167	response to nitrate	0.0115293	2.42835
Os.36470.1.S1_at	LOC_Os07g15320	leaf senescence related protein, putative, expressed	4e-81	AT1G70230.1	Encodes a member of the TBL (TRICHOME BIREFRINGENCE-LIKE) gene family containing a plant-specific DUF231 (domain of unknown function) domain. TBL gene family has 46 members, two of which (TBR/AT5G06700 and TBL3/AT5G01360) have been shown to be involved in the synthesis and deposition of secondary wall cellulose, presumably by influencing the esterification state of pectic polymers. A nomenclature…	GO:0015706	nitrate transport	0.0193579	2.22692
Os.36470.1.S1_at	LOC_Os07g15320	leaf senescence related protein, putative, expressed	4e-81	AT1G70230.1	Encodes a member of the TBL (TRICHOME BIREFRINGENCE-LIKE) gene family containing a plant-specific DUF231 (domain of unknown function) domain. TBL gene family has 46 members, two of which (TBR/AT5G06700 and TBL3/AT5G01360) have been shown to be involved in the synthesis and deposition of secondary wall cellulose, presumably by influencing the esterification state of pectic polymers. A nomenclature…	GO:0010411	xyloglucan metabolic process	0.218336	4.3931
OsAffx.26144.3.S1_s_at	LOC_Os06g30700	transposon protein, putative, unclassified, expressed	2e-125	AT1G04910.1	O-fucosyltransferase family protein	GO:0008150	biological_process	0.707463	0.946105
Os.18911.1.S1_at	LOC_Os01g74660	dihydroflavonol-4-reductase, putative, expressed	6e-101	AT2G02400.1	NAD(P)-binding Rossmann-fold superfamily protein	GO:0006520	cellular amino acid metabolic process	0.0388962	1.51605
Os.18911.1.S1_at	LOC_Os01g74660	dihydroflavonol-4-reductase, putative, expressed	6e-101	AT2G02400.1	NAD(P)-binding Rossmann-fold superfamily protein	GO:0009058	biosynthetic process	0.0236902	1.45484
Os.18911.1.S1_at	LOC_Os01g74660	dihydroflavonol-4-reductase, putative, expressed	6e-101	AT2G02400.1	NAD(P)-binding Rossmann-fold superfamily protein	GO:0019748	secondary metabolic process	0.0073504	1.76882
Os.18911.1.S1_at	LOC_Os01g74660	dihydroflavonol-4-reductase, putative, expressed	6e-101	AT2G02400.1	NAD(P)-binding Rossmann-fold superfamily protein	GO:0009809	lignin biosynthetic process	0.227895	1.85862
Os.18911.1.S1_at	LOC_Os01g74660	dihydroflavonol-4-reductase, putative, expressed	6e-101	AT2G02400.1	NAD(P)-binding Rossmann-fold superfamily protein	GO:0008152	metabolic process	0.224165	1.14667
Os.18911.1.S1_at	LOC_Os01g74660	dihydroflavonol-4-reductase, putative, expressed	6e-101	AT2G02400.1	NAD(P)-binding Rossmann-fold superfamily protein	GO:0044237	cellular metabolic process	0.370846	1.39397
OsAffx.19547.1.S1_at	LOC_Os12g07980	RNA polymerases N 8 kDa subunit, putative, expressed	2e-24	AT1G61700.1	Protein of unknown function that is homologous to the At1g11475 locus that encodes a non-catalytic subunit common to nuclear DNA-dependent RNA polymerases II, IV and V. Homologous to budding yeast RPB10.	GO:0006355	regulation of transcription, DNA-dependent	0.632753	0.953596
OsAffx.19547.1.S1_at	LOC_Os12g07980	RNA polymerases N 8 kDa subunit, putative, expressed	2e-24	AT1G61700.1	Protein of unknown function that is homologous to the At1g11475 locus that encodes a non-catalytic subunit common to nuclear DNA-dependent RNA polymerases II, IV and V. Homologous to budding yeast RPB10.	GO:0006351	transcription, DNA-dependent	0.590678	0.971052
OsAffx.17885.1.S1_x_at	LOC_Os09g25000	spotted leaf 11, putative, expressed	2e-111	AT4G31890.2	ARM repeat superfamily protein	GO:0008150	biological_process	0.707463	0.946105
Os.53682.1.S1_at	LOC_Os08g14850	resistance protein, putative, expressed	2e-24	AT3G07040.1	Contains an N-terminal tripartite nucleotide binding site and a C-terminal tandem array of leucine-rich repeats. Confers resistance to Pseudomonas syringae strains that carry the avirulence genes avrB and avrRpm1.	GO:0006950	response to stress	0.0111724	1.33382
Os.53682.1.S1_at	LOC_Os08g14850	resistance protein, putative, expressed	2e-24	AT3G07040.1	Contains an N-terminal tripartite nucleotide binding site and a C-terminal tandem array of leucine-rich repeats. Confers resistance to Pseudomonas syringae strains that carry the avirulence genes avrB and avrRpm1.	GO:0006915	apoptotic process	0.324586	1.26692
Os.53682.1.S1_at	LOC_Os08g14850	resistance protein, putative, expressed	2e-24	AT3G07040.1	Contains an N-terminal tripartite nucleotide binding site and a C-terminal tandem array of leucine-rich repeats. Confers resistance to Pseudomonas syringae strains that carry the avirulence genes avrB and avrRpm1.	GO:0006952	defense response	0.00198175	1.94795
Os.53682.1.S1_at	LOC_Os08g14850	resistance protein, putative, expressed	2e-24	AT3G07040.1	Contains an N-terminal tripartite nucleotide binding site and a C-terminal tandem array of leucine-rich repeats. Confers resistance to Pseudomonas syringae strains that carry the avirulence genes avrB and avrRpm1.	GO:0009626	plant-type hypersensitive response	0.591808	0.971339
OsAffx.6033.1.S1_at	LOC_Os08g35510	cytochrome P450, putative	3e-112	AT5G07990.1	Required for flavonoid 3' hydroxylase activity.	GO:0009718	anthocyanin-containing compound biosynthetic process	0.345081	1.66635
OsAffx.6033.1.S1_at	LOC_Os08g35510	cytochrome P450, putative	3e-112	AT5G07990.1	Required for flavonoid 3' hydroxylase activity.	GO:0009744	response to sucrose stimulus	0.639977	0.911776
OsAffx.6033.1.S1_at	LOC_Os08g35510	cytochrome P450, putative	3e-112	AT5G07990.1	Required for flavonoid 3' hydroxylase activity.	GO:0009411	response to UV	0.66271	0.92931
OsAffx.6033.1.S1_at	LOC_Os08g35510	cytochrome P450, putative	3e-112	AT5G07990.1	Required for flavonoid 3' hydroxylase activity.	GO:0006520	cellular amino acid metabolic process	0.0388962	1.51605
OsAffx.6033.1.S1_at	LOC_Os08g35510	cytochrome P450, putative	3e-112	AT5G07990.1	Required for flavonoid 3' hydroxylase activity.	GO:0009058	biosynthetic process	0.0236902	1.45484
OsAffx.6033.1.S1_at	LOC_Os08g35510	cytochrome P450, putative	3e-112	AT5G07990.1	Required for flavonoid 3' hydroxylase activity.	GO:0019748	secondary metabolic process	0.0073504	1.76882
OsAffx.6033.1.S1_at	LOC_Os08g35510	cytochrome P450, putative	3e-112	AT5G07990.1	Required for flavonoid 3' hydroxylase activity.	GO:0006950	response to stress	0.0111724	1.33382
OsAffx.6033.1.S1_at	LOC_Os08g35510	cytochrome P450, putative	3e-112	AT5G07990.1	Required for flavonoid 3' hydroxylase activity.	GO:0009813	flavonoid biosynthetic process	0.868361	0.493103
OsAffx.6033.1.S1_at	LOC_Os08g35510	cytochrome P450, putative	3e-112	AT5G07990.1	Required for flavonoid 3' hydroxylase activity.	GO:0010224	response to UV-B	0.910692	0.413027
OsAffx.6033.1.S1_at	LOC_Os08g35510	cytochrome P450, putative	3e-112	AT5G07990.1	Required for flavonoid 3' hydroxylase activity.	GO:0009628	response to abiotic stimulus	0.45079	1.04047
OsAffx.6033.1.S1_at	LOC_Os08g35510	cytochrome P450, putative	3e-112	AT5G07990.1	Required for flavonoid 3' hydroxylase activity.	GO:0009733	response to auxin stimulus	0.168319	1.44683
OsAffx.6033.1.S1_at	LOC_Os08g35510	cytochrome P450, putative	3e-112	AT5G07990.1	Required for flavonoid 3' hydroxylase activity.	GO:0055114	oxidation-reduction process	0.0513279	1.38549
OsAffx.14723.1.S1_at	LOC_Os05g16170	conserved hypothetical protein	1e-21	AT4G31360.1	selenium binding protein	GO:0045454	cell redox homeostasis	0.76127	0.726679
Os.13874.4.S1_at	LOC_Os07g36130	core histone H2A/H2B/H3/H4, putative, expressed	4e-62	AT4G27230.2	Encodes HTA2, a histone H2A protein.	GO:0006334	nucleosome assembly	0.292855	1.89506
Os.24707.1.A1_at	LOC_Os07g34130	TBC domain containing protein, expressed	1e-159	AT4G27100.2	Ypt/Rab-GAP domain of gyp1p superfamily protein	GO:0032313	regulation of Rab GTPase activity	0.336659	2.54337
Os.7852.2.S1_at	LOC_Os07g45320	COX VIIa, putative, expressed	2e-22	AT4G21105.2	cytochrome-c oxidases;electron carriers	GO:0006623	protein targeting to vacuole	0.493614	1.10455
OsAffx.17885.1.S1_at	LOC_Os09g25000	spotted leaf 11, putative, expressed	2e-111	AT4G31890.2	ARM repeat superfamily protein	GO:0008150	biological_process	0.707463	0.946105
Os.56236.1.S1_at	LOC_Os08g38092	abhydrolase domain-containing protein FAM108C1, putative, expressed	1e-120	AT3G01690.1	alpha/beta-Hydrolases superfamily protein	GO:0019344	cysteine biosynthetic process	0.748795	0.76705
Os.56236.1.S1_at	LOC_Os08g38092	abhydrolase domain-containing protein FAM108C1, putative, expressed	1e-120	AT3G01690.1	alpha/beta-Hydrolases superfamily protein	GO:0008284	positive regulation of cell proliferation	0.478494	1.25517
Os.8978.2.S1_at	LOC_Os01g64810	zinc finger DHHC domain-containing protein, putative, expressed	3e-134	AT4G24630.1	DHHC-type zinc finger family protein	GO:0007275	multicellular organismal development	0.333791	1.17625
Os.8978.2.S1_at	LOC_Os01g64810	zinc finger DHHC domain-containing protein, putative, expressed	3e-134	AT4G24630.1	DHHC-type zinc finger family protein	GO:0048573	photoperiodism, flowering	0.932882	0.368886
Os.23417.1.A1_at	LOC_Os06g20920	SAM dependent carboxyl methyltransferase, putative, expressed	1e-53	AT4G36470.1	S-adenosyl-L-methionine-dependent methyltransferases superfamily protein	GO:0006629	lipid metabolic process	0.425558	1.08246
Os.23417.1.A1_at	LOC_Os06g20920	SAM dependent carboxyl methyltransferase, putative, expressed	1e-53	AT4G36470.1	S-adenosyl-L-methionine-dependent methyltransferases superfamily protein	GO:0009719	response to endogenous stimulus	0.000144029	1.72991
Os.23417.1.A1_at	LOC_Os06g20920	SAM dependent carboxyl methyltransferase, putative, expressed	1e-53	AT4G36470.1	S-adenosyl-L-methionine-dependent methyltransferases superfamily protein	GO:0009058	biosynthetic process	0.0236902	1.45484
Os.23417.1.A1_at	LOC_Os06g20920	SAM dependent carboxyl methyltransferase, putative, expressed	1e-53	AT4G36470.1	S-adenosyl-L-methionine-dependent methyltransferases superfamily protein	GO:0009987	cellular process	0.228152	1.14409
Os.23417.1.A1_at	LOC_Os06g20920	SAM dependent carboxyl methyltransferase, putative, expressed	1e-53	AT4G36470.1	S-adenosyl-L-methionine-dependent methyltransferases superfamily protein	GO:0006950	response to stress	0.0111724	1.33382
Os.23417.1.A1_at	LOC_Os06g20920	SAM dependent carboxyl methyltransferase, putative, expressed	1e-53	AT4G36470.1	S-adenosyl-L-methionine-dependent methyltransferases superfamily protein	GO:0009607	response to biotic stimulus	0.0461941	1.37959
Os.23417.1.A1_at	LOC_Os06g20920	SAM dependent carboxyl methyltransferase, putative, expressed	1e-53	AT4G36470.1	S-adenosyl-L-methionine-dependent methyltransferases superfamily protein	GO:0007165	signal transduction	0.0420247	1.32803
Os.23417.1.A1_at	LOC_Os06g20920	SAM dependent carboxyl methyltransferase, putative, expressed	1e-53	AT4G36470.1	S-adenosyl-L-methionine-dependent methyltransferases superfamily protein	GO:0008150	biological_process	0.707463	0.946105
Os.23417.1.A1_at	LOC_Os06g20920	SAM dependent carboxyl methyltransferase, putative, expressed	1e-53	AT4G36470.1	S-adenosyl-L-methionine-dependent methyltransferases superfamily protein	GO:0009605	response to external stimulus	0.057052	1.47657
OsAffx.13346.1.S1_at	LOC_Os03g44650	glutaredoxin, putative, expressed	3e-46	AT5G01420.1	Glutaredoxin family protein	GO:0045454	cell redox homeostasis	0.76127	0.726679
Os.10619.1.S1_at	LOC_Os05g44770	receptor-like protein kinase 5 precursor, putative, expressed	0	AT5G25930.1	Protein kinase family protein with leucine-rich repeat domain	GO:0052542	defense response by callose deposition	0.633916	1.00675
Os.10619.1.S1_at	LOC_Os05g44770	receptor-like protein kinase 5 precursor, putative, expressed	0	AT5G25930.1	Protein kinase family protein with leucine-rich repeat domain	GO:0009719	response to endogenous stimulus	0.000144029	1.72991
Os.10619.1.S1_at	LOC_Os05g44770	receptor-like protein kinase 5 precursor, putative, expressed	0	AT5G25930.1	Protein kinase family protein with leucine-rich repeat domain	GO:0009738	abscisic acid mediated signaling pathway	0.373363	1.19953
Os.10619.1.S1_at	LOC_Os05g44770	receptor-like protein kinase 5 precursor, putative, expressed	0	AT5G25930.1	Protein kinase family protein with leucine-rich repeat domain	GO:0030154	cell differentiation	0.106207	1.50651
Os.10619.1.S1_at	LOC_Os05g44770	receptor-like protein kinase 5 precursor, putative, expressed	0	AT5G25930.1	Protein kinase family protein with leucine-rich repeat domain	GO:0035556	intracellular signal transduction	0.463088	1.15057
Os.10619.1.S1_at	LOC_Os05g44770	receptor-like protein kinase 5 precursor, putative, expressed	0	AT5G25930.1	Protein kinase family protein with leucine-rich repeat domain	GO:0002679	respiratory burst involved in defense response	0.59803	0.972969
Os.10619.1.S1_at	LOC_Os05g44770	receptor-like protein kinase 5 precursor, putative, expressed	0	AT5G25930.1	Protein kinase family protein with leucine-rich repeat domain	GO:0043069	negative regulation of programmed cell death	0.412615	1.16913
Os.10619.1.S1_at	LOC_Os05g44770	receptor-like protein kinase 5 precursor, putative, expressed	0	AT5G25930.1	Protein kinase family protein with leucine-rich repeat domain	GO:0006612	protein targeting to membrane	0.215657	1.31793
Os.10619.1.S1_at	LOC_Os05g44770	receptor-like protein kinase 5 precursor, putative, expressed	0	AT5G25930.1	Protein kinase family protein with leucine-rich repeat domain	GO:0009723	response to ethylene stimulus	0.469236	1.09828
Os.10619.1.S1_at	LOC_Os05g44770	receptor-like protein kinase 5 precursor, putative, expressed	0	AT5G25930.1	Protein kinase family protein with leucine-rich repeat domain	GO:0010363	regulation of plant-type hypersensitive response	0.226026	1.30312
Os.10619.1.S1_at	LOC_Os05g44770	receptor-like protein kinase 5 precursor, putative, expressed	0	AT5G25930.1	Protein kinase family protein with leucine-rich repeat domain	GO:0006950	response to stress	0.0111724	1.33382
Os.10619.1.S1_at	LOC_Os05g44770	receptor-like protein kinase 5 precursor, putative, expressed	0	AT5G25930.1	Protein kinase family protein with leucine-rich repeat domain	GO:0009607	response to biotic stimulus	0.0461941	1.37959
Os.10619.1.S1_at	LOC_Os05g44770	receptor-like protein kinase 5 precursor, putative, expressed	0	AT5G25930.1	Protein kinase family protein with leucine-rich repeat domain	GO:0007165	signal transduction	0.0420247	1.32803
Os.10619.1.S1_at	LOC_Os05g44770	receptor-like protein kinase 5 precursor, putative, expressed	0	AT5G25930.1	Protein kinase family protein with leucine-rich repeat domain	GO:0010200	response to chitin	0.550042	0.997516
Os.10619.1.S1_at	LOC_Os05g44770	receptor-like protein kinase 5 precursor, putative, expressed	0	AT5G25930.1	Protein kinase family protein with leucine-rich repeat domain	GO:0006944	cellular membrane fusion	0.640769	0.914652
Os.10619.1.S1_at	LOC_Os05g44770	receptor-like protein kinase 5 precursor, putative, expressed	0	AT5G25930.1	Protein kinase family protein with leucine-rich repeat domain	GO:0006468	protein phosphorylation	0.0699798	1.33688
Os.10619.1.S1_at	LOC_Os05g44770	receptor-like protein kinase 5 precursor, putative, expressed	0	AT5G25930.1	Protein kinase family protein with leucine-rich repeat domain	GO:0006464	cellular protein modification process	0.0418982	1.37965
Os.10619.1.S1_at	LOC_Os05g44770	receptor-like protein kinase 5 precursor, putative, expressed	0	AT5G25930.1	Protein kinase family protein with leucine-rich repeat domain	GO:0019538	protein metabolic process	0.290043	1.14295
OsAffx.24518.2.S1_x_at	LOC_Os02g30960	transposon protein, putative, Ac/Ds sub-class	2e-25	AT3G17450.1	hAT dimerisation domain-containing protein	GO:0008150	biological_process	0.707463	0.946105
OsAffx.11584.1.S1_at	LOC_Os01g53280	50S ribosomal protein L20, putative, expressed	2e-55	AT1G16740.1	Ribosomal protein L20	GO:0042254	ribosome biogenesis	0.896974	0.43931
OsAffx.11584.1.S1_at	LOC_Os01g53280	50S ribosomal protein L20, putative, expressed	2e-55	AT1G16740.1	Ribosomal protein L20	GO:0006412	translation	0.931465	0.617279
OsAffx.11584.1.S1_at	LOC_Os01g53280	50S ribosomal protein L20, putative, expressed	2e-55	AT1G16740.1	Ribosomal protein L20	GO:0016043	cellular component organization	0.821334	0.785178
Os.5248.1.S1_s_at	LOC_Os04g57880	heat shock protein DnaJ, putative, expressed	4e-104	AT5G23240.1	DNAJ heat shock N-terminal domain-containing protein	GO:0009987	cellular process	0.228152	1.14409
Os.5248.1.S1_s_at	LOC_Os04g57880	heat shock protein DnaJ, putative, expressed	4e-104	AT5G23240.1	DNAJ heat shock N-terminal domain-containing protein	GO:0006457	protein folding	0.894961	0.62922
Os.5248.1.S1_s_at	LOC_Os04g57880	heat shock protein DnaJ, putative, expressed	4e-104	AT5G23240.1	DNAJ heat shock N-terminal domain-containing protein	GO:0006950	response to stress	0.0111724	1.33382
Os.5248.1.S1_s_at	LOC_Os04g57880	heat shock protein DnaJ, putative, expressed	4e-104	AT5G23240.1	DNAJ heat shock N-terminal domain-containing protein	GO:0019538	protein metabolic process	0.290043	1.14295
Os.53963.1.S1_at	LOC_Os12g31620	disease resistance protein RPM1, putative, expressed	4e-112	AT3G07040.1	Contains an N-terminal tripartite nucleotide binding site and a C-terminal tandem array of leucine-rich repeats. Confers resistance to Pseudomonas syringae strains that carry the avirulence genes avrB and avrRpm1.	GO:0006950	response to stress	0.0111724	1.33382
Os.53963.1.S1_at	LOC_Os12g31620	disease resistance protein RPM1, putative, expressed	4e-112	AT3G07040.1	Contains an N-terminal tripartite nucleotide binding site and a C-terminal tandem array of leucine-rich repeats. Confers resistance to Pseudomonas syringae strains that carry the avirulence genes avrB and avrRpm1.	GO:0006915	apoptotic process	0.324586	1.26692
Os.53963.1.S1_at	LOC_Os12g31620	disease resistance protein RPM1, putative, expressed	4e-112	AT3G07040.1	Contains an N-terminal tripartite nucleotide binding site and a C-terminal tandem array of leucine-rich repeats. Confers resistance to Pseudomonas syringae strains that carry the avirulence genes avrB and avrRpm1.	GO:0006952	defense response	0.00198175	1.94795
Os.53963.1.S1_at	LOC_Os12g31620	disease resistance protein RPM1, putative, expressed	4e-112	AT3G07040.1	Contains an N-terminal tripartite nucleotide binding site and a C-terminal tandem array of leucine-rich repeats. Confers resistance to Pseudomonas syringae strains that carry the avirulence genes avrB and avrRpm1.	GO:0009626	plant-type hypersensitive response	0.591808	0.971339
Os.5037.1.S1_s_at	LOC_Os12g16010	sex determination protein tasselseed-2, putative, expressed	1e-65	AT4G03140.1	NAD(P)-binding Rossmann-fold superfamily protein	GO:0009719	response to endogenous stimulus	0.000144029	1.72991
Os.5037.1.S1_s_at	LOC_Os12g16010	sex determination protein tasselseed-2, putative, expressed	1e-65	AT4G03140.1	NAD(P)-binding Rossmann-fold superfamily protein	GO:0009987	cellular process	0.228152	1.14409
Os.5037.1.S1_s_at	LOC_Os12g16010	sex determination protein tasselseed-2, putative, expressed	1e-65	AT4G03140.1	NAD(P)-binding Rossmann-fold superfamily protein	GO:0009908	flower development	0.675209	0.875437
Os.5037.1.S1_s_at	LOC_Os12g16010	sex determination protein tasselseed-2, putative, expressed	1e-65	AT4G03140.1	NAD(P)-binding Rossmann-fold superfamily protein	GO:0007165	signal transduction	0.0420247	1.32803
Os.5037.1.S1_s_at	LOC_Os12g16010	sex determination protein tasselseed-2, putative, expressed	1e-65	AT4G03140.1	NAD(P)-binding Rossmann-fold superfamily protein	GO:0008150	biological_process	0.707463	0.946105
Os.5037.1.S1_s_at	LOC_Os12g16010	sex determination protein tasselseed-2, putative, expressed	1e-65	AT4G03140.1	NAD(P)-binding Rossmann-fold superfamily protein	GO:0008152	metabolic process	0.224165	1.14667
Os.5037.1.S1_s_at	LOC_Os12g16010	sex determination protein tasselseed-2, putative, expressed	1e-65	AT4G03140.1	NAD(P)-binding Rossmann-fold superfamily protein	GO:0055114	oxidation-reduction process	0.0513279	1.38549
Os.27026.1.A1_x_at	LOC_Os10g24954	ulp1 protease family, C-terminal catalytic domain containing protein				GO:0009987	cellular process	0.228152	1.14409
Os.27026.1.A1_x_at	LOC_Os10g24954	ulp1 protease family, C-terminal catalytic domain containing protein				GO:0006508	proteolysis	0.225624	1.25314
Os.27026.1.A1_x_at	LOC_Os10g24954	ulp1 protease family, C-terminal catalytic domain containing protein				GO:0019538	protein metabolic process	0.290043	1.14295
OsAffx.23420.1.S1_at	LOC_Os01g27650	pentatricopeptide, putative	6e-24	AT2G33680.1	Tetratricopeptide repeat (TPR)-like superfamily protein	GO:0008150	biological_process	0.707463	0.946105
Os.17740.1.S1_x_at	LOC_Os09g38060	nicotinate-nucleotide pyrophosphorylase, putative, expressed	2e-147	AT2G01350.4	At2g01350 encodes quinolinate phosphoribosyl transferase involved in NAD biosynthesis as shown by heterologous expression in E. coli.	GO:0008152	metabolic process	0.224165	1.14667
Os.17740.1.S1_x_at	LOC_Os09g38060	nicotinate-nucleotide pyrophosphorylase, putative, expressed	2e-147	AT2G01350.4	At2g01350 encodes quinolinate phosphoribosyl transferase involved in NAD biosynthesis as shown by heterologous expression in E. coli.	GO:0019363	pyridine nucleotide biosynthetic process	0.151459	6.90345
Os.17740.1.S1_x_at	LOC_Os09g38060	nicotinate-nucleotide pyrophosphorylase, putative, expressed	2e-147	AT2G01350.4	At2g01350 encodes quinolinate phosphoribosyl transferase involved in NAD biosynthesis as shown by heterologous expression in E. coli.	GO:0009435	NAD biosynthetic process	0.168698	6.04052
Os.53495.1.S1_x_at	LOC_Os06g48980	protein kinase APK1B, chloroplast precursor, putative, expressed	1e-116	AT2G07180.2	Protein kinase superfamily protein	GO:0006468	protein phosphorylation	0.0699798	1.33688
Os.53495.1.S1_x_at	LOC_Os06g48980	protein kinase APK1B, chloroplast precursor, putative, expressed	1e-116	AT2G07180.2	Protein kinase superfamily protein	GO:0006499	N-terminal protein myristoylation	0.905694	0.635844
Os.25210.1.A1_at	LOC_Os12g02710	expressed protein	4e-134	AT4G13370.1	Plant protein of unknown function (DUF936)	GO:0008150	biological_process	0.707463	0.946105
OsAffx.24428.1.S1_at	LOC_Os02g26140	microtubule-binding protein TANGLED1, putative, expressed	9e-68	AT3G05330.1	Encodes a protein with moderate sequence similarity to the maize microtubule-binding protein TANGLED1. A single base-pair deletion (-A) at position Chr3:1519176 in Columbia relative to the Landsberg erecta and Achkarren-2 ecotype (see ESTs DR378436 and CB26450) introduces a frame-shift and premature termination codon. The protein encoded from the Columbia gene is truncated by 29 amino acids relat…	GO:0000911	cytokinesis by cell plate formation	0.77276	0.7359
OsAffx.24428.1.S1_at	LOC_Os02g26140	microtubule-binding protein TANGLED1, putative, expressed	9e-68	AT3G05330.1	Encodes a protein with moderate sequence similarity to the maize microtubule-binding protein TANGLED1. A single base-pair deletion (-A) at position Chr3:1519176 in Columbia relative to the Landsberg erecta and Achkarren-2 ecotype (see ESTs DR378436 and CB26450) introduces a frame-shift and premature termination codon. The protein encoded from the Columbia gene is truncated by 29 amino acids relat…	GO:0016572	histone phosphorylation	0.74152	0.743448
OsAffx.24428.1.S1_at	LOC_Os02g26140	microtubule-binding protein TANGLED1, putative, expressed	9e-68	AT3G05330.1	Encodes a protein with moderate sequence similarity to the maize microtubule-binding protein TANGLED1. A single base-pair deletion (-A) at position Chr3:1519176 in Columbia relative to the Landsberg erecta and Achkarren-2 ecotype (see ESTs DR378436 and CB26450) introduces a frame-shift and premature termination codon. The protein encoded from the Columbia gene is truncated by 29 amino acids relat…	GO:0000226	microtubule cytoskeleton organization	0.818494	0.640055
OsAffx.24428.1.S1_at	LOC_Os02g26140	microtubule-binding protein TANGLED1, putative, expressed	9e-68	AT3G05330.1	Encodes a protein with moderate sequence similarity to the maize microtubule-binding protein TANGLED1. A single base-pair deletion (-A) at position Chr3:1519176 in Columbia relative to the Landsberg erecta and Achkarren-2 ecotype (see ESTs DR378436 and CB26450) introduces a frame-shift and premature termination codon. The protein encoded from the Columbia gene is truncated by 29 amino acids relat…	GO:0022402	cell cycle process	0.956255	0.317922
OsAffx.24428.1.S1_at	LOC_Os02g26140	microtubule-binding protein TANGLED1, putative, expressed	9e-68	AT3G05330.1	Encodes a protein with moderate sequence similarity to the maize microtubule-binding protein TANGLED1. A single base-pair deletion (-A) at position Chr3:1519176 in Columbia relative to the Landsberg erecta and Achkarren-2 ecotype (see ESTs DR378436 and CB26450) introduces a frame-shift and premature termination codon. The protein encoded from the Columbia gene is truncated by 29 amino acids relat…	GO:0007108	cytokinesis, initiation of separation	0.0402338	48.3241
OsAffx.24428.1.S1_at	LOC_Os02g26140	microtubule-binding protein TANGLED1, putative, expressed	9e-68	AT3G05330.1	Encodes a protein with moderate sequence similarity to the maize microtubule-binding protein TANGLED1. A single base-pair deletion (-A) at position Chr3:1519176 in Columbia relative to the Landsberg erecta and Achkarren-2 ecotype (see ESTs DR378436 and CB26450) introduces a frame-shift and premature termination codon. The protein encoded from the Columbia gene is truncated by 29 amino acids relat…	GO:0000914	phragmoplast assembly	0.115899	9.66482
Os.49934.1.S1_at	LOC_Os03g42230	B3 DNA binding domain containing protein, expressed	1e-16	AT4G33280.1	AP2/B3-like transcriptional factor family protein	GO:0006355	regulation of transcription, DNA-dependent	0.632753	0.953596
Os.49934.1.S1_at	LOC_Os03g42230	B3 DNA binding domain containing protein, expressed	1e-16	AT4G33280.1	AP2/B3-like transcriptional factor family protein	GO:0006351	transcription, DNA-dependent	0.590678	0.971052
OsAffx.24522.1.S1_at	LOC_Os02g31160	transcription factor, putative	4e-59	AT2G33550.1	Homeodomain-like superfamily protein	GO:0006355	regulation of transcription, DNA-dependent	0.632753	0.953596
OsAffx.24522.1.S1_at	LOC_Os02g31160	transcription factor, putative	4e-59	AT2G33550.1	Homeodomain-like superfamily protein	GO:0006351	transcription, DNA-dependent	0.590678	0.971052
OsAffx.24981.1.S1_at	LOC_Os03g05530	nodulin, putative, expressed	8e-72	AT2G39510.1	nodulin MtN21 /EamA-like transporter family protein	GO:0008150	biological_process	0.707463	0.946105
Os.45991.1.S1_x_at	LOC_Os01g10440	xylosyltransferase, putative, expressed	2e-133	AT3G15350.2	Core-2/I-branching beta-1,6-N-acetylglucosaminyltransferase family protein	GO:0016051	carbohydrate biosynthetic process	0.701702	0.833174
Os.45991.1.S1_x_at	LOC_Os01g10440	xylosyltransferase, putative, expressed	2e-133	AT3G15350.2	Core-2/I-branching beta-1,6-N-acetylglucosaminyltransferase family protein	GO:0005975	carbohydrate metabolic process	0.0395952	1.54301
Os.24695.1.A1_at	LOC_Os08g37570	spotted leaf 11, putative, expressed	7e-178	AT5G42340.1	Plant U-Box 15	GO:0030048	actin filament-based movement	0.424205	1.4007
Os.24695.1.A1_at	LOC_Os08g37570	spotted leaf 11, putative, expressed	7e-178	AT5G42340.1	Plant U-Box 15	GO:0016567	protein ubiquitination	0.540903	1.01735
Os.24695.1.A1_at	LOC_Os08g37570	spotted leaf 11, putative, expressed	7e-178	AT5G42340.1	Plant U-Box 15	GO:0006944	cellular membrane fusion	0.640769	0.914652
Os.24695.1.A1_at	LOC_Os08g37570	spotted leaf 11, putative, expressed	7e-178	AT5G42340.1	Plant U-Box 15	GO:0048610	cellular process involved in reproduction	0.000644645	12.081
Os.24695.1.A1_at	LOC_Os08g37570	spotted leaf 11, putative, expressed	7e-178	AT5G42340.1	Plant U-Box 15	GO:0048868	pollen tube development	0.0113104	4.95632
Os.18169.2.S1_x_at	LOC_Os01g18360	OsIAA4 - Auxin-responsive Aux/IAA gene family member, expressed	1e-22	AT3G62100.1	Encodes a member of the Aux/IAA family of proteins implicated in auxin signaling. IAA30 lacks the conserved degron (domain II) found in many family members. IAA30 transcripts are induced by auxin treatment and accumulate preferentially in the quiescent center cells of the root meristem. Overexpression of IAA30 leads to defects in gravitropism, root development, root meristem maintenance, and coty…	GO:0009719	response to endogenous stimulus	0.000144029	1.72991
Os.18169.2.S1_x_at	LOC_Os01g18360	OsIAA4 - Auxin-responsive Aux/IAA gene family member, expressed	1e-22	AT3G62100.1	Encodes a member of the Aux/IAA family of proteins implicated in auxin signaling. IAA30 lacks the conserved degron (domain II) found in many family members. IAA30 transcripts are induced by auxin treatment and accumulate preferentially in the quiescent center cells of the root meristem. Overexpression of IAA30 leads to defects in gravitropism, root development, root meristem maintenance, and coty…	GO:0006355	regulation of transcription, DNA-dependent	0.632753	0.953596
Os.18169.2.S1_x_at	LOC_Os01g18360	OsIAA4 - Auxin-responsive Aux/IAA gene family member, expressed	1e-22	AT3G62100.1	Encodes a member of the Aux/IAA family of proteins implicated in auxin signaling. IAA30 lacks the conserved degron (domain II) found in many family members. IAA30 transcripts are induced by auxin treatment and accumulate preferentially in the quiescent center cells of the root meristem. Overexpression of IAA30 leads to defects in gravitropism, root development, root meristem maintenance, and coty…	GO:0006950	response to stress	0.0111724	1.33382
Os.18169.2.S1_x_at	LOC_Os01g18360	OsIAA4 - Auxin-responsive Aux/IAA gene family member, expressed	1e-22	AT3G62100.1	Encodes a member of the Aux/IAA family of proteins implicated in auxin signaling. IAA30 lacks the conserved degron (domain II) found in many family members. IAA30 transcripts are induced by auxin treatment and accumulate preferentially in the quiescent center cells of the root meristem. Overexpression of IAA30 leads to defects in gravitropism, root development, root meristem maintenance, and coty…	GO:0006412	translation	0.931465	0.617279
Os.18169.2.S1_x_at	LOC_Os01g18360	OsIAA4 - Auxin-responsive Aux/IAA gene family member, expressed	1e-22	AT3G62100.1	Encodes a member of the Aux/IAA family of proteins implicated in auxin signaling. IAA30 lacks the conserved degron (domain II) found in many family members. IAA30 transcripts are induced by auxin treatment and accumulate preferentially in the quiescent center cells of the root meristem. Overexpression of IAA30 leads to defects in gravitropism, root development, root meristem maintenance, and coty…	GO:0006351	transcription, DNA-dependent	0.590678	0.971052
Os.18169.2.S1_x_at	LOC_Os01g18360	OsIAA4 - Auxin-responsive Aux/IAA gene family member, expressed	1e-22	AT3G62100.1	Encodes a member of the Aux/IAA family of proteins implicated in auxin signaling. IAA30 lacks the conserved degron (domain II) found in many family members. IAA30 transcripts are induced by auxin treatment and accumulate preferentially in the quiescent center cells of the root meristem. Overexpression of IAA30 leads to defects in gravitropism, root development, root meristem maintenance, and coty…	GO:0009630	gravitropism	0.944135	0.345172
Os.18169.2.S1_x_at	LOC_Os01g18360	OsIAA4 - Auxin-responsive Aux/IAA gene family member, expressed	1e-22	AT3G62100.1	Encodes a member of the Aux/IAA family of proteins implicated in auxin signaling. IAA30 lacks the conserved degron (domain II) found in many family members. IAA30 transcripts are induced by auxin treatment and accumulate preferentially in the quiescent center cells of the root meristem. Overexpression of IAA30 leads to defects in gravitropism, root development, root meristem maintenance, and coty…	GO:0010583	response to cyclopentenone	0.117411	1.84678
Os.18169.2.S1_x_at	LOC_Os01g18360	OsIAA4 - Auxin-responsive Aux/IAA gene family member, expressed	1e-22	AT3G62100.1	Encodes a member of the Aux/IAA family of proteins implicated in auxin signaling. IAA30 lacks the conserved degron (domain II) found in many family members. IAA30 transcripts are induced by auxin treatment and accumulate preferentially in the quiescent center cells of the root meristem. Overexpression of IAA30 leads to defects in gravitropism, root development, root meristem maintenance, and coty…	GO:0009605	response to external stimulus	0.057052	1.47657
Os.18169.2.S1_x_at	LOC_Os01g18360	OsIAA4 - Auxin-responsive Aux/IAA gene family member, expressed	1e-22	AT3G62100.1	Encodes a member of the Aux/IAA family of proteins implicated in auxin signaling. IAA30 lacks the conserved degron (domain II) found in many family members. IAA30 transcripts are induced by auxin treatment and accumulate preferentially in the quiescent center cells of the root meristem. Overexpression of IAA30 leads to defects in gravitropism, root development, root meristem maintenance, and coty…	GO:0010262	somatic embryogenesis	0.133862	8.05402
Os.18169.2.S1_x_at	LOC_Os01g18360	OsIAA4 - Auxin-responsive Aux/IAA gene family member, expressed	1e-22	AT3G62100.1	Encodes a member of the Aux/IAA family of proteins implicated in auxin signaling. IAA30 lacks the conserved degron (domain II) found in many family members. IAA30 transcripts are induced by auxin treatment and accumulate preferentially in the quiescent center cells of the root meristem. Overexpression of IAA30 leads to defects in gravitropism, root development, root meristem maintenance, and coty…	GO:0048364	root development	0.942985	0.347656
Os.18169.2.S1_x_at	LOC_Os01g18360	OsIAA4 - Auxin-responsive Aux/IAA gene family member, expressed	1e-22	AT3G62100.1	Encodes a member of the Aux/IAA family of proteins implicated in auxin signaling. IAA30 lacks the conserved degron (domain II) found in many family members. IAA30 transcripts are induced by auxin treatment and accumulate preferentially in the quiescent center cells of the root meristem. Overexpression of IAA30 leads to defects in gravitropism, root development, root meristem maintenance, and coty…	GO:0009734	auxin mediated signaling pathway	0.51827	1.09828
Os.18169.2.S1_x_at	LOC_Os01g18360	OsIAA4 - Auxin-responsive Aux/IAA gene family member, expressed	1e-22	AT3G62100.1	Encodes a member of the Aux/IAA family of proteins implicated in auxin signaling. IAA30 lacks the conserved degron (domain II) found in many family members. IAA30 transcripts are induced by auxin treatment and accumulate preferentially in the quiescent center cells of the root meristem. Overexpression of IAA30 leads to defects in gravitropism, root development, root meristem maintenance, and coty…	GO:0009733	response to auxin stimulus	0.168319	1.44683
Os.3386.1.S1_x_at	LOC_Os06g10350	MYB family transcription factor, putative, expressed	2e-48	AT3G13540.1	Encodes a member of the MYB family of transcriptional regulators. MYB5 act as a negative regulator of trichome branching and play a role in the correct formation of the seed coat and possibly the formation the underlying endosperm layers. Loss of function mutations have defects in seed coat mucilage and columella cells as well as trichome defects (smaller and reduced number of branches).	GO:0010468	regulation of gene expression	0.234213	4.02701
Os.3386.1.S1_x_at	LOC_Os06g10350	MYB family transcription factor, putative, expressed	2e-48	AT3G13540.1	Encodes a member of the MYB family of transcriptional regulators. MYB5 act as a negative regulator of trichome branching and play a role in the correct formation of the seed coat and possibly the formation the underlying endosperm layers. Loss of function mutations have defects in seed coat mucilage and columella cells as well as trichome defects (smaller and reduced number of branches).	GO:0010214	seed coat development	0.265003	3.45172
Os.3386.1.S1_x_at	LOC_Os06g10350	MYB family transcription factor, putative, expressed	2e-48	AT3G13540.1	Encodes a member of the MYB family of transcriptional regulators. MYB5 act as a negative regulator of trichome branching and play a role in the correct formation of the seed coat and possibly the formation the underlying endosperm layers. Loss of function mutations have defects in seed coat mucilage and columella cells as well as trichome defects (smaller and reduced number of branches).	GO:0008150	biological_process	0.707463	0.946105
Os.3386.1.S1_x_at	LOC_Os06g10350	MYB family transcription factor, putative, expressed	2e-48	AT3G13540.1	Encodes a member of the MYB family of transcriptional regulators. MYB5 act as a negative regulator of trichome branching and play a role in the correct formation of the seed coat and possibly the formation the underlying endosperm layers. Loss of function mutations have defects in seed coat mucilage and columella cells as well as trichome defects (smaller and reduced number of branches).	GO:0009845	seed germination	0.729514	0.792199
Os.3386.1.S1_x_at	LOC_Os06g10350	MYB family transcription factor, putative, expressed	2e-48	AT3G13540.1	Encodes a member of the MYB family of transcriptional regulators. MYB5 act as a negative regulator of trichome branching and play a role in the correct formation of the seed coat and possibly the formation the underlying endosperm layers. Loss of function mutations have defects in seed coat mucilage and columella cells as well as trichome defects (smaller and reduced number of branches).	GO:0006355	regulation of transcription, DNA-dependent	0.632753	0.953596
Os.3386.1.S1_x_at	LOC_Os06g10350	MYB family transcription factor, putative, expressed	2e-48	AT3G13540.1	Encodes a member of the MYB family of transcriptional regulators. MYB5 act as a negative regulator of trichome branching and play a role in the correct formation of the seed coat and possibly the formation the underlying endosperm layers. Loss of function mutations have defects in seed coat mucilage and columella cells as well as trichome defects (smaller and reduced number of branches).	GO:0010090	trichome morphogenesis	0.871488	0.55866
Os.3386.1.S1_x_at	LOC_Os06g10350	MYB family transcription factor, putative, expressed	2e-48	AT3G13540.1	Encodes a member of the MYB family of transcriptional regulators. MYB5 act as a negative regulator of trichome branching and play a role in the correct formation of the seed coat and possibly the formation the underlying endosperm layers. Loss of function mutations have defects in seed coat mucilage and columella cells as well as trichome defects (smaller and reduced number of branches).	GO:0048354	mucilage biosynthetic process involved in seed coat development	0.133862	8.05402
Os.3386.1.S1_x_at	LOC_Os06g10350	MYB family transcription factor, putative, expressed	2e-48	AT3G13540.1	Encodes a member of the MYB family of transcriptional regulators. MYB5 act as a negative regulator of trichome branching and play a role in the correct formation of the seed coat and possibly the formation the underlying endosperm layers. Loss of function mutations have defects in seed coat mucilage and columella cells as well as trichome defects (smaller and reduced number of branches).	GO:0010026	trichome differentiation	0.078963	4.6023
Os.3386.1.S1_x_at	LOC_Os06g10350	MYB family transcription factor, putative, expressed	2e-48	AT3G13540.1	Encodes a member of the MYB family of transcriptional regulators. MYB5 act as a negative regulator of trichome branching and play a role in the correct formation of the seed coat and possibly the formation the underlying endosperm layers. Loss of function mutations have defects in seed coat mucilage and columella cells as well as trichome defects (smaller and reduced number of branches).	GO:0006351	transcription, DNA-dependent	0.590678	0.971052
OsAffx.13127.1.S1_x_at	LOC_Os03g30420	cytochrome P450, putative, expressed	8e-162	AT1G13710.1	Encodes the cytochrome P450 CYP78A5 monooxygenase. Contributes to the generation of a growth-stimulating signal distinct from the classical phytohormones that prevents proliferation arrest, promoting organ growth.	GO:0006520	cellular amino acid metabolic process	0.0388962	1.51605
OsAffx.13127.1.S1_x_at	LOC_Os03g30420	cytochrome P450, putative, expressed	8e-162	AT1G13710.1	Encodes the cytochrome P450 CYP78A5 monooxygenase. Contributes to the generation of a growth-stimulating signal distinct from the classical phytohormones that prevents proliferation arrest, promoting organ growth.	GO:0008284	positive regulation of cell proliferation	0.478494	1.25517
OsAffx.13127.1.S1_x_at	LOC_Os03g30420	cytochrome P450, putative, expressed	8e-162	AT1G13710.1	Encodes the cytochrome P450 CYP78A5 monooxygenase. Contributes to the generation of a growth-stimulating signal distinct from the classical phytohormones that prevents proliferation arrest, promoting organ growth.	GO:0046622	positive regulation of organ growth	0.0402338	48.3241
OsAffx.13127.1.S1_x_at	LOC_Os03g30420	cytochrome P450, putative, expressed	8e-162	AT1G13710.1	Encodes the cytochrome P450 CYP78A5 monooxygenase. Contributes to the generation of a growth-stimulating signal distinct from the classical phytohormones that prevents proliferation arrest, promoting organ growth.	GO:0009058	biosynthetic process	0.0236902	1.45484
OsAffx.13127.1.S1_x_at	LOC_Os03g30420	cytochrome P450, putative, expressed	8e-162	AT1G13710.1	Encodes the cytochrome P450 CYP78A5 monooxygenase. Contributes to the generation of a growth-stimulating signal distinct from the classical phytohormones that prevents proliferation arrest, promoting organ growth.	GO:0019748	secondary metabolic process	0.0073504	1.76882
OsAffx.13127.1.S1_x_at	LOC_Os03g30420	cytochrome P450, putative, expressed	8e-162	AT1G13710.1	Encodes the cytochrome P450 CYP78A5 monooxygenase. Contributes to the generation of a growth-stimulating signal distinct from the classical phytohormones that prevents proliferation arrest, promoting organ growth.	GO:0010075	regulation of meristem growth	0.510719	1.07987
OsAffx.13127.1.S1_x_at	LOC_Os03g30420	cytochrome P450, putative, expressed	8e-162	AT1G13710.1	Encodes the cytochrome P450 CYP78A5 monooxygenase. Contributes to the generation of a growth-stimulating signal distinct from the classical phytohormones that prevents proliferation arrest, promoting organ growth.	GO:0035265	organ growth	0.133862	8.05402
OsAffx.13127.1.S1_x_at	LOC_Os03g30420	cytochrome P450, putative, expressed	8e-162	AT1G13710.1	Encodes the cytochrome P450 CYP78A5 monooxygenase. Contributes to the generation of a growth-stimulating signal distinct from the classical phytohormones that prevents proliferation arrest, promoting organ growth.	GO:0009628	response to abiotic stimulus	0.45079	1.04047
OsAffx.13127.1.S1_x_at	LOC_Os03g30420	cytochrome P450, putative, expressed	8e-162	AT1G13710.1	Encodes the cytochrome P450 CYP78A5 monooxygenase. Contributes to the generation of a growth-stimulating signal distinct from the classical phytohormones that prevents proliferation arrest, promoting organ growth.	GO:0010338	leaf formation	0.115899	9.66482
OsAffx.13127.1.S1_x_at	LOC_Os03g30420	cytochrome P450, putative, expressed	8e-162	AT1G13710.1	Encodes the cytochrome P450 CYP78A5 monooxygenase. Contributes to the generation of a growth-stimulating signal distinct from the classical phytohormones that prevents proliferation arrest, promoting organ growth.	GO:0055114	oxidation-reduction process	0.0513279	1.38549
OsAffx.13127.1.S1_x_at	LOC_Os03g30420	cytochrome P450, putative, expressed	8e-162	AT1G13710.1	Encodes the cytochrome P450 CYP78A5 monooxygenase. Contributes to the generation of a growth-stimulating signal distinct from the classical phytohormones that prevents proliferation arrest, promoting organ growth.	GO:0048437	floral organ development	0.202129	4.83241
OsAffx.13127.1.S1_x_at	LOC_Os03g30420	cytochrome P450, putative, expressed	8e-162	AT1G13710.1	Encodes the cytochrome P450 CYP78A5 monooxygenase. Contributes to the generation of a growth-stimulating signal distinct from the classical phytohormones that prevents proliferation arrest, promoting organ growth.	GO:0040009	regulation of growth rate	0.0402338	48.3241
Os.16803.3.S1_x_at	LOC_Os01g54520	DUF1264 domain containing protein, putative, expressed	2e-79	AT5G45690.1	Protein of unknown function (DUF1264)	GO:0008150	biological_process	0.707463	0.946105
OsAffx.27566.1.S1_at	LOC_Os06g11430	GRAM domain containing protein, expressed	6e-81	AT2G22475.2	Encodes GL2-expression modulator (GEM). Involved in the spatial control of cell division, patterning and differentiation of Arabidopsis root epidermal cells. GEM interacts with CDT1, a DNA replication protein and TTG1 (TRANSPARENT TESTA GLABRA1), a WD40-repeat protein involved in GL2-dependent cell fate decision. GEM seems to participate in the maintenance of a repressor histone H3 epigenetics st…	GO:0010482	regulation of epidermal cell division	0.0975627	12.081
OsAffx.27566.1.S1_at	LOC_Os06g11430	GRAM domain containing protein, expressed	6e-81	AT2G22475.2	Encodes GL2-expression modulator (GEM). Involved in the spatial control of cell division, patterning and differentiation of Arabidopsis root epidermal cells. GEM interacts with CDT1, a DNA replication protein and TTG1 (TRANSPARENT TESTA GLABRA1), a WD40-repeat protein involved in GL2-dependent cell fate decision. GEM seems to participate in the maintenance of a repressor histone H3 epigenetics st…	GO:0048765	root hair cell differentiation	0.67622	0.862931
OsAffx.27566.1.S1_at	LOC_Os06g11430	GRAM domain containing protein, expressed	6e-81	AT2G22475.2	Encodes GL2-expression modulator (GEM). Involved in the spatial control of cell division, patterning and differentiation of Arabidopsis root epidermal cells. GEM interacts with CDT1, a DNA replication protein and TTG1 (TRANSPARENT TESTA GLABRA1), a WD40-repeat protein involved in GL2-dependent cell fate decision. GEM seems to participate in the maintenance of a repressor histone H3 epigenetics st…	GO:0010026	trichome differentiation	0.078963	4.6023
OsAffx.27566.1.S1_at	LOC_Os06g11430	GRAM domain containing protein, expressed	6e-81	AT2G22475.2	Encodes GL2-expression modulator (GEM). Involved in the spatial control of cell division, patterning and differentiation of Arabidopsis root epidermal cells. GEM interacts with CDT1, a DNA replication protein and TTG1 (TRANSPARENT TESTA GLABRA1), a WD40-repeat protein involved in GL2-dependent cell fate decision. GEM seems to participate in the maintenance of a repressor histone H3 epigenetics st…	GO:0042732	D-xylose metabolic process	0.641338	0.986207
OsAffx.27566.1.S1_at	LOC_Os06g11430	GRAM domain containing protein, expressed	6e-81	AT2G22475.2	Encodes GL2-expression modulator (GEM). Involved in the spatial control of cell division, patterning and differentiation of Arabidopsis root epidermal cells. GEM interacts with CDT1, a DNA replication protein and TTG1 (TRANSPARENT TESTA GLABRA1), a WD40-repeat protein involved in GL2-dependent cell fate decision. GEM seems to participate in the maintenance of a repressor histone H3 epigenetics st…	GO:0051567	histone H3-K9 methylation	0.974235	0.271484
OsAffx.31856.1.S1_at	LOC_Os12g23980	OsSub63 - Putative Subtilisin homologue, expressed	3e-152	AT2G05920.1	Subtilase family protein	GO:0009987	cellular process	0.228152	1.14409
OsAffx.31856.1.S1_at	LOC_Os12g23980	OsSub63 - Putative Subtilisin homologue, expressed	3e-152	AT2G05920.1	Subtilase family protein	GO:0010075	regulation of meristem growth	0.510719	1.07987
OsAffx.31856.1.S1_at	LOC_Os12g23980	OsSub63 - Putative Subtilisin homologue, expressed	3e-152	AT2G05920.1	Subtilase family protein	GO:0009086	methionine biosynthetic process	0.894849	0.443341
OsAffx.31856.1.S1_at	LOC_Os12g23980	OsSub63 - Putative Subtilisin homologue, expressed	3e-152	AT2G05920.1	Subtilase family protein	GO:0043086	negative regulation of catalytic activity	0.0524464	2.97379
OsAffx.31856.1.S1_at	LOC_Os12g23980	OsSub63 - Putative Subtilisin homologue, expressed	3e-152	AT2G05920.1	Subtilase family protein	GO:0048653	anther development	0.51078	1.17864
OsAffx.31856.1.S1_at	LOC_Os12g23980	OsSub63 - Putative Subtilisin homologue, expressed	3e-152	AT2G05920.1	Subtilase family protein	GO:0009664	plant-type cell wall organization	0.209631	1.6108
OsAffx.31856.1.S1_at	LOC_Os12g23980	OsSub63 - Putative Subtilisin homologue, expressed	3e-152	AT2G05920.1	Subtilase family protein	GO:0000394	RNA splicing, via endonucleolytic cleavage and ligation	0.794771	0.675862
OsAffx.31856.1.S1_at	LOC_Os12g23980	OsSub63 - Putative Subtilisin homologue, expressed	3e-152	AT2G05920.1	Subtilase family protein	GO:0009832	plant-type cell wall biogenesis	0.0875787	2.01351
OsAffx.31856.1.S1_at	LOC_Os12g23980	OsSub63 - Putative Subtilisin homologue, expressed	3e-152	AT2G05920.1	Subtilase family protein	GO:0008152	metabolic process	0.224165	1.14667
OsAffx.31856.1.S1_at	LOC_Os12g23980	OsSub63 - Putative Subtilisin homologue, expressed	3e-152	AT2G05920.1	Subtilase family protein	GO:0006508	proteolysis	0.225624	1.25314
OsAffx.31856.1.S1_at	LOC_Os12g23980	OsSub63 - Putative Subtilisin homologue, expressed	3e-152	AT2G05920.1	Subtilase family protein	GO:0019538	protein metabolic process	0.290043	1.14295
Os.49618.1.S1_at	LOC_Os03g02920	peroxidase precursor, putative, expressed	3e-83	AT1G05260.1	Encodes a cold-inducible cationic peroxidase that is involved in the stress response. In response to low temperature, RCI3 transcripts accumulate in the aerial part and in roots of etiolated seedlings but only in roots of light-grown seedlings.	GO:0009719	response to endogenous stimulus	0.000144029	1.72991
Os.49618.1.S1_at	LOC_Os03g02920	peroxidase precursor, putative, expressed	3e-83	AT1G05260.1	Encodes a cold-inducible cationic peroxidase that is involved in the stress response. In response to low temperature, RCI3 transcripts accumulate in the aerial part and in roots of etiolated seedlings but only in roots of light-grown seedlings.	GO:0009409	response to cold	0.631422	0.92931
Os.49618.1.S1_at	LOC_Os03g02920	peroxidase precursor, putative, expressed	3e-83	AT1G05260.1	Encodes a cold-inducible cationic peroxidase that is involved in the stress response. In response to low temperature, RCI3 transcripts accumulate in the aerial part and in roots of etiolated seedlings but only in roots of light-grown seedlings.	GO:0042744	hydrogen peroxide catabolic process	0.375916	1.25192
Os.49618.1.S1_at	LOC_Os03g02920	peroxidase precursor, putative, expressed	3e-83	AT1G05260.1	Encodes a cold-inducible cationic peroxidase that is involved in the stress response. In response to low temperature, RCI3 transcripts accumulate in the aerial part and in roots of etiolated seedlings but only in roots of light-grown seedlings.	GO:0006979	response to oxidative stress	0.604868	0.950638
[truncated: 908 more rows]

## Sheet: UpGO2Gene
GOID	GOTerm	QueryID	Symbol	Description	P-Value	FDR	Enrichment
[truncated: 2,113 more rows]

## Sheet: DownGO_Result
GOID	GOTerm	DifGene	AllDifGene	GeneInGOID	AllGene	P-Value	FDR	Enrichment	(-log2P)
[truncated: 622 more rows]

## Sheet: DownGene2GO
QueryID	QuerySymbol	Description	E-Value	SubjectSymbol	Description	GOID	GOTerm	P-Value	Enrichment
[truncated: 2,426 more rows]

[truncated: 1 more sheets: DownGO2Gene]
