# Supplementary material for: Genes associated with thermosensitive genic male sterility in rice identified by comparative expression profiling
Source: BMC Genomics. 2014 Dec 16;15(1):1114. doi: 10.1186/1471-2164-15-1114 (PMC4320516; doi:10.1186/1471-2164-15-1114)
Supplement: Supplementary file 5 — Additional file 5: Pollen development-related genes. This file lists pollen development-related DEGs and their gene ontology (GO) categories. (XLS 38 KB) [file 12864_2014_6904_MOESM5_ESM.xls]

## Sheet: pollen development related gene
Additional file 5: Pollen development-related genes.
This file lists pollen development-related DEGs and their gene ontology (GO) categories.
ID	Symbol/AccID	Description	KeggID	evalue	BlastAccID	BlastSymbol/AccID	BlastDescription	BlastKeggID	logFC_Co27HTvsH1493HT	P.Value_Co27HTvsH1493HT	logFC_Co27LTvsH1493LT	P.Value_Co27LTvsH1493LT	logFC_Co27LTvsCo27HT	P.Value_Co27LTvsCo27HT	logFC_H1493LTvsH1493HT	P.Value_H1493LTvsH1493HT	Venn part	H1493HT1_NS	H1493HT2_NS	H1493HT3_NS	Co27HT1_NS	Co27HT2_NS	Co27HT3_NS	H1493LT1_NS	H1493LT2_NS	H1493LT3_NS	Co27LT1_NS	Co27LT2_NS	Co27LT3_NS
Os.10118.1.S1_at	LOC_Os09g38030	UTP--glucose-1-phosphate uridylyltransferase, putative, expressed	osa:4347800	0	AT5G17310	AT5G17310.2	UDP-glucose pyrophosphorylase 2	ath:AT5G17310	-2.00768	6.22079e-10			1.49128	8.65773e-09			5	13.3575	13.4207	13.4345	11.4383	11.3569	11.3945	13.5733	13.6154	13.6394	12.8925	12.8602	12.9108
Os.19374.1.S1_at	LOC_Os01g48440	glycosyltransferase family 43 protein, putative, expressed	osa:4325514	3e-62	AT1G27600	AT1G27600.2	Encodes a member of the GT43 family glycosyltransferases involved in glucuronoxylan biosynthesis: AT2G37090 (IRX9) and AT1G27600 (IRX9-L or I9H, IRX9 homolog); AT4G36890 (IRX14) and AT5G67230 (IRX14-L or I14H, IRX14 homolog). They form two functionally non-redundant groups essential for the normal elongation of glucuronoxylan backbone. I9H functions redundantly with IRX9, I14H is redundant with I…	ath:AT1G27600	-1.53067	0.0416214			2.75188	0.00208822	1.45844	0.0499973	2	5.4161	4.83636	4.62064	4.23546	1.62239	4.42324	6.58279	6.46107	6.20454	6.33445	6.40695	5.79532
Os.20305.1.S1_at	LOC_Os01g03670	dihydroflavonol-4-reductase, putative, expressed	osa:4325988	1e-116	AAF16607	AT1G68540.2	NAD(P)-binding Rossmann-fold superfamily protein	ath:AT1G68540	-1.86631	0.0369138							12	6.5709	7.01178	6.15239	5.6306	3.77612	4.72942	6.05733	4.39738	5.11082	4.29438	1.86604	4.50328
Os.2370.1.S1_at	LOC_Os02g02560	UTP--glucose-1-phosphate uridylyltransferase, putative, expressed	osa:4328091	0	AT5G17310	AT5G17310.2	UDP-glucose pyrophosphorylase 2	ath:AT5G17310	-1.39077	0.000735896							12	6.75827	7.124	6.3729	5.41385	5.29712	5.37189	6.72071	5.97035	6.25785	6.38669	5.76555	5.51673
Os.50429.1.S1_at	LOC_Os03g54160	OsMADS14 - MADS-box family gene with MIKCc type-box, expressed	osa:4334140	2e-69	AT1G69120	AT1G69120.1	Floral homeotic gene encoding a MADS domain protein homologous to SRF transcription factors. Specifies floral meristem and sepal identity. Required for the transcriptional activation of AGAMOUS. Interacts with LEAFY.Binds to promoter and regulates the expression of flowering time genes SVP, SOC1 and AGL24.	ath:AT1G69120	-1.11901	0.00011243			3.05576	2.64195e-08	1.26319	4.42855e-05	2	8.39428	8.71449	8.04931	7.1833	7.34612	7.27163	9.72209	9.47525	9.75031	10.4536	10.3804	10.1343
OsAffx.26379.1.S1_at	LOC_Os04g38780	transcription factor, putative, expressed	osa:4336057	1e-19	AT3G57230	AT3G57230.2	MADS-box transcription factor. Expressed in leaf, root and stem, with higher RNA accumulation in guard cells and trichomes.	ath:AT3G57230	-2.27655	0.0301948							12	3.86598	2.11982	4.91884	1.44173	1.36451	1.26875	3.28308	0	1.87687	0	1.32969	0.12917
OsAffx.27509.1.S2_at	LOC_Os06g08380	1,3-beta-glucan synthase component domain containing protein, expressed	osa:4340315	0	AT2G13680	AT2G13680.1	Responsible for the synthesis of callose deposited at the primary cell wall of meiocytes, tetrads and microspores. Required for exine formation during microgametogenesis and for pollen viability. Highest expression in meiocytes, tetrads, microspores and mature pollen.	ath:AT2G13680	-2.58672	0.0446941							12	4.30885	5.14306	4.95401	1.28553	2.09087	3.26935	2.47503	5.01252	5.28515	5.30586	1.36581	1.78633
OsAffx.28544.2.S1_x_at	LOC_Os07g22850	chalcone and stilbene synthases, putative, expressed	osa:4343009	1e-156	AT4G34850	AT4G34850.1	Chalcone and stilbene synthase family protein	ath:AT4G34850	-3.39869	6.1982e-05					-4.04706	1.56056e-05	3	6.12625	5.48293	5.87489	2.9209	1.74854	2.61856	2.51878	1.76087	1.06325	1.47231	2.14909	2.94238

## Sheet: GO
GOID	GOTerm	QueryID	Symbol	Description	P-Value	FDR	Enrichment
GO:0080110	sporopollenin biosynthetic process	OsAffx.28544.2.S1_x_at	LOC_Os07g22850	chalcone and stilbene synthases, putative, expressed	1.59903e-05	0.00994594	41.0389
GO:0080110	sporopollenin biosynthetic process	Os.20305.1.S1_at	LOC_Os01g03670	dihydroflavonol-4-reductase, putative, expressed	1.59903e-05	0.00994594	41.0389
GO:0010584	pollen exine formation	OsAffx.28544.2.S1_x_at	LOC_Os07g22850	chalcone and stilbene synthases, putative, expressed	4.34449e-05	0.0135114	10.9926
GO:0010584	pollen exine formation	Os.20305.1.S1_at	LOC_Os01g03670	dihydroflavonol-4-reductase, putative, expressed	4.34449e-05	0.0135114	10.9926
GO:0010584	pollen exine formation	Os.19374.1.S1_at	LOC_Os01g48440	glycosyltransferase family 43 protein, putative, expressed	4.34449e-05	0.0135114	10.9926
GO:0010584	pollen exine formation	OsAffx.27509.1.S2_at	LOC_Os06g08380	1,3-beta-glucan synthase component domain containing protein, expressed	4.34449e-05	0.0135114	10.9926
GO:0052543	callose deposition in cell wall	Os.10118.1.S1_at	LOC_Os09g38030	UTP--glucose-1-phosphate uridylyltransferase, putative, expressed	0.00400214	0.146431	6.83982
GO:0052543	callose deposition in cell wall	Os.50429.1.S1_at	LOC_Os03g54160	OsMADS14 - MADS-box family gene with MIKCc type-box, expressed	0.00400214	0.146431	6.83982
GO:0052543	callose deposition in cell wall	Os.2370.1.S1_at	LOC_Os02g02560	UTP--glucose-1-phosphate uridylyltransferase, putative, expressed	0.00400214	0.146431	6.83982
GO:0052543	callose deposition in cell wall	OsAffx.26379.1.S1_at	LOC_Os04g38780	transcription factor, putative, expressed	0.00400214	0.146431	6.83982
GO:0010208	pollen wall assembly	OsAffx.27509.1.S2_at	LOC_Os06g08380	1,3-beta-glucan synthase component domain containing protein, expressed	0.00524933	0.163254	25.6493
