# Supplementary material for: Genes associated with thermosensitive genic male sterility in rice identified by comparative expression profiling
Source: BMC Genomics. 2014 Dec 16;15(1):1114. doi: 10.1186/1471-2164-15-1114 (PMC4320516; doi:10.1186/1471-2164-15-1114)
Supplement: Supplementary file 6 — Additional file 6: Results of series-cluster analysis of DEGs between TGMS-Co27 plants grown at high temperature and at low temperature, showing the genes in all 25 clusters. The profile number indicates the cluster number. (XLS 5 MB) [file 12864_2014_6904_MOESM6_ESM.xls]

## Sheet: detailed information
Additional file 6: Results of series-cluster analysis of DEGs between TGMS-Co27 plants grown at high temperature and at low temperature, showing the genes in all 25 clusters.
The profile number indicates the cluster number.
ID	Profile	Symbol/AccID	Description	KeggID	evalue	BlastAccID	BlastSymbol/AccID	BlastDescription	BlastKeggID	logFC_Co27HTvsH1493HT	P.Value_Co27HTvsH1493HT	logFC_Co27LTvsH1493LT	P.Value_Co27LTvsH1493LT	logFC_Co27LTvsCo27HT	P.Value_Co27LTvsCo27HT	logFC_H1493LTvsH1493HT	P.Value_H1493LTvsH1493HT	H1493HT1_NS	H1493HT2_NS	H1493HT3_NS	Co27HT1_NS	Co27HT2_NS	Co27HT3_NS	H1493LT1_NS	H1493LT2_NS	H1493LT3_NS	Co27LT1_NS	Co27LT2_NS	Co27LT3_NS
OS.10002.1.S1_AT	10	LOC_Os07g46950	ligA, putative, expressed	osa:4344207	2e-47	18405088	AT3G26770.1	NAD(P)-binding Rossmann-fold superfamily protein	ath:AT3G26770	1.02465	0.0157729			-2.19394	0.000132764	-1.31576	0.00415406	6.35973	6.17983	6.75191	7.39993	7.45823	7.50725	5.97517	4.5614	4.80761	5.41419	4.87599	5.49343
OS.10004.1.S1_S_AT	11	LOC_Os02g10300	polygalacturonase, putative, expressed	osa:4328617	5e-85	AEE36101	AT1G78400.1	Pectin lyase-like superfamily protein	ath:AT1G78400					-1.39166	0.0481922			4.08144	5.20038	5.66732	5.7505	5.08207	6.01217	5.0306	4.78739	5.15619	5.33416	4.45133	2.88428
OS.10010.1.S1_AT	15	LOC_Os11g37690	TBC domain containing protein, expressed	osa:4350806	7e-164	AEE85300	AT4G27100.2	Ypt/Rab-GAP domain of gyp1p superfamily protein	ath:AT4G27100					1.20839	1.13093e-05			9.83792	9.98147	9.69881	9.67069	9.41568	9.22492	10.3361	10.3476	10.2933	10.813	10.6411	10.4824
OS.10019.1.S1_A_AT	15	LOC_Os07g37560	myosin-Vb, putative, expressed	osa:4343605	0	AT5G54280	AT5G54280.2	Type VII myosin gene	ath:AT5G54280					1.49944	6.47073e-08			8.63626	8.75406	8.63655	8.17116	8.08282	8.0912	9.55984	9.49406	9.33794	9.64723	9.67874	9.51753
OS.10020.1.S1_AT	10	LOC_Os04g53470	expressed protein	osa:4337067										-1.19667	1.31668e-06			10.7174	10.4217	10.594	10.4087	10.3972	10.2689	9.6723	9.68599	9.68125	9.26556	9.02109	9.1981
OS.10024.1.S1_AT	15	LOC_Os04g45900	transposon protein, putative, unclassified, expressed	osa:4336546	0	AT5G24380	AT5G24380.1	closest Arabidopsis homolog of Zea maize metal-phytosiderophore/metal-nicotianamine transporter ZmYS1	ath:AT5G24380					2.06811	0.000162877	2.28175	7.75482e-05	7.79837	6.50811	7.64503	7.8833	7.72155	7.04429	9.67608	9.69262	9.42806	9.60053	9.55375	9.6992
OS.10025.1.S1_A_AT	15	LOC_Os12g43130	phytoene synthase, chloroplast precursor, putative, expressed	osa:4352846	4e-147	AT5G17230	AT5G17230.3	Encodes phytoene synthase.	ath:AT5G17230					2.42925	1.83552e-08	1.83641	2.10017e-07	8.03399	8.15332	8.48366	7.91654	7.72566	7.91717	9.98383	10.0823	10.1141	10.3367	10.1493	10.3612
OS.10028.2.S1_AT	7	LOC_Os04g29920	reticulon domain containing protein, putative, expressed	osa:4335583	3e-32	AAP47466	AT3G54120.1	Reticulon family protein	ath:AT3G54120	-2.403	0.0234107			2.85467	0.0102053			4.67686	5.27628	2.30704	1.0452	0.570959	3.43504	4.60169	4.19575	4.30236	4.39488	5.18177	4.03855
OS.10031.1.S1_AT	1	LOC_Os05g35140	nodulin MtN3 family protein, putative, expressed	osa:4338851	9e-83	AEE30104	AT1G21460.1	Nodulin MtN3 family protein	ath:AT1G21460	-2.69453	0.0052922			-2.18986	0.0157249	-4.74104	0.000121585	6.28941	6.00921	5.90016	2.36339	5.03426	2.71757	1.98239	1.8618	0.131476	1.2347	0.511503	1.79945
OS.10034.1.S1_AT	15	LOC_Os07g43170	adenylate kinase, putative, expressed	osa:4343960	2e-75	AT5G26667	AT5G26667.3	encodes a uridine 5'-monophosphate (UMP)/cytidine 5'-monophosphate (CMP) kinase.	ath:AT5G26667					1.58369	2.25413e-08			9.89102	10.0089	9.84793	9.81358	9.67341	9.68319	10.8177	10.8435	10.9234	11.2586	11.2855	11.3772
OS.10038.1.S1_S_AT	20	LOC_Os07g05830	zinc-finger protein, putative, expressed	osa:4342421						4.51479	9.48133e-08	5.43487	1.87561e-08	2.36363	2.17762e-05	1.44356	0.000850431	3.99121	4.24119	5.12698	9.16661	8.89464	8.84251	6.22593	5.45533	6.00879	11.3579	11.4103	11.2265
OS.10042.1.S1_AT	10	LOC_Os09g26400	zinc finger, C3HC4 type domain containing protein, expressed	osa:4347141	4e-78	15242098	AT5G20910.1	RING/U-box superfamily protein	ath:AT5G20910					-1.25842	4.06706e-07	-1.16927	7.61929e-07	12.337	12.2451	12.3608	12.1908	12.4653	12.3376	11.1121	11.1746	11.1484	11.0544	10.9924	11.1716
OS.10051.1.S1_AT	10	LOC_Os09g36990	expressed protein	osa:4347733	4e-62	AED98158	AT5G66090.1	hypothetical protein	ath:AT5G66090					-1.22326	5.22109e-08			11.2617	11.2585	11.2609	11.372	11.3555	11.3247	10.2692	10.3449	10.3109	10.1774	10.0609	10.1441
OS.10054.1.S1_AT	15	LOC_Os02g46650	ubiquitin carboxyl-terminal hydrolase domain containing protein, expressed	osa:4330388	7e-60	AT5G46740	AT5G46740.1	Encodes a ubiquitin-specific protease.	ath:AT5G46740					1.6805	2.2066e-08	1.02585	1.55851e-06	8.89453	8.9536	8.76548	8.91717	8.92544	8.84149	9.9208	9.80401	9.96634	10.6682	10.4922	10.5653
OS.10056.1.S1_AT	15	LOC_Os08g38086	heat shock protein, putative, expressed	osa:4345893	0	AT2G04030	AT2G04030.2	Encodes a chloroplast-targeted 90-kDa heat shock protein located in the stroma involved in red-light mediated deetiolation response. Mutants are resistant to chlorate, have elongated hypocotyls in light, and affect the expression of NR2, CAB, and RBCS but NOT NR1 and NiR.	ath:AT2G04030					1.3929	1.52358e-05	1.18907	5.3347e-05	9.36002	9.49013	9.3879	9.24506	9.1387	8.66471	10.7454	10.4774	10.5824	10.6231	10.3384	10.2657
OS.10058.1.S1_AT	14	LOC_Os05g31620	OsCML15 - Calmodulin-related calcium sensor protein, expressed	osa:4338633	2e-35	AAB61505	AT1G24620.1	EF hand calcium-binding protein family	ath:AT1G24620			2.0984	6.50202e-07	1.23423	5.06786e-05			8.42035	8.02768	8.65506	9.1364	8.8069	8.77521	8.09652	8.07044	7.95902	10.2665	10.1673	9.98742
OS.10061.1.S1_AT	15	LOC_Os07g39470	gibberellin response modulator protein, putative, expressed	osa:4343735	1e-160	AT1G50600	AT1G50600.1	Encodes a scarecrow-like protein (SCL5). Member of GRAS gene family.	ath:AT1G50600					1.43129	1.20611e-07			9.34086	9.39642	9.49656	9.37365	9.37934	9.19032	10.3178	10.2028	10.101	10.7652	10.758	10.714
OS.10066.1.A1_AT	15	none												1.58146	0.0053475			5.01196	5.11098	4.688	3.62915	3.93833	5.54658	5.62284	5.92994	5.72437	6.31482	5.70819	5.83542
OS.10081.1.S1_AT	10	LOC_Os05g44130	gamma-glutamyl hydrolase precursor, putative, expressed	osa:4339329	3e-82	AT1G78680	AT1G78680.2	The Arabidopsis protein AtGGH2 is a gamma-glutamyl hydrolase acting specifically on monoglutamates. The enzyme is involved in the tetrahydrofolate metabolism and located to the vacuole.	ath:AT1G78680					-1.27587	1.51931e-07	-1.35801	8.84318e-08	12.2048	12.1501	12.1556	12.1416	12.0537	12.133	10.8118	10.8108	10.8139	10.69	10.866	10.9447
OS.10087.1.S1_AT	10	LOC_Os04g51280	DAG protein, chloroplast precursor, putative, expressed	osa:4336884	3e-87	AT2G33430	AT2G33430.1	protein differentiation and greening-like 1	ath:AT2G33430					-1.59854	1.58263e-08	-1.28734	1.04951e-07	12.4777	12.3598	12.5098	12.4576	12.576	12.5516	11.0762	11.2091	11.1999	10.931	10.8945	10.964
OS.10091.1.S1_AT	14	LOC_Os03g19070	long cell-linked locus protein, putative, expressed	osa:4332584	4e-20	AED94351	AT5G38700.1	hypothetical protein	ath:AT5G38700			1.25588	0.000103245	1.38711	4.80835e-05			8.10704	7.71333	7.75006	8.04564	7.40799	7.66419	7.75467	7.66074	8.09611	9.08049	8.99152	9.20714
OS.10093.1.A1_AT	15	LOC_Os01g35789	expressed protein	osa:4326425										1.68153	1.26885e-06	1.10829	3.85141e-05	9.53509	9.95004	9.4047	9.32133	9.04125	9.02751	10.7685	10.7115	10.7347	10.7274	10.8985	10.8087
OS.10093.2.S1_AT	15	Os07g0238800	Os07g0238800	osa:4342800										1.80659	5.36681e-05	1.40112	0.000358173	7.27824	7.39154	6.71785	6.9438	6.2125	6.19678	8.51938	8.54373	8.52789	8.31662	8.51604	7.9402
OS.10093.4.S1_X_AT	15	LOC_Os01g35789	expressed protein	osa:4326425										1.55622	2.09846e-08	1.36315	6.68173e-08	10.7818	10.8656	10.676	10.5595	10.4931	10.4214	12.1099	12.1757	12.1272	12.0205	12.1043	12.0178
OS.10099.1.S1_AT	15	LOC_Os03g13870	expressed protein	osa:4332218										1.6908	3.23732e-06	1.31102	2.57584e-05	6.45044	6.22975	6.38931	6.48128	6.40287	6.08834	7.84258	7.43528	7.72469	7.75327	8.07933	8.2123
OS.10113.1.S1_AT	2	LOC_Os08g39300	aminotransferase, putative, expressed	osa:4345962	6e-80	AT2G13360	AT2G13360.2	Encodes a peroxisomal photorespiratory enzyme that catalyzes transamination reactions with multiple substrates. It is involved in photorespiration.	ath:AT2G13360					-1.36167	0.00195561	-1.33411	0.0022233	7.90324	7.85084	7.84472	7.61994	6.66091	7.37642	6.83812	6.22702	6.53133	6.27516	5.24097	6.05614
OS.10115.1.S1_AT	10	LOC_Os01g36460	MYB family transcription factor, putative, expressed	osa:9267667	2e-61	AT5G26660	AT5G26660.1	a MYB gene encodes a transcriptional repressor of the C4H gene which is involved in the biosynthesis of sinapate esters.	ath:AT5G26660					-1.25359	0.000877165			6.46409	6.73773	6.64706	6.18997	7.05247	6.6929	5.68952	5.59088	5.65501	5.79583	4.90426	5.4745
OS.10118.1.S1_AT	7	LOC_Os09g38030	UTP--glucose-1-phosphate uridylyltransferase, putative, expressed	osa:4347800	0	AT5G17310	AT5G17310.2	UDP-glucose pyrophosphorylase 2	ath:AT5G17310	-2.00768	6.22079e-10			1.49128	8.65773e-09			13.3575	13.4207	13.4345	11.4383	11.3569	11.3945	13.5733	13.6154	13.6394	12.8925	12.8602	12.9108
OS.10126.1.S1_AT	14	LOC_Os09g24580	EF hand family protein, putative, expressed	osa:4347039	2e-17	15228558	AT3G29000.1	Calcium-binding EF-hand family protein	ath:AT3G29000			1.88284	1.0631e-05	2.14551	3.63064e-06			7.83607	8.16329	7.90144	7.71749	8.1381	7.2314	8.07212	8.06211	7.74076	9.7433	9.87053	9.90968
OS.10128.1.S1_AT	10	LOC_Os08g43190	dehydrogenase, putative, expressed	osa:4346217	1e-164	AED96152	AT5G51970.2	Encodes a putative sorbitol dehydrogenase that can be thiolated in vitro.	ath:AT5G51970					-2.85147	1.62587e-10	-2.49685	5.30566e-10	13.5872	13.4923	13.628	13.4125	13.5973	13.4559	11.0771	11.0921	11.0478	10.7441	10.589	10.5782
OS.10135.1.S1_AT	10	LOC_Os01g48930	splicing factor-related, putative, expressed	osa:4324395	5e-49	15234038	AT4G01000.1	Ubiquitin-like superfamily protein	ath:AT4G01000					-1.64478	7.466e-09	-1.62041	8.51571e-09	13.1526	13.1633	13.1817	13.15	13.0919	13.2741	11.5603	11.5399	11.5362	11.4767	11.5266	11.5783
OS.10149.1.S1_X_AT	10	LOC_Os04g32460	OsFBL16 - F-box domain and LRR containing protein, expressed	osa:4335696	0	AT3G26810	AT3G26810.1	auxin signaling F-box 2	ath:AT3G26810					-1.09433	1.30116e-07	-1.09582	1.2859e-07	13.0502	13.0012	13.11	12.9502	12.9662	13.0082	11.9274	11.9934	11.9531	11.8677	11.8799	11.894
OS.10150.1.S1_AT	0	LOC_Os03g12890	aminotransferase domain containing protein, putative, expressed	osa:4332151	1e-116	AT3G49680	AT3G49680.2	Encodes a chloroplast branched-chain amino acid aminotransferase. Complements the yeast leu/iso-leu/val auxotrophy mutant.	ath:AT3G49680					-1.22098	0.000279718	-2.0104	5.72911e-06	7.45482	7.57691	7.17265	6.9254	6.92439	6.98021	5.86865	5.34225	4.96229	5.73452	5.86313	5.56942
OS.10156.1.S1_A_AT	10	LOC_Os03g61260	ribosomal L18p/L5e family protein, putative, expressed	osa:4334651	4e-23	AAD49760	AT1G48350.1	Ribosomal L18p/L5e family protein	ath:AT1G48350					-1.24078	5.19731e-07	-1.0955	1.49677e-06	11.9878	11.9429	12.0514	11.9353	12.2142	12.101	10.9453	10.879	10.8713	10.9204	10.7338	10.8739
OS.10160.1.S1_AT	10	LOC_Os05g43850	OsFBT9 - F-box and tubby domain containing protein, expressed	osa:4339307	9e-130	AT1G53320	AT1G53320.1	Member of TLP family	ath:AT1G53320					-1.26793	1.4718e-07	-1.45514	4.44245e-08	12.6031	12.5089	12.5863	12.3798	12.5025	12.4829	11.0867	11.1703	11.0759	11.0734	11.2458	11.2422
OS.10164.1.S1_AT	7	LOC_Os09g35880	B-box zinc finger family protein, putative, expressed	osa:4347644	4e-57	AAD23680	AT2G21320.1	B-box zinc finger family protein	ath:AT2G21320					1.16624	2.45429e-07			12.4641	12.3702	12.5446	11.7222	11.7932	11.6863	12.9378	12.9078	12.9643	12.816	12.9531	12.9313
OS.10172.1.S1_AT	14	LOC_Os02g41510	MYB family transcription factor, putative, expressed	osa:4330027	4e-68	AT3G23250	AT3G23250.2	Member of the R2R3 factor gene family.	ath:AT3G23250			1.67817	0.000667219	2.74405	1.65463e-05			5.01991	5.79259	5.49534	5.35542	4.38368	5.17474	6.02178	5.55169	6.53799	7.52799	7.68294	7.93505
OS.10175.1.S1_AT	10	LOC_Os05g35500	MYB family transcription factor, putative, expressed	osa:9266213	6e-73	AT4G09460	AT4G09460.1	Encodes myb6 DNA-binding protein.	ath:AT4G09460					-1.24975	0.000130107			7.05806	7.49379	7.61495	7.92106	7.85974	7.9235	7.03628	6.88493	7.1249	6.44075	7.06102	6.45326
OS.10177.1.S1_AT	10	LOC_Os02g01360	OsMADS60 - MADS-box family gene with MIKCc type-box, expressed	osa:4328003	1e-30	14517538	AT4G25670.2	hypothetical protein	ath:AT4G25670					-1.06551	3.15836e-07	-1.18321	1.2783e-07	10.8927	10.9008	10.844	10.645	10.7772	10.696	9.72396	9.69407	9.66985	9.70845	9.56612	9.64707
OS.10180.1.S1_AT	18	LOC_Os11g29140	expressed protein	osa:4350513										-1.09182	0.0183044			7.11699	6.70949	7.51213	7.77227	8.20764	7.43758	7.35939	6.36233	6.48006	6.37582	6.38639	7.37983
OS.10183.1.S1_AT	7	LOC_Os05g08370	CESA1 - cellulose synthase, expressed	osa:4337958	0	AT4G32410	AT4G32410.1	Encodes a cellulose synthase isomer. CESA1 mutants have cellulose defect in the primary cell wall. Multiple lines of evidence suggest that CESA1, along with CESA3 and CESA6 are present in the same plasma membrane complex for cellulose biosynthesis. lasma membrane complex for cellulose biosynthesis. As inferred from the null role of secondary wall-type CesAs, included in a set of five primary wall…	ath:AT4G32410					1.04336	0.0136243			5.88982	6.28256	5.68133	5.6898	5.38548	4.82252	5.63547	6.61612	6.50433	6.40802	5.89206	6.7278
OS.10185.1.S1_AT	16	LOC_Os11g31470	expressed protein	osa:4350580	4e-56	AT3G05040	AT3G05040.1	Encodes member of importin/exportin family. Involved in timing of shoot maturation. Involved in miRNA transport. Mutants flower early and have small, curled leaves and reduced abundance of certain miRNA species.	ath:AT3G05040					1.02652	1.53719e-05			9.81651	10.0494	9.72781	9.50519	9.3738	9.2706	10.7999	10.8615	10.7515	10.2834	10.5866	10.3592
OS.10197.1.S1_AT	10	LOC_Os11g24060	permease domain containing protein, putative, expressed	osa:4350385	2e-179	AT5G50300	AT5G50300.1	Encodes a homolog of the adenine-guanine-hypoxanthine transporter AzgA of Aspergillus nidulans. Function as a plant adenine-guanine transporter. Two closely related genes exist in Arabidopsis: AT3G10960 (Azg1) and AT5G50300 (Azg2).	ath:AT5G50300					-1.58026	1.04941e-06	-1.36223	3.6512e-06	9.06904	9.04729	8.92162	9.20231	9.21089	9.39546	7.80656	7.36156	7.78312	7.61754	7.63129	7.81904
OS.10200.1.S1_AT	1	none												-1.26343	5.8988e-06	-1.68973	5.11878e-07	9.31275	9.56303	9.37847	8.78295	8.87519	8.78728	7.801	7.59052	7.79356	7.6978	7.27983	7.67751
OS.10235.1.S1_AT	15	LOC_Os07g48570	expressed protein	osa:4344326	2e-70	AT5G39660	AT5G39660.2	Dof-type zinc finger domain-containing protein, identical to H-protein promoter binding factor-2a GI:3386546 from (Arabidopsis thaliana). Interacts with LKP2 and FKF1, but its overexpression does not change flowering time under short or long day conditions.	ath:AT5G39660	-1.06535	1.4403e-05			2.999	1.99748e-09	1.67227	3.31413e-07	8.70706	8.87472	8.9014	7.85771	7.486	7.94343	10.5388	10.4407	10.5205	10.7041	10.7869	10.7931
OS.10238.1.S1_AT	10	LOC_Os04g39814	Os4bglu9 - beta-glucosidase homologue, similar to Os4Bglu12 exoglucanase/beta-glucosidase, expressed	osa:9269478	7e-38	AT2G44480	AT2G44480.2	beta glucosidase 17	ath:AT2G44480					-1.13379	5.16156e-05	-1.74089	1.5739e-06	8.61509	8.65935	8.42952	8.26107	8.19187	8.20564	6.67463	6.84559	6.96105	7.43392	7.00028	6.82301
OS.10240.1.S1_AT	11	LOC_Os01g65680	4,5-DOPA dioxygenase extradiol, putative, expressed	osa:4325095	2e-85	AEE83554	AT4G15093.1	catalytic LigB subunit of aromatic ring-opening dioxygenase family	ath:AT4G15093					-1.99565	0.0337576			6.23186	6.54575	6.75923	6.71556	7.203	6.60914	5.86733	5.78622	5.93831	6.15954	5.86022	2.521
OS.10244.1.S1_S_AT	11	LOC_Os02g02340	glycerol-3-phosphate acyltransferase, putative, expressed	osa:4328061	1e-162	AT2G38110	AT2G38110.1	Encodes a protein with glycerol-3-phosphate acyltransferase activity.	ath:AT2G38110					-1.42696	0.00037032			7.06736	7.28791	7.30387	7.19785	7.39528	7.62156	6.49101	6.73445	6.88563	6.10712	6.46432	5.36237
OS.10246.2.S1_AT	24	LOC_Os01g64640	histone H3, putative, expressed	osa:4325069	4e-74	NM_125934	AT5G65360.1	Histone superfamily protein	ath:AT5G65360					1.1214	7.89152e-06	1.52042	6.16501e-07	12.1924	11.8044	12.1363	12.5834	12.4002	12.7012	13.5516	13.596	13.5468	13.653	13.6506	13.7454
OS.10252.1.S1_S_AT	15	LOC_Os02g20950	expressed protein	osa:4329136	4e-35	AT1G69750	AT1G69750.1	cytochrome c oxidase 19-2	ath:AT1G69750					2.45782	1.22918e-05	1.85191	0.000113267	6.81912	6.8269	6.64628	6.10948	6.72944	5.39628	8.46456	8.69993	8.68353	8.69173	8.6202	8.29671
OS.10253.1.S1_AT	10	none												-1.80863	7.18746e-07	-1.66369	1.45932e-06	10.2722	10.3803	10.244	10.245	10.0657	10.2279	8.83768	8.5602	8.50756	8.27481	8.16374	8.67424
OS.10255.1.S1_S_AT	10	LOC_Os12g08550	expressed protein	osa:9269517										-1.50837	2.75924e-06	-1.26793	1.15416e-05	10.3974	10.3245	10.4268	10.0485	10.3381	10.3471	9.19941	9.05623	9.08926	8.88708	8.90096	8.42064
OS.10266.1.S1_AT	20	LOC_Os03g43100	expressed protein	osa:4333508						6.29741	9.93534e-08	6.14338	1.23172e-07	-1.33808	0.0101931	-1.18405	0.0186193	6.12673	6.04022	6.06022	12.4214	12.3538	12.3442	3.69083	5.32724	5.65694	11.1131	10.9527	11.0393
OS.10272.1.S1_AT	10	LOC_Os08g20570	chloride channel protein, putative, expressed	osa:4345218	0	246681_at	AT5G33280.1	Voltage-gated chloride channel family protein	ath:AT5G33280					-1.32377	0.00218948	-1.09431	0.00670807	8.81685	8.75548	8.74674	8.64819	9.06746	8.74433	7.01245	7.77004	8.25366	7.97604	7.36818	7.14447
OS.10274.1.S1_A_AT	7	LOC_Os12g03810	CAMK_KIN1/SNF1/Nim1_like.37 - CAMK includes calcium/calmodulin depedent protein kinases, expressed	osa:4351419	7e-110	AT2G26980	AT2G26980.5	encodes a serine-threonine protein kinase whose expression increases in response to abscisic acid, cold, drought, high salt, and wounding conditions. The gene is expressed in developing seeds and seedlings. Lines carrying a T-DNA insertions have reduced germination efficiency and expression of cold, high-salt, and abscisic acid marker genes are altered, but not drought-response markers.	ath:AT2G26980					1.01698	1.4492e-05			11.8722	12.0225	11.9245	11.6344	11.1459	11.375	12.392	12.3897	12.3778	12.3798	12.4218	12.4046
OS.10274.3.S1_AT	15	LOC_Os12g03816	OsCML3 - Calmodulin-related calcium sensor protein, expressed	osa:4351420	2e-59	AT2G27030	AT2G27030.3	encodes a calmodulin that has higher affinity to kinesin-like calmodulin binding motor protein than CAM4 or CAM6.	ath:AT2G27030					1.10748	0.00149514			6.54521	5.82831	6.24926	5.82058	6.17554	5.6912	6.46765	6.51462	7.17017	6.98879	6.8384	7.18255
OS.10274.4.S1_AT	15	LOC_Os12g03810	CAMK_KIN1/SNF1/Nim1_like.37 - CAMK includes calcium/calmodulin depedent protein kinases, expressed	osa:4351419	7e-110	AT2G26980	AT2G26980.5	encodes a serine-threonine protein kinase whose expression increases in response to abscisic acid, cold, drought, high salt, and wounding conditions. The gene is expressed in developing seeds and seedlings. Lines carrying a T-DNA insertions have reduced germination efficiency and expression of cold, high-salt, and abscisic acid marker genes are altered, but not drought-response markers.	ath:AT2G26980					1.16758	0.000178088	1.50602	2.51342e-05	5.30751	5.07027	5.38355	5.20322	5.45801	5.85284	6.57282	6.82635	6.88021	6.61283	6.47616	6.92781
OS.10275.1.S1_AT	15	LOC_Os02g51080	FAD binding domain containing protein, expressed	osa:4330711	0	AAF15919	AT1G74470.1	Encodes for a multifunctional protein with geranylgeranyl reductase activity shown to catalyze the reduction of prenylated geranylgeranyl-chlorophyll a to phytyl-chlorophyll a (chlorophyll a) and free geranylgeranyl pyrophosphate to phytyl pyrophosphate.	ath:AT1G74470					1.95645	8.96251e-10	1.25261	4.5725e-08	10.7156	10.7089	10.8139	9.9472	9.94181	9.97931	12.0409	11.9794	11.9759	11.9379	11.9239	11.8759
OS.10277.1.S1_AT	10	LOC_Os04g09654	O-methyltransferase, putative, expressed	osa:4335079	8e-48	AT5G54160	AT5G54160.1	A caffeic acid/5-hydroxyferulic acid O-methyltransferase. Interacts with 14-4-3 proteins in yeast 2 hybrid assay. AtOMT1 (At5g54160) encodes a flavonol 3O-methyltransferase that is highly active towards quercetin and myricetin. The substrate specificity identifies the enzyme as flavonol 3methyltransferase which replaces the former annotation of the gene to encode a caffeic acid/5-hydroxyferulic…	ath:AT5G54160					-1.62222	0.00212079	-1.02309	0.024991	6.56686	6.83824	6.72256	6.64154	6.61519	6.54378	5.90965	5.34284	5.80591	5.95053	4.13831	4.84499
OS.10279.1.S1_AT	10	LOC_Os01g64520	uricase, putative, expressed	osa:4324793	5e-92	AAC14527	AT2G26230.1	uricase / urate oxidase / nodulin 35, putative	ath:AT2G26230					-1.28123	4.94266e-08	-1.08912	2.02571e-07	12.2832	12.2665	12.3312	12.0576	12.1035	11.9906	11.2137	11.2415	11.1583	10.7825	10.8123	10.7131
OS.10285.1.S1_AT	11	LOC_Os08g20730	peroxidase precursor, putative, expressed	osa:4345222	5e-106	245488_at	AT4G16270.1	Peroxidase superfamily protein	ath:AT4G16270			-1.31	2.17824e-07	-2.35311	1.27806e-09			11.7193	11.6467	11.6591	11.7575	11.7244	11.7727	10.7038	10.74	10.6815	9.54277	9.23009	9.42245
OS.10293.1.S1_AT	10	LOC_Os07g42510	AP2 domain containing protein, expressed	osa:4343912	2e-28	AT3G16770	AT3G16770.1	Encodes a member of the ERF (ethylene response factor) subfamily B-2 of the plant specific ERF/AP2 transcription factor family (RAP2.3). The protein contains one AP2 domain. There are 5 members in this subfamily including RAP2.2 AND RAP2.12.It is localized to the nucleus and acts as a transcriptional activator through the GCC-box. It has been identified as a suppressor of Bax-induced cell death b…	ath:AT3G16770					-2.22465	6.15584e-08	-1.58015	1.16773e-06	9.43584	9.31586	9.28136	9.32257	9.4595	9.09763	7.93596	7.7173	7.63935	6.98525	6.94291	7.2776
OS.10294.1.S1_AT	10	LOC_Os05g51590	N-rich protein, putative, expressed	osa:4339805	6e-69	AED94759	AT5G42050.1	DCD (Development and Cell Death) domain protein	ath:AT5G42050					-1.61038	6.05629e-05	-1.30839	0.000286908	8.25315	7.52826	8.3863	8.36814	8.37177	8.20071	6.5886	6.77526	6.87869	6.39872	6.93651	6.77425
OS.10299.1.S1_AT	10	LOC_Os05g30140	RNA recognition motif containing protein, expressed	osa:4338552	1e-76	AT1G02840	AT1G02840.3	SR1 is a plant homologue of the human general/alternative splicing factor SF2/ASF.	ath:AT1G02840					-1.35244	5.6709e-08	-1.3944	4.34339e-08	11.8362	11.8109	11.8529	11.4333	11.5931	11.5424	10.4328	10.4141	10.47	10.2291	10.0755	10.2071
OS.10300.1.S1_X_AT	10	LOC_Os01g01840	helix-loop-helix DNA-binding domain containing protein, expressed	osa:4326162										-2.22997	0.0242453	-2.33872	0.0195448	5.9182	4.82709	3.70678	4.60709	4.16106	5.13075	2.49354	2.51648	2.42587	1.95189	4.34304	0.914058
OS.10303.1.S2_AT	15	LOC_Os03g01350	expressed protein											1.46902	0.000345722	1.53769	0.000248639	7.96209	8.04803	7.62637	8.20262	7.14393	7.9234	9.52459	9.43907	9.2859	8.94233	9.46946	9.26521
OS.10305.1.S1_AT	10	LOC_Os08g41880	nucleotide pyrophosphatase/phosphodiesterase, putative, expressed	osa:4346129	0	AT5G50400	AT5G50400.1	purple acid phosphatase 27	ath:AT5G50400					-2.99615	1.05078e-09	-1.50389	4.38981e-07	9.39267	8.9821	9.21976	10.0729	10.1377	10.0057	7.71621	7.78771	7.57895	7.04247	7.04989	7.13549
OS.10307.1.S1_AT	15	LOC_Os06g05250	GTP-binding protein GUF1, putative, expressed	osa:4340102	0	AED94489	AT5G39900.1	Small GTP-binding protein	ath:AT5G39900					1.17675	1.44032e-06			9.95193	10.2246	10.0087	9.95619	9.71839	9.84681	11.0545	11.0152	11.0332	11.1128	10.937	11.0018
OS.10315.1.S1_AT	10	LOC_Os11g25454	cytokinin-N-glucosyltransferase 1, putative, expressed	osa:4350423	8e-92	AAG21670	AT3G11340.1	UDP-Glycosyltransferase superfamily protein	ath:AT3G11340					-1.4482	4.43896e-05	-1.13127	0.000285552	7.66926	7.75557	7.92215	7.38385	7.44566	7.72303	6.20597	6.86863	6.87856	6.26463	5.90203	6.04128
OS.10317.1.S1_AT	15	LOC_Os04g39280	ATPOT1, putative, expressed	osa:4336103	4e-35	AT2G05210	AT2G05210.3	Encodes AtPOT1a, an accessory factor for telomerase required for positive telomere length regulation. Note on nomenclature: different names have been given to Arabidopsis POT-like genes (Kuchar and Fajkus, 2004; Shakirov et al, 2005; Tani and Murata, 2005). According to a unifying nomenclature (Surovtseva et al, 2007), At2g05210 (previously named AtPOT1) is designated AtPOT1a, while At5g06310 (pr…	ath:AT2G05210					2.52904	1.03826e-06	2.08847	5.15764e-06	7.596	7.41293	7.44683	7.82598	6.9811	6.95745	9.5022	9.47191	9.74705	9.67329	9.88908	9.78929
OS.10319.1.S1_AT	10	LOC_Os12g06650	tetratricopeptide-like helical, putative, expressed	osa:4351584	5e-154	18175616	AT4G15720.1	Tetratricopeptide repeat (TPR)-like superfamily protein	ath:AT4G15720					-1.0266	0.000119217			7.70158	7.64321	7.9928	7.66105	8.05249	8.03724	7.25623	7.19271	7.46392	6.67936	6.95827	7.03333
OS.10321.1.S1_AT	15	none												1.70876	3.04937e-07	1.20156	5.94797e-06	10.1384	10.4113	10.031	9.78103	9.45548	9.60073	11.3843	11.3021	11.499	11.3402	11.3656	11.2577
OS.10322.1.S1_S_AT	23	LOC_Os07g38170	remorin, putative, expressed	osa:4343649	3e-55	16649061	AT3G57540.1	Remorin family protein	ath:AT3G57540					1.57608	1.59694e-08			10.1943	10.1723	10.0228	10.3826	10.3089	10.3059	10.9868	11.0816	10.9928	11.9248	11.8559	11.9451
OS.10324.2.S1_AT	15	LOC_Os04g39840	Os4bglu10 - beta-glucosidase homologue, similar to Os4Bglu12 exoglucanase/beta-glucosidase, expressed	osa:4336142	5e-114	AT5G44640	AT5G44640.1	beta glucosidase 13	ath:AT5G44640					2.34082	0.015017	1.85966	0.0411242	2.78667	3.07948	1.3884	2.4579	0.462614	3.52611	4.40927	4.89339	3.53087	3.85992	4.54274	5.06642
OS.10333.1.S1_AT	10	LOC_Os07g02800	MYB family transcription factor, putative, expressed	osa:4342269	2e-22	16974544	AT2G03500.1	Homeodomain-like superfamily protein	ath:AT2G03500					-2.42731	1.2237e-08	-2.15336	3.4995e-08	11.9187	11.8171	11.8087	11.6607	11.6446	11.608	9.72687	9.55673	9.80084	8.97696	9.21302	9.44137
OS.10339.1.S1_AT	14	LOC_Os03g04770	beta-amylase, putative, expressed	osa:4331577	0	AT3G23920	AT3G23920.1	Encodes a chloroplast beta-amylase. Is necessary for leaf starch breakdown in the absence of BAM3.	ath:AT3G23920			2.32798	0.0105989	4.64046	0.000124809	1.67917	0.0456243	2.63573	2.52023	2.69424	1.87169	2.21222	1.86636	3.71703	2.80968	6.36099	6.67616	6.82375	6.37174
OS.10351.1.S1_A_AT	15	none												2.10525	1.67296e-06	1.7469	7.88661e-06	9.10174	9.79705	9.46175	9.30835	8.94441	8.97884	10.9626	11.3291	11.3096	11.0723	11.3001	11.175
OS.10360.1.S1_AT	10	LOC_Os10g38110	cytochrome P450, putative, expressed	osa:4349165	3e-132	AT2G45510	AT2G45510.1	member of CYP704A	ath:AT2G45510					-1.92964	0.000329973	-1.61952	0.00110603	7.78521	7.87012	7.68138	7.52196	7.88086	7.40862	6.23043	6.34575	5.90197	5.01248	6.56518	5.44487
OS.10371.1.S1_AT	15	LOC_Os11g13810	non-lysosomal glucosylceramidase, putative, expressed	osa:4350171	0	248581_at	AT5G49900.1	Beta-glucosidase, GBA2 type family protein	ath:AT5G49900					1.18145	7.9452e-07	1.31576	3.16348e-07	9.00643	9.23629	8.92222	9.29746	9.18778	9.27076	10.3523	10.3673	10.3926	10.4533	10.4821	10.3649
OS.10373.1.S1_AT	10	LOC_Os07g41410	EGG APPARATUS-1, putative, expressed	osa:4343852										-1.81714	9.98162e-08	-1.58874	3.18676e-07	11.6212	11.335	11.4318	11.8794	12.1655	12.006	9.70904	9.98777	9.92492	10.2238	10.2111	10.1646
OS.10375.1.S1_AT	15	none												2.40095	3.16706e-08	2.0259	1.39043e-07	9.3046	9.73764	9.34883	9.01597	8.83018	8.84749	11.4727	11.4864	11.5097	11.252	11.4882	11.1563
OS.10376.1.S1_AT	15	LOC_Os02g34884	SacI homology domain containing protein, expressed	osa:4329650	0	AT3G51460	AT3G51460.1	Encodes RHD4 (ROOT HAIR DEFECTIVE4), a phosphatidylinositol-4-phosphate phosphatase required for root hair development.	ath:AT3G51460					1.05514	1.26255e-06			9.81036	9.99376	9.7729	9.72809	9.68934	9.84825	10.6808	10.7753	10.6735	10.8289	10.8488	10.7534
OS.10379.1.S1_AT	10	LOC_Os02g49860	AWPM-19-like membrane family protein, putative, expressed	osa:4330624	1e-21	AAB80630	AT1G04560.1	AWPM-19-like family protein	ath:AT1G04560					-5.27623	0.000702457	-6.22207	0.000218135	7.69612	8.05724	7.7951	7.99622	7.771	7.76036	0.197591	3.32692	1.35773	3.94382	0.0392046	3.71586
OS.10380.1.S1_AT	15	LOC_Os09g19680	ABC transporter, ATP-binding protein, putative, expressed	osa:9269712	0	AT3G47790	AT3G47790.1	member of ATH subfamily	ath:AT3G47790					1.17502	1.35267e-05			7.52004	7.99156	7.62101	7.592	7.38063	7.41356	8.43854	8.51341	8.57573	8.78842	8.57369	8.54913
OS.10384.1.S1_AT	14	LOC_Os03g10950	protein phosphatase 2C, putative, expressed	osa:4332004	9e-119	AEE86293	AT4G33920.1	Protein phosphatase 2C family protein	ath:AT4G33920			1.46877	3.70353e-05	2.29333	9.53943e-07			7.65495	7.4293	7.28498	7.02166	7.54266	7.62912	8.08616	8.53731	8.04366	9.60023	9.68438	9.78883
OS.10388.1.S1_AT	10	LOC_Os03g15920	expressed protein	osa:4332353	3e-16	AT4G37300	AT4G37300.1	protein maternal effect embryo arrest 59	ath:AT4G37300					-4.01896	2.24577e-10	-2.74055	6.70778e-09	11.7029	11.7222	11.7722	12.0515	12.2692	12.0573	8.90254	9.07262	9.00053	7.81953	8.24766	8.25388
OS.10392.1.S1_AT	10	LOC_Os02g57600	expressed protein	osa:4331182	3e-22	AAC62904	AT2G45980.1	hypothetical protein	ath:AT2G45980					-2.0782	1.36676e-07	-1.57795	1.44348e-06	11.2317	10.7358	11.123	10.981	11.1816	11.0486	9.39715	9.6075	9.3521	8.90718	9.00863	9.06078
OS.10400.1.S1_AT	15	LOC_Os02g25580	Sec1 family transport protein, putative, expressed	osa:4329266	0	AT1G12360	AT1G12360.1	encodes a Sec1 protein and expressed throughout the plant. physically interacts with Syntaxin1 and is required for cytokinesis.	ath:AT1G12360					1.51629	1.78552e-07	1.12955	2.19748e-06	10.6819	10.988	10.728	10.7098	10.5178	10.6722	11.926	11.8786	11.982	12.1027	12.2242	12.1218
OS.10402.1.S1_X_AT	15	LOC_Os01g70720	expressed protein	osa:4326825										1.29058	1.03734e-06			10.6666	10.9251	10.589	10.4597	10.2615	10.2509	11.7445	11.6747	11.7095	11.5428	11.6923	11.6088
OS.10410.1.S1_AT	15	LOC_Os08g02210	expressed protein	osa:4344507	2e-103	110740704	AT1G64680.1	hypothetical protein	ath:AT1G64680					1.78925	0.000308128	1.0929	0.00715526	5.90518	5.93086	6.87064	4.94109	5.56046	5.85943	7.39941	7.05566	7.53031	7.24714	7.48177	6.99981
OS.10416.1.S1_AT	15	Os01g0834900	Os01g0834900	osa:4327417										1.69682	5.88795e-09			11.6694	11.5204	11.666	11.5792	11.5914	11.6581	12.4612	12.3969	12.4773	13.2702	13.3113	13.3376
OS.10422.1.S1_AT	10	LOC_Os05g40630	DUF567 domain containing protein, putative, expressed	osa:4339136	9e-38	110741793	AT2G38640.1	Protein of unknown function (DUF567)	ath:AT2G38640					-2.37593	1.30995e-05			7.2998	7.08632	6.93185	8.11741	7.84263	8.23884	6.17198	6.01888	6.26242	4.98343	5.88926	6.19841
OS.10424.1.S1_AT	15	LOC_Os08g34220	omega-6 fatty acid desaturase, chloroplast precursor, putative, expressed	osa:4345686	0	AT4G30950	AT4G30950.1	Chloroplastic enzyme responsible for the synthesis of 16:2 and 18:2 fatty acids from galactolipids, sulpholipids and phosphatidylglycerol. Uses ferredoxin as electron donor. Gene mutation resulted in reduced level of unsaturated fatty acids leading to susceptibility to photoinhibition.	ath:AT4G30950					1.5312	1.12406e-07	1.13273	1.48673e-06	9.19857	9.18105	9.16147	8.90119	8.57807	8.75438	10.2137	10.3956	10.33	10.3367	10.226	10.2645
OS.10425.1.S1_AT	10	LOC_Os03g57349	expressed protein	osa:4334361										-1.87141	2.69728e-07	-1.67519	6.9667e-07	11.1927	11.1658	11.0432	10.8685	11.2532	11.0869	9.24791	9.69927	9.42903	9.16977	9.19201	9.23255
OS.10427.1.S1_A_AT	7	LOC_Os12g04260	astaxanthin synthase KC28, putative	osa:4351451	3e-168	AEE32552	AT1G50450.1	Saccharopine dehydrogenase	ath:AT1G50450	-1.02675	0.0397108			1.88008	0.00172335			5.23741	6.17204	5.98255	5.38715	4.90285	4.02175	6.85768	5.96712	6.89352	6.68591	7.0792	6.18687
OS.10428.1.S1_AT	10	LOC_Os02g14170	peroxidase precursor, putative, expressed	osa:4328833	2e-76	10176746	AT5G05340.1	Peroxidase superfamily protein	ath:AT5G05340					-1.05438	5.09954e-05	-1.07014	4.54252e-05	8.38367	8.33754	8.31248	8.42914	8.00734	8.20642	7.0953	7.26773	7.46024	7.13329	7.35479	6.99168
OS.10430.1.S1_AT	10	LOC_Os03g55260	cytochrome P450, putative, expressed	osa:4334186	3e-112	AT4G37330	AT4G37330.1	member of CYP81D	ath:AT4G37330					-1.42954	0.000157876	-1.28105	0.000351374	6.64999	7.03295	5.98444	6.63658	6.6502	6.43689	5.43137	5.14103	5.25182	5.20808	5.04053	5.18645
OS.10434.1.S1_AT	15	Os03g0824350	Os03g0824350	osa:9267750										1.4822	8.7834e-05			7.96014	8.50747	7.62961	7.42596	7.24095	7.79978	9.05928	8.93021	8.86953	9.04329	9.0128	8.8572
OS.10444.1.S1_AT	10	LOC_Os07g35280	TKL_IRAK_DUF26-lc.1 - DUF26 kinases have homology to DUF26 containing loci, expressed	osa:4343476	5e-125	AT4G23180	AT4G23180.1	Encodes a receptor-like protein kinase. Naming convention from Chen et al 2003 (PMID 14756307)	ath:AT4G23180					-2.12165	0.0229884			1.53847	2.64059	1.60189	4.30146	1.03644	1.58325	0	1.30671	0.269888	0.556194	0	0
OS.10486.1.S1_AT	10	LOC_Os01g45470	expressed protein	osa:4326562										-1.01584	8.94233e-07			12.7702	12.6263	12.6984	12.7177	12.9102	12.8958	11.8773	11.9395	11.892	11.8056	11.8435	11.8271
OS.10489.1.S1_AT	10	LOC_Os12g35395	expressed protein	osa:9270205										-1.0353	4.2604e-07			11.4355	11.4199	11.5524	11.5952	11.6606	11.7294	10.708	10.7136	10.6888	10.5789	10.6386	10.6619
OS.10495.1.S1_AT	10	LOC_Os02g54080	expressed protein	osa:4330928	3e-58	AED95847	AT5G49710.3	hypothetical protein	ath:AT5G49710					-1.0021	1.77943e-06	-1.03521	1.35292e-06	11.8609	11.9688	11.9401	11.8741	11.7617	11.9496	10.8324	10.858	10.9738	10.9022	10.7595	10.9175
OS.10497.1.S1_S_AT	10	LOC_Os07g23640	retrotransposon protein, putative, Ty3-gypsy subclass, expressed	osa:4343033										-4.28494	2.151e-10	-3.86411	5.39948e-10	12.3316	12.135	12.2675	12.3583	12.486	12.41	8.35913	8.414	8.36862	8.43694	8.10984	7.85276
OS.10500.1.S1_AT	15	LOC_Os05g39610	exo70 exocyst complex subunit domain containing protein, expressed	osa:4339086	2e-151	AT5G58430	AT5G58430.1	A member of EXO70 gene family, putative exocyst subunits, conserved in land plants. Arabidopsis thaliana contains 23 putative EXO70 genes, which can be classified into eight clusters on the phylogenetic tree.	ath:AT5G58430					1.56136	6.84776e-08			10.6699	10.7268	10.5309	10.5059	10.5806	10.5097	11.6204	11.4361	11.5706	12.1013	12.1993	11.9797
OS.10502.1.S1_AT	10	LOC_Os07g28614	expressed protein											-4.46336	2.7512e-10	-3.72833	1.36244e-09	12.079	11.8594	12.1294	11.9568	12.1416	12.2234	8.23669	8.45709	8.18908	7.90324	7.61449	7.41398
OS.10518.1.S1_AT	15	LOC_Os09g34300	Inositol 1, 3, 4-trisphosphate 5/6-kinase, putative, expressed	osa:4347597	1e-126	AT2G43980	AT2G43980.1	inositol 1,3,4-trisphosphate 5/6-kinase 4	ath:AT2G43980					1.35526	1.15895e-07			9.86628	10.0254	9.80531	9.47699	9.53733	9.48347	10.674	10.6613	10.5681	10.8863	10.9113	10.766
OS.10521.1.S1_AT	15	LOC_Os02g17940	leucoanthocyanidin dioxygenase, putative, expressed	osa:4329022	2e-79	AED92839	AT5G20400.1	encodes a protein whose sequence is similar to flavanone 3 hydroxylase from Malus.	ath:AT5G20400					1.36768	0.000430488	1.7371	7.36454e-05	7.1832	7.11411	6.3211	6.83625	6.70524	7.32362	8.68281	8.52241	8.62448	8.58767	8.12265	8.25782
OS.10522.2.S1_AT	16	LOC_Os05g22614	PTAC16, putative, expressed	osa:4338302	2e-82	AT3G46780	AT3G46780.1	protein plastid transcriptionally active 16	ath:AT3G46780					1.41092	0.00495077	2.33229	0.000177538	4.96765	4.37558	4.52552	4.0125	5.1618	4.52552	6.90406	7.11963	6.84193	6.64054	5.23032	6.06171
OS.10522.2.S1_X_AT	16	LOC_Os05g22614	PTAC16, putative, expressed	osa:4338302	2e-82	AT3G46780	AT3G46780.1	protein plastid transcriptionally active 16	ath:AT3G46780					1.31687	0.0268424	2.56533	0.000607665	3.59241	4.29533	5.55454	4.0802	4.66848	5.58843	6.92845	7.07778	7.13204	5.80723	6.18357	6.29692
OS.10523.1.S1_AT	10	none												-1.03032	0.000718384	-1.44021	6.2108e-05	7.83493	7.76058	7.83275	7.82341	7.72351	7.37703	6.02057	6.52048	6.56657	6.51594	6.3476	6.96945
OS.10524.1.S1_X_AT	8	LOC_Os12g03070	FHA domain containing protein, putative, expressed	osa:4351372	3e-15	263750_at	AT2G21530.1	SMAD/FHA domain-containing protein	ath:AT2G21530					1.312	0.000358069			7.68276	7.97412	7.50774	7.50049	6.46036	6.94055	8.78302	8.66157	8.5283	8.33346	8.25919	8.24475
OS.10527.1.S1_A_AT	24	LOC_Os03g14260	guanine nucleotide exchange family protein, putative, expressed	osa:4332241	0	AEE80118	AT3G60860.1	SEC7-like guanine nucleotide exchange family protein	ath:AT3G60860					1.08452	0.000105369	1.5541	6.07453e-06	5.44201	5.43499	5.19486	5.82882	6.01821	6.24824	6.88229	6.82692	7.02497	7.42644	7.04079	6.8816
OS.10533.1.S1_AT	10	LOC_Os06g06250	GDSL-like lipase/acylhydrolase, putative, expressed	osa:4340180	3e-52	15242538	AT5G45910.1	GDSL-like Lipase/Acylhydrolase superfamily protein	ath:AT5G45910					-1.10484	2.38322e-06			13.062	12.8414	13.0533	13.0151	13.0469	13.1403	12.0877	12.1591	12.0379	11.9625	11.8244	12.1009
OS.10541.1.S1_AT	2	LOC_Os01g64000	bZIP transcription factor, putative, expressed	osa:4325061	1e-52	AT2G36270	AT2G36270.1	Encodes a member of the basic leucine zipper transcription factor family, involved in ABA signalling during seed maturation and germination. The Arabidopsis abscisic acid (ABA)-insensitive abi5 mutants have pleiotropic defects in ABA response, including decreased sensitivity to ABA inhibition of germination and altered expression of some ABA-regulated genes. Comparison of seed and ABA-inducible v…	ath:AT2G36270			-1.52685	0.0141543	-2.10253	0.00238535	-1.2574	0.0339313	6.32793	6.56766	5.96023	6.06466	5.26264	5.48339	5.3809	5.21863	4.4841	2.30761	4.43386	3.76162
OS.10543.1.S1_AT	15	LOC_Os02g01920	GHMP kinases ATP-binding protein, putative, expressed	osa:4328034	4e-154	AEE79204	AT3G54250.1	GHMP kinase family protein	ath:AT3G54250					1.2067	6.22257e-07	1.36159	2.20763e-07	9.9097	9.89578	9.86195	9.76582	9.99434	10.0614	11.2525	11.2008	11.2989	11.171	11.0618	11.2089
OS.10544.1.S1_AT	7	LOC_Os03g53630	PHD finger family protein, putative, expressed	osa:4334099	1e-150	AAC80581	AT1G05380.2	Acyl-CoA N-acyltransferase with RING/FYVE/PHD-type zinc finger protein	ath:AT1G05380	-1.14421	0.000895802			1.61725	7.32708e-05			6.96775	6.63524	6.4943	5.94693	5.05718	5.66055	6.68986	6.75067	6.99346	7.21798	7.37	6.92843
OS.10545.1.S1_AT	10	LOC_Os09g38777	MOSC domain-containing protein, mitochondrial precursor, putative, expressed	osa:4347854	4e-105	AAF98197	AT1G30910.1	Molybdenum cofactor sulfurase family protein	ath:AT1G30910					-1.99696	3.04069e-08	-2.15228	1.57623e-08	10.9506	10.9554	10.937	10.766	10.7641	10.6917	8.713	8.8345	8.83868	8.48905	8.89882	8.84306
OS.10546.1.S1_S_AT	15	LOC_Os09g34230	UDP-glucoronosyl/UDP-glucosyl transferase, putative, expressed	osa:4347592	4e-108	AT2G43840	AT2G43840.2	UGT74F1 transfers UDP:glucose to salicylic acid (forming a glucoside), benzoic acid, quercetin, and athranilate in vitro. UGT74F1 shows a weak ability to catalyze the formation of the p-aminobenzoate-glucose ester in vitro. But, UGT75B1 appears to be the dominant pABA acylglucosyltransferase in vivo based on assays in leaves, flowers, and siliques. The true biological substrate(s) of UGT74F1 are …	ath:AT2G43840					4.2094	0.000856816	2.18103	0.0319435	4.40248	3.19486	4.3702	5.23546	1.66152	1.52615	6.11413	6.28364	6.11285	7.22968	6.79802	7.02364
OS.10550.1.S1_X_AT	11	none												-2.21369	0.0270817			3.3639	2.70964	4.90848	3.76726	5.15769	1.91886	3.95958	2.24223	2.71757	1.37224	1.27877	1.55174
OS.10551.1.S1_AT	15	LOC_Os10g32550	T-complex protein, putative, expressed	osa:4348824	0	AT3G23990	AT3G23990.1	mitochondrial chaperonin HSP. assist in rapid assembly of the oligomeric protein structures in the mitochondria.	ath:AT3G23990					1.18335	5.13346e-08			12.3374	12.2936	12.3013	11.7071	11.7528	11.7029	13.0436	13.0503	13.08	12.8799	12.8856	12.9472
OS.10556.1.S1_AT	11	LOC_Os02g15860	expressed protein	osa:4328929	4e-19	ABF59399	AT5G41761.1	hypothetical protein	ath:AT5G41761			-1.35594	2.65677e-05	-2.20761	4.66676e-07			8.48707	8.32069	8.78445	8.9502	8.54013	8.72172	7.83528	7.83684	7.98492	6.73882	6.60688	6.24352
OS.10571.1.S1_AT	14	LOC_Os08g08070	transporter family protein, putative, expressed	osa:4344808	0	AT1G11260	AT1G11260.1	Encodes a H+/hexose cotransporter.	ath:AT1G11260			2.9016	0.0103232	3.65527	0.00280595			0.617148	1.68927	0.0852204	0.913932	0	0.445063	0	3.61999	0	3.6989	4.50234	4.12356
OS.10572.1.S1_AT	10	LOC_Os03g59360	remorin, putative, expressed	osa:4334517	2e-58	16649061	AT3G57540.1	Remorin family protein	ath:AT3G57540					-2.86591	3.45162e-09	-3.06922	1.88134e-09	12.2829	12.2089	12.3036	11.8202	11.9323	11.9729	9.22671	9.37688	8.98411	8.97663	8.90906	9.24197
OS.10576.1.S1_AT	10	LOC_Os02g33550	harpin-induced protein 1 domain containing protein, expressed	osa:4329582	2e-46	AEE77877	AT3G44220.1	Late embryogenesis abundant (LEA) hydroxyproline-rich glycoprotein family	ath:AT3G44220					-1.2654	1.19931e-05	-1.10984	3.42498e-05	9.7105	9.44103	9.38631	9.71923	9.8879	9.67036	8.36111	8.33015	8.51707	8.43478	8.28453	8.76197
OS.10580.1.S1_AT	10	LOC_Os01g34790	expressed protein	osa:4327803										-4.1289	0.00104935	-2.79996	0.0105	7.31921	7.60766	7.58901	7.64054	7.82345	7.34885	5.22495	4.59152	4.29954	4.63518	0.959197	4.83175
OS.10583.1.S1_AT	2	LOC_Os06g04920	zinc finger family protein, putative, expressed	osa:4340075	6e-23	AEE75713	AT3G15680.1	Ran BP2/NZF zinc finger-like superfamily protein	ath:AT3G15680			-3.30216	0.00241245	-5.52952	6.46588e-05	-3.93543	0.000771029	7.79912	8.09127	7.96528	6.25058	5.83722	6.64368	4.09738	5.71101	2.241	1.85327	0	0.28966
OS.10583.1.S1_S_AT	2	LOC_Os06g04920	zinc finger family protein, putative, expressed	osa:4340075	6e-23	AEE75713	AT3G15680.1	Ran BP2/NZF zinc finger-like superfamily protein	ath:AT3G15680	-1.08084	0.0240173	-1.66667	0.00238552	-3.38944	1.37093e-05	-2.80361	6.15544e-05	7.9989	8.30606	8.24517	7.43861	6.92279	6.94622	5.50731	4.85905	5.77293	4.40006	3.96487	2.77436
OS.10585.1.A1_AT	10	LOC_Os06g05100	transketolase, putative, expressed	osa:4340090	0	AT5G11380	AT5G11380.2	Encodes a protein postulated to have 1-deoxy-D-xylulose 5-phosphate synthase activity.	ath:AT5G11380					-1.47846	3.75985e-08	-1.79306	6.90427e-09	11.0517	11.1119	11.0739	10.8263	10.6045	10.637	9.25738	9.31245	9.28849	9.17197	9.27216	9.18833
OS.10585.1.A1_X_AT	10	LOC_Os06g05100	transketolase, putative, expressed	osa:4340090	0	AT5G11380	AT5G11380.2	Encodes a protein postulated to have 1-deoxy-D-xylulose 5-phosphate synthase activity.	ath:AT5G11380					-1.3723	3.03433e-07	-1.73975	3.87325e-08	11.9447	11.9086	11.8456	11.6667	11.3803	11.5921	10.0911	10.2798	10.1087	10.1119	10.1814	10.229
OS.10593.1.S1_AT	15	LOC_Os08g41390	peptidyl-prolyl isomerase, putative, expressed	osa:4346090	0	AT3G25230	AT3G25230.2	Encodes a a high molecular weight member of the FK506 binding protein (FKBP) family. It has three FKBP12-like domains, tetratricopeptide repeats, and a putative calmodulin binding domain. Modulates thermotolerance by interacting with HSP90.1 and affecting the accumulation of HsfA2-regulated sHSPs.	ath:AT3G25230					1.74277	1.05498e-08	1.59653	2.2789e-08	11.8787	11.8797	11.8092	11.7319	11.4954	11.5492	13.4653	13.4469	13.445	13.3061	13.2926	13.406
OS.10599.1.S1_X_AT	15	LOC_Os01g56640	transcription factor jumonji, putative, expressed	osa:4324716	4e-28	AED92754	AT5G19840.2	2-oxoglutarate (2OG) and Fe(II)-dependent oxygenase superfamily protein	ath:AT5G19840					1.22654	1.24798e-06			8.69726	8.94534	8.86381	8.31294	8.23738	8.50062	9.46621	9.60679	9.4875	9.57282	9.66127	9.49646
OS.10603.1.S1_AT	15	LOC_Os03g12590	coatomer subunit gamma-1, putative, expressed	osa:4332129	0	AEE86378	AT4G34450.1	coatomer gamma-2 subunit, putative / gamma-2 coat protein, putative / gamma-2 COP, putative	ath:AT4G34450					1.1025	2.16037e-07	1.38778	2.91923e-08	10.9401	10.9832	10.9275	11.4054	11.2208	11.2895	12.3236	12.3487	12.3419	12.3917	12.3945	12.437
OS.10606.1.S1_A_AT	14	LOC_Os01g48190	drought induced 19 protein, putative, expressed	osa:4325899	6e-12	AT5G49230	AT5G49230.1	Identified in a screen for mutations hypersensitive to red and blue light. Mutants have shorter hypocotyls. Encodes a nuclear localized protein with similarity to drought induced proteins. Contains a ZZ zinc finger domain which is thought to mediate protein-protein interactions.May be involved in red and blue light signal transduction.	ath:AT5G49230			1.00863	1.4229e-06	1.26672	2.03165e-07			11.179	11.036	11.1692	11.0742	11.0859	11.0467	11.2716	11.3209	11.3886	12.2052	12.3918	12.4099
OS.10606.3.S1_AT	23	none								1.56436	0.0426835			1.75189	0.0268476	2.15229	0.0100779	1.67988	4.00925	1.08038	4.19507	3.17914	4.08837	4.77739	3.97024	4.47872	5.3491	5.53358	5.83557
OS.10609.1.S1_AT	15	LOC_Os08g43560	OsAPx4 - Peroxisomal Ascorbate Peroxidase encoding gene 5,8,9, expressed	osa:4346247	4e-109	AT4G35000	AT4G35000.1	Encodes a microsomal ascorbate peroxidase APX3. Ascorbate peroxidases are enzymes that scavenge hydrogen peroxide in plant cells. Eight types of APX have been described for Arabidopsis: three cytosolic (APX1, APX2, APX6), two chloroplastic types (stromal sAPX, thylakoid tAPX), and three microsomal (APX3, APX4, APX5) isoforms. The APX3 protein interacts with AKR2 (ankyrin-containing protein that i…	ath:AT4G35000					1.18312	3.36575e-07			10.1607	10.1039	10.2347	10.2303	9.99891	10.0659	11.0943	11.099	11.1874	11.2722	11.2588	11.3135
OS.10613.1.S1_AT	15	LOC_Os04g25400	uncharacterized protein all1601, putative, expressed	osa:4335472	8e-154	AEE27722	AT1G04620.1	coenzyme F420 hydrogenase family / dehydrogenase, beta subunit family	ath:AT1G04620					1.29304	8.60542e-06			10.258	10.7432	10.5434	10.2296	10.0941	9.94741	11.228	11.4659	11.4324	11.4116	11.4732	11.2655
OS.10615.1.S1_S_AT	10	LOC_Os12g02310	LTPL11 - Protease inhibitor/seed storage/LTP family protein precursor, expressed	osa:4351317	1e-23	AT2G38540	AT2G38540.1	Non-specific lipid transfer protein. Binds calmodulin in a Ca2+-independent manner. Localized to the cell wall. Specifically expressed in L1 epidermal layer. Predicted to be a member of PR-14 pathogenesis-related protein family with the following members: At2g38540/LTP1, At2g38530/LTP2, At5g59320/LTP3, At5g59310/LTP4, At3g51600/LTP5, At3g08770/LTP6, At2g15050/LTP7, At2g18370/LTP8, At2g15325/LTP9,…	ath:AT2G38540					-1.60755	1.62637e-07			12.8305	12.6585	12.8255	12.9402	13.0407	12.9709	12.0012	11.774	11.9333	11.5594	11.3196	11.25
OS.10617.1.S1_AT	10	LOC_Os04g57560	amine oxidase, flavin-containing, domain containing protein, expressed	osa:4337360	0	AT1G65840	AT1G65840.1	encodes a peroxisomal polyamine oxidase, involved in the back-conversion polyamine degradation pathway. Among the five polyamine oxidases in the Arabidopsis genome, PAO4 is the major isoform in root peroxisomes.	ath:AT1G65840					-1.04826	1.12636e-05			11.5977	12.0636	11.8667	11.6652	11.5821	11.7572	11.1591	11.1238	11.0957	10.5783	10.6062	10.6753
OS.10620.1.S1_AT	10	LOC_Os05g07940	glyoxalase family protein, putative, expressed	osa:4337946	1e-16	AEE36364	AT1G80160.2	Lactoylglutathione lyase / glyoxalase I family protein	ath:AT1G80160			-1.05235	2.09057e-06	-2.16081	4.10486e-09	-1.18102	7.88626e-07	11.7779	11.6141	11.6095	11.6229	11.6627	11.4983	10.5146	10.479	10.4649	9.31466	9.4171	9.56966
OS.10636.1.A1_AT	10	LOC_Os06g06470	U-box domain containing heat shock protein, putative, expressed	osa:4340199	1e-49	AEE83125	AT4G12400.2	stress-inducible protein, putative	ath:AT4G12400					-2.68082	4.49146e-07	-2.74676	3.64677e-07	9.80568	9.65793	9.73234	9.51389	9.1651	9.22994	6.84816	7.41225	6.69526	6.93241	6.37032	6.56374
OS.10636.2.A1_X_AT	10	LOC_Os06g06470	U-box domain containing heat shock protein, putative, expressed	osa:4340199	1e-49	AEE83125	AT4G12400.2	stress-inducible protein, putative	ath:AT4G12400					-1.89816	2.12602e-08	-2.5142	1.78044e-09	10.2256	10.2309	10.147	9.70978	9.50302	9.52351	7.56442	7.83025	7.66631	7.76363	7.58194	7.69628
OS.10647.2.S1_AT	15	LOC_Os09g02400	RNA-binding region RNP-1, putative, expressed	osa:4346396	5e-37	110736847	AT1G05970.2	RNA-binding (RRM/RBD/RNP motifs) family protein	ath:AT1G05970					1.4238	9.38968e-06	1.23284	2.98856e-05	6.0524	6.26521	6.32189	5.86454	6.08558	6.43125	7.66901	7.30614	7.36287	7.54961	7.52555	7.5776
OS.10657.1.S1_AT	10	LOC_Os03g63280	regulatory protein, putative, expressed	osa:4334789	1e-62	15235236	AT4G19970.1	hypothetical protein	ath:AT4G19970					-1.9	0.002228	-1.35482	0.0146666	6.78475	6.48159	7.37802	6.64096	7.13212	7.24599	4.77042	5.7018	6.10766	5.78223	5.22404	4.31281
OS.10659.1.S1_AT	20	LOC_Os04g02490	Os04g0115200	osa:4334942						6.76454	3.27255e-08	8.79088	3.25928e-09	-2.14429	0.000387646	-4.17063	2.09252e-06	6.55037	7.05044	6.75367	13.5104	13.5347	13.603	3.68768	2.33071	1.8242	11.3673	11.375	11.473
OS.10659.1.S1_S_AT	20	LOC_Os04g02490	Os04g0115200	osa:4334942						6.66112	2.71227e-09	6.32914	4.26313e-09	-1.75982	0.000187028	-1.42785	0.000822818	7.72479	7.37731	7.45912	14.0499	14.1958	14.2988	6.73325	6.18027	5.36416	12.5027	12.2966	12.4658
OS.10663.1.S1_AT	18	LOC_Os04g46200	oleosin, putative, expressed	osa:4336570	4e-32	AT4G25140	AT4G25140.1	Encodes oleosin1, a protein found in oil bodies, involved in seed lipid accumulation. Suppression of OLEO1 (and OLEO2) resulted in an aberrant phenotype of embryo cells that contain unusually large oilbodies that are not normally observed in seeds. Changes in the size of oilbodies caused disruption of storage organelles, altering accumulation of lipids and proteins and causing delay in germinatio…	ath:AT4G25140					-1.09992	0.00586728			5.20532	5.67645	6.40959	6.70848	6.53299	6.66344	5.43145	5.80763	5.86031	5.27026	5.32413	6.01077
OS.10671.1.S1_AT	16	LOC_Os01g64960	chlorophyll A-B binding protein, putative, expressed	osa:4324933	7e-54	AT1G44575	AT1G44575.2	Encoding PSII-S (CP22), a ubiquitous pigment-binding protein associated with photosystem II (PSII) of higher plants. Involved in nonphotochemical quenching rather than in photosynthesis. Mutant has a normal violaxanthin cycle but has a limited capacity of quenching singlet excited chlorophylls and is tolerant to lipid peroxidation.	ath:AT1G44575					1.75539	0.00065545	2.54095	4.26574e-05	5.05719	5.44873	4.66863	5.63988	5.50999	4.33786	7.50987	7.60446	7.68308	7.27417	6.71521	6.7645
OS.10675.1.A1_AT	10	LOC_Os01g68140	expressed protein	osa:4324866	3e-70	AEE83163	AT4G12690.2	Plant protein of unknown function (DUF868)	ath:AT4G12690					-2.34097	2.55181e-07	-1.48564	1.1618e-05	9.45157	9.06885	9.58389	9.37613	9.53779	9.41739	8.13962	7.80308	7.70468	6.92535	7.29973	7.08332
OS.10683.1.A1_S_AT	15	LOC_Os02g51300	AP2 domain containing protein, expressed	osa:4330724	1e-71	AT5G57390	AT5G57390.1	Encodes a member of the AP2 family of transcriptional regulators.May be involved in germination and seedling growth. Mutants are resistant to ABA analogs and are resistant to high nitrogen concentrations.essential for the developmental transition between the embryonic and vegetative phases in plants.Overexpression results in the formation of somatic embryos on cotyledons.	ath:AT5G57390					1.00813	2.93036e-06	1.02431	2.56552e-06	9.28332	9.33337	9.23701	9.0949	9.26503	9.10293	10.179	10.4363	10.3113	10.1477	10.2412	10.0984
OS.10693.2.S1_AT	10	LOC_Os02g07980	expressed protein	osa:4328479	1e-36	15233726	AT4G29850.1	Eukaryotic protein of unknown function (DUF872)	ath:AT4G29850					-1.00875	1.49295e-06			12.7883	12.6514	12.8637	12.8574	12.701	12.8094	11.8341	11.7716	11.7965	11.789	11.8448	11.7078
OS.10695.1.S1_AT	15	LOC_Os02g53790	adenylate kinase, putative, expressed	osa:4330910	3e-88	AT5G26667	AT5G26667.3	encodes a uridine 5'-monophosphate (UMP)/cytidine 5'-monophosphate (CMP) kinase.	ath:AT5G26667					1.93985	4.7702e-07	1.91347	5.36293e-07	8.63665	8.4732	8.60218	8.46365	9.10809	8.89691	10.4997	10.4774	10.4753	10.8473	10.7866	10.6543
OS.10695.1.S1_S_AT	15	LOC_Os02g53790	adenylate kinase, putative, expressed	osa:4330910	3e-88	AT5G26667	AT5G26667.3	encodes a uridine 5'-monophosphate (UMP)/cytidine 5'-monophosphate (CMP) kinase.	ath:AT5G26667					1.93091	6.85652e-09	1.60653	3.45118e-08	9.7441	10.0258	9.81053	9.85426	9.93736	9.85437	11.4969	11.4424	11.4607	11.8503	11.8278	11.7607
OS.10713.1.S1_AT	10	LOC_Os05g05330	expressed protein	osa:4337795										-1.00366	0.00159354			7.67678	6.7214	7.03853	7.21843	7.32917	7.34688	6.66075	6.79665	6.34286	6.42577	6.18881	6.2689
OS.10714.1.S1_S_AT	10	LOC_Os04g38450	gamma-glutamyltranspeptidase 1 precursor, putative, expressed	osa:4336033	0	AT4G39640	AT4G39640.2	The gene encodes a gamma-glutamyltransferase (AKA gamma-glutamyl transpeptidase, EC 2.3.2.2) that is located in vascular tissues (predominantly phloem) of leaves and is involved in the degradation of glutathione. The encoded enzyme also mitigates oxidative stress by metabolizing GSSG (oxidized form of GSH - glutathione) in the apoplast.	ath:AT4G39640					-2.54188	9.26033e-08	-2.33353	1.94272e-07	10.8719	10.529	10.5073	10.953	11.115	10.772	8.05177	8.53526	8.3206	8.2986	8.3386	8.57713
OS.10716.1.S1_AT	10	LOC_Os01g61060	SAG20, putative, expressed	osa:4327516	4e-102	15239077	AT5G05350.1	PLAC8 family protein	ath:AT5G05350					-1.18072	0.00178558			7.59537	6.89751	6.87947	7.20682	7.10382	7.15081	5.89359	6.50952	6.53999	6.35455	5.56444	6.0003
OS.10728.1.S1_AT	16	LOC_Os02g46260	OsSCP9 - Putative Serine Carboxypeptidase homologue, expressed	osa:4330362	5e-79	AT5G09640	AT5G09640.1	encodes a serine carboxypeptidase-like (SCPL) protein. Mutants accumulate sinapoylglucose instead of sinapoylcholine, and have increased levels of choline and decreased activity of the enzyme sinapoylglucose:choline sinapoyltransferase.	ath:AT5G09640					1.47242	5.9386e-07	1.90425	6.45034e-08	8.96342	8.7338	8.6786	8.29612	8.22925	8.56709	10.7257	10.6352	10.7277	9.83963	9.75876	9.91133
OS.10729.1.S1_AT	11	none										-1.58601	0.00568576	-3.06861	6.49432e-05	-1.07354	0.0372505	5.43822	6.20644	6.27249	6.5777	6.42589	6.14075	4.59077	4.74512	5.36063	4.07839	3.56336	2.29676
OS.10731.1.A1_A_AT	10	Os07g0606000	Os07g0606000	osa:4343854										-1.69209	1.32946e-07	-1.57119	2.52266e-07	8.85195	8.80761	8.90419	8.91632	8.84779	8.66239	7.27351	7.42795	7.14873	7.22577	6.96765	7.15681
OS.10733.1.S1_AT	10	LOC_Os07g38130	polygalacturonase inhibitor 1 precursor, putative, expressed	osa:4343645	1e-56	AT5G06860	AT5G06860.1	Encodes a polygalacturonase inhibiting protein involved in defense response. PGIPs inhibit the function of cell wall pectin degrading enzymes such as those produced by fungal pathogens. PGIP1 is induced by fungal infection.	ath:AT5G06860					-1.10391	9.1506e-07			14.5095	14.2485	14.488	14.2248	14.3221	14.3704	13.4515	13.4557	13.4829	13.1788	13.1969	13.2298
OS.10734.1.S1_AT	10	none												-1.9533	6.07816e-07	-1.97126	5.62124e-07	11.1243	11.1845	11.1746	11.1225	11.4601	11.4014	8.86806	9.35906	9.34253	9.40165	9.20349	9.51894
OS.10735.1.S1_AT	15	LOC_Os09g36860	acyl carrier protein, putative, expressed	osa:4347723	7e-27	AT1G54580	AT1G54580.1	encodes an acyl carrier protein expressed in leaves, roots, and dry seeds. Gene expression is not regulated by light but downregulated by starvation and upregulated by increased level of exogenous sucrose.	ath:AT1G54580					1.09196	2.38789e-07	1.48204	1.66953e-08	12.3513	12.2988	12.4055	12.6279	12.7704	12.7372	13.8301	13.8119	13.8597	13.768	13.7973	13.8461
OS.10736.1.S1_AT	10	LOC_Os06g05440	expressed protein	osa:4340120										-4.70149	1.77899e-08	-4.23659	4.4285e-08	12.912	12.7871	12.9676	12.5935	12.8195	12.9077	8.61514	8.53273	8.80906	7.39385	8.3815	8.44087
OS.10737.1.S1_AT	10	LOC_Os05g18730	generative cell specific-1, putative, expressed	osa:4338255	0	AT4G11720	AT4G11720.1	Encodes HAP2 with the following predicted motifs: an N-terminal secretion signal, a single transmembrane domain and a C-terminal histidine-rich domain. HAP2 is expressed only in the haploid sperm and is required for pollen tube guidance and fertilization. Predominantly localized to sperm endoplasmic reticulum membranes. May also reside in other endomembranes, including the plasma membrane.	ath:AT4G11720					-2.16411	2.3264e-05	-1.64976	0.000187717	6.65613	6.67921	7.01185	7.05361	7.05997	6.9572	5.26268	5.23569	4.89952	5.51164	4.28034	4.78648
OS.10743.1.S1_AT	10	LOC_Os06g33200	expressed protein	osa:4341174	2e-20	ABF59399	AT5G41761.1	hypothetical protein	ath:AT5G41761					-2.47397	0.000584802	-1.18516	0.035051	6.22717	6.7828	6.54194	6.86183	7.06872	7.61197	5.44038	4.94416	5.61188	5.34381	5.31379	3.463
OS.10745.1.S1_AT	15	LOC_Os04g49580	nucleolar complex protein, putative, expressed	osa:4336790	1e-134	AT2G17250	AT2G17250.1	CCAAT-binding factor	ath:AT2G17250					1.04613	6.21673e-07	1.10459	3.90418e-07	10.0815	10.1976	10.077	10.3788	10.2352	10.2726	11.2769	11.2095	11.1835	11.4167	11.306	11.3022
OS.10746.1.S1_A_AT	15	LOC_Os04g35240	CAMK_CAMK_like.25 - CAMK includes calcium/calmodulin depedent protein kinases, expressed	osa:4335877	3e-163	AT1G60940	AT1G60940.2	encodes a member of SNF1-related protein kinases (SnRK2) whose activity is activated by ionic (salt) and non-ionic (mannitol) osmotic stress.	ath:AT1G60940					1.31685	4.86185e-07			10.2674	10.4856	10.4074	10.391	10.2635	10.1788	11.2184	11.4009	11.412	11.5242	11.6713	11.5884
OS.10750.1.S1_AT	10	LOC_Os07g09150	expressed protein	osa:4342613	6e-54	18414136	AT4G14100.1	transferases, transferring glycosyl groups	ath:AT4G14100					-1.66578	1.18989e-06	-1.29576	9.61403e-06	9.54671	9.63611	9.77156	9.60309	9.89115	9.71246	8.32472	8.24972	8.49267	8.09065	7.81034	8.30837
OS.10751.1.S1_AT	7	LOC_Os10g41100	CCT motif family protein, expressed	osa:4349376	1e-17	AT5G57660	AT5G57660.1	CONSTANS-like 5	ath:AT5G57660					1.9313	0.0294795			3.68708	4.02835	4.69083	1.00535	3.09294	4.52202	5.00598	4.38919	4.04864	4.55109	4.68772	5.1754
OS.10763.1.S1_AT	15	none												2.53708	4.35621e-07	2.14653	1.80163e-06	7.78937	8.0542	7.32562	7.04394	7.29028	7.16329	9.8166	9.87505	9.91713	9.55389	10.0242	9.53069
OS.10763.2.S1_X_AT	15	none												1.63901	5.05101e-07	1.38021	2.16703e-06	7.93108	8.23865	7.94565	7.46402	7.62346	7.54772	9.41348	9.50594	9.33657	9.36608	9.20851	8.97763
OS.10765.1.S1_AT	10	LOC_Os11g07960	transferase family protein, putative, expressed	osa:4349948	1e-57	AT5G48930	AT5G48930.1	At5g48930 has been shown to encode for the hydroxycinnamoyl-Coenzyme A shikimate/quinate hydroxycinnamoyltransferase (HCT) both synthesizing and catabolizing the hydroxycinnamoylesters (coumaroyl/caffeoyl shikimate and quinate) involved in the phenylpropanoid pathway. Influence on the accumulation of flavonoids which in turn inhibit auxin transport and reduce plant growth.	ath:AT5G48930					-1.60051	3.28697e-07			11.3787	11.0001	10.968	11.3055	11.4934	11.3928	10.2283	10.3429	10.3062	9.78563	9.8434	9.76118
OS.10766.1.A1_AT	1	LOC_Os06g06160	IQ calmodulin-binding motif domain containing protein, expressed	osa:4340174	3e-56	AT2G33990	AT2G33990.1	IQ-domain 9 protein	ath:AT2G33990					-1.19581	2.9941e-05	-1.56983	3.27053e-06	10.1161	10.4727	10.3675	9.65012	9.8491	10.093	8.53874	8.93712	8.77086	8.76389	8.64799	8.59291
OS.10767.1.S1_AT	15	LOC_Os02g42810	oxidoreductase, short chain dehydrogenase/reductase family domain containing protein, expressed	osa:4330113	6e-68	AEE27336	AT1G01800.2	NAD(P)-binding Rossmann-fold superfamily protein	ath:AT1G01800					2.0394	1.33671e-08	1.34643	4.93215e-07	9.77486	10.0867	9.95205	9.38743	9.19927	9.18784	11.1961	11.339	11.3178	11.3406	11.267	11.2852
OS.10767.2.S1_X_AT	15	LOC_Os02g42810	oxidoreductase, short chain dehydrogenase/reductase family domain containing protein, expressed	osa:4330113	6e-68	AEE27336	AT1G01800.2	NAD(P)-binding Rossmann-fold superfamily protein	ath:AT1G01800					2.23488	3.9876e-05	1.66802	0.000359	6.6681	7.13046	7.15596	7.05344	6.26401	5.69332	8.81175	8.48464	8.66218	8.48812	8.67486	8.55242
OS.10772.1.S1_AT	10	LOC_Os01g11710	GDSL-like lipase/acylhydrolase, putative, expressed	osa:4325263	1e-96	15242538	AT5G45910.1	GDSL-like Lipase/Acylhydrolase superfamily protein	ath:AT5G45910					-1.60783	1.36874e-06	-1.27017	9.70079e-06	9.84109	9.64277	9.49377	9.48487	9.8238	9.71551	8.48192	8.40828	8.27693	7.97889	7.93903	8.28278
OS.10772.1.S1_X_AT	10	LOC_Os01g11710	GDSL-like lipase/acylhydrolase, putative, expressed	osa:4325263	1e-96	15242538	AT5G45910.1	GDSL-like Lipase/Acylhydrolase superfamily protein	ath:AT5G45910					-1.62577	2.92585e-05	-1.42323	8.24504e-05	9.71864	9.723	9.71233	9.93042	9.79841	9.64641	8.53618	8.61426	7.73385	8.05887	8.22485	8.21421
OS.10784.1.S1_AT	10	LOC_Os02g26700	cation transport regulator-like protein 1, putative, expressed	osa:4329321	7e-30	AEE85886	AT4G31290.1	ChaC-like family protein	ath:AT4G31290					-1.8007	3.54319e-08	-1.59453	1.02257e-07	14.5876	14.5152	14.6852	14.5661	14.5532	14.642	13.1236	12.8815	12.9992	12.9176	12.6481	12.7935
OS.10786.1.S1_AT	10	LOC_Os03g31550	aldehyde oxidase, putative, expressed	osa:4333171	0	AT4G34890	AT4G34890.1	Encodes a xanthine dehydrogenase, involved in purine catabolism. Ubiquitously expressed, but the transcript level is altered during aging, senescence, salt and cold stress, ABA treatment, and dark treatment. RNAi lines that suppress both XDH1 and XDH2 produce small plants with reduced fertility and accelerated leaf senescence. Role in drought tolerance.	ath:AT4G34890					-1.97157	1.78764e-08	-2.38131	3.38343e-09	12.0462	12.3141	12.1528	11.7482	11.557	11.652	9.90703	9.78629	9.67594	9.61183	9.72308	9.70756
OS.10790.1.A1_AT	15	none												1.47744	7.00916e-06			7.87865	8.07096	8.14745	7.51092	8.08452	7.70211	8.55805	8.88819	8.67237	9.16244	9.22461	9.34283
OS.10794.2.S1_AT	15	LOC_Os02g09130	palmitoyltransferase TIP1, putative, expressed	osa:4328524	0	AT5G20350	AT5G20350.1	Encodes a protein containing ankyrin and DHHC-CRD domain. Acts to restrict the size of the swelling that forms at the beginning of root hair cell growth, possibly by a mechanism that requires RHD1. Mutant displays defects in both root hair and pollen tube growth.	ath:AT5G20350					1.11502	9.26774e-05	1.18138	5.94643e-05	6.83366	6.93532	6.46364	7.00793	6.68165	6.72535	7.86421	8.01788	7.8947	8.19565	7.76535	7.79899
OS.10799.1.S1_AT	10	LOC_Os04g24600	cysteine proteinase 1 precursor, putative, expressed	osa:4335455	3e-140	AT4G39090	AT4G39090.1	Similar to cysteine proteinases, induced by desiccation but not abscisic acid. Required for RRS1-R mediated resistance against Ralstonia solanacearum. Interacts with the R. solanacearum type III effector PopP2. RD19 associates with PopP2 to form a nuclear complex that is required for activation of the RRS1-Rediated resistance response.	ath:AT4G39090					-1.8448	5.29987e-06	-1.20433	0.000153549	7.57916	7.03146	7.28498	7.5227	6.98075	7.35116	6.34398	6.05752	5.88111	5.56811	5.4107	5.3414
OS.10813.1.S1_AT	15	LOC_Os03g43590	LSTK-1-like kinase, putative, expressed	osa:4333522	0	AT3G04810	AT3G04810.2	Encodes AtNek2, a member of the NIMA-related serine/threonine kinases (Neks) that have been linked to cell-cycle regulation in fungi and mammals. Plant Neks might be involved in plant development processes.	ath:AT3G04810					1.10771	1.74468e-06	1.51804	1.17691e-07	7.936	8.00508	7.7757	8.19008	8.33697	8.23753	9.55823	9.29301	9.41965	9.38563	9.33575	9.36633
OS.10816.1.S1_AT	15	none												1.63664	8.69055e-06			8.44942	8.70483	8.27571	7.87305	8.06459	7.51209	9.50983	9.28237	9.35106	9.71395	9.36491	9.28078
OS.10843.1.S1_AT	10	LOC_Os02g49800	eukaryotic aspartyl protease domain containing protein, expressed	osa:4330617	7e-135	AAF69716	AT1G49050.2	Eukaryotic aspartyl protease family protein	ath:AT1G49050					-1.02691	2.32694e-07	-1.0983	1.30157e-07	12.9191	12.9765	12.9039	12.9764	12.8821	12.9432	11.7918	11.8591	11.8537	11.9258	11.8984	11.8968
OS.10844.1.S1_AT	10	LOC_Os09g33930	farnesyltransferase/geranylgeranyltransferase type-1 subunitalpha, putative, expressed	osa:4347566	3e-56	AT3G59380	AT3G59380.1	Encodes the alpha-subunit shared between protein farnesyltransferase and protein geranylgeranyltransferase-I. Involved in protein prenylation: covalent attachment of the C-15 isoprene farnesyl or the C-20 isoprene geranylgeranyl groups to the C-terminal end of some proteins. Involved in shoot and flower meristem homeostasis, and response to ABA and drought. Also regulates leaf cell shape. Mutant …	ath:AT3G59380					-1.25475	5.60276e-08	-1.27332	4.9287e-08	12.5552	12.5313	12.5853	12.63	12.5751	12.6078	11.2215	11.3316	11.2987	11.2946	11.3415	11.4125
OS.10845.1.S1_S_AT	10	LOC_Os03g60370	histidine acid phosphatase, putative, expressed	osa:4334577	7e-170	15450401	AT1G09870.1	histidine acid phosphatase family protein	ath:AT1G09870					-1.28135	5.99008e-08	-1.11462	2.00807e-07	12.5618	12.4952	12.58	12.6687	12.7101	12.6752	11.3416	11.4735	11.4781	11.3987	11.3603	11.451
OS.10848.1.A1_X_AT	15	LOC_Os07g07580	ROOT HAIRLESS 1, putative, expressed	osa:4342516	2e-60	AT1G48380	AT1G48380.2	Encodes a novel nuclear protein required for root hair initiation and ploidy-dependent cell growth. Its sequence has similarity to the C-terminal domain of mammalian DNA topo IIalpha. Shows in vitro DNA binding activity and is likely to be part of the topo VI complex by binding to subunit A.	ath:AT1G48380					1.72985	4.75509e-07			10.4218	10.398	10.4638	10.1156	9.60804	9.70598	11.35	11.3327	11.3422	11.4366	11.4849	11.6978
OS.10853.1.S1_AT	10	LOC_Os02g39930	OsTIL-1 Temperature-induced lipocalin-1, expressed	osa:4329967	6e-75	AT5G58070	AT5G58070.1	Encodes a temperature-induced lipocalin TIL1. Involved in thermotolerance. Peripherally associated with plasma membrane.	ath:AT5G58070					-1.7135	0.00291032	-1.2725	0.0148666	7.72004	8.02717	7.77542	7.66851	7.46643	7.63085	5.92851	6.91438	6.86225	5.31193	6.92715	5.38621
OS.10856.1.S1_AT	15	LOC_Os12g37640	xaa-Pro aminopeptidase, putative, expressed	osa:4352534	8e-129	186478297	AT1G09300.2	Metallopeptidase M24 family protein	ath:AT1G09300					1.01751	5.05908e-06			9.17078	9.18438	9.13785	9.13974	8.93989	8.74884	9.93708	10.0451	10.0303	9.91337	9.97821	9.98942
OS.10860.2.S1_AT	10	LOC_Os04g44320	transposon protein, putative, unclassified, expressed	osa:4336442	0	AT1G65730	AT1G65730.1	Arabidopsis thaliana metal-nicotianamine transporter YSL4	ath:AT1G65730					-1.75697	1.49419e-07	-1.69613	2.02641e-07	8.86454	8.85384	8.79678	8.55944	8.71135	8.65848	7.0747	6.96254	7.38954	6.81177	6.8448	7.00178
OS.10872.1.S1_AT	11	LOC_Os07g09420	ATPase, putative, expressed	osa:4342626	2e-128	AT5G40010	AT5G40010.1	AAA-ATPase 1	ath:AT5G40010					-1.04199	0.000661867			8.11715	8.20422	7.99772	8.80381	8.35421	8.5001	8.51879	7.95912	8.22785	7.68096	7.12899	7.72219
OS.10876.1.S1_AT	10	LOC_Os02g07450	core histone H2A/H2B/H3/H4, putative, expressed	osa:4328444	4e-59	AT1G56170	AT1G56170.2	Encodes a protein with similarity to a subunit of the CCAAT promoter motif binding complex of yeast.One of two members of this class (HAP5B) and expressed in vegetative and reproductive tissues	ath:AT1G56170					-1.22116	9.20008e-08	-1.18051	1.2343e-07	12.3871	12.2985	12.362	12.4186	12.325	12.4117	11.1013	11.1717	11.233	11.1729	11.1977	11.1212
OS.10880.1.S1_AT	10	Os04g0535200	Os04g0535200	osa:4336513										-1.85727	1.23765e-08	-1.37057	1.75586e-07	12.9811	12.7867	12.8453	12.9569	13.1761	12.9493	11.4611	11.5564	11.4839	11.1375	11.1637	11.2093
OS.10884.1.S1_AT	15	LOC_Os03g58790	ATPase, putative, expressed	osa:4334467	2e-125	15233037	AT3G28580.1	P-loop containing nucleoside triphosphate hydrolases superfamily protein	ath:AT3G28580					2.74499	1.67483e-07	2.28522	8.07395e-07	7.238	7.48885	7.62091	7.65775	6.98268	7.08359	9.89537	9.72058	9.58745	10.1512	9.91719	9.89067
OS.10889.1.S1_AT	10	LOC_Os02g21880	coiled-coil domain-containing protein, putative, expressed	osa:4329178	6e-93	AAG38121	AT1G25682.1	Family of unknown function (DUF572)	ath:AT1G25682					-1.22088	1.0831e-07	-1.19599	1.29499e-07	13.3702	13.2636	13.4184	13.3485	13.2968	13.4118	12.1385	12.1669	12.1589	12.0743	12.1552	12.165
OS.10891.1.S1_AT	11	LOC_Os03g11410	mitochondrial-processing peptidase subunit, mitochondrial precursor, putative, expressed	osa:4332040	0	AT3G02090	AT3G02090.2	Insulinase (Peptidase family M16) protein	ath:AT3G02090					-3.04674	0.0214783			4.8007	4.10272	1.07615	5.25078	3.78599	4.55761	2.9171	4.67668	1.28093	1.26497	0.758943	2.43025
OS.10901.1.S1_A_AT	15	LOC_Os08g06110	MYB family transcription factor, putative, expressed	osa:4344703	1e-40	AT1G01060	AT1G01060.5	LHY encodes a myb-related putative transcription factor involved in circadian rhythm along with another myb transcription factor CCA1	ath:AT1G01060	-1.17298	3.62193e-07			3.14088	6.17949e-11	1.99392	3.51642e-09	11.9686	12.0111	11.9249	10.9003	10.643	10.8423	13.93	13.9702	13.9861	13.9021	13.9693	13.9369
OS.10905.1.S1_X_AT	15	Os07g0497100	Os07g0497100	osa:4343300										1.16975	1.85917e-05			7.78335	7.92189	7.85669	7.55241	7.18458	7.35216	8.50113	8.1458	8.36846	8.45481	8.74618	8.39739
OS.10906.1.S1_AT	10	LOC_Os11g16390	expressed protein	osa:4350244	3e-98	AT1G06110	AT1G06110.1	SKP1/ASK-interacting protein 16	ath:AT1G06110					-1.07204	1.30335e-06	-1.13436	8.07235e-07	11.96	11.9062	11.9902	11.876	12.0523	12.0519	10.8767	10.7951	10.7815	11.0034	10.7849	10.9758
OS.10915.1.S1_AT	15	LOC_Os03g48140	myosin, putative, expressed	osa:9271693	0	AT5G20490	AT5G20490.2	Encodes a member of the type XI myosin protein family involved in root hair growth, trichome development, and organelle trafficking. This gene appears to be expressed at low levels throughout the plant.	ath:AT5G20490					1.5813	4.69482e-07	1.10976	9.12912e-06	9.69818	10.1892	10.0214	9.55598	9.46246	9.37148	11.064	11.1217	11.0524	11.0436	11.0452	11.045
OS.10923.1.S1_AT	7	none												1.03519	0.00524891			7.03175	8.19684	7.83482	6.85636	7.32448	6.99707	7.98646	8.42389	7.97106	8.21612	7.90258	8.16477
OS.10924.1.S1_AT	8	LOC_Os03g13960	expressed protein	osa:4332221	1e-72	AEE74557	AT3G07530.1	integrator complex subunit 9	ath:AT3G07530					1.2593	2.95691e-06			8.96391	9.381	8.94079	8.38641	8.34249	8.38131	9.8752	9.9164	9.92067	9.60066	9.72668	9.56077
OS.10926.1.S1_AT	15	LOC_Os07g14850	CESA6 - cellulose synthase, expressed	osa:4342850	0	AT5G64740	AT5G64740.1	Encodes a cellulose synthase isomer. CESA6 mutants have cellulose defect in the primary cell wall. Multiple lines of evidence suggest that CESA6, along with CESA1 and CESA3 are present in the same plasma membrane complex for cellulose biosynthesis. CESA2 and CESA5 are related to CESA6, having partially redundant roles. As inferred from the null role of secondary wall-type CesAs, included in a set…	ath:AT5G64740					1.21354	2.06957e-07			11.0544	11.1128	10.9847	11.076	11.1909	11.2867	11.8288	11.8372	11.9191	12.3871	12.3722	12.4349
OS.10930.1.S1_AT	15	LOC_Os02g41670	phenylalanine ammonia-lyase, putative, expressed	osa:4330037	0	AT2G37040	AT2G37040.1	Encodes PAL1, a phenylalanine ammonia-lyase. Arabidopsis has four PALs: AT2G37040 (PAL1), AT3G53260 (PAL2), AT5G04230 (PAL3) and AT3G10340 (PAL4).	ath:AT2G37040			1.66269	0.000138434	3.83684	1.45823e-07	1.9028	4.93898e-05	6.36868	5.98064	6.26163	5.23337	6.1902	6.37333	8.06016	8.24639	8.0128	9.6952	9.78148	9.83075
OS.10942.1.S1_A_AT	7	LOC_Os10g28340	heat stress transcription factor, putative, expressed	osa:4348645	6e-56	AT3G22830	AT3G22830.1	member of Heat Stress Transcription Factor (Hsf) family	ath:AT3G22830	-1.79916	0.00407022			3.16338	8.65724e-05	1.35642	0.0180988	6.27181	6.82819	6.70234	5.54956	3.46539	5.3899	7.84611	7.95841	8.06709	8.06528	7.81559	8.01412
OS.10951.1.S1_AT	15	LOC_Os01g16040	mitochondrial carrier protein, putative, expressed	osa:4326209	1e-123	AEE78854	AT3G51870.1	Mitochondrial substrate carrier family protein	ath:AT3G51870					1.13376	7.01314e-07			10.1084	10.2978	10.1788	9.69871	9.54201	9.59868	10.6054	10.7853	10.7738	10.7147	10.7402	10.7858
OS.10959.1.S1_AT	16	LOC_Os12g19470	ribulose bisphosphate carboxylase small chain, chloroplast precursor, putative, expressed	osa:4352021	1e-49	AT1G67090	AT1G67090.2	ribulose bisphosphate carboxylase small chain 1A	ath:AT1G67090			-1.25086	4.58091e-05	1.67828	4.27727e-06	2.65916	8.47718e-08	7.18129	7.4908	7.10432	7.09644	7.24199	6.62806	9.84552	9.99221	9.91617	8.75146	8.52237	8.72749
OS.10962.1.S1_AT	10	LOC_Os02g38050	joka2, putative, expressed	osa:4329846	1e-14	15233935	AT4G24690.1	ubiquitin-associated (UBA)/TS-N domain-containing protein / octicosapeptide/Phox/Bemp1 (PB1) domain-containing protein	ath:AT4G24690					-1.08777	9.76559e-07			11.7995	11.6463	11.6043	11.8026	11.6772	11.8234	10.8227	10.853	10.9735	10.6305	10.7447	10.6647
OS.10962.2.S1_X_AT	10	LOC_Os02g38050	joka2, putative, expressed	osa:4329846	1e-14	15233935	AT4G24690.1	ubiquitin-associated (UBA)/TS-N domain-containing protein / octicosapeptide/Phox/Bemp1 (PB1) domain-containing protein	ath:AT4G24690					-1.16431	4.6318e-07	-1.09904	7.57978e-07	12.1834	12.0353	12.1212	12.066	12.2175	12.2138	10.9964	11.1247	10.9216	11.032	10.9975	10.9749
OS.10963.1.S1_AT	10	LOC_Os01g55030	DNA-binding protein-related, putative, expressed	osa:4325130	2e-53	AAC98030	AT1G23750.1	Nucleic acid-binding, OB-fold-like protein	ath:AT1G23750					-1.18346	1.19808e-07	-1.1	2.25523e-07	12.2124	12.3041	12.2894	12.2815	12.2869	12.4078	11.1672	11.167	11.1717	11.0781	11.1765	11.1712
OS.10975.1.S1_AT	15	LOC_Os11g39020	ABC transporter, ATP-binding protein, putative, expressed	osa:4350873	0	AT5G64840	AT5G64840.1	member of GCN subfamily	ath:AT5G64840					2.01836	3.18884e-08	1.34001	1.09337e-06	8.30754	8.3373	8.24138	7.87021	7.53359	7.62444	9.60447	9.71518	9.58659	9.55202	9.84598	9.68531
OS.10978.1.S1_AT	10	LOC_Os12g32240	eukaryotic translation initiation factor 5A, putative, expressed	osa:4352300	9e-80	AT1G13950	AT1G13950.1	Encodes eukaryotic translation initiation factor 5A (EIF-5A).In mammalian cells it functions as a shuttle protein that translocates mRNA from the nucleus to cytoplasmic ribosomes. Overexpression results in an increase in both primary and secondary xylem formation. In RNAi suppressed lines, xylem formation is reduced.	ath:AT1G13950					-1.69609	1.11638e-08	-1.36779	7.34465e-08	14.3616	14.3909	14.4789	14.4294	14.6268	14.6313	13.0223	13.0502	13.0555	12.8787	12.8234	12.8971
OS.10979.1.S1_AT	15	LOC_Os04g58830	ribosome biogenesis regulatory protein, putative, expressed	osa:4337459	2e-110	110740729	AT2G37990.1	ribosome biogenesis regulatory protein (RRS1) family protein	ath:AT2G37990					1.10689	1.98391e-06	1.04513	3.20714e-06	10.6541	10.6284	10.5635	10.6148	10.4912	10.3351	11.6687	11.6886	11.6241	11.6706	11.4378	11.6534
OS.10982.1.S1_AT	14	Os02g0686700	Os02g0686700	osa:4330357										1.09244	9.72014e-05			7.72867	8.09572	8.04877	8.07953	8.13542	8.25724	8.61525	8.4373	8.04332	9.36908	9.10582	9.27461
OS.11014.1.S1_AT	10	LOC_Os05g08730	early fruit mRNA, putative, expressed	osa:4337976	2e-26	AAD31367	AT2G25670.2	hypothetical protein	ath:AT2G25670					-1.35054	2.06889e-06			9.89167	9.58495	9.83336	10.0005	10.1289	10.197	8.81936	8.65875	8.99616	8.77373	8.64729	8.8537
OS.11015.1.S1_AT	24	LOC_Os03g56070	expressed protein	osa:4334259	3e-33	AEE83836	AT4G17000.1	hypothetical protein	ath:AT4G17000					1.10759	4.92281e-06	1.42581	5.88208e-07	9.81069	9.83025	9.73219	9.96031	10.2203	10.4021	11.1766	11.2956	11.1783	11.3239	11.3079	11.2737
OS.11018.1.S1_AT	10	LOC_Os08g33710	ribonuclease T2 family domain containing protein, expressed	osa:4345656	1e-77	AT1G26820	AT1G26820.1	Encodes ribonuclease RNS3.	ath:AT1G26820					-1.14344	0.000185629	-1.17807	0.000148756	9.08633	9.29301	9.38342	9.29963	9.12308	9.30443	8.19388	7.67852	8.35615	8.25219	7.84811	8.19651
OS.11019.1.S1_AT	10	LOC_Os04g21320	membrane associated DUF588 domain containing protein, putative, expressed	osa:4335371	2e-48	AAD50013	AT1G17200.2	Uncharacterised protein family (UPF0497)	ath:AT1G17200					-1.26899	1.85091e-06	-1.3055	1.45757e-06	12.7117	12.6948	12.6844	12.7713	12.759	12.6783	11.6266	11.2615	11.2863	11.5996	11.3444	11.4576
OS.11024.1.S1_AT	11	LOC_Os10g07400	disease resistance RPP13-like protein 1, putative, expressed	osa:4348157	2e-87	AEE75530	AT3G14470.1	NB-ARC domain-containing disease resistance protein	ath:AT3G14470					-2.00812	0.037252			4.57038	4.51026	4.74049	5.16276	4.69322	4.27506	5.38087	3.31699	3.44731	2.42681	1.13056	4.54933
OS.11026.1.S1_AT	10	LOC_Os07g47290	xylose isomerase, putative, expressed	osa:4344231	4e-180	AED96931	AT5G57655.2	xylose isomerase family protein	ath:AT5G57655					-1.11607	2.63694e-07	-1.24626	1.01549e-07	14.0407	14.0731	14.171	13.961	13.9008	14.0068	12.8014	12.8451	12.8995	12.7888	12.8253	12.9063
OS.11028.1.S1_AT	15	LOC_Os08g25060	BSD domain-containing protein, putative, expressed	osa:4345313	6e-171	AEE33293	AT1G55750.1	BSD domain (BTF2-like transcription factors, Synapse-associated proteins and DOS2-like proteins)	ath:AT1G55750					1.04779	1.7902e-05			9.36405	9.71324	9.45312	9.5325	9.26597	9.26606	10.1982	10.4595	10.3666	10.3447	10.3998	10.4634
OS.11029.1.S1_AT	15	LOC_Os03g16860	DnaK family protein, putative, expressed	osa:4332413	0	AT3G12580	AT3G12580.1	heat shock protein 70-4	ath:AT3G12580					3.25825	7.67318e-09	3.66693	2.70111e-09	9.36227	9.42587	9.12828	9.0913	9.28821	9.6889	12.9519	12.9655	12.9998	12.7722	12.5922	12.4787
OS.11030.1.S1_AT	15	LOC_Os01g56630	dymeclin, putative, expressed	osa:4324715	0	AEE27669	AT1G04200.1	hypothetical protein	ath:AT1G04200					1.17558	0.000100123			8.10165	8.21192	8.22902	8.34305	8.32628	7.62969	8.87991	8.88857	8.7396	9.35467	9.23982	9.23127
OS.11035.1.S1_AT	10	LOC_Os01g68500	expressed protein	osa:4324321	7e-37	15081622	AT3G07470.1	Protein of unknown function, DUF538	ath:AT3G07470					-1.12069	2.90777e-06			11.5864	11.4091	11.7194	11.6369	11.7826	11.7408	10.5893	10.8183	10.7167	10.6755	10.5959	10.5268
OS.11039.2.S1_X_AT	10	none												-1.04718	9.73831e-06	-1.02723	1.1388e-05	8.88132	9.01226	9.12991	9.25967	9.03013	9.04418	8.05766	7.99608	7.88806	8.10864	8.18812	7.89567
OS.11040.1.S1_X_AT	10	none												-3.91413	5.59589e-11	-3.67284	9.87588e-11	12.6357	12.7047	12.8453	12.3904	12.4887	12.5747	9.13405	9.01798	9.01507	8.74332	8.42871	8.53941
OS.11053.1.S1_AT	10	LOC_Os08g36440	HVA22, putative, expressed	osa:4345793	2e-27	AT5G50720	AT5G50720.1	Encodes one of five HVA22 homologs in Arabidopsis. HVA22 is an ABA- and stress-inducible gene first isolated from barley. Members of this gene family have only been found in eukaryotes. AtHVA22e mRNA is upregulated to varying degrees in response to cold stress, salt stress, ABA treatment or dehydration.	ath:AT5G50720					-2.17944	6.52385e-06	-1.99617	1.33554e-05	9.05106	9.10244	8.76349	9.10973	8.56173	8.51169	7.13949	6.95311	6.83589	7.00051	6.45423	6.19008
OS.11053.1.S1_S_AT	10	LOC_Os08g36440	HVA22, putative, expressed	osa:4345793	2e-27	AT5G50720	AT5G50720.1	Encodes one of five HVA22 homologs in Arabidopsis. HVA22 is an ABA- and stress-inducible gene first isolated from barley. Members of this gene family have only been found in eukaryotes. AtHVA22e mRNA is upregulated to varying degrees in response to cold stress, salt stress, ABA treatment or dehydration.	ath:AT5G50720					-1.1019	5.96498e-06			8.70466	8.70135	8.78674	8.77251	8.71279	9.08982	8.10887	7.94975	7.94854	7.64957	7.7994	7.82046
OS.11064.1.S1_A_AT	10	LOC_Os10g25010	OsCML8 - Calmodulin-related calcium sensor protein, expressed	osa:4348517	2e-56	AT3G50360	AT3G50360.1	centrin2	ath:AT3G50360					-1.95175	3.45985e-05	-2.71562	2.34468e-06	8.29076	8.37336	8.56263	8.1444	7.93629	7.93898	6.04097	5.87351	5.1654	5.59441	6.19623	6.37379
OS.11072.1.S1_AT	10	LOC_Os03g05870	Fe-S metabolism associated domain containing protein, expressed	osa:4331656	3e-22	AT4G26500	AT4G26500.1	Sulfur acceptor that interacts with and activates the cysteine desulfurases, AtSufS in plastids and AtNifS1 in mitochondria, and both activations are vital during embryogenesis. Dual localization in mitochondria and chloroplasts. Involved in Fe-S cluster biogenesis in mitochondria and plastids. Expressed in all major tissues, with higher expression in green parts. Its expression is light-dependen…	ath:AT4G26500					-1.6424	0.00545092	-1.07651	0.0410718	6.49589	6.57592	5.76329	6.56665	6.51273	7.00891	5.79861	4.52797	5.27898	4.86059	5.94624	4.35426
OS.11083.1.S1_AT	10	LOC_Os08g45010	ABC transporter, ATP-binding protein, putative, expressed	osa:4346343	0	AT5G60790	AT5G60790.1	member of GCN subfamily	ath:AT5G60790					-1.13252	7.23103e-07			12.9319	12.8537	12.9348	12.8302	13.1223	13.0446	11.9157	11.9737	11.9568	11.8597	11.9055	11.8342
OS.11087.1.A1_AT	15	Os04g0534400	Os04g0534400	osa:4336509										1.06754	5.35957e-07			11.7168	11.6722	11.5917	11.5183	11.6379	11.4292	12.6214	12.5803	12.5509	12.5633	12.6173	12.6074
OS.11096.1.S1_AT	15	LOC_Os05g34240	hAT dimerisation domain containing protein, expressed	osa:4338795	2e-23	AEE75955	AT3G17450.1	hAT dimerisation domain-containing protein	ath:AT3G17450					1.12692	3.36234e-06			8.8011	8.83142	8.65999	8.40994	8.1404	8.1098	9.46279	9.30298	9.40606	9.29347	9.46306	9.28436
OS.11096.2.S1_X_AT	15	LOC_Os05g34240	hAT dimerisation domain containing protein, expressed	osa:4338795	2e-23	AEE75955	AT3G17450.1	hAT dimerisation domain-containing protein	ath:AT3G17450					1.24607	3.67256e-05			8.19866	8.77039	8.14852	7.73011	7.94495	7.70296	8.93512	8.92691	8.86246	8.99125	9.17877	8.94623
OS.11112.1.S1_S_AT	15	none												3.9009	0.000240514	3.28824	0.000801328	5.46387	2.70025	5.14999	3.63905	3.45229	2.29214	7.89472	7.62543	7.65866	6.65064	7.2431	7.19245
OS.11114.1.S1_AT	15	LOC_Os01g69080	acyl-desaturase, chloroplast precursor, putative, expressed	osa:4327738	0	AT2G43710	AT2G43710.2	Encodes a stearoyl-ACP desaturase, involved in fatty acid desaturation. The ssi2 mutants have increased 18:0 and reduced 18:1 fatty acids. Exogenous application of glycerol to wild type plants mimics the ssi2 mutant phenotype. The altered 18:1 fatty acid content in the ssi2 mutants has an impact on SA- and JA-mediated defense signaling. ssi2 mutants resulted in hyper-resistance to green peach aph…	ath:AT2G43710					1.38297	3.47008e-06			11.5064	11.482	11.5873	10.8394	11.3892	10.9716	12.5105	12.4555	12.6094	12.5242	12.4288	12.3962
OS.11117.1.S2_AT	15	LOC_Os07g43050	RNA recognition motif containing protein, expressed	osa:4343955	3e-14	AT5G18810	AT5G18810.1	encodes an SC35-like splicing factor of 28 kD localized to the nuclear specks.	ath:AT5G18810					1.35181	7.41128e-07	1.08999	4.52542e-06	9.36792	9.59744	9.4823	8.99974	8.98334	9.11869	10.6181	10.4596	10.6399	10.5218	10.2149	10.4205
OS.11118.1.S1_AT	10	LOC_Os06g45710	phosphoglycerate kinase protein, putative, expressed	osa:4341792	0	AT1G79550	AT1G79550.2	Encodes cytosolic phosphoglycerate kinase (PGK).	ath:AT1G79550					-1.42742	4.86719e-08	-1.29775	1.11505e-07	13.4315	13.2827	13.4711	13.2158	13.2339	13.305	12.0291	12.1753	12.0876	11.8038	11.8111	11.8574
OS.11120.1.S1_AT	10	LOC_Os03g08460	AP2 domain containing protein, expressed	osa:4331843	1e-23	AT1G72360	AT1G72360.3	encodes a member of the ERF (ethylene response factor) subfamily B-2 of ERF/AP2 transcription factor family. The protein contains one AP2 domain. There are 5 members in this subfamily including RAP2.2 AND RAP2.12.	ath:AT1G72360			-1.28361	0.00230932	-3.46038	1.27118e-06	-1.84203	0.000196457	7.12599	7.21182	6.93489	7.70504	7.14299	7.42889	4.63562	5.34563	5.76536	3.60972	4.42168	3.86438
OS.11122.1.S1_AT	10	LOC_Os08g37456	flavonol synthase/flavanone 3-hydroxylase, putative, expressed	osa:4345848	9e-57	219749050	AT2G36690.1	2-oxoglutarate (2OG) and Fe(II)-dependent oxygenase superfamily protein	ath:AT2G36690			-1.20246	0.000206517	-2.76045	2.43013e-07	-1.57126	2.65972e-05	9.09312	9.29255	9.12725	9.07282	9.3044	9.09591	7.81166	7.64297	7.34453	6.6928	6.55108	5.9479
OS.11123.1.S1_AT	15	LOC_Os07g43070	expressed protein	osa:4343957	8e-82	A86480	AT1G35780.1	hypothetical protein	ath:AT1G35780					1.36869	9.42228e-07	1.58962	2.62018e-07	10.1158	10.294	10.1062	10.3698	10.621	10.2052	11.6824	11.8061	11.7963	11.7625	11.7813	11.7583
OS.11128.1.S1_AT	1	LOC_Os01g22570	glycerol-3-phosphate acyltransferase, putative	osa:4326982	3e-35	AT4G01950	AT4G01950.1	Encodes a member of a family of proteins with glycerol-3-phosphate acyltransferase activity.	ath:AT4G01950					-2.35301	0.0458016	-2.30768	0.0492684	4.76874	4.71448	4.49588	3.51154	3.38724	4.51987	4.54151	2.16524	0.349306	1.28033	0.0982733	2.98102
OS.11132.1.S1_S_AT	7	LOC_Os08g08120	B-box zinc finger family protein, putative, expressed	osa:4344813	1e-25	15237049	AT4G27310.1	B-box type zinc finger family protein	ath:AT4G27310	-1.05061	6.37315e-06			1.288	1.16276e-06			10.8453	10.9011	10.8901	9.59019	9.95176	9.94276	11.3048	11.3371	11.3689	11.1084	11.0248	11.2155
OS.11141.1.S1_AT	10	LOC_Os09g32260	no apical meristem protein, putative, expressed	osa:4347465	1e-79	AT2G24430	AT2G24430.2	NAC domain containing protein 38	ath:AT2G24430					-1.50535	8.28148e-08	-1.23859	4.4626e-07	10.2434	10.1475	10.25	10.2769	10.2703	10.4147	8.97355	8.85983	9.09184	8.79928	8.91069	8.73588
OS.11143.1.S1_AT	10	LOC_Os03g51980	expressed protein	osa:4333991								-1.61356	0.0498191	-4.13915	0.000257483	-2.64035	0.00488504	6.10287	6.91625	6.71938	6.27785	6.46995	6.64642	3.79341	4.33951	3.68454	4.31341	1.03215	1.63123
OS.11144.1.S1_AT	10	LOC_Os01g57260	vacuolar protein sorting-associated protein 28 homolog 2, putative, expressed	osa:4327840	8e-77	AT4G05000	AT4G05000.2	Vacuolar protein sorting-associated protein VPS28 family protein	ath:AT4G05000					-1.40459	1.05769e-06	-1.58718	3.72917e-07	12.8339	12.4424	12.5526	12.6139	12.6331	12.5652	10.9932	10.935	11.1391	11.3331	11.1648	11.1005
OS.11146.1.S1_AT	10	LOC_Os05g46360	possible lysine decarboxylase domain containing protein, expressed	osa:4339472	8e-54	AEE79088	AT3G53450.1	Putative lysine decarboxylase family protein	ath:AT3G53450					-1.42146	8.24061e-08	-1.2691	2.20046e-07	10.8872	11.0266	10.9068	10.7433	10.9869	10.8478	9.67204	9.69158	9.64966	9.37427	9.45437	9.48494
OS.11155.1.S1_AT	10	LOC_Os03g45920	tubulin/FtsZ domain containing protein, putative, expressed	osa:4333632	0	AT5G62690	AT5G62690.1	encodes tubulin beta-2/beta-3 chain	ath:AT5G62690					-1.1603	0.000193539	-1.57958	1.787e-05	7.44549	7.49946	7.32354	7.54511	7.55997	6.83195	5.71205	5.95547	5.86222	6.01438	6.30056	6.14121
OS.11156.1.S1_AT	11	LOC_Os03g20480	expressed protein	osa:4332676										-1.55522	0.000560289			6.3723	6.48989	6.69997	7.07355	7.1749	6.89283	6.58173	6.66067	5.56081	5.41831	5.1531	5.90423
OS.11191.1.S1_AT	10	none												-2.21892	0.0285022	-2.4435	0.0185189	7.64625	7.02439	7.71637	7.23268	7.5004	7.47942	5.92584	2.90111	6.22954	4.93112	4.1918	6.43281
OS.11193.1.S1_AT	10	Os03g0760200	Os03g0760200	osa:4334183										-1.87466	0.000118534	-2.45248	1.44985e-05	8.25859	7.86413	8.23593	7.3884	7.74654	7.47083	5.13626	5.49667	6.36828	5.89728	5.64202	5.4425
OS.11194.1.S1_AT	10	LOC_Os08g35190	auxin-repressed protein, putative, expressed	osa:4345738	2e-13	AAG11990	AT1G56220.4	Dormancy/auxin associated family protein	ath:AT1G56220					-2.2244	9.76769e-10	-2.3663	5.63789e-10	12.1259	11.9742	12.1272	12.0938	12.0112	12.0913	9.77019	9.71138	9.64679	9.76521	9.89654	9.86132
OS.11198.3.S1_X_AT	1	LOC_Os07g43940	X8 domain containing protein, expressed	osa:4344008	1e-29	AEE75372	AT3G13560.3	O-Glycosyl hydrolases family 17 protein	ath:AT3G13560					-1.07212	0.0187823	-1.79051	0.00100811	8.11442	8.19684	7.97426	6.96129	7.82631	7.57577	5.54884	7.1203	6.24486	6.36794	6.0993	6.67977
OS.11212.1.S1_AT	15	LOC_Os07g18750	LTPL42 - Protease inhibitor/seed storage/LTP family protein precursor, expressed	osa:4342941	6e-17	AED95677	AT5G48490.1	Bifunctional inhibitor/lipid-transfer protein/seed storage 2S albumin superfamily protein	ath:AT5G48490					2.79895	8.66242e-10	1.48	2.32764e-07	8.01781	7.84494	7.74689	6.83061	7.05664	6.89393	9.3864	9.42483	9.23839	9.77268	9.66011	9.74526
OS.11220.1.S1_AT	10	LOC_Os08g20680	expressed protein	osa:4345221										-1.26287	1.20929e-05	-1.41441	4.77889e-06	11.1682	11.1767	10.9466	10.791	10.98	10.925	9.75344	9.72089	9.57398	9.8651	9.32762	9.71461
OS.11239.1.S2_AT	15	LOC_Os02g05199	expressed protein											1.83057	5.8658e-08	1.62303	1.66792e-07	8.84967	9.09616	8.68758	8.43947	8.58174	8.48051	10.5468	10.491	10.4647	10.4087	10.2735	10.3112
OS.11241.1.S1_AT	15	LOC_Os11g03240	MATE efflux family protein, putative, expressed	osa:4349644	8e-172	AEE31566	AT1G33110.2	MATE efflux family protein	ath:AT1G33110					1.2228	2.93535e-06			8.40019	8.45459	8.09684	7.90343	7.91453	7.75365	9.16051	9.29815	9.19125	9.05466	9.20741	8.97795
OS.11247.1.S1_AT	10	LOC_Os01g45200	cinnamoyl-CoA reductase-related, putative, expressed	osa:4326581	7e-89	11357226	AT5G14700.1	NAD(P)-binding Rossmann-fold superfamily protein	ath:AT5G14700					-1.13836	0.00024026			7.39852	7.99005	7.29158	7.6729	7.76855	7.92296	6.96773	7.08234	7.2767	6.74305	6.41936	6.78692
OS.11250.1.S1_AT	0	LOC_Os02g13800	HSF-type DNA-binding domain containing protein, expressed	osa:4328809	7e-53	AT3G24520	AT3G24520.1	member of Heat Stress Transcription Factor (Hsf) family	ath:AT3G24520					-1.18049	0.00066296	-2.7903	7.70622e-07	8.89341	8.74573	8.49689	7.738	8.39699	7.82331	5.96283	5.54078	6.26153	6.59871	6.91574	6.90238
OS.11253.1.S1_AT	15	LOC_Os01g63210	SOUL heme-binding protein, putative, expressed	osa:4324804	7e-76	AT2G37970	AT2G37970.1	SOUL heme-binding family protein	ath:AT2G37970					2.88772	3.70519e-07	3.4616	7.73142e-08	6.81949	7.39285	6.86323	7.59179	6.89308	6.87525	10.6072	10.3488	10.5044	10.102	9.89785	10.0234
OS.11258.1.S1_AT	15	LOC_Os07g45360	DEAD/DEAH box helicase domain containing protein, expressed	osa:4344113	0	110742885	AT3G09720.1	P-loop containing nucleoside triphosphate hydrolases superfamily protein	ath:AT3G09720					1.43032	1.23907e-06			8.88101	9.0073	8.7747	8.78682	8.54217	8.30584	9.80234	9.91098	9.82537	9.95417	9.97866	9.99294
OS.11258.1.S2_AT	15	LOC_Os07g45360	DEAD/DEAH box helicase domain containing protein, expressed	osa:4344113	0	110742885	AT3G09720.1	P-loop containing nucleoside triphosphate hydrolases superfamily protein	ath:AT3G09720					2.39321	0.0413629			1.69495	2.82261	5.74311	2.91989	2.93703	1.79057	5.59982	3.02147	4.2906	4.30762	5.07628	5.44324
OS.11259.2.S1_AT	15	LOC_Os06g01304	spotted leaf 11, putative, expressed	osa:4339839	1e-180	AT3G54850	AT3G54850.1	Encodes a protein with a typical U-box domain followed by an Armadillo repeat region, a domain organization that is frequently found in plant U-box proteins. Displays ubiquitin ligase activity in vitro.	ath:AT3G54850					1.04537	7.93712e-05			7.87472	8.27319	8.05295	7.95871	7.54002	7.89495	8.68364	8.86529	8.71866	8.97968	8.65901	8.89109
OS.11264.2.S1_AT	16	none												2.03171	0.03338	2.24288	0.0217749	3.73851	2.09478	0.664301	1.42083	2.32269	0.631135	3.66926	4.63736	4.91962	4.53989	2.74433	3.18557
OS.11265.1.S1_AT	10	LOC_Os03g16670	haloacid dehalogenase-like hydrolase family protein, putative, expressed	osa:4332401	3e-99	107738426	AT5G02230.2	Haloacid dehalogenase-like hydrolase (HAD) superfamily protein	ath:AT5G02230					-1.42878	2.90936e-08	-1.65129	8.15513e-09	12.7946	12.6746	12.7621	12.6516	12.6245	12.5144	11.0466	11.116	11.1148	11.1434	11.2217	11.139
OS.11284.1.S1_AT	10	LOC_Os08g01760	dehydrogenase, putative, expressed	osa:4344469	3e-173	AED97777	AT5G63620.2	GroES-like zinc-binding alcohol dehydrogenase family protein	ath:AT5G63620					-1.07528	2.04596e-07	-1.09345	1.77026e-07	12.2181	12.2214	12.2247	12.2474	12.2548	12.1184	11.1432	11.0985	11.1421	11.1716	11.104	11.119
OS.11287.1.S1_AT	10	LOC_Os06g50930	rhodanese-like domain containing protein, putative, expressed	osa:4342106	1e-41	AT4G35770	AT4G35770.3	Senescence-associated gene that is strongly induced by phosphate starvation. Transcripts are differentially regulated at the level of mRNA stability at different times of day. mRNAs are targets of the mRNA degradation pathway mediated by the downstream (DST) instability determinant.	ath:AT4G35770					-3.34534	1.72e-11	-3.79244	5.59656e-12	12.5829	12.6307	12.6579	11.9546	11.8913	11.9175	8.81596	8.88815	8.79004	8.54198	8.50231	8.68312
OS.11296.1.S1_A_AT	8	LOC_Os09g11460	AP2 domain containing protein, expressed	osa:4346628	1e-22	AT1G72360	AT1G72360.3	encodes a member of the ERF (ethylene response factor) subfamily B-2 of ERF/AP2 transcription factor family. The protein contains one AP2 domain. There are 5 members in this subfamily including RAP2.2 AND RAP2.12.	ath:AT1G72360	-1.03496	3.15661e-06			1.24632	6.58284e-07			11.3099	11.3868	11.5093	10.212	10.4895	10.3997	12.2106	12.3815	12.3197	11.5956	11.6365	11.608
OS.11299.1.S1_AT	18	LOC_Os10g41120	expressed protein	osa:4349377	1e-108	248785_at	AT5G47400.1	hypothetical protein	ath:AT5G47400					-2.32666	0.0378679			2.61679	0	0	4.34103	3.24917	0.901179	0	0	0.107057	1.51139	0	0
OS.11300.1.S2_AT	15	LOC_Os10g38900	erythronate-4-phosphate dehydrogenase, putative, expressed	osa:4349220	0	AT1G01510	AT1G01510.1	Encodes a homolog of human CtBP. Mutant has longer and thicker leaves than wild type. Involved in controlling polar cell expansion in the leaf width direction.	ath:AT1G01510					1.70035	0.00239976	1.58017	0.00373993	5.29771	5.18057	5.23545	6.03285	4.23001	4.44322	6.82581	6.76515	6.86329	6.82055	6.76615	6.22041
OS.11300.2.S1_AT	10	LOC_Os10g38910	expressed protein	osa:4349221	3e-21	119360097	AT4G19100.1	Protein of unknown function (DUF3464)	ath:AT4G19100					-2.89695	2.04093e-09	-2.07508	3.85648e-08	10.3602	10.1352	10.3096	10.7104	10.8904	10.9162	8.36017	8.04563	8.17397	7.83263	8.08749	7.90608
OS.11302.1.S1_AT	15	LOC_Os07g31599	expressed protein	osa:4343307	1e-13	AT5G04040	AT5G04040.1	Encodes a triacylglycerol lipase that is involved in storage lipid breakdown during seed germination. The mutant plant exhibits a much slower rate of postgerminative growth than the wild type.	ath:AT5G04040					1.3147	2.59164e-07	1.25723	3.8059e-07	10.2754	10.3024	10.1639	10.1483	9.96136	9.97049	11.5412	11.4591	11.513	11.3977	11.414	11.2125
OS.11302.2.S1_AT	15	LOC_Os07g31599	expressed protein	osa:4343307	1e-13	AT5G04040	AT5G04040.1	Encodes a triacylglycerol lipase that is involved in storage lipid breakdown during seed germination. The mutant plant exhibits a much slower rate of postgerminative growth than the wild type.	ath:AT5G04040					1.51811	2.5271e-06	1.4033	4.86091e-06	9.0378	9.567	9.37773	9.09281	9.27532	9.02101	10.6069	10.8869	10.6986	10.6257	10.6901	10.6276
OS.11308.1.S1_AT	10	LOC_Os02g35200	VP15, putative, expressed	osa:4329680	2e-22	AT4G10100	AT4G10100.3	molybdenum cofactor synthesis family protein, similar to Molybdenum cofactor synthesis protein 2 small subunit (Molybdopterin- synthase small subunit) (MOCS2A) (MOCO1-A) (Swiss-Prot:O96033) (Homo sapiens); contains TIGRFAM TIGR01682: molybdopterin converting factor, subunit 1; sir loss-of-function mutants are resistant to sirtinol, a modulator of auxin signaling.	ath:AT4G10100					-1.11773	0.00196362	-1.25503	0.00092308	10.277	10.0343	10.1669	9.58285	10.4023	10.361	9.0222	9.1302	8.56082	9.05906	9.2819	8.652
OS.11316.1.S1_AT	10	LOC_Os01g68020	BTBZ2 - Bric-a-Brac, Tramtrack, and Broad Complex BTB domain with TAZ zinc finger and Calmodulin-binding domains, expressed	osa:4324985	1e-79	AT3G48360	AT3G48360.1	encodes a protein (BT2) that is an essential component of the TAC1-mediated telomerase activation pathway. Acts redundantly with BT3 and BT1 during female gametophyte development and with BT3 during male gametophyte development. BT2 also mediates multiple responses to nutrients, stresses, and hormones.	ath:AT3G48360					-2.37289	1.88711e-07	-1.6142	4.93778e-06	10.5596	10.6308	10.541	10.4612	10.5809	10.2869	8.92236	9.05496	8.91152	8.19002	7.66898	8.35126
OS.11323.1.S1_AT	15	LOC_Os03g20120	glycosyl transferase 8 domain containing protein, putative, expressed	osa:4332654	3e-151	AT2G47180	AT2G47180.1	galactinol synthase 1	ath:AT2G47180					1.0138	0.000185098			9.31323	9.56444	9.1958	9.13247	8.85416	8.92926	9.95389	10.0924	9.56743	10.0496	10.1038	9.80385
OS.11326.1.S1_AT	10	none												-1.75798	4.80807e-07	-1.28151	6.84416e-06	8.94145	8.80535	8.4657	8.93136	8.74929	8.72057	7.58188	7.50262	7.28348	7.0195	7.0472	7.06056
OS.11327.1.S1_AT	10	LOC_Os03g18130	asparagine synthetase, putative, expressed	osa:4332506	0	AT3G47340	AT3G47340.3	encodes a glutamine-dependent asparagine synthetase, the predicted ASN1 peptide contains a purF-type glutamine-binding domain, and is expressed predominantly in shoot tissues, where light has a negative effect on its mRNA accumulation. Expression is induced within 3 hours of dark treatment, in senescing leaves and treatment with exogenous photosynthesis inhibitor. Induction of gene expression was…	ath:AT3G47340					-3.86857	3.52599e-12	-3.20783	1.88546e-11	13.8096	13.87	13.7758	13.6906	13.7326	13.8314	10.5883	10.5829	10.6607	9.83397	9.91476	9.90024
OS.11330.1.S2_AT	6	LOC_Os07g26690	aquaporin protein, putative, expressed	osa:4343122	7e-114	AT5G60660	AT5G60660.1	A member of the plasma membrane intrinsic protein subfamily PIP2.When expressed in yeast cells can conduct hydrogen peroxide into those cells.	ath:AT5G60660	-3.20867	0.00856586			2.69757	0.020246			5.01364	5.12958	4.46659	0	3.45429	1.52952	4.62691	3.17481	1.59921	4.28695	3.53281	5.25675
OS.11331.1.S1_AT	14	none										1.44292	1.20676e-05	1.06915	0.000126321			7.72306	8.17672	7.91979	8.18053	7.82718	8.29244	7.62694	7.68501	7.86688	9.22476	8.97477	9.30806
OS.11337.1.S1_AT	10	none												-2.36299	0.0102174			5.79338	4.87659	5.1677	6.48402	5.70903	6.04187	4.33543	5.53905	3.74623	2.18834	5.25723	3.70038
OS.11338.1.S1_AT	10	LOC_Os01g69050	lysine ketoglutarate reductase trans-splicing related 1, putative, expressed	osa:4324366	9e-94	193788742	AT4G12840.2	Protein of unknown function (DUF707)	ath:AT4G12840					-1.88708	0.02009	-1.55108	0.0457147	6.51329	6.63796	5.85591	6.88544	5.77072	5.97606	4.75479	3.87533	5.72382	5.34963	2.90743	4.71391
OS.11341.1.S1_A_AT	10	LOC_Os10g01134	OsSCP46 - Putative Serine Carboxypeptidase homologue, expressed	osa:4347942	5e-82	AT1G73270	AT1G73270.1	serine carboxypeptidase-like 6	ath:AT1G73270					-2.97996	0.000671806	-3.16444	0.00044232	7.89567	7.96203	8.16633	7.95152	8.10804	7.7856	3.76876	5.45637	5.30557	3.62511	5.79355	5.48661
OS.11354.1.S1_AT	15	LOC_Os04g51460	glycosyl hydrolases family 16, putative, expressed	osa:4336904	2e-86	AT4G30270	AT4G30270.1	encodes a protein similar to endo xyloglucan transferase in sequence. It is also very similar to BRU1 in soybean, which is involved in brassinosteroid response.	ath:AT4G30270			1.41528	1.38209e-05	3.51429	5.792e-09	1.12377	8.49188e-05	6.03277	6.43271	6.12429	5.25551	5.36714	5.0414	7.38388	7.56009	7.01713	8.82977	8.65978	8.71738
OS.11355.1.S1_AT	10	LOC_Os05g36290	actin, putative, expressed	osa:4338914	0	AT5G09810	AT5G09810.1	Member of Actin gene family.Mutants are defective in germination and root growth.	ath:AT5G09810					-1.6952	0.000275421	-1.29787	0.00170808	7.98027	6.94988	7.64795	8.04077	7.74122	7.35644	6.25497	6.0782	6.35131	5.75555	5.85196	6.44533
OS.11360.1.S1_AT	10	LOC_Os01g56740	OsFBDUF7 - F-box and DUF domain containing protein, expressed	osa:4327152										-1.7124	0.000456057	-2.08439	0.000108388	6.68622	6.82033	6.9541	5.95549	6.37081	6.39402	5.33129	4.60442	4.27179	3.91376	4.81634	4.85302
OS.11363.1.S1_AT	10	LOC_Os09g16449	pleiotropic drug resistance protein 4, putative, expressed	osa:4346766	2e-18	AT1G15520	AT1G15520.1	ABC transporter family involved in ABA transport and resistance to lead. Localizes to plasma membrane. Upregulated by lead. Expressed in leaves, flowers, stomata and roots.	ath:AT1G15520					-2.22377	0.0159336			0.541603	1.6045	4.11083	2.6698	2.33669	3.07644	0.733611	0.737908	0.570799	0.149129	0.19907	1.06341
OS.11365.1.S1_AT	15	LOC_Os02g52210	zinc finger, C3HC4 type domain containing protein, expressed	osa:4330793	8e-40	AT3G05200	AT3G05200.1	Encodes a putative RING-H2 zinc finger protein ATL6 (ATL6).	ath:AT3G05200					3.84753	0.00472526	2.57845	0.0340015	5.13804	4.05596	2.83338	1.46879	5.44345	5.79958	6.63975	6.73003	6.39294	8.09194	7.97342	8.18907
OS.11376.1.S1_AT	15	LOC_Os06g06490	U-box domain containing heat shock protein, putative, expressed	osa:4340201	6e-19	AEE83125	AT4G12400.2	stress-inducible protein, putative	ath:AT4G12400					1.22514	9.0365e-05			6.75662	7.2484	7.02828	6.29627	6.68179	6.544	7.88336	8.05589	8.02704	7.44099	8.03115	7.72533
OS.11383.1.S1_A_AT	15	LOC_Os07g22400	POLA3 - Putative DNA polymerase alpha complex subunit, expressed	osa:4342990	0	AEE34627	AT1G67320.3	DNA primase, large subunit family	ath:AT1G67320					2.09776	3.26875e-08	1.97915	5.43563e-08	7.97154	7.69074	7.95797	8.15407	7.82845	7.86789	9.80192	9.86524	9.89053	10.0231	10.1493	9.9713
OS.11385.1.S1_A_AT	15	LOC_Os11g34270	ubiquitin carboxyl-terminal hydrolase domain containing protein, expressed	osa:4350688	4e-19	AT4G31670	AT4G31670.1	ubiquitin-specific protease 18	ath:AT4G31670					2.33161	3.35567e-08	1.36458	3.31263e-06	11.3152	11.7752	11.2694	10.7536	10.544	10.6481	12.7795	12.8349	12.8391	12.9622	13.0128	12.9657
OS.11386.1.S1_AT	10	none												-1.1517	3.38519e-07			14.2077	14.1887	14.3637	14.3098	14.3672	14.4724	13.7154	13.6427	13.738	13.1999	13.2414	13.2529
OS.11396.1.S1_AT	15	LOC_Os01g68060	copine, putative, expressed	osa:4324990	3e-161	AT5G14420	AT5G14420.4	RING domain ligase2	ath:AT5G14420					1.01424	6.67849e-07			10.5065	10.6022	10.5523	10.5934	10.6472	10.5528	11.2085	11.357	11.2062	11.6467	11.6363	11.553
OS.11403.1.S1_AT	10	LOC_Os06g45480	hydrolase, putative, expressed	osa:4341777	2e-88	AT4G20070	AT4G20070.1	The gene encoding Arabidopsis thaliana Allantoate Amidohydrolase (AtAAH)which catalyzes the allantoate deiminase reaction (EC 3.5.3.9)is expressed in all parts of the plant being consistent with a function in purine turnover in Arabidopsis.	ath:AT4G20070					-1.69481	8.36491e-07	-1.28647	8.36256e-06	9.77635	10.0325	9.74618	9.77348	9.9222	9.52238	8.7419	8.36754	8.58618	7.98059	8.04577	8.10727
OS.11411.2.S1_A_AT	10	LOC_Os04g40190	circumsporozoite protein, putative, expressed	osa:4336164										-1.15437	2.41927e-07	-1.15604	2.38938e-07	13.826	13.6788	13.8603	13.7995	13.8943	13.913	12.6418	12.61	12.6452	12.7582	12.722	12.6634
OS.11412.1.S1_A_AT	15	LOC_Os09g25625	S-adenosyl-l-methionine decarboxylase leader peptide, putative, expressed	osa:4347103	3e-98	15230853	AT3G25570.2	Adenosylmethionine decarboxylase family protein	ath:AT3G25570					1.10406	6.08798e-07	1.65515	1.81723e-08	11.8913	11.8059	11.9414	12.1011	12.3599	12.2313	13.5089	13.5399	13.5553	13.3264	13.3393	13.3388
OS.11417.1.S1_AT	15	LOC_Os02g26810	cytochrome P450, putative, expressed	osa:4329329	0	AT2G30490	AT2G30490.1	Encodes a cinnamate-4-hydroxylase. Mutations in this gene impact phenylpropanoid metabolism, growth and development.	ath:AT2G30490	-1.01162	2.21903e-05			2.13051	4.13253e-08			7.16317	6.89418	7.02018	6.10744	5.99861	5.93663	7.94471	7.74815	7.77857	7.96827	8.1076	8.35835
OS.11421.2.S1_X_AT	10	LOC_Os03g58170	stem-specific protein TSJT1, putative, expressed	osa:4334419	1e-72	11994714	AT3G22850.1	Aluminium induced protein with YGL and LRDR motifs	ath:AT3G22850					-1.01267	2.27923e-07	-1.14582	7.81617e-08	10.4766	10.4631	10.4678	10.2168	10.147	10.212	9.37949	9.28103	9.30952	9.18527	9.16889	9.18362
OS.11422.1.S1_AT	10	LOC_Os02g02880	expressed protein	osa:4328120	1e-153	AT2G21070	AT2G21070.3	methyltransferases	ath:AT2G21070					-1.06503	2.92218e-05	-1.17248	1.35378e-05	10.8064	10.3075	10.5488	10.6558	10.4802	10.6849	9.32185	9.53971	9.28369	9.48919	9.58837	9.54823
OS.11437.1.S1_AT	10	LOC_Os03g53860	periplasmic beta-glucosidase precursor, putative, expressed	osa:4334116	8e-166	AED92910	AT5G20950.2	Glycosyl hydrolase family protein	ath:AT5G20950					-1.07072	4.64591e-07			12.0884	12.0104	12.0576	12.0542	12.2131	12.0932	11.0723	11.1135	11.1246	11.1047	10.9564	11.0873
OS.11442.1.S1_AT	10	LOC_Os06g43640	Ser/Thr protein phosphatase family protein, putative, expressed	osa:4341643	0	AT5G34850	AT5G34850.1	Encodes a dual-targeted purple acid phosphatase isozyme AtPAP26. Involved in phosphate metabolism.	ath:AT5G34850					-1.19939	7.34736e-07	-1.26562	4.64337e-07	12.2425	12.469	12.4758	12.2445	12.2454	12.3334	11.0171	11.1194	11.2539	11.0705	11.0934	11.0611
OS.11467.1.S1_AT	10	LOC_Os02g13840	citrate synthase, putative, expressed	osa:4328812	0	AT2G42790	AT2G42790.1	Encodes a peroxisomal citrate synthase that is expressed throughout seedling and shoot development.	ath:AT2G42790					-1.34782	4.69228e-08	-1.58349	1.14222e-08	12.6828	12.7078	12.8123	12.3551	12.3024	12.4326	11.1301	11.1494	11.1729	11.0198	11.0687	10.9581
OS.11471.1.S1_AT	15	none												4.39202	3.75646e-10	3.29212	4.8451e-09	7.9259	7.9685	7.69145	7.63938	7.05752	7.32721	11.2561	11.1232	11.0829	11.6137	11.785	11.8014
OS.11475.1.S1_A_AT	7	LOC_Os10g41860	expressed protein	osa:4349439	6e-11	18377642	AT4G14740.3	Plant protein of unknown function (DUF828) with plant pleckstrin homology-like region	ath:AT4G14740					1.20184	0.0272483			5.76919	6.21199	5.18917	6.08258	4.12854	5.06838	5.78474	6.30774	5.71499	6.5477	6.21192	6.12539
OS.11475.2.S1_AT	10	LOC_Os10g41850	expressed protein	osa:9270320										-1.17795	3.47282e-05			8.41159	8.25329	8.00422	8.49265	8.7733	8.77105	8.20231	7.89428	7.78621	7.51082	7.62554	7.36679
OS.11475.3.S1_AT	10	LOC_Os10g41850	expressed protein	osa:9270320										-1.24753	0.00207432			7.43979	7.29355	6.84533	7.40052	7.63045	6.73268	6.93196	6.26645	6.39696	5.63409	6.21764	6.16932
OS.11475.3.S1_X_AT	10	LOC_Os10g41850	expressed protein	osa:9270320										-1.07918	0.00193763			6.86398	7.29146	7.02009	7.37851	7.16323	7.25883	6.76836	6.0295	5.74165	5.93165	6.28759	6.3438
OS.11478.1.S1_AT	7	LOC_Os09g38440	ATXR, putative, expressed	osa:4347822	7e-39	AT1G05830	AT1G05830.2	Encodes a homolog of trithorax, a histone-lysine N-methyltransferase. Paralog of ATX1. Unlike ATX1 which is involved in trimethylating of histone H3-mysine 4, ATX2 is involved in dimethylating of histone H3-lysine 4. ATX1 and ATX2 influence the expression of largely nonoverlapping gene sets. The expression pattern of ATX2 is also different from that of ATX1.	ath:AT1G05830					1.33129	4.84448e-06			11.2951	11.4409	11.4628	10.9206	10.4358	10.4193	11.8945	11.8856	11.9715	11.857	11.9954	11.9172
OS.11491.1.S1_AT	1	LOC_Os03g19290	mitochondrial import inner membrane translocase subunit Tim17, putative, expressed	osa:4332597	7e-27	AT4G16160	AT4G16160.2	Homologous to pea OEP16 and barley pPORA (OEP16), a member of Arabidopsis OEP16 family. Two OEP16 genes are closely related to each other and are conserved in all land plants, OEP16-2, also named OEP16-S, and OEP16-1 (renamed OEP16-L) are result of the gene duplication event that occurred prior to divergence of bryophytes and seed plants. Predominantly expressed in seed and is not inducible by co…	ath:AT4G16160					-1.68449	0.000155201	-2.12536	2.58483e-05	8.04049	8.22046	8.29335	7.33682	7.33751	7.15355	6.44493	5.7278	6.00549	5.87096	4.95717	5.94628
OS.11501.1.S1_AT	10	LOC_Os05g48800	drought induced 19 protein, putative, expressed	osa:4339608	1e-22	AEE74281	AT3G05700.1	Drought-responsive family protein	ath:AT3G05700					-1.78472	3.59475e-09	-1.92012	1.88135e-09	14.1005	14.0831	14.2343	14.0964	14.0485	14.1587	12.2049	12.2282	12.2244	12.2976	12.2911	12.3607
OS.11505.1.S1_AT	10	LOC_Os02g56840	OsFBX70 - F-box domain containing protein, expressed	osa:4331110	2e-56	AT2G02230	AT2G02230.1	phloem protein 2-B1	ath:AT2G02230					-1.22932	5.58947e-08	-1.06987	1.86724e-07	12.1223	12.0721	12.0529	12.0338	11.9573	12.019	11.0597	10.9727	11.0053	10.8011	10.7262	10.7949
OS.11510.1.S1_AT	14	LOC_Os09g31430	Os9bglu30 - beta-glucosidase, similar to Os4bglu12 exoglucanase, expressed	osa:4347441	1e-117	AT2G44480	AT2G44480.2	beta glucosidase 17	ath:AT2G44480			1.32161	1.97018e-06	1.73807	1.90534e-07			8.87727	9.26857	8.89439	8.96645	9.06606	9.15787	9.55761	9.48458	9.39754	10.8833	10.784	10.7373
OS.11510.1.S1_S_AT	14	LOC_Os09g31430	Os9bglu30 - beta-glucosidase, similar to Os4bglu12 exoglucanase, expressed	osa:4347441	1e-117	AT2G44480	AT2G44480.2	beta glucosidase 17	ath:AT2G44480			1.41922	4.40438e-07	2.17344	1.0801e-08			9.04159	8.83305	8.95727	8.69128	8.89419	8.53696	9.46474	9.52786	9.39251	10.8596	10.8399	10.9433
OS.11516.1.S1_S_AT	10	LOC_Os08g34720	D-3-phosphoglycerate dehydrogenase, chloroplast precursor, putative, expressed	osa:4345710	0	AAF99816	AT1G17745.2	encodes a 3-Phosphoglycerate dehydrogenase	ath:AT1G17745					-1.82604	6.60685e-08	-1.1801	2.76721e-06	12.7065	12.3103	12.3514	12.6851	12.5551	12.5553	11.2708	11.3182	11.2389	10.7687	10.7348	10.8139
OS.11519.1.S1_A_AT	10	Os03g0766100	Os03g0766100	osa:4334227										-1.95324	0.000216897			7.57768	7.53758	7.54032	8.01028	8.48919	8.14619	6.8717	6.68241	6.95565	6.96277	5.41566	6.40749
OS.11522.2.S1_AT	15	LOC_Os08g17820	retrotransposon protein, putative, unclassified, expressed	osa:9269435	4e-171	160013996	AT2G25050.2	Actin-binding FH2 (Formin Homology) protein	ath:AT2G25050					1.25524	2.17391e-06	1.2428	2.36322e-06	8.53513	8.40072	8.51914	8.65778	8.40855	8.29995	9.55932	9.78311	9.84095	9.74413	9.67848	9.70939
OS.11525.1.S1_S_AT	10	none												-1.48303	1.515e-07	-1.51583	1.25349e-07	10.625	10.4278	10.595	10.5166	10.6027	10.5188	9.05154	9.10331	8.94539	8.92673	9.06475	9.1975
OS.11534.1.S1_AT	10	LOC_Os05g10670	zinc finger CCCH type family protein, putative, expressed	osa:4338037	9e-80	15028335	AT4G29190.1	Zinc finger C-x8-C-x5-C-x3-H type family protein	ath:AT4G29190					-2.01102	4.87363e-09	-1.81027	1.23176e-08	13.6219	13.5953	13.6934	13.6458	13.662	13.888	11.773	11.8445	11.8623	11.7745	11.7376	11.6507
OS.11546.1.S1_AT	10	LOC_Os06g35520	peroxidase precursor, putative, expressed	osa:4341249	2e-114	10176746	AT5G05340.1	Peroxidase superfamily protein	ath:AT5G05340					-5.14799	2.50706e-09	-4.81891	4.49729e-09	11.5996	11.4215	11.5117	11.4461	11.5108	11.5434	6.2485	6.67104	7.15656	6.49848	6.53947	6.01834
OS.11547.1.S1_S_AT	10	LOC_Os06g48030	peroxidase precursor, putative, expressed	osa:4341935	1e-58	110743481	AT2G18980.1	Peroxidase superfamily protein	ath:AT2G18980					-1.40371	1.34208e-07			11.3047	11.2457	11.2998	11.4799	11.7145	11.5329	10.5815	10.5242	10.3844	10.1923	10.2136	10.1103
OS.11549.1.S1_AT	10	LOC_Os12g02080	peroxidase precursor, putative, expressed	osa:4351300	5e-71	10176746	AT5G05340.1	Peroxidase superfamily protein	ath:AT5G05340					-2.96768	2.52386e-08	-3.23835	1.17253e-08	8.48788	8.77147	8.64117	8.20159	8.31925	8.29279	5.37792	5.67681	5.13074	5.44307	5.03	5.43753
OS.11551.1.S1_AT	11	LOC_Os05g04410	peroxidase precursor, putative, expressed	osa:4337726	8e-44	10176746	AT5G05340.1	Peroxidase superfamily protein	ath:AT5G05340			-1.96543	0.025265	-3.3694	0.00130738			4.48749	4.8931	5.61878	5.61892	5.92243	5.21459	4.74313	4.06436	3.73654	3.85862	0.470129	2.319
OS.11552.1.S1_AT	10	LOC_Os04g59150	peroxidase precursor, putative, expressed	osa:4337482	1e-72	A96739	AT1G71695.1	Peroxidase superfamily protein	ath:AT1G71695					-1.27121	0.000337015	-1.01696	0.00154244	9.35925	9.45423	9.56033	9.11058	9.74375	9.52284	8.73142	8.4438	8.14771	8.13494	8.55386	7.87474
OS.11552.1.S2_AT	10	LOC_Os04g59150	peroxidase precursor, putative, expressed	osa:4337482	1e-72	A96739	AT1G71695.1	Peroxidase superfamily protein	ath:AT1G71695					-1.65199	3.29664e-08			12.9061	12.7565	12.8868	12.8448	13.0371	13.0156	11.8141	11.9108	11.8462	11.313	11.2168	11.4117
OS.11557.1.S1_AT	10	LOC_Os07g49360	peroxidase precursor, putative, expressed	osa:4344393	1e-116	AAD18146	AT2G37130.2	Peroxidase superfamily protein	ath:AT2G37130					-3.50628	9.70825e-10	-3.0169	3.67919e-09	11.3545	11.205	11.4423	11.0769	11.5273	11.397	8.30394	8.22467	8.42243	7.9499	7.82512	7.70732
OS.11566.1.S1_AT	16	LOC_Os02g47620	hydrolase, alpha/beta fold family domain containing protein, expressed	osa:4330459	3e-81	AEE86667	AT4G36530.2	alpha/beta-Hydrolases superfamily protein	ath:AT4G36530					1.84218	8.6877e-06	2.11124	2.81607e-06	5.75007	6.35893	5.96564	5.74665	5.56551	5.55058	7.85608	8.13931	8.41296	7.25248	7.75084	7.38598
OS.11568.1.A1_X_AT	15	LOC_Os12g06610	nucleolar complex protein 2, putative, expressed	osa:4351580	2e-115	AT3G55510	AT3G55510.1	Noc2p family protein	ath:AT3G55510					1.76684	8.65162e-08	1.34259	9.17964e-07	8.18786	8.57603	8.40367	7.92751	7.92856	7.89235	9.70444	9.7885	9.70238	9.6831	9.80641	9.55945
OS.11568.2.S1_AT	15	LOC_Os12g06610	nucleolar complex protein 2, putative, expressed	osa:4351580	2e-115	AT3G55510	AT3G55510.1	Noc2p family protein	ath:AT3G55510					1.949	4.85872e-09	1.49095	5.11223e-08	9.66537	9.89193	9.64572	9.20155	9.15859	9.0933	11.25	11.1846	11.2414	11.0776	11.0972	11.1256
OS.11573.2.A1_A_AT	7	Os11g0707000	Os11g0707000	osa:4351224						-2.22419	0.00107204			2.28675	0.000890598			6.84581	6.86599	7.21507	6.07559	4.21453	3.96418	7.49811	7.82898	7.81747	7.10165	7.21785	6.79505
OS.11575.2.S1_A_AT	15	none												1.12899	0.032496			5.87408	4.01801	5.61217	5.56526	4.63034	4.73181	5.85289	5.80647	5.68473	6.30484	6.07938	5.93018
OS.11575.3.S1_X_AT	14	LOC_Os03g46440	BTBA4 - Bric-a-Brac,Tramtrack, Broad Complex BTB domain with Ankyrin repeat region, expressed	osa:4333666	7e-136	AT5G45110	AT5G45110.1	Encodes a paralog of NPR1. Involved in negative regulation of defense responses against bacterial and oomycete pathogens. npr3 mutants has elevated level of PR1 expression. Interacts with TGA2, TGA3, TGA5 and TGA6 in yeast two hybrid assays.	ath:AT5G45110					2.81812	0.0496925			0.694858	3.77103	0.298473	2.1778	0.598013	1.08932	2.8805	3.26188	0.604574	4.48379	1.92906	5.90664
OS.11575.4.S1_X_AT	14	LOC_Os03g46440	BTBA4 - Bric-a-Brac,Tramtrack, Broad Complex BTB domain with Ankyrin repeat region, expressed	osa:4333666	7e-136	AT5G45110	AT5G45110.1	Encodes a paralog of NPR1. Involved in negative regulation of defense responses against bacterial and oomycete pathogens. npr3 mutants has elevated level of PR1 expression. Interacts with TGA2, TGA3, TGA5 and TGA6 in yeast two hybrid assays.	ath:AT5G45110					3.15107	0.0126175			3.40556	1.2079	4.88231	1.53454	1.03518	2.58093	4.39824	3.3935	1.11723	5.00509	4.63635	4.96243
OS.11581.1.S1_AT	8	LOC_Os07g04160	peptidyl-prolyl cis-trans isomerase, FKBP-type, putative, expressed	osa:4342342	2e-85	11358206	AT5G13410.1	FKBP-like peptidyl-prolyl cis-trans isomerase family protein	ath:AT5G13410					1.3733	0.0142271			5.71849	6.45979	6.12595	6.06128	5.84772	4.0992	6.88086	7.06897	6.86948	6.9249	6.51408	6.68912
OS.11585.1.S1_AT	15	LOC_Os09g27080	growth regulator related protein, putative, expressed	osa:4347185	0	AED93982	AT5G35570.1	O-fucosyltransferase family protein	ath:AT5G35570					1.13017	1.31698e-05			8.55892	8.47105	8.55733	8.43009	8.23063	7.9632	9.03997	8.97586	9.1949	9.19806	9.44571	9.37065
OS.11591.2.S1_AT	7	none												2.58862	0.0224095			4.21016	4.08154	4.20181	0	3.80368	4.00586	4.98192	3.62872	4.8369	4.58381	5.56341	5.42819
OS.11595.1.S1_AT	10	LOC_Os01g57599	retrotransposon protein, putative, unclassified, expressed	osa:4327042	6e-12	15230827	AT3G25270.1	Ribonuclease H-like superfamily protein	ath:AT3G25270					-3.37833	1.0621e-10	-3.10157	2.27599e-10	10.3088	10.1211	10.2443	10.192	10.3484	10.1144	6.98851	7.20844	7.17241	6.85577	6.8655	6.79864
OS.11595.1.S2_AT	10	LOC_Os01g57599	retrotransposon protein, putative, unclassified, expressed	osa:4327042	6e-12	15230827	AT3G25270.1	Ribonuclease H-like superfamily protein	ath:AT3G25270					-1.94426	6.14901e-07	-2.32509	1.31973e-07	8.57701	8.9074	8.80081	8.36913	8.221	8.15592	6.39105	6.42768	6.49122	5.95465	6.44842	6.5102
OS.11604.1.S1_AT	15	LOC_Os10g42190	leucine rich repeat containing protein, expressed	osa:4349464	3e-129	AT4G35470	AT4G35470.1	Encodes PIRL4, a member of the Plant Intracellular Ras-group-related LRRs (Leucine rich repeat proteins). PIRLs are a distinct, plant-specific class of intracellular LRRs that likely mediate protein interactions, possibly in the context of signal transduction.	ath:AT4G35470					1.10892	4.41169e-05	1.12211	4.02151e-05	7.9653	8.06006	7.79314	7.93191	7.32186	7.66607	9.03368	9.04637	9.10478	8.85728	8.70091	8.68841
OS.11604.2.S1_AT	10	LOC_Os10g42190	leucine rich repeat containing protein, expressed	osa:4349464	3e-129	AT4G35470	AT4G35470.1	Encodes PIRL4, a member of the Plant Intracellular Ras-group-related LRRs (Leucine rich repeat proteins). PIRLs are a distinct, plant-specific class of intracellular LRRs that likely mediate protein interactions, possibly in the context of signal transduction.	ath:AT4G35470					-1.20251	0.000160569			8.62633	8.25289	8.17344	8.82315	8.33442	8.29206	7.60155	7.83165	7.6249	7.49088	7.3412	7.01001
OS.11610.1.S1_AT	10	LOC_Os02g42020	expressed protein	osa:4330057	2e-19	AEE33717	AT1G60670.2	Protein of unknown function (DUF3755)	ath:AT1G60670					-2.24894	8.65955e-08	-2.34435	6.03133e-08	11.9967	11.9666	11.9776	11.4322	11.7121	11.4965	9.61986	9.71605	9.57197	9.42794	9.49867	8.96735
OS.11611.1.S1_AT	15	none												1.16081	2.47496e-05			8.22429	8.6656	8.38413	8.17925	8.11726	7.77019	9.38065	9.23102	9.23483	9.07952	9.24288	9.22671
OS.11616.1.S1_AT	15	LOC_Os02g36570	ABC1 family domain containing protein, putative, expressed	osa:4329751	0	AT5G64940	AT5G64940.2	Encodes a member of ATH subfamily of ATP-binding cassette (ABC) proteins.	ath:AT5G64940					1.99045	3.48777e-08	1.15654	3.64935e-06	8.85414	8.85818	8.50247	7.72456	7.68012	7.8563	9.921	9.87394	9.88946	9.64146	9.79221	9.79866
OS.11617.1.S1_AT	14	LOC_Os05g49140	CGMC_MAPKCMGC_2.8 - CGMC includes CDA, MAPK, GSK3, and CLKC kinases, expressed	osa:4339633	0	AT2G42880	AT2G42880.1	member of MAP Kinase	ath:AT2G42880					1.31273	5.32771e-06			9.97593	10.271	9.82612	10.0467	9.81649	9.71007	10.4234	10.377	10.2714	11.2488	11.0658	11.1969
OS.11618.2.S1_AT	10	none												-1.98756	0.000402789	-1.39296	0.00406388	7.19939	7.16978	6.26902	7.25256	7.89124	7.69651	5.85556	5.84292	4.76084	5.55421	5.93831	5.38511
OS.11619.1.A1_AT	15	LOC_Os02g57160	ELMO/CED-12 family protein, putative, expressed	osa:4331141	0	AEE76870	AT3G24190.1	Protein kinase superfamily protein	ath:AT3G24190					2.1943	3.80427e-08	1.03543	2.16242e-05	8.6852	8.9802	9.01497	7.99079	8.02276	8.36688	9.98916	9.91932	9.87819	10.343	10.3313	10.2891
OS.11630.1.S1_AT	10	LOC_Os01g73450	amino acid kinase, putative, expressed	osa:4324465	9e-126	AEE76131	AT3G18680.1	Amino acid kinase family protein	ath:AT3G18680					-1.42553	4.20768e-08	-1.71728	8.20694e-09	11.8667	11.8907	11.8302	11.52	11.4302	11.4431	10.2336	10.0483	10.1539	10.1167	9.98924	10.0108
OS.11631.1.S1_AT	10	LOC_Os06g15760	eukaryotic aspartyl protease domain containing protein, expressed	osa:4340719	6e-115	AAF69716	AT1G49050.2	Eukaryotic aspartyl protease family protein	ath:AT1G49050					-1.29244	0.0291938	-1.22058	0.0369733	6.72977	6.36085	6.53491	6.30201	6.31319	6.00779	5.32463	5.71197	4.92719	5.41939	3.55086	5.77542
OS.11639.1.S1_AT	15	LOC_Os06g05130	myristoyl-acyl carrier protein thioesterase, chloroplast precursor, putative, expressed	osa:4340093	1e-145	AT1G08510	AT1G08510.1	Encodes an acyl-acyl carrier protein thioesterase. Hydrolyzes primarily saturated acyl-ACPs with chain lengths that vary between 8 and 18 carbons. Involved in saturated fatty acid synthesis. Nuclear-encoded, plastid-targeted globular protein that is functional as dimer.	ath:AT1G08510					1.60422	2.09713e-08	1.50207	3.73179e-08	9.58883	9.69129	9.57443	9.73511	9.66993	9.68471	11.0362	11.2216	11.1029	11.2662	11.3924	11.2439
OS.11640.1.S1_AT	15	LOC_Os04g58130	katanin p80 WD40 repeat-containing subunit B1 homolog 1, putative, expressed	osa:4337408	2e-47	249833_at	AT5G23430.2	Transducin/WD40 repeat-like superfamily protein	ath:AT5G23430					1.01246	3.5484e-06			10.821	11.0467	10.891	10.9276	10.6893	10.7577	11.5541	11.5598	11.5933	11.7251	11.7846	11.9023
OS.11641.1.S1_AT	10	none												-1.24461	4.57288e-07	-1.17084	7.70399e-07	9.63217	9.57512	9.73751	9.66705	9.6618	9.52459	8.59926	8.41904	8.41398	8.29251	8.46712	8.35999
OS.11651.1.S1_AT	10	none												-1.77	0.0031674	-1.55639	0.00665083	6.89156	6.75469	6.11346	6.26893	6.42612	6.4853	5.24139	4.36941	5.47972	3.61115	5.13281	5.12638
OS.11654.1.S1_AT	15	LOC_Os06g39690	SOUL heme-binding protein, putative, expressed	osa:4341438	4e-93	17473811	AT5G20140.2	SOUL heme-binding family protein	ath:AT5G20140					1.43274	3.28326e-06	1.12561	2.3517e-05	8.54692	8.80211	8.60331	8.59144	8.32607	8.04	9.71297	9.77842	9.83777	9.80168	9.78764	9.66643
OS.11657.1.S1_AT	14	LOC_Os01g47760	OsGrx_I1 - glutaredoxin subgroup III, expressed	osa:4326324	5e-28	AT1G28480	AT1G28480.1	Encodes GRX480, a member of the glutaredoxin family that regulates protein redox state. GRX480 interacts with TGA factors and suppresses JA-responsive PDF1.2 transcription. GRX480 transcription is SA-inducible and requires NPR1. Maybe involved in SA/JA cross-talk.	ath:AT1G28480			1.09591	1.30445e-07	1.37217	1.8338e-08			10.8791	11.0003	10.9702	10.8159	10.8174	10.8391	11.125	11.1093	11.0669	12.2128	12.1913	12.1848
OS.11658.1.S1_AT	15	LOC_Os02g48010	nuclear matrix constituent protein 1-like, putative, expressed	osa:4330487	2e-136	AT1G67230	AT1G67230.1	Encodes a nuclear coiled-coil protein related to the carrot peripheral nuclear protein NMCP1 that is involved in the determination of plant nuclear structure.	ath:AT1G67230					2.33234	9.25904e-09	1.59349	2.56903e-07	8.89806	9.10054	9.11811	8.45345	8.20949	8.37285	10.7557	10.5927	10.5487	10.7004	10.7976	10.5348
OS.11658.1.S2_AT	15	LOC_Os02g48010	nuclear matrix constituent protein 1-like, putative, expressed	osa:4330487	2e-136	AT1G67230	AT1G67230.1	Encodes a nuclear coiled-coil protein related to the carrot peripheral nuclear protein NMCP1 that is involved in the determination of plant nuclear structure.	ath:AT1G67230					1.85316	1.51672e-08	1.11085	1.26724e-06	12.0267	12.2321	12.2024	11.4986	11.4428	11.237	13.2337	13.266	13.294	13.2189	13.244	13.2749
OS.11666.1.S1_AT	10	LOC_Os09g36200	senescence-inducible chloroplast stay-green protein 1, putative, expressed	osa:4347672	3e-83	AT4G22920	AT4G22920.1	Similar to the tomato senescence-inducible chloroplast stay-green protein 1. It is upregulated during maximal senescence in the Arabidopsis life cycle, especially in senescent leaves.	ath:AT4G22920					-1.81881	2.65354e-06	-2.19367	5.43915e-07	9.33968	9.31242	9.12808	9.04791	9.09291	9.09178	7.14565	7.03147	7.02205	7.54552	7.42355	6.80709
OS.11666.1.S1_S_AT	10	LOC_Os09g36200	senescence-inducible chloroplast stay-green protein 1, putative, expressed	osa:4347672	3e-83	AT4G22920	AT4G22920.1	Similar to the tomato senescence-inducible chloroplast stay-green protein 1. It is upregulated during maximal senescence in the Arabidopsis life cycle, especially in senescent leaves.	ath:AT4G22920					-2.05215	9.69851e-07	-2.58415	1.34186e-07	9.91127	9.94904	9.95543	9.88595	9.60246	9.67749	7.77427	7.03366	7.25537	7.71381	7.5597	7.73594
OS.11668.1.S1_AT	10	LOC_Os03g19390	TENA/THI-4 family protein, putative, expressed	osa:4332604	6e-72	15228931	AT3G16990.1	Haem oxygenase-like, multi-helical	ath:AT3G16990					-1.63919	9.9906e-09	-2.03085	1.50321e-09	11.1799	11.1485	11.2382	10.9544	10.926	10.9052	9.04781	9.23535	9.19098	9.29924	9.32826	9.24051
OS.11673.2.S1_X_AT	15	LOC_Os01g56780	plus-3 domain containing protein, expressed	osa:4327159	1e-32	AT5G43630	AT5G43630.1	Encodes a zinc knuckle protein that negatively regulates morning specific growth. The role of TZP in hypocotyl elongation was established through a QTL analysis of BayXSha RIL populations. The Bay-0 allele contains a deletion causing a frameshift mutation. TZP is under circadian control and acts to regulate morning-specific hypocotyl growth.	ath:AT5G43630					3.45864	1.15654e-07	2.48646	1.94429e-06	7.74352	8.31342	7.70279	6.66491	7.0998	7.53692	10.2493	10.5314	10.4385	10.576	10.5618	10.5397
OS.11675.1.A1_AT	2	LOC_Os12g41650	helix-loop-helix DNA-binding domain containing protein, expressed	osa:4352761	7e-23	AT2G20180	AT2G20180.3	Encodes a novel Myc-related bHLH transcription factor that has transcriptional activation activity in the dark. It is a key negative regulator of phytochrome-mediated seed germination and acts by inhibiting chlorophyll biosynthesis, light-mediated suppression of hypocotyl elongation and far-red light-mediated suppression of seed germination, and promoting negative gravitropism in hypocotyls. Ligh…	ath:AT2G20180			-1.02004	0.000872213	-1.35043	0.000116975			7.58229	7.18439	7.39667	6.37274	6.9993	7.0633	6.16891	6.62673	6.64854	5.48309	5.39048	5.51048
OS.11682.1.S1_AT	19	LOC_Os01g58640	nucleotide pyrophosphatase/phosphodiesterase, putative, expressed	osa:4327957	2e-94	AT5G50400	AT5G50400.1	purple acid phosphatase 27	ath:AT5G50400	1.68259	0.0345012	-1.8217	0.024623	-2.26886	0.00845121			1.10928	2.49789	1.23512	2.81211	4.52735	2.5506	4.06927	1.96091	2.51841	0.690568	1.3622	1.03072
OS.11691.1.S1_AT	10	LOC_Os05g35200	glycosyl transferase, putative, expressed	osa:9271451	1e-59	AT3G18660	AT3G18660.3	Plants expressing an RNAi construct specifically targeting PGSIP1 was shown to have a dramatically reduced amount of starch.	ath:AT3G18660					-1.42968	2.1096e-05			8.91693	8.80566	8.70831	9.12099	8.90226	9.21205	8.09697	8.56431	7.9443	7.5583	7.87788	7.51007
OS.11693.1.S1_AT	15	LOC_Os07g39010	lactose permease-related, putative, expressed	osa:4343712	2e-103	AEC10401	AT2G44280.3	Major facilitator superfamily protein	ath:AT2G44280					1.14019	0.000303515			7.32115	7.3295	6.59547	6.69866	6.79042	7.02317	7.60084	7.66166	7.94606	7.9991	7.95842	7.97529
OS.11705.1.S1_AT	15	LOC_Os02g01030	tetratricopeptide repeat domain containing protein, expressed	osa:4327973	6e-100	AT4G22670	AT4G22670.1	HSP70-interacting protein 1	ath:AT4G22670					1.06009	0.000205679	1.41194	2.27454e-05	12.3708	11.6422	11.8458	12.1166	11.8511	12.1278	13.4489	13.3633	13.2823	13.1442	12.9994	13.1322
OS.11706.1.S1_AT	15	LOC_Os02g14500	expressed protein	osa:4328845										2.68278	4.25396e-08	2.315	1.53372e-07	8.97576	9.40507	8.96259	8.89761	8.57693	8.40476	11.3234	11.5141	11.4509	11.2329	11.3653	11.3295
OS.11706.1.S1_X_AT	15	LOC_Os02g14500	expressed protein	osa:4328845										2.27458	1.99521e-07	1.93896	7.84267e-07	9.36515	9.87059	9.275	9.26856	8.91497	8.98012	11.4042	11.4671	11.4563	11.3109	11.4067	11.2698
OS.11708.1.S1_AT	15	LOC_Os03g10650	cyclin, putative, expressed	osa:4331985	4e-28	AT4G37630	AT4G37630.2	core cell cycle genes	ath:AT4G37630					1.10849	1.83963e-06			9.64092	9.79915	9.5331	9.3766	9.2708	9.25261	9.90843	10.0705	10.0851	10.3253	10.4116	10.4886
OS.11709.1.S1_AT	15	LOC_Os02g47970	calpain, putative, expressed	osa:4330484	0	AT1G55350	AT1G55350.5	Similar to maize DEK1, a gene encoding a membrane protein of the calpain gene superfamily required for aleurone cell development in the endosperm of maize grains. A key component of the embryonic L1 cell-layer specification pathway.	ath:AT1G55350					1.21922	0.00258658			6.26283	5.74858	6.37132	5.95407	5.08531	5.94445	6.57527	6.82588	6.5526	7.08335	7.15846	6.39968
OS.11713.3.S1_AT	15	LOC_Os08g14230	villin, putative, expressed	osa:4345036	2e-13	AT4G30160	AT4G30160.2	Arabidopsis thaliana VILLIN4	ath:AT4G30160					1.07384	6.30769e-07			10.5539	10.6978	10.6337	10.5614	10.3369	10.4714	11.5417	11.6052	11.5539	11.5199	11.5549	11.5165
OS.11718.1.S1_AT	15	LOC_Os12g02980	nucleoside-triphosphatase, putative, expressed	osa:4351367	2e-86	AT3G04080	AT3G04080.1	Encodes an enzyme with ATPase and ADPase activity (an apyrase) that when mutated in combination with ATAPY2 causes a complete inhibition of pollen germination.	ath:AT3G04080					1.35533	8.71449e-08			9.57462	9.62883	9.65241	9.20547	9.06558	9.27616	10.6515	10.5734	10.5712	10.5248	10.612	10.4764
OS.11719.1.S2_AT	7	LOC_Os07g46670	early response to dehydration 15, putative, expressed	osa:4344182	1e-14	AT2G41430	AT2G41430.5	Encodes hydrophilic protein lacking Cys residues that is expressed in response to drought stress, light stress and treatment with plant-growth-promoting rhizobacteria (Paenibacillus polymyxa), possibly revealing a connection between responses to biotic and abiotic stress. Also identified as a CTC Interacting Domain (CID) protein in a yeast two hybrid screen using the PAB2 protein as bait. Contain…	ath:AT2G41430	-2.37436	0.00383067			4.59454	3.80466e-05	1.48378	0.0389705	3.8268	5.28077	2.54487	1.47011	1.71447	1.34478	4.92442	5.99832	5.18103	6.4007	6.42964	5.48264
OS.11722.1.S1_A_AT	15	LOC_Os10g10244	alanyl-tRNA synthetase, putative, expressed	osa:4348211	0	AT1G50200	AT1G50200.2	Alanyl-tRNA synthetase	ath:AT1G50200					1.14601	1.69484e-06			10.5768	10.5701	10.6216	10.654	10.3371	10.3909	11.4784	11.6346	11.6501	11.6292	11.6513	11.5395
OS.11724.2.S1_S_AT	10	LOC_Os06g24730	hydrolase, alpha/beta fold family domain containing protein, expressed	osa:4340988	2e-140	AT5G13800	AT5G13800.2	Encodes a pheophytinase that is involved in chlorophyll breakdown.	ath:AT5G13800					-1.50218	8.91848e-08	-1.17048	7.6397e-07	7.70395	7.74588	7.57057	7.69968	7.75951	7.84371	6.37277	6.61442	6.52176	6.24575	6.33247	6.21815
OS.11734.3.S1_AT	19	LOC_Os01g36860	DEAD-box ATP-dependent RNA helicase 40, putative, expressed	osa:4326190	3e-160	AT3G01540	AT3G01540.4	RNA HELICASE DRH1	ath:AT3G01540	2.64922	0.0450593	-2.74935	0.0390157	-3.23696	0.0193537			3.54993	1.63664	4.73326	5.57172	6.35005	5.94572	5.59172	4.89802	5.91493	5.48393	1.67662	0.996061
OS.11745.1.S1_AT	10	LOC_Os11g31770	expressed protein	osa:4350599	2e-55	AT3G05040	AT3G05040.1	Encodes member of importin/exportin family. Involved in timing of shoot maturation. Involved in miRNA transport. Mutants flower early and have small, curled leaves and reduced abundance of certain miRNA species.	ath:AT3G05040					-1.06716	0.000738713	-1.07546	0.000700658	7.6631	8.04732	7.57961	7.91262	7.41349	7.39908	6.82687	6.45256	6.78424	6.82368	6.45219	6.24782
OS.11748.2.S2_A_AT	7	LOC_Os03g62640	RNA-binding protein Luc7-like, putative, expressed	osa:4334750	1e-96	15450599	AT5G17440.1	LUC7 related protein	ath:AT5G17440					1.22889	6.23186e-08			9.64873	9.61163	9.60233	8.93968	8.89954	8.87859	10.2266	10.2089	10.2085	10.0496	10.1977	10.1572
OS.1175.1.S1_AT	7	none								-1.24477	0.000263088			1.85131	1.22821e-05			7.23659	7.12224	6.64623	6.15827	5.62615	5.48633	7.6939	7.49785	7.7354	7.47864	7.83763	7.5084
OS.11751.1.S1_A_AT	10	LOC_Os06g45300	serine/threonine-protein kinase HT1, putative, expressed	osa:4341763	2e-163	15235845	AT4G31170.4	Protein kinase superfamily protein	ath:AT4G31170					-1.03125	1.17898e-06			11.7215	11.5893	11.6948	11.638	11.8314	11.8195	10.7907	10.8896	10.8576	10.7442	10.6639	10.787
OS.11754.1.A1_AT	8	LOC_Os02g35170	uncharacterized oxidoreductase yoxD, putative, expressed	osa:4329676	2e-82	107738340	AT1G10310.1	encodes a NADPH-dependent pterin aldehyde reductase that accepts pterin aldehyde as well as dihydropterin aldehyde as substrates involved in metabolism and salvage of folate and its derivatives.	ath:AT1G10310					1.19288	0.0402982			7.83025	9.29382	8.37247	6.42532	8.13698	8.0778	9.07849	9.03833	8.99295	9.073	8.31803	8.8277
OS.11756.1.S1_AT	15	LOC_Os03g16050	fructose-1,6-bisphosphatase, putative, expressed	osa:4332364	0	AT3G54050	AT3G54050.2	Encodes HCEF1 (High Cyclic Electron Flow 1). Mutant phenotype: constitutively elevated electron flow (CEFI).	ath:AT3G54050					2.89878	0.00708693	2.055	0.0362882	1.54432	1.20714	2.70609	1.46597	2.68666	2.99229	2.46725	5.84933	3.30597	5.25181	5.84854	4.74091
OS.11756.1.S1_S_AT	15	LOC_Os03g16050	fructose-1,6-bisphosphatase, putative, expressed	osa:4332364	0	AT3G54050	AT3G54050.2	Encodes HCEF1 (High Cyclic Electron Flow 1). Mutant phenotype: constitutively elevated electron flow (CEFI).	ath:AT3G54050					1.84596	0.00311155	2.14416	0.0012098	5.26799	5.58618	4.48129	5.77797	4.15329	5.3012	7.46859	7.05869	7.24064	7.54275	6.38486	6.84275
OS.11760.1.S2_AT	7	LOC_Os02g55300	CAF1 family ribonuclease containing protein, putative, expressed	osa:4331006	6e-117	15293025	AT2G32070.1	Polynucleotidyl transferase, ribonuclease H-like superfamily protein	ath:AT2G32070	-1.44206	0.015598			2.40681	0.000777738			5.29422	5.86021	4.58924	4.14468	3.04653	4.22629	6.41472	6.34685	5.23291	5.70259	6.74596	6.18939
OS.11762.1.S1_X_AT	10	LOC_Os08g45030	multidrug resistance protein, putative, expressed	osa:4346344	3e-106	AT2G36910	AT2G36910.1	Belongs to the family of ATP-binding cassette (ABC) transporters. Also known as AtMDR1.Possibly regulates auxin-dependent responses by influencing basipetal auxin transport in the root. Exerts nonredundant, partially overlapping functions with the ABC transporter encoded by AT3G28860. PGP1 mediates cellular efflux of IAA and interacts with PIN genes that may confer an accelerated vectoral compone…	ath:AT2G36910					-1.6065	0.000264516			6.14344	6.12548	6.49999	6.16821	6.78392	6.25688	5.60161	5.67884	4.85375	5.12477	4.8413	4.42343
OS.11763.1.S1_AT	7	LOC_Os03g40010	DEK C terminal domain containing protein, expressed	osa:4333378	3e-48	AED97767	AT5G63550.2	DEK domain-containing chromatin associated protein	ath:AT5G63550					1.33326	2.0839e-07			12.4052	12.6411	12.5073	11.8819	11.7113	11.6905	13.0909	13.1474	13.0545	13.0502	13.1431	13.0902
OS.11773.1.S1_AT	14	LOC_Os05g27730	OsWRKY53 - Superfamily of TFs having WRKY and zinc finger domains, expressed	osa:4338474	9e-92	AT2G38470	AT2G38470.1	Member of the plant WRKY transcription factor family. Regulates the antagonistic relationship between defense pathways mediating responses to P. syringae and necrotrophic fungal pathogens. Located in nucleus. Involved in response to various abiotic stresses - especially salt stress.	ath:AT2G38470					1.04981	3.73177e-07			11.8439	11.7203	11.8193	11.8705	11.7324	11.7564	11.9555	11.9077	11.9483	12.8348	12.8719	12.802
OS.11775.1.S2_AT	14	LOC_Os01g53920	receptor-like protein kinase 5 precursor, putative, expressed	osa:4326546	0	AAD40144	AT5G25930.1	Protein kinase family protein with leucine-rich repeat domain	ath:AT5G25930					1.19548	0.000387281			6.88087	7.64055	7.05104	6.76252	7.2916	6.85862	7.30811	7.45292	7.71073	8.11883	8.11054	8.2698
OS.11777.1.S1_AT	7	LOC_Os01g40050	peptidyl-prolyl cis-trans isomerase, putative, expressed	osa:4324199	4e-157	AEE86168	AT4G33060.1	Cyclophilin-like peptidyl-prolyl cis-trans isomerase family protein	ath:AT4G33060					1.09704	3.18336e-05			10.0841	10.4747	10.2642	9.69795	9.35088	9.84523	10.6448	10.5568	10.6602	10.6968	10.7633	10.7251
OS.11778.1.S1_A_AT	10	LOC_Os03g58580	nodulin, putative, expressed	osa:4334447	0	AAC28987	AT2G39210.1	Major facilitator superfamily protein	ath:AT2G39210					-1.82095	0.025725			3.83236	4.00041	5.24312	5.44513	4.42417	4.85033	4.85862	4.02618	2.03693	2.64173	3.35248	3.26258
OS.11783.1.S1_AT	10	LOC_Os08g44650	expressed protein	osa:4346324										-1.03186	3.50726e-06	-1.26639	6.23715e-07	9.8361	9.89004	9.9766	9.75536	9.71157	9.69802	8.62754	8.78568	8.49035	8.73101	8.5671	8.77126
OS.11784.1.S1_AT	9	LOC_Os01g70130	protein kinase domain containing protein, expressed	osa:4327236	1e-121	AED96002	AT5G50860.1	Protein kinase superfamily protein	ath:AT5G50860					-1.01114	0.00105109	-1.15996	0.000409218	7.02019	7.38574	7.02627	7.37469	7.46343	7.33362	5.91566	6.44459	5.59205	6.15175	6.45237	6.53422
OS.11786.1.S1_AT	7	none								-1.44568	1.43837e-07			2.2717	2.73275e-09			9.83021	9.70866	9.65517	8.16167	8.26003	8.43531	10.0087	9.99436	10.1019	10.4896	10.6013	10.5813
OS.11786.2.S1_AT	15	none												2.50078	1.50706e-07			8.83097	9.10621	8.98656	7.70618	8.24488	8.16617	9.97566	9.68382	9.84452	10.7788	10.4272	10.4136
OS.11786.2.S1_X_AT	7	none												1.92189	7.62351e-08			10.0664	10.172	10.1979	9.32739	9.44527	8.98064	10.5947	10.6133	10.7026	11.2002	11.1153	11.2035
OS.11789.1.S1_AT	10	LOC_Os03g01880	possible lysine decarboxylase domain containing protein, expressed	osa:4331344	3e-49	AEE79088	AT3G53450.1	Putative lysine decarboxylase family protein	ath:AT3G53450					-2.16236	1.43184e-08	-2.4045	5.61998e-09	12.5459	12.5948	12.5535	12.8373	12.6403	12.6188	10.3232	10.1648	9.9926	10.436	10.5148	10.6585
OS.11795.1.S1_A_AT	11	LOC_Os03g63950	plastid-specific 30S ribosomal protein 1, chloroplast precursor, putative, expressed	osa:4334840	2e-48	AED93316	AT5G24490.1	30S ribosomal protein, putative	ath:AT5G24490					-1.1242	1.15702e-06			9.71551	9.70016	9.73434	9.70472	9.56111	9.53829	9.4392	9.30935	9.34239	8.57214	8.5454	8.31399
OS.11798.1.S1_AT	15	LOC_Os07g40290	OsGH3.8 - Probable indole-3-acetic acid-amido synthetase, expressed	osa:4343785	0	AT4G37390	AT4G37390.1	Encodes an IAA-amido synthase that conjugates Asp and other amino acids to auxin in vitro. Lines carrying insertions in this gene are hypersensitive to auxin. May function as a negative component in auxin signaling by regulating auxin activity.	ath:AT4G37390					1.79736	8.06569e-06	1.59264	2.14533e-05	8.20872	8.62219	8.16995	8.53779	8.7423	7.96512	9.89162	9.88255	10.0046	10.2287	10.2581	10.1505
OS.11799.1.S1_A_AT	15	LOC_Os04g46570	growth regulator related protein, putative, expressed	osa:4336596	2e-24	20856498	AT4G16650.1	O-fucosyltransferase family protein	ath:AT4G16650					1.51008	1.96372e-07	1.08245	3.32325e-06	9.29987	9.629	9.36064	8.89693	8.93494	8.95696	10.4273	10.5151	10.5944	10.3429	10.491	10.4851
OS.11800.1.S1_AT	7	LOC_Os01g50100	ABC transporter, ATP-binding protein, putative, expressed		1e-115	AT1G10680	AT1G10680.1	P-glycoprotein 10	ath:AT1G10680	-2.29404	0.00577757			4.30215	8.43484e-05	1.48178	0.0452196	3.26535	1.66146	4.33913	0.312503	0.83814	1.23319	5.17567	4.89644	3.63918	5.14197	5.16589	4.98242
OS.11800.1.S1_S_AT	7	LOC_Os01g50100	ABC transporter, ATP-binding protein, putative, expressed		1e-115	AT1G10680	AT1G10680.1	P-glycoprotein 10	ath:AT1G10680					2.9276	0.0155552			6.0779	3.30192	4.30417	4.32234	0.223137	2.8829	5.64747	5.73305	5.11595	5.52299	5.08548	5.6027
OS.11803.1.A1_AT	15	Os02g0602150	Os02g0602150	osa:9266396						-1.00204	2.08834e-05			2.21801	2.50142e-08			8.88777	9.31103	8.9631	7.97431	8.11348	8.06799	9.53472	9.53138	9.73535	10.2257	10.3254	10.2588
OS.11805.1.A1_S_AT	10	LOC_Os11g06020	homeobox domain containing protein, expressed	osa:4349837	4e-99	AT2G35940	AT2G35940.3	Encodes a member of the BEL-like homeodomain protein family. Ecotopic expression in the embryo sac leads to defects in nuclear migration and cellularization and embryo sacs with multiple egg cells. Loss of function alleles have no female gametophyte defects. The ecotopic expression phenotype requires KNAT3 because it can be suppressed by loss of KNAT3 function alleles. Localized to the nucleus bu…	ath:AT2G35940					-1.99922	2.49492e-06	-2.00262	2.4597e-06	8.25852	8.74808	8.4213	8.53497	8.01303	8.10148	6.20841	6.46854	6.74309	6.15645	6.26677	6.2286
OS.11808.2.S1_AT	16	LOC_Os03g06580	MTN26L2 - MtN26 family protein precursor, expressed	osa:4331705	8e-17	332658093	AT4G14746.1	hypothetical protein	ath:AT4G14746					2.25353	0.0323503	2.763	0.0127409	0.711826	0.858511	3.90199	0.75849	1.23829	1.77929	4.63661	4.8856	4.23912	2.03921	3.95488	4.54257
OS.11812.1.S1_AT	15	LOC_Os02g48770	SAM dependent carboxyl methyltransferase, putative, expressed	osa:4330542	2e-72	AT3G11480	AT3G11480.1	The gene encodes a SABATH methyltransferase that methylates both salicylic acid and benzoic acid. It is highly expressed in flowers, induced by biotic and abiotic stress and thought to be involved in direct defense mechanism.	ath:AT3G11480					5.60776	3.8829e-05	3.9623	0.000515998	6.35261	4.46931	5.75888	5.21569	2.53581	5.63203	9.38894	9.65823	9.42054	9.98046	10.072	10.1544
OS.1182.1.S1_X_AT	7	LOC_Os01g03144	white-brown complex homolog protein 7, putative, expressed	osa:4326044	0	15226227	AT2G01320.4	ABC-2 type transporter family protein	ath:AT2G01320					1.06816	0.00454227			7.909	8.23974	7.54222	7.65583	7.48766	6.61513	7.99865	7.87607	7.70894	8.45125	8.0401	8.47177
OS.11820.1.S1_AT	10	LOC_Os02g39970	regulatory subunit, putative, expressed	osa:4329969	2e-11	23297087	AT1G15740.1	Leucine-rich repeat family protein	ath:AT1G15740					-2.03033	2.97537e-08	-1.91247	5.01889e-08	10.294	10.4338	10.2622	10.1052	10.1463	10.1309	8.21378	8.58222	8.45651	8.23747	8.01017	8.04378
OS.11820.1.S2_AT	10	LOC_Os02g39970	regulatory subunit, putative, expressed	osa:4329969	2e-11	23297087	AT1G15740.1	Leucine-rich repeat family protein	ath:AT1G15740					-1.77632	8.73065e-09	-1.67533	1.46145e-08	12.0279	12.0189	11.9595	11.8573	11.8099	11.8888	10.2437	10.4475	10.2891	10.003	10.0637	10.1603
OS.11822.1.S1_AT	15	LOC_Os03g60620	DnaK family protein, putative, expressed	osa:4334598	0	AT5G02500	AT5G02500.2	encodes a member of heat shock protein 70 family.	ath:AT5G02500					1.08554	1.46232e-07	1.27334	3.64623e-08	10.8585	10.7961	10.8214	11.0823	11.1662	11.0847	12.0619	12.1075	12.1266	12.1924	12.1647	12.2328
OS.11829.1.S2_AT	15	LOC_Os01g25920	expressed protein	osa:4326029										1.03779	1.34578e-05			11.2944	11.5521	11.3724	11.2163	10.7937	11.066	12.0323	12.0891	12.0516	11.9967	12.1236	12.0691
OS.11830.1.S1_AT	10	LOC_Os05g30350	Os5bglu22 - beta-glucosidase homologue, similar to G. max isohydroxyurate hydrolase, expressed	osa:4338560	6e-129	AT1G02850	AT1G02850.5	beta glucosidase 11	ath:AT1G02850					-2.05284	1.72359e-06	-2.11126	1.36044e-06	7.28709	7.33806	7.3893	7.77797	7.42401	7.68021	4.95566	5.08474	5.64027	5.34976	5.69198	5.68194
OS.11831.1.S1_AT	10	LOC_Os06g13560	SAM dependent carboxyl methyltransferase, putative, expressed	osa:4340632	2e-43	AED98213	AT5G66430.1	S-adenosyl-L-methionine-dependent methyltransferases superfamily protein	ath:AT5G66430					-4.08491	2.39573e-05	-4.80948	6.38276e-06	8.45115	8.68395	8.66137	8.29381	8.26898	8.23464	4.19118	2.96322	4.21363	4.83964	4.80202	2.90103
OS.11833.1.S1_AT	10	LOC_Os07g14610	IAA-amino acid hydrolase ILR1-like 6 precursor, putative, expressed	osa:4342840	8e-32	AT3G02875	AT3G02875.1	Hydrolyzes amino acid conjugates of the plant growth regulator indole-3-acetic acid (IAA), including IAA-Leu and IAA-Phe. Uses Mg and Co ions as cofactors.	ath:AT3G02875					-3.15433	6.91476e-08	-2.96081	1.19879e-07	9.08803	9.17968	8.85553	8.7916	8.79832	8.8573	5.89451	5.76831	6.578	5.52445	5.75684	5.70295
OS.11835.3.S1_X_AT	18	LOC_Os04g20164	amine oxidase precursor, putative, expressed	osa:4335335	7e-68	22654995	AT4G12290.1	Copper amine oxidase family protein	ath:AT4G12290					-1.04183	0.0462133			6.21803	5.68771	4.37581	6.0402	6.04934	6.13899	4.9997	5.56429	5.70764	5.37133	5.32537	4.40633
OS.11835.4.S1_X_AT	10	LOC_Os04g20164	amine oxidase precursor, putative, expressed	osa:4335335	7e-68	22654995	AT4G12290.1	Copper amine oxidase family protein	ath:AT4G12290					-2.09139	1.28035e-07	-2.10906	1.19027e-07	10.2166	9.97437	9.99607	10.4185	10.6687	10.565	8.03651	8.15861	7.6647	8.4762	8.40017	8.5016
OS.11839.1.S1_S_AT	15	LOC_Os07g08170	ruvB-like, putative, expressed	osa:4342553	0	AT5G22330	AT5G22330.1	P-loop containing nucleoside triphosphate hydrolases superfamily protein	ath:AT5G22330					1.26367	3.67321e-06	1.22206	4.84876e-06	10.5322	10.5207	10.3787	10.7237	10.2209	10.5828	11.7182	11.6841	11.6955	11.8083	11.7337	11.7765
OS.11841.1.S1_AT	16	LOC_Os08g45190	PGR5, putative, expressed	osa:4346358	1e-41	AT2G05620	AT2G05620.1	Involved in electron flow in Photosystem I. Essential for photoprotection.	ath:AT2G05620					1.12328	9.82401e-07	1.57188	5.4326e-08	7.40864	7.48118	7.38488	7.09089	7.16557	7.32099	8.90653	9.08065	9.00316	8.40992	8.27342	8.26396
OS.11843.1.S1_AT	10	LOC_Os04g49110	GRAS family transcription factor domain containing protein, expressed	osa:4336759	6e-86	AT5G52510	AT5G52510.1	SCARECROW-like 8	ath:AT5G52510					-1.28838	4.14842e-06	-1.22304	6.37657e-06	10.6127	10.455	10.5824	10.623	10.8856	10.7057	9.45027	9.20903	9.32163	9.62759	9.50417	9.21735
OS.11846.1.S1_AT	15	LOC_Os05g34980	amino acid transporter, putative, expressed	osa:4338844	0	AT5G09220	AT5G09220.1	member of AAAP family	ath:AT5G09220					3.1016	0.000422315	1.75227	0.0135177	4.47408	5.00846	3.70702	4.55663	5.37628	2.80982	6.09607	6.09422	6.25607	7.37398	7.19916	7.47438
OS.11851.1.S1_AT	10	LOC_Os03g11900	transporter family protein, putative, expressed	osa:4332079	0	AT5G26340	AT5G26340.1	Encodes a protein with high affinity, hexose-specific/H+ symporter activity. The activity of the transporter appears to be negatively regulated by phosphorylation. Importantly, microarray analysis, as well as the study of the expression of this gene in mutants involved in programmed cell death (PCD) demonstrated a tight correlation between this gene's expression and PCD.	ath:AT5G26340					-1.72186	0.000262494	-2.47626	1.60714e-05	7.22391	6.89765	7.26127	6.86358	7.3085	6.89183	5.10205	3.90926	4.94273	5.17726	5.18467	5.53639
OS.11854.1.S1_AT	15	LOC_Os03g49720	PAP fibrillin family domain containing protein, expressed	osa:4333849	6e-63	AEE77111	AT3G26070.1	Plastid-lipid associated protein PAP / fibrillin family protein	ath:AT3G26070					2.58507	1.18366e-06	2.083	7.16934e-06	5.60141	6.19214	6.15158	5.76039	5.28388	5.11542	8.09288	8.23504	7.86621	7.92711	8.23202	7.75577
OS.11860.1.S1_AT	7	LOC_Os05g05600	ATA15 protein, putative, expressed	osa:4337812	2e-99	AAG11462	AT1G66330.2	senescence-associated family protein	ath:AT1G66330					1.66499	1.26766e-05			8.9924	9.31604	9.34251	8.60336	7.88412	8.17356	9.94375	9.89418	9.76711	9.73684	10.1274	9.79177
OS.11863.2.S1_AT	15	LOC_Os04g41550	CRS1/YhbY domain containing protein, putative, expressed	osa:4336259	6e-106	AEE77011	AT3G25440.2	RNA-binding CRS1 / YhbY (CRM) domain protein	ath:AT3G25440					1.16844	1.12801e-06			9.70496	9.90367	9.66924	9.41437	9.1706	9.38029	10.3581	10.4007	10.3481	10.456	10.4535	10.5611
OS.11866.1.S1_AT	15	LOC_Os01g62460	ZOS1-16 - C2H2 zinc finger protein, expressed	osa:4327499	2e-149	15224338	AT2G37650.1	GRAS family transcription factor	ath:AT2G37650					1.20966	4.36675e-07	1.06068	1.3363e-06	9.72789	9.69355	9.84349	9.65412	9.82843	9.89494	10.7991	10.8291	10.8187	10.9167	11.0706	11.0191
OS.11868.2.S1_AT	7	LOC_Os04g57500	phosphatidate cytidylyltransferase, putative, expressed	osa:4337355	5e-85	AT5G04490	AT5G04490.1	Encodes a protein with phytol kinase activity involved in tocopherol biosynthesis.	ath:AT5G04490	-1.59946	0.000474159			1.96156	0.000106792			5.31335	5.99505	5.73366	4.70423	4.14006	3.3994	6.48913	6.40564	6.21361	6.09747	5.93978	6.09113
OS.11875.1.S1_A_AT	10	LOC_Os12g18650	Regulator of chromosome condensation domain containing protein, expressed	osa:4351991	0	AEE77117	AT3G26100.2	Regulator of chromosome condensation (RCC1) family protein	ath:AT3G26100					-1.36622	1.63324e-07	-1.57993	4.61687e-08	11.3877	11.4463	11.3608	11.1476	11.1564	11.0555	9.78227	9.76572	9.90699	9.80894	9.85095	9.60102
OS.11888.3.S1_X_AT	8	LOC_Os03g08270	ataxin-2 C-terminal region family protein, expressed	osa:4331827	3e-58	AT2G26280	AT2G26280.1	smr (Small MutS Related) domain-containing protein mRNA, complete cds	ath:AT2G26280					1.15079	3.88769e-05			9.88219	10.0996	10.0533	9.15175	9.2016	9.70964	10.5741	10.6232	10.6801	10.3983	10.4639	10.6531
OS.11888.4.S1_AT	15	none												1.61675	0.00853333	1.76207	0.00531592	6.43016	6.64041	4.40623	5.90756	6.04656	5.96973	7.55081	7.5317	7.68051	7.66742	7.57588	7.5308
OS.11889.1.S1_AT	7	LOC_Os02g39010	cyclin-dependent kinase G-1, putative, expressed	osa:4329899	0	AAF07817	AT1G67580.2	Protein kinase superfamily protein	ath:AT1G67580					1.22859	0.00214394			5.87849	5.65095	5.56669	5.04152	5.79795	4.65692	5.94182	5.97854	5.82916	6.16931	6.85896	6.15388
OS.11889.1.S2_AT	15	LOC_Os02g39010	cyclin-dependent kinase G-1, putative, expressed	osa:4329899	0	AAF07817	AT1G67580.2	Protein kinase superfamily protein	ath:AT1G67580					1.06615	1.61228e-06			10.1215	10.2817	10.1612	10.1468	9.96971	9.86903	10.7289	10.8582	10.8074	11.0799	11.0639	11.0402
OS.11894.1.S1_AT	15	LOC_Os02g39330	CHIT1 - Chitinase family protein precursor, expressed	osa:4329920	6e-97	AT3G54420	AT3G54420.1	encodes an EP3 chitinase that is expressed during somatic embryogenesis in 'nursing' cells surrounding the embryos but not in embryos themselves. The gene is also expressed in mature pollen and growing pollen tubes until they enter the receptive synergid, but not in endosperm and integuments as in carrot. Post-embryonically, expression is found in hydathodes, stipules, root epidermis and emerging…	ath:AT3G54420					1.4956	3.90995e-05	1.26236	0.000143469	6.49772	5.99027	6.24157	6.08574	5.39027	5.62453	7.65726	7.48506	7.37432	7.12575	7.39258	7.06902
OS.11895.1.S2_AT	15	LOC_Os02g05430	expressed protein	osa:4328293										2.53397	1.56466e-08	1.63986	6.81603e-07	6.66107	6.75269	6.66902	5.83793	6.02343	5.63828	8.2509	8.36781	8.38366	8.31416	8.60149	8.1859
OS.11897.1.S1_AT	10	LOC_Os03g61150	expressed protein	osa:4334643										-7.10459	7.11311e-12	-6.52171	1.53035e-11	14.115	14.0041	14.1086	14.3143	14.2117	14.3022	7.5727	7.45888	7.63094	6.79522	7.49099	7.22822
OS.11899.1.S1_AT	10	LOC_Os12g32360	expressed protein	osa:4352307										-2.09525	1.61543e-09	-1.75567	7.71682e-09	11.953	11.8965	11.9686	12.0165	12.0345	11.9839	10.1788	10.1851	10.1872	9.82952	9.85845	10.0613
OS.11900.1.S1_AT	15	LOC_Os02g37930	hypoxia-responsive family protein, putative, expressed	osa:4329836	8e-22	15230007	AT3G05550.1	Hypoxia-responsive family protein	ath:AT3G05550					1.5268	3.71518e-07	1.18725	3.1262e-06	10.553	10.3681	10.2235	10.1976	9.9947	10.3498	11.5836	11.544	11.5788	11.7176	11.6823	11.7226
OS.11905.1.S1_AT	7	LOC_Os01g26000	expressed protein	osa:4325809	9e-162	AAC64874	AT1G54570.1	Esterase/lipase/thioesterase family protein	ath:AT1G54570					1.19085	0.012762			5.92777	5.0495	5.18696	5.1837	4.04698	4.86837	5.10481	4.89808	6.0469	6.01763	5.73145	5.92251
OS.11905.2.S1_X_AT	15	none												1.84722	0.0378828	1.75191	0.0465269	2.99952	5.41786	5.36748	4.78168	2.56705	5.02125	6.29586	6.26195	6.4828	6.30433	5.66444	5.94287
OS.11907.1.S1_AT	10	LOC_Os11g41600	expressed protein	osa:4350975										-3.00112	4.03546e-08	-2.89779	5.47962e-08	10.0457	10.0537	9.8728	9.7395	9.37792	9.34432	6.95011	7.20476	7.12392	6.79777	6.1501	6.51051
OS.11908.1.S1_S_AT	15	none												3.0131	3.45432e-09	2.63895	1.11303e-08	6.95966	7.12587	6.77494	6.77987	6.33985	6.57369	9.51907	9.70045	9.5578	9.58508	9.62103	9.5266
OS.11910.1.S1_AT	15	Os02g0699800	Os02g0699800	osa:4330427										1.61611	4.99796e-06	1.34434	2.23277e-05	7.15242	7.6677	7.07439	7.30998	7.01257	7.26191	8.77996	8.53788	8.60967	8.81513	8.92606	8.69158
OS.11912.1.S1_AT	15	LOC_Os09g25580	monogalactosyldiacylglycerol synthase, putative, expressed	osa:4347099	0	AT4G31780	AT4G31780.2	Encodes an A-type monogalactosyldiacylglycerol (MGDG) synthase. It represents the isoform responsible for the bulk of MGDG synthesis in Arabidopsis.	ath:AT4G31780					1.55237	1.26268e-08	1.25433	8.1561e-08	10.9017	10.9097	10.8258	10.645	10.6716	10.5529	12.1422	12.063	12.195	12.1811	12.2092	12.1362
OS.11915.1.S1_AT	10	LOC_Os02g51750	annexin, putative, expressed	osa:4330759	2e-79	AT1G35720	AT1G35720.1	Encodes a member of the annexin gene family, a diverse, multigene family of calcium-dependent, membrane-binding proteins. The protein was determined to have peroxidase activity. This activity is thought to be dependent on the presence of post-translational modifications (most likely phosphorylation). The protein was shown to be present as a mixture of monomer and homodimer. The homodimerization s…	ath:AT1G35720					-1.16943	3.06537e-07	-1.50427	3.44634e-08	13.566	13.5291	13.6939	13.3182	13.2598	13.3448	12.0265	12.1755	12.0742	12.0621	12.1634	12.189
OS.11917.1.S1_AT	2	LOC_Os06g47970	expressed protein	osa:4341930	2e-31	AED96888	AT5G57345.1	hypothetical protein	ath:AT5G57345					-1.15061	0.00014806			9.78466	9.56671	9.54857	9.20702	8.80127	9.3697	8.70817	8.42274	8.85047	7.77685	8.20018	7.94913
OS.11919.1.S1_AT	14	LOC_Os01g70790	SRC2 protein, putative, expressed	osa:4326830	2e-29	AEE75828	AT3G16510.1	Calcium-dependent lipid-binding (CaLB domain) family protein	ath:AT3G16510			1.18114	3.10179e-07	1.15867	3.65825e-07			11.0618	11.0672	11.0952	11.1245	11.3237	11.1897	11.1054	11.2762	11.189	12.432	12.3537	12.3283
OS.11925.1.S1_AT	15	LOC_Os10g04342	stripe rust resistance protein Yr10, putative, expressed	osa:4348045	1e-17	AT3G07040	AT3G07040.1	Contains an N-terminal tripartite nucleotide binding site and a C-terminal tandem array of leucine-rich repeats. Confers resistance to Pseudomonas syringae strains that carry the avirulence genes avrB and avrRpm1.	ath:AT3G07040					2.13916	0.00317553			4.80089	4.31795	4.91437	4.19234	2.43342	4.94955	5.88305	5.1822	5.76381	6.0329	5.98872	5.97117
OS.1193.1.S1_AT	10	LOC_Os04g43070	ammonium transporter protein, putative, expressed	osa:4336365	0	AT4G13510	AT4G13510.1	Encodes a plasma membrane localized ammonium transporter. Contains a cytosolic trans-activation domain essential for ammonium uptake.	ath:AT4G13510					-1.28531	5.25858e-06	-1.19664	9.45464e-06	8.09452	8.0966	8.25093	7.96685	8.20414	8.21411	6.87659	7.08094	6.89461	6.73783	6.69221	7.09913
OS.11931.1.S1_S_AT	14	none												1.45468	0.000311682			5.81525	6.54227	6.32337	5.85093	5.21454	5.97918	6.29366	6.08311	6.6186	7.25619	7.22938	6.92312
OS.11934.1.S1_AT	15	LOC_Os08g44000	uncharacterized protein ycf39, putative, expressed	osa:4346272	1e-180	15236930	AT4G35250.1	NAD(P)-binding Rossmann-fold superfamily protein	ath:AT4G35250					1.12996	3.88269e-05	1.46123	4.87163e-06	7.09123	7.35713	7.53289	7.47837	7.13678	7.44165	8.75653	8.73348	8.87493	8.65339	8.49953	8.29375
OS.11939.1.S1_AT	9	none												-1.57724	0.0193884	-2.73169	0.000826576	6.31281	5.34738	6.20608	5.08134	6.04547	5.75698	3.89938	3.80877	1.96304	4.57755	3.44267	4.13185
OS.11940.1.S1_AT	1	LOC_Os04g47310	expressed protein	osa:4336654	2e-15	AEC06672	AT2G17710.1	hypothetical protein	ath:AT2G17710					-1.02386	0.000162311	-1.10322	9.25655e-05	8.17072	8.26957	7.75828	7.79506	7.57706	7.59914	7.052	6.88442	6.95247	6.44487	6.55079	6.90402
OS.11941.1.S1_AT	1	LOC_Os09g35790	HSF-type DNA-binding domain containing protein, expressed	osa:4347637	3e-33	AT4G11660	AT4G11660.1	member of Heat Stress Transcription Factor (Hsf) family	ath:AT4G11660	-2.91058	0.00227219			-2.228	0.0104353	-5.109	4.15828e-05	9.24647	8.99411	8.88908	6.49035	6.25595	5.65162	2.39058	5.12099	4.29109	3.98515	2.86307	4.86569
OS.11941.2.S1_AT	8	LOC_Os09g35790	HSF-type DNA-binding domain containing protein, expressed	osa:4347637	3e-33	AT4G11660	AT4G11660.1	member of Heat Stress Transcription Factor (Hsf) family	ath:AT4G11660	-1.14476	0.000298525			1.50274	3.82604e-05	1.18508	0.000232213	7.9942	7.97916	7.43983	6.99532	6.27762	6.70597	8.96334	8.98941	9.01568	8.12908	8.27509	8.08297
OS.11945.1.S1_AT	10	LOC_Os08g29660	OsWRKY69 - Superfamily of TFs having WRKY and zinc finger domains, expressed	osa:4345456	4e-34	AT4G23810	AT4G23810.1	member of WRKY Transcription Factor; Group III	ath:AT4G23810					-1.36108	0.0276865			6.53606	5.63767	6.45145	6.01746	6.23502	6.52266	5.52987	5.92453	4.94979	3.70345	5.08986	5.89859
OS.11947.1.S1_A_AT	15	LOC_Os11g11000	ELMO/CED-12 family protein, putative, expressed	osa:4350081	0	20260428	AT4G31390.2	Protein kinase superfamily protein	ath:AT4G31390					1.67473	1.13752e-06			9.01186	9.36072	8.93684	8.66885	8.28182	8.5878	10.0635	10.1785	9.93959	10.1474	10.2665	10.1488
OS.11952.1.S1_AT	15	LOC_Os02g11070	3-ketoacyl-CoA synthase, putative, expressed	osa:4328676	0	AT2G26640	AT2G26640.1	Encodes KCS11, a member of the 3-ketoacyl-CoA synthase family involved in the biosynthesis of VLCFA (very long chain fatty acids).	ath:AT2G26640					2.84551	7.60295e-09	2.11667	1.01463e-07	7.7674	7.26151	7.53702	7.45129	7.65495	7.32305	9.60866	9.68671	9.62054	10.3751	10.2429	10.3478
OS.11953.1.S1_AT	15	LOC_Os10g15310	expressed protein	osa:4348288										2.34023	0.000826334	1.39994	0.0164067	6.37725	5.38318	5.94967	6.34669	5.07492	4.26587	7.46852	6.87554	7.56588	7.57082	7.502	7.63532
OS.11957.1.S1_AT	15	LOC_Os05g35980	expressed protein	osa:4338897										2.11883	4.12667e-07	1.90627	1.0165e-06	6.35491	7.00376	6.78245	6.24297	6.48306	6.08813	8.63989	8.60325	8.61679	8.37185	8.41873	8.38006
OS.11961.1.S1_AT	10	LOC_Os05g38040	expressed protein	osa:4338976										-3.10616	6.40961e-10	-2.29383	9.38725e-09	13.7109	13.5656	13.8571	13.678	13.8023	13.8455	11.3022	11.4221	11.5279	10.5838	10.6108	10.8127
OS.11963.1.S1_AT	14	LOC_Os04g02910	membrane related protein CP5, putative, expressed	osa:4334969	2e-77	AT1G64720	AT1G64720.1	membrane related protein CP5	ath:AT1G64720					1.1153	7.07733e-06			8.71762	8.75153	8.63532	8.15376	8.27649	8.0525	8.42856	8.3939	8.51551	9.33825	9.45476	9.03564
OS.11967.1.S1_AT	15	LOC_Os03g45170	amino acid permease, putative, expressed	osa:4333602	0	AT1G58030	AT1G58030.1	Encodes a member of the cationic amino acid transporter (CAT) subfamily of amino acid polyamine choline transporters. Localized to the tonoplast.	ath:AT1G58030					1.90743	1.33431e-05			7.85441	8.12963	7.45309	7.86235	7.05933	7.61664	8.6626	8.82557	8.73842	9.5506	9.38758	9.32244
OS.11969.1.S1_AT	10	LOC_Os05g01530	expressed protein	osa:9266978	1e-26	AAF18516	AT1G22630.1	hypothetical protein	ath:AT1G22630					-2.51335	3.93019e-09	-2.38707	6.19706e-09	12.2828	12.3481	12.2408	11.595	11.6362	11.6335	9.8323	10.0358	9.84245	9.32562	8.93713	9.06192
OS.11975.1.S1_AT	15	LOC_Os01g68310	sas10/Utp3 family protein	osa:4324874	2e-77	15810573	AT1G07840.3	Sas10/Utp3/C1D family	ath:AT1G07840					1.20494	0.000568594	1.49398	0.000119674	8.61803	8.8493	7.81798	8.65281	8.60958	8.59639	9.79002	10.0066	9.97063	9.65122	9.88115	9.94123
OS.11975.2.A1_AT	11	LOC_Os01g68300	expressed protein	osa:4324873								-2.55635	0.00202467	-3.61984	0.000185627			4.8219	4.18076	4.99533	4.45317	4.70201	4.70008	4.21345	4.53157	1.91979	0.767931	1.40861	0.819198
OS.11976.1.S1_A_AT	15	LOC_Os01g67120	rhodanese-like domain containing protein, putative, expressed	osa:4325097	2e-106	AEE79968	AT3G59780.1	Rhodanese/Cell cycle control phosphatase superfamily protein	ath:AT3G59780					1.29863	7.88959e-05	1.24908	0.000106097	7.8184	8.10365	7.36907	7.57624	7.29775	7.16893	8.95615	9.16184	8.92038	8.79212	8.58618	8.56054
OS.11984.1.S1_AT	10	LOC_Os07g41820	stress responsive A/B Barrel domain containing protein, expressed	osa:4343873	4e-33	AAD24844	AT2G31670.1	Stress responsive alpha-beta barrel domain protein	ath:AT2G31670					-1.14745	1.38584e-06	-1.27119	5.80736e-07	11.54	11.3938	11.5034	11.406	11.5256	11.4344	10.2495	10.0905	10.2837	10.1927	10.2731	10.4578
OS.11987.2.A1_AT	15	Os03g0169700	Os03g0169700	osa:4331766										1.13089	0.00149027			6.961	7.33621	6.74716	7.10614	6.26319	6.20984	7.92116	7.53573	7.75672	7.52109	7.75162	7.69911
OS.12003.1.S1_AT	15	LOC_Os08g20610	pentatricopeptide containing protein, putative	osa:4345219	5e-23	AED98071	AT5G65560.1	Pentatricopeptide repeat (PPR) superfamily protein	ath:AT5G65560					1.73675	1.57706e-07	1.17327	4.40478e-06	8.10288	7.80153	7.89516	7.1488	7.30535	7.11822	9.28274	9.02401	9.01263	9.0187	8.92782	8.83611
OS.12004.1.S1_AT	10	LOC_Os05g02990	expressed protein	osa:4337650	2e-46	AEE85862	AT4G31130.1	Protein of unknown function (DUF1218)	ath:AT4G31130					-1.12366	1.89345e-07	-1.0922	2.41914e-07	13.4077	13.2267	13.3552	13.3829	13.4037	13.4215	12.2304	12.2242	12.2584	12.3056	12.2936	12.2379
OS.12007.1.S1_AT	10	LOC_Os03g24930	tyrosine protein kinase domain containing protein, putative, expressed	osa:4332906	3e-112	AAD25546	AT1G61590.1	Protein kinase superfamily protein	ath:AT1G61590			-1.99742	0.0275329	-3.84918	0.000681755	-1.87615	0.0357613	7.35982	7.47169	7.35556	7.61487	7.26457	7.23443	5.16424	5.74933	5.64504	4.51724	4.75016	1.29893
OS.12008.1.S1_AT	15	LOC_Os06g25439	NAD dependent epimerase/dehydratase family protein, putative, expressed	osa:4340998	2e-46	24030209	AT2G34460.1	NAD(P)-binding Rossmann-fold superfamily protein	ath:AT2G34460					1.61809	0.00223667	1.93078	0.000703599	5.19307	5.18466	4.95831	6.48386	4.9132	4.91029	7.10479	7.20841	6.81519	7.00319	7.34969	6.80874
OS.12009.1.S1_AT	15	none												2.02689	7.46621e-08	1.74172	2.77477e-07	6.64844	6.68473	6.28819	6.25513	6.25137	6.41775	8.23101	8.43546	8.18005	8.41067	8.28499	8.30926
OS.12010.1.S1_AT	8	LOC_Os02g57920	expressed protein	osa:4331211										1.34011	1.09904e-05			9.05726	9.38841	8.88128	8.65584	8.41218	8.20752	10.0326	10.0551	10.0624	9.83425	9.81093	9.65067
OS.12010.1.S1_X_AT	15	LOC_Os02g57920	expressed protein	osa:4331211										1.29472	9.85809e-07	1.07742	4.60131e-06	9.29782	9.69494	9.445	9.02871	8.93528	8.98343	10.5972	10.5482	10.5246	10.3001	10.3488	10.1827
OS.12012.1.S1_AT	14	LOC_Os10g25290	ZIM domain containing protein, putative, expressed	osa:4348533										1.51245	1.63906e-06			11.137	11.5282	11.1475	10.8467	10.4807	10.5698	11.2353	11.3992	11.3397	12.2043	12.1302	12.0999
OS.12013.3.S1_AT	24	LOC_Os07g29610	PQ loop repeat domain containing protein, expressed	osa:4343225	2e-93	AEE82564	AT4G07390.1	Mannose-P-dolichol utilization defect 1 protein	ath:AT4G07390					1.78844	0.0189909	2.65198	0.00220636	2.21034	3.34861	4.5372	5.27587	3.14549	4.48631	5.99971	5.90932	6.14304	5.74934	6.23344	6.2902
OS.12021.1.S1_AT	7	Os12g0263900	Os12g0263900	osa:4351928						-2.91515	0.00841958			3.50614	0.00293702			4.5986	4.181	4.62805	0	4.07231	0.589897	4.595	4.74331	5.17854	5.23867	4.81108	5.13086
OS.12025.1.S1_A_AT	15	LOC_Os04g55180	hydrolase, alpha/beta fold family domain containing protein, expressed	osa:4337188	1e-158	AEE32816	AT1G52510.2	alpha/beta-Hydrolases superfamily protein	ath:AT1G52510					3.51102	0.00294163	2.92097	0.00840411	4.43836	4.9347	3.58697	5.12996	4.98785	1.42129	7.30652	7.40381	7.01261	7.49137	7.64895	6.93184
OS.12028.1.S1_X_AT	15	LOC_Os03g06835	expressed protein	osa:4331722										1.46746	5.52161e-05			7.15793	7.82379	7.38412	7.43761	6.75037	7.27133	8.30663	8.50225	8.38311	8.6532	8.59356	8.61491
OS.12029.1.S1_A_AT	10	LOC_Os06g06290	GDSL-like lipase/acylhydrolase, putative, expressed	osa:4340183	3e-77	15242538	AT5G45910.1	GDSL-like Lipase/Acylhydrolase superfamily protein	ath:AT5G45910					-2.75177	5.57046e-10	-2.40443	1.84593e-09	12.4501	12.3706	12.4125	12.4798	12.4313	12.3688	10.1727	9.95303	9.89424	9.72309	9.73983	9.56173
OS.12031.1.A1_AT	15	none												1.45731	8.73329e-08	1.45418	8.8979e-08	9.91163	10.1485	10.0339	9.98693	10.1239	9.92	11.4741	11.4724	11.5101	11.4076	11.4998	11.4953
OS.12032.1.S1_AT	15	LOC_Os02g08440	OsWRKY71 - Superfamily of TFs having WRKY and zinc finger domains, expressed	osa:4328512	5e-35	AT1G80840	AT1G80840.1	Pathogen-induced transcription factor. Binds W-box sequences in vitro. Forms protein complexes with itself and with WRKY40 and WRKY60. Coexpression with WRKY18 or WRKY60 made plants more susceptible to both P. syringae and B. cinerea. WRKY18, WRKY40, and WRKY60 have partially redundant roles in response to the hemibiotrophic bacterial pathogen Pseudomonas syringae and the necrotrophic fungal path…	ath:AT1G80840					3.22718	5.81816e-11	1.46504	6.30789e-08	9.79198	9.68935	9.62431	8.77638	8.93249	8.98426	11.1721	11.0989	11.2298	12.0904	12.157	12.1272
OS.12034.2.S1_AT	15	LOC_Os09g39462	nucleic acid binding protein, putative, expressed	osa:4347892	2e-44	AAF19572	AT3G10770.2	Single-stranded nucleic acid binding R3H protein	ath:AT3G10770					1.51808	6.89041e-05	1.17237	0.000464061	6.51947	6.97912	7.12656	7.06994	7.4154	6.65539	8.02229	8.12972	7.99026	8.7635	8.57507	8.3564
OS.12035.1.S1_AT	9	LOC_Os02g50130	hydrolase, NUDIX family, domain containing protein, expressed	osa:4330642	2e-45	AT1G73540	AT1G73540.1	nudix hydrolase homolog 21	ath:AT1G73540					-1.0987	0.000490093	-1.43027	7.02205e-05	8.18331	7.6077	7.86345	8.07585	7.83114	8.28397	6.4105	6.13266	6.8205	6.90615	6.9854	7.00333
OS.12038.1.S1_AT	10	LOC_Os01g65700	expressed protein	osa:4324836										-1.4525	0.000111994	-1.35863	0.000184476	7.97669	7.54412	7.50178	7.67073	7.79207	7.89304	6.37782	6.22942	6.33947	6.66105	6.53823	5.79907
OS.12043.1.S1_AT	18	LOC_Os01g44120	expressed protein	osa:4326675										-1.86506	0.0460597			4.47337	5.20876	6.26748	6.83726	6.22321	6.04869	6.00036	3.41131	6.39741	5.41243	4.39738	3.70415
OS.12046.1.S1_AT	15	LOC_Os03g56370	methyltransferase, putative, expressed	osa:4334283	3e-97	AED94857	AT5G42760.2	Leucine carboxyl methyltransferase	ath:AT5G42760	-1.13084	0.000258487			2.5237	4.03506e-07	1.59862	1.81372e-05	6.69285	6.90754	6.69969	5.15609	6.03327	5.71821	8.31942	8.44382	8.33271	8.12831	8.09674	8.25362
OS.12049.1.S1_AT	14	none												1.14786	0.00139478			7.32519	7.36768	7.61551	7.79811	6.79807	7.49865	7.82858	8.1236	7.50041	8.60759	8.54141	8.38939
OS.12056.1.S1_AT	8	LOC_Os07g05480	photosystem I reaction center subunit, chloroplast precursor, putative, expressed	osa:4342404	2e-40	AT1G30380	AT1G30380.1	Encodes subunit K of photosystem I reaction center.	ath:AT1G30380					1.59594	9.83608e-08	1.5973	9.76366e-08	11.2552	11.0666	11.1287	10.3747	10.4972	10.1452	12.7546	12.7301	12.7579	11.9101	11.9408	11.9539
OS.12058.1.S1_AT	8	LOC_Os02g49870	expressed protein	osa:4330625	3e-40	14488088	AT4G01150.2	hypothetical protein	ath:AT4G01150					1.54919	5.08672e-08	1.37865	1.40236e-07	9.77908	9.76763	9.78082	8.85963	8.88587	9.10117	11.0852	11.1646	11.2137	10.4469	10.4597	10.5877
OS.12063.1.S1_AT	14	LOC_Os02g11859	expressed protein									1.14297	5.40602e-06	1.5096	5.20471e-07			8.25453	8.45935	8.69646	8.27487	8.36299	8.20692	8.58423	8.70979	8.65065	9.8023	9.86434	9.70694
OS.12067.2.S1_AT	10	LOC_Os01g64630	actin, putative, expressed	osa:4325068	6e-79	AT3G46520	AT3G46520.1	Member of actin subclass composed of ACT12 and ACT4. RNA is expressed at very low levels in vegetative organs, low levels in flowers and very high levels in pollen. Expression of an ACT12/GUS fusion was found in vascular tissues, tapetum, developing and mature pollen, the root cap and in a ring of pericycle tissues during lateral root initiation and early development.	ath:AT3G46520					-1.24688	3.89935e-06	-1.11244	9.96816e-06	11.7082	11.5772	11.6798	11.3109	11.7675	11.4658	10.6229	10.4853	10.5198	10.3849	10.1793	10.2394
OS.12069.1.S1_AT	10	LOC_Os02g55890	inorganic H+ pyrophosphatase, putative, expressed	osa:4331044	0	AT1G15690	AT1G15690.2	Encodes a H(+)-translocating (pyrophosphate-energized) inorganic pyrophosphatase (H(+)-PPase; EC 3.6.1.1) located in the vacuolar membrane. Expression is found in all tissues examined, including meristems and floral organ primordium. Expression is particularly enhanced in pollen, and is repressed by light. Over expression and loss of function phenotypes suggest AVP1 is involved in regulation of a…	ath:AT1G15690					-4.07179	9.48492e-11	-3.64845	2.52451e-10	12.7735	12.7386	12.7541	12.7588	12.4882	12.7386	9.20455	8.95973	9.15657	8.59264	8.75601	8.42163
OS.12077.1.S1_AT	10	LOC_Os08g44270	vignain precursor, putative, expressed	osa:4346292	4e-139	AED95919	AT5G50260.1	Cysteine proteinases superfamily protein	ath:AT5G50260					-2.72048	1.03609e-09	-2.45622	2.564e-09	9.42149	9.13811	9.3369	8.94073	9.03357	9.05171	6.83331	6.9588	6.73572	6.20472	6.28704	6.3728
OS.12080.1.S1_AT	10	LOC_Os06g09330	ubiquitin-conjugating enzyme, putative, expressed	osa:4340379	2e-48	AT1G17280	AT1G17280.2	ubiquitin-conjugating enzyme 34	ath:AT1G17280					-1.41263	3.01026e-08	-1.6609	7.25424e-09	12.259	12.1495	12.2454	12.0157	12.11	12.0349	10.5534	10.5567	10.5612	10.7049	10.5535	10.6644
OS.12081.2.S1_S_AT	8	LOC_Os01g57480	serine/threonine-protein kinase receptor precursor, putative, expressed	osa:4327060	0	AT4G21390	AT4G21390.1	S-locus lectin protein kinase family protein	ath:AT4G21390					1.23566	1.51075e-05			8.84745	9.20333	8.72661	8.49078	8.28578	8.07337	9.8017	9.63607	9.78009	9.48421	9.52345	9.54925
OS.12092.1.S1_AT	15	LOC_Os03g05620	inorganic phosphate transporter, putative, expressed	osa:4331635	0	AT3G54700	AT3G54700.1	Encodes Pht1;7, a member of the Pht1 family of phosphate transporters which include: Pht1;1/At5g43350, Pht1;2/At5g43370, Pht1;3/At5g43360, Pht1;4/At2g38940, Pht1;5/At2g32830, Pht1;6/At5g43340, Pht1;7/At3g54700, Pht1;8/At1g20860, Pht1;9/At1g76430 (Plant Journal 2002, 31:341).	ath:AT3G54700					2.5555	1.67244e-07	2.23736	5.24735e-07	6.93898	7.07041	7.50643	6.5554	6.24019	6.36481	9.36524	9.58974	9.27292	9.06056	8.70597	9.06037
OS.12096.3.S1_A_AT	10	LOC_Os12g01530	ferritin-1, chloroplast precursor, putative, expressed	osa:4351264	3e-53	AT2G40300	AT2G40300.1	Encodes FERRITIN 4, AtFER4. Ferritins are a class of 24-mer multi-meric proteins found in all kingdoms of life. Function as the main iron store in mammals. Evidence suggests that Arabidopsis ferritins are essential to protect cells against oxidative damage, but they do not constitute the major iron pool. Localize to mitochondria. Knock out mutants are not sensitive to abiotic stress.	ath:AT2G40300					-1.82751	2.17778e-09	-1.85811	1.87978e-09	12.9904	12.9533	13.02	12.7197	12.7879	12.8381	11.101	11.1761	11.1123	10.8984	10.9706	10.994
OS.12096.3.S1_X_AT	10	LOC_Os12g01530	ferritin-1, chloroplast precursor, putative, expressed	osa:4351264	3e-53	AT2G40300	AT2G40300.1	Encodes FERRITIN 4, AtFER4. Ferritins are a class of 24-mer multi-meric proteins found in all kingdoms of life. Function as the main iron store in mammals. Evidence suggests that Arabidopsis ferritins are essential to protect cells against oxidative damage, but they do not constitute the major iron pool. Localize to mitochondria. Knock out mutants are not sensitive to abiotic stress.	ath:AT2G40300					-1.58548	1.75274e-07	-1.59774	1.63983e-07	13.961	13.7353	13.927	13.9162	13.684	13.5676	12.3452	12.2273	12.2576	12.1717	12.1003	12.1394
OS.12096.4.S1_S_AT	10	LOC_Os12g01530	ferritin-1, chloroplast precursor, putative, expressed	osa:4351264	3e-53	AT2G40300	AT2G40300.1	Encodes FERRITIN 4, AtFER4. Ferritins are a class of 24-mer multi-meric proteins found in all kingdoms of life. Function as the main iron store in mammals. Evidence suggests that Arabidopsis ferritins are essential to protect cells against oxidative damage, but they do not constitute the major iron pool. Localize to mitochondria. Knock out mutants are not sensitive to abiotic stress.	ath:AT2G40300					-1.80691	2.55086e-08	-1.94878	1.3136e-08	13.351	13.3873	13.5936	12.9588	13.125	13.1299	11.4511	11.4967	11.5378	11.3742	11.2119	11.2069
OS.12107.1.S1_A_AT	15	LOC_Os02g30624	LSM domain containing protein, expressed	osa:4329449	5e-39	AAB64025	AT2G43810.2	Small nuclear ribonucleoprotein family protein	ath:AT2G43810					1.38787	2.78827e-08	1.04288	3.33439e-07	11.9663	12.0112	11.9455	11.7287	11.5602	11.6621	12.9836	13.0316	13.0364	13.0277	13.0693	13.0177
OS.12110.1.S1_AT	10	LOC_Os12g02530	BTBN22 - Bric-a-Brac, Tramtrack, Broad Complex BTB domain with non-phototropic hypocotyl 3 NPH3 and coiled-coil domains, expressed	osa:4351333	1e-47	AT2G30520	AT2G30520.3	light inducible root phototropism 2 encoding a signal transducer of the phototropic response in Arabidopsis	ath:AT2G30520					-1.515	3.33345e-07	-1.05012	7.28856e-06	9.62942	9.32091	9.56987	9.64421	9.61154	9.70992	8.39557	8.55411	8.42017	8.20458	8.23699	7.9791
OS.12111.1.S1_AT	10	LOC_Os09g26620	auxin-repressed protein, putative, expressed	osa:4347155	4e-14	AAG11990	AT1G56220.4	Dormancy/auxin associated family protein	ath:AT1G56220					-4.25418	2.61644e-12	-4.21684	2.83151e-12	12.9413	12.9784	12.9585	13.1351	12.9539	12.9981	8.74514	8.79868	8.68387	8.82873	8.70143	8.79438
OS.12119.1.S1_AT	15	LOC_Os01g64470	harpin-induced protein 1 domain containing protein, expressed	osa:4324791	1e-26	AT2G35980	AT2G35980.1	Encodes a protein whose sequence is similar to tobacco hairpin-induced gene (HIN1) and Arabidopsis non-race specific disease resistance gene (NDR1). Expression of this gene is induced by cucumber mosaic virus, spermine and during senescence. The gene product is localized to the chloroplast.	ath:AT2G35980					1.83634	0.000123039			6.1742	5.48356	6.51997	6.11222	6.26087	5.85115	6.71149	6.87792	7.35131	8.25369	7.72729	7.75229
OS.12123.1.S1_A_AT	15	LOC_Os08g07840	PolI-like DNA polymerase, putative, expressed	osa:4344789	0	AT1G50840	AT1G50840.1	DNA Polymerase gamma2. Dual targeting to mitochondria and plastids due to alternative translation initiation.	ath:AT1G50840					1.84561	2.65961e-08	1.43868	2.32103e-07	9.49058	9.73386	9.46627	9.27121	9.05962	9.0378	10.9618	11.011	11.0339	10.956	11.01	10.9395
OS.12123.1.S1_X_AT	15	LOC_Os08g07840	PolI-like DNA polymerase, putative, expressed	osa:4344789	0	AT1G50840	AT1G50840.1	DNA Polymerase gamma2. Dual targeting to mitochondria and plastids due to alternative translation initiation.	ath:AT1G50840					2.45688	5.49916e-09	2.05351	2.66399e-08	7.00829	7.21822	7.10364	6.67004	6.82458	6.8265	9.3029	9.0254	9.16237	9.38913	9.11328	9.18935
OS.12123.2.S1_X_AT	15	LOC_Os08g07840	PolI-like DNA polymerase, putative, expressed	osa:4344789	0	AT1G50840	AT1G50840.1	DNA Polymerase gamma2. Dual targeting to mitochondria and plastids due to alternative translation initiation.	ath:AT1G50840					1.88332	4.55429e-06	1.35747	6.30078e-05	8.82084	9.1691	8.94366	8.88086	8.51107	8.01803	10.3091	10.3372	10.3598	10.3384	10.402	10.3195
OS.12127.2.S1_X_AT	16	LOC_Os09g30340	photosystem I reaction center subunit, chloroplast precursor, putative, expressed	osa:4347395	2e-48	AT1G55670	AT1G55670.1	Encodes subunit G of photosystem I, an 11-kDa membrane protein that plays an important role in electron transport between plastocyanin and PSI and is involved in the stability of the PSI complex. PSI-G subunit is bound to PSI-B and is in contact with Lhca1. The protein inserts into thylakoids by a direct or spontaneous pathway that does not involve the activities of any known chloroplast protein-…	ath:AT1G55670					1.5221	8.61367e-08	1.74011	2.67729e-08	10.6431	10.3592	10.4998	10.1294	10.2358	10.0432	12.294	12.2154	12.213	11.6588	11.6174	11.6985
OS.12129.1.S1_A_AT	2	LOC_Os02g57280	CBS domain containing membrane protein, putative, expressed	osa:4331153										-1.46086	1.16144e-08			13.278	13.3327	13.3563	13.0777	13.0026	13.032	12.3669	12.3953	12.3618	11.5192	11.5901	11.6205
OS.12134.1.S1_AT	10	LOC_Os04g45810	homeobox associated leucine zipper, putative, expressed	osa:4336542	3e-32	AT2G46680	AT2G46680.2	encodes a putative transcription factor that contains a homeodomain closely linked to a leucine zipper motif. Transcript is detected in all tissues examined. Is transcriptionally regulated in an ABA-dependent manner and may act in a signal transduction pathway which mediates a drought response.	ath:AT2G46680					-2.57016	7.39319e-09	-2.75262	4.03486e-09	10.0627	10.0662	10.2656	9.81462	9.82671	9.81029	7.30444	7.38331	7.44884	7.00651	7.25826	7.47638
OS.12138.1.A1_AT	10	none												-1.05283	0.00302018			7.47623	8.14402	7.44412	7.81975	7.72993	7.65649	7.14405	6.93169	6.35458	6.74404	6.96456	6.33908
OS.12145.1.S1_AT	15	none												2.48075	9.70004e-10	1.33685	2.20601e-07	9.52412	9.53826	9.54675	8.51703	8.73934	8.45321	10.799	10.9028	10.9179	10.9967	11.1157	11.0394
OS.12156.1.S1_AT	14	Os08g0391300	Os08g0391300	osa:9268614										1.37471	0.00539169			4.95001	5.21506	4.71846	5.1631	3.65322	4.39554	5.33411	4.93492	4.30989	5.96413	5.61836	5.75352
OS.12158.1.S2_AT	15	LOC_Os10g42100	pyruvate kinase, putative, expressed	osa:4349454	0	AT1G32440	AT1G32440.1	encodes a chloroplast pyruvate kinase beta subunit. The enzyme is less active than the other chloroplast pyruvate kinase beta subunit encoded by AT5G52920. Involved in seed oil biosynthesis. Can partially complement the AT5G52920 mutant.	ath:AT1G32440					1.45096	0.000416685	1.56487	0.000242136	5.82822	6.62583	6.75989	6.65154	5.87101	6.34962	7.88568	8.08334	7.93951	7.84068	7.843	7.54137
OS.12163.1.S1_AT	2	LOC_Os03g12510	non-symbiotic hemoglobin 2, putative, expressed	osa:4332123	1e-62	AT2G16060	AT2G16060.1	Encodes a class 1 nonsymbiotic hemoglobin induced by low oxygen levels with very high oxygen affinity. It is not likely to be a hemoglobin transporter because of its extremely high affinity for oxygen.	ath:AT2G16060					-1.30381	0.00128279			7.22853	7.36247	7.05941	7.15094	6.58391	7.00006	6.58373	6.17995	6.06363	5.14965	5.42818	6.24565
OS.12164.2.S1_X_AT	10	LOC_Os03g16110	Ser/Thr protein phosphatase family protein, putative, expressed	osa:4332369	7e-169	AT2G39840	AT2G39840.1	Encodes the catalytic subunit of a Type 1 phosphoprotein Ser/Thr phosphatase, expressed in roots, shoots and flowers.	ath:AT2G39840					-1.25829	5.86603e-08	-1.20129	8.78247e-08	13.3524	13.381	13.4531	13.5096	13.4543	13.5706	12.2219	12.1421	12.2186	12.23	12.2833	12.2464
OS.12165.1.S1_AT	15	LOC_Os07g32570	OsAPRL1 adenosine 5'-phosphosulfate reductase-like OsAPRL1, expressed	osa:4343348	0	AT4G21990	AT4G21990.2	Encodes a protein disulfide isomerase-like (PDIL) protein, a member of a multigene family within the thioredoxin (TRX) superfamily. This protein also belongs to the adenosine 5'-phosphosulfate reductase-like (APRL) group.	ath:AT4G21990					2.73589	8.49726e-09	4.00548	2.89423e-10	7.86865	7.38835	7.56772	7.84687	8.00482	8.16746	11.6383	11.6309	11.5719	10.8143	10.6593	10.7532
OS.12167.1.S1_AT	15	LOC_Os02g44870	dehydrin, putative, expressed	osa:4330265	6e-18	AT1G20440	AT1G20440.1	Belongs to the dehydrin protein family, which contains highly conserved stretches of 7-17 residues that are repetitively scattered in their sequences, the K-, S-, Y- and lysine rich segments. Cold regulated gene, amino acid sequence homology with Group II LEA (late embryogenesis abundant) proteins. Also responds to osmotic stress, ABA, dehydration and inhibits e.coli growth while overexpressed. C…	ath:AT1G20440					2.16762	6.25041e-10	2.29676	3.73523e-10	11.4906	11.4577	11.4738	11.5695	11.7081	11.6947	13.763	13.8009	13.7485	13.8403	13.7522	13.8827
OS.12176.1.S1_AT	15	LOC_Os03g07590	hypothetical protein	osa:4331781						-1.221	2.23001e-07			3.48025	2.13654e-11	1.60166	2.10037e-08	9.636	9.5607	9.58611	8.41986	8.2245	8.47546	11.2136	11.1617	11.2125	11.8555	11.8768	11.8282
OS.12187.1.S1_AT	15	LOC_Os11g10750	OsSCP48 - Putative Serine Carboxypeptidase homologue, expressed	osa:4350066	0	AT5G42240	AT5G42240.1	serine carboxypeptidase-like 42	ath:AT5G42240					1.55631	1.6725e-07	1.45735	2.94763e-07	8.74174	8.92592	8.88974	9.00877	8.63399	8.84703	10.3623	10.271	10.2962	10.3814	10.4068	10.3705
OS.12190.1.S1_AT	15	LOC_Os07g44740	chaperonin, putative, expressed	osa:4344071	2e-34	AT1G14980	AT1G14980.1	Encodes mitochondrial-localized chaperonin 10 that complements the E.coli groES mutant. Its mRNA is upregulated in response to heat shock treatment and is expressed uniformly in various organs.	ath:AT1G14980					1.50211	2.3123e-08	1.52312	2.04714e-08	12.2266	12.0833	12.1148	12.0807	12.0712	12.0597	13.5875	13.6774	13.7291	13.5627	13.5139	13.6413
OS.12191.1.S1_AT	17	LOC_Os03g13140	non-symbiotic hemoglobin 2, putative, expressed	osa:4332166	3e-44	AT2G16060	AT2G16060.1	Encodes a class 1 nonsymbiotic hemoglobin induced by low oxygen levels with very high oxygen affinity. It is not likely to be a hemoglobin transporter because of its extremely high affinity for oxygen.	ath:AT2G16060					-1.29801	0.0353478			3.58936	5.92469	5.64183	6.62009	6.02411	5.88549	4.36403	4.15881	4.05079	5.01998	4.72687	4.88881
OS.12201.2.S1_AT	10	LOC_Os09g27820	1-aminocyclopropane-1-carboxylate oxidase protein, putative, expressed	osa:4347225	4e-127	AT1G05010	AT1G05010.1	Encodes 1-aminocyclopropane-1-carboxylate oxidase	ath:AT1G05010					-1.4124	6.53658e-07	-1.28534	1.45441e-06	12.9979	12.8617	13.0469	13.0275	13.3028	13.0611	11.6991	11.5828	11.7686	11.8462	11.5837	11.7243
OS.12212.1.S1_AT	10	LOC_Os05g01730	drought induced 19 protein, putative, expressed	osa:4337576	2e-15	AT1G56280	AT1G56280.2	Encodes a gene whose transcript level in root and leaves increases to progressive drought stress. The increase in transcript level is independent from abscisic acid level. Sequence is not similar to any protein of known function. It appears to be a member of plant-specific gene family. It's phosphorylated by AtCPK11 in a Ca(2+)-dependent manner at Thr105 and Ser107 within the AtDi19 bipartite nuc…	ath:AT1G56280					-1.21636	5.45624e-07			11.1552	11.2338	11.1239	11.2192	11.0832	10.993	10.2542	10.1356	10.1307	9.84015	9.80552	10.0007
OS.12216.2.S1_A_AT	10	LOC_Os08g04210	cysteine-rich repeat secretory protein 55 precursor, putative, expressed	osa:4344615	8e-45	AED95683	AT5G48540.1	receptor-like protein kinase-related family protein	ath:AT5G48540					-7.71213	6.51872e-07	-6.43589	3.00067e-06	8.30134	8.4511	8.05559	9.05219	9.1738	8.76577	0.971211	3.47468	1.05445	0.759798	0.975932	2.11964
OS.12221.1.S1_AT	10	LOC_Os07g24000	AWPM-19-like membrane family protein, putative, expressed	osa:4343047	3e-56	AAB80630	AT1G04560.1	AWPM-19-like family protein	ath:AT1G04560					-3.02233	1.61676e-07	-3.17535	1.0538e-07	10.3469	10.3235	10.6297	9.62453	9.86188	10.0884	7.53676	7.0284	7.2089	6.58054	6.70571	7.2216
OS.12225.1.S1_AT	10	LOC_Os04g42250	transferase family protein, putative, expressed	osa:4336306	7e-169	AT5G48930	AT5G48930.1	At5g48930 has been shown to encode for the hydroxycinnamoyl-Coenzyme A shikimate/quinate hydroxycinnamoyltransferase (HCT) both synthesizing and catabolizing the hydroxycinnamoylesters (coumaroyl/caffeoyl shikimate and quinate) involved in the phenylpropanoid pathway. Influence on the accumulation of flavonoids which in turn inhibit auxin transport and reduce plant growth.	ath:AT5G48930					-1.01712	3.82482e-07	-1.25184	6.34588e-08	12.1314	12.1616	12.269	11.9886	12.0582	12.0868	10.902	10.9448	10.9597	11.0217	11.0081	11.0523
OS.12228.1.S1_AT	10	LOC_Os02g04160	transcription elongation factor 1, putative, expressed	osa:4328219	8e-24	18422622	AT5G46030.1	transcription elongation factor 1-like protein	ath:AT5G46030					-3.18715	3.08881e-09	-3.23423	2.71288e-09	9.8546	10.0666	9.80396	9.54996	9.9645	9.57471	6.56827	6.74964	6.7046	6.39739	6.46496	6.66536
OS.12239.1.S1_AT	10	LOC_Os09g31031	ubiquitin family protein, putative, expressed	osa:4347411	3e-41	AT3G52590	AT3G52590.1	Ubiquitin extension protein	ath:AT3G52590					-2.5862	4.77275e-10	-2.11488	2.84625e-09	13.6511	13.6356	13.7091	13.8106	13.6106	13.8868	11.5784	11.5294	11.5434	11.2161	11.2179	11.1154
OS.12240.1.S1_AT	14	LOC_Os02g52010	phosphate-induced protein 1 conserved region domain containing protein, expressed	osa:4330780	2e-90	AT4G08950	AT4G08950.1	Phosphate-responsive 1 family protein	ath:AT4G08950			1.27002	7.8234e-05	1.2583	8.3986e-05			7.04289	6.70648	7.4529	7.18562	7.16683	6.92024	6.85581	7.21538	7.16633	8.29813	8.34769	8.40175
OS.12241.1.S1_AT	10	LOC_Os03g14050	thaumatin-like protein 1 precursor, putative, expressed	osa:4332228	1e-88	AAF79910	AT1G20030.2	Pathogenesis-related thaumatin superfamily protein	ath:AT1G20030					-1.27245	5.01324e-07	-1.30418	4.05993e-07	14.0584	14.2074	14.3549	14.2861	14.3384	14.5024	12.8923	12.9003	12.9154	13.0659	13.0959	13.1478
OS.12244.1.S1_AT	10	LOC_Os03g15960	hsp20/alpha crystallin family protein, putative, expressed	osa:4332357	1e-49	AAG11539	AT1G53540.1	HSP20-like chaperones superfamily protein	ath:AT1G53540					-1.88366	2.43747e-08	-2.08244	1.00947e-08	13.6429	13.5317	13.6729	12.984	13.075	13.0719	11.6929	11.3858	11.5215	11.0824	11.2785	11.119
OS.12248.1.S1_AT	15	none												1.62718	6.36378e-06	1.4432	1.68913e-05	11.2935	11.2326	11.1415	11.1763	11.5963	11.5527	12.6002	12.8375	12.5596	12.8751	12.9148	13.4169
OS.12255.1.S1_A_AT	10	LOC_Os01g56100	BSD domain containing protein, expressed	osa:4325495	5e-64	AED98122	AT5G65910.1	BSD domain-containing protein	ath:AT5G65910					-1.02988	2.56883e-06			10.9567	11.0011	10.9347	10.8766	10.8766	10.9913	9.9838	10.0816	9.98583	9.96718	9.98647	9.70117
OS.12257.1.S1_AT	2	LOC_Os02g52150	heat shock 22 kDa protein, mitochondrial precursor, putative, expressed	osa:4330786	2e-36	110739246	AT5G51440.1	HSP20-like chaperones superfamily protein	ath:AT5G51440	-1.1548	0.000148163			-1.37251	3.94515e-05	-1.74211	5.77832e-06	9.25501	9.00238	9.27254	7.91465	7.92952	8.22137	7.70788	7.40424	7.19145	6.59232	6.40423	6.95145
OS.12261.1.S1_A_AT	15	LOC_Os03g20380	CAMK_KIN1/SNF1/Nim1_like.2 - CAMK includes calcium/calmodulin depedent protein kinases, expressed	osa:4332665	7e-121	AT2G26980	AT2G26980.5	encodes a serine-threonine protein kinase whose expression increases in response to abscisic acid, cold, drought, high salt, and wounding conditions. The gene is expressed in developing seeds and seedlings. Lines carrying a T-DNA insertions have reduced germination efficiency and expression of cold, high-salt, and abscisic acid marker genes are altered, but not drought-response markers.	ath:AT2G26980					1.73168	6.6284e-09	1.57654	1.51484e-08	10.5077	10.6923	10.5629	10.5847	10.4985	10.4414	12.1655	12.1864	12.1406	12.2547	12.2463	12.2187
OS.12266.1.S1_AT	2	LOC_Os05g06780	LTPL104 - Protease inhibitor/seed storage/LTP family protein precursor, expressed	osa:4337884	1e-30	18415051	AT5G05960.1	Bifunctional inhibitor/lipid-transfer protein/seed storage 2S albumin superfamily protein	ath:AT5G05960					-1.08852	9.44332e-06	-1.04227	1.34364e-05	12.211	12.105	12.305	11.5469	11.3291	11.5149	11.1469	11.0917	11.2556	10.2024	10.5875	10.3355
OS.12267.1.S1_AT	15	LOC_Os10g34740	methyltransferase, putative, expressed	osa:4348964	4e-143	AT3G20020	AT3G20020.2	protein arginine methyltransferase 6	ath:AT3G20020					1.01513	5.68348e-06			9.69851	9.86043	9.62904	9.48324	9.28683	9.29497	10.3104	10.3539	10.1216	10.3026	10.3796	10.4282
OS.12268.1.S1_AT	10	LOC_Os02g53180	1-aminocyclopropane-1-carboxylate oxidase protein, putative, expressed	osa:4330873	8e-112	AT1G05010	AT1G05010.1	Encodes 1-aminocyclopropane-1-carboxylate oxidase	ath:AT1G05010					-1.02713	1.9874e-06			13.5136	13.3365	13.5011	13.3536	13.5997	13.5806	12.5806	12.5172	12.5343	12.4678	12.4988	12.4859
OS.12269.3.S1_AT	7	LOC_Os11g43895	expressed protein	osa:4351060										1.30809	6.31056e-07			9.16503	9.48664	9.27382	8.64033	8.51327	8.47925	9.96481	9.96281	9.97712	9.91726	9.9051	9.73476
OS.12269.3.S1_X_AT	15	LOC_Os11g43895	expressed protein	osa:4351060										1.27858	7.54961e-05			9.29826	9.74875	9.13607	9.11652	8.55211	8.94596	10.1339	10.2113	10.2144	10.2101	10.2384	10.0018
OS.12277.1.S1_AT	15	LOC_Os06g04070	pyridoxal-dependent decarboxylase protein, putative, expressed	osa:4340008	0	AT4G34710	AT4G34710.2	encodes a arginine decarboxylase (ADC), a rate-limiting enzyme that catalyzes the first step of polyamine (PA) biosynthesis via ADC pathway in Arabidopsis thaliana. Arabidopsis genome has two ADC paralogs, ADC1 and ADC2. ADC2 is stress-inducible (osmotic stress). Double mutant analysis showed that ADC genes are essential for the production of PA, and are required for normal seed development. Over…	ath:AT4G34710					1.81115	3.19284e-06	1.64975	6.9113e-06	9.06888	8.8583	8.84071	9.02508	8.55424	9.34566	10.6404	10.537	10.5398	10.7863	10.8558	10.7164
OS.1228.1.S1_A_AT	10	LOC_Os01g13730	WD domain, G-beta repeat domain containing protein, expressed	osa:4326362	0	AEE85488	AT4G28450.1	This gene is predicted to encode a protein with a DWD motif. It can bind to DDB1a in Y2H assays and may be involved in the formation of a CUL4-based E3 ubiquitin ligase	ath:AT4G28450					-1.06614	2.97603e-05			10.5708	10.3127	10.5279	10.5714	10.761	10.8909	9.92491	9.63213	9.61035	9.61952	9.83992	9.56536
OS.12282.1.S1_A_AT	15	LOC_Os11g08569	cycloartenol synthase, putative, expressed	osa:9268610	0	AT2G07050	AT2G07050.1	Involved in the biosynthesis of brassinosteroids. Catalyzes the reaction from epoxysqualene to cycloartenol.	ath:AT2G07050					1.17733	0.0267497	1.35815	0.0138013	3.6172	5.04005	5.72131	5.17273	4.86745	4.93003	6.15408	5.83354	6.46539	6.35226	6.0507	6.09923
OS.12287.2.S1_AT	15	LOC_Os02g37430	LSM domain containing protein, expressed	osa:4329810	5e-46	AAF13077	AT3G07590.2	Small nuclear ribonucleoprotein family protein	ath:AT3G07590					2.02849	0.0227983			3.73781	4.94199	4.17453	4.36861	1.67909	4.61775	5.95338	5.19728	5.86049	5.64302	4.87668	6.23123
OS.1229.2.S1_AT	16	LOC_Os01g13740	myb-like DNA-binding domain containing protein, expressed	osa:4326363	2e-27	AT2G20570	AT2G20570.2	Encodes GLK1, Golden2-like 1, one of a pair of partially redundant nuclear transcription factors that regulate chloroplast development in a cell-autonomous manner. GLK2, Golden2-like 2, is encoded by At5g44190. GLK1 and GLK2 regulate the expression of the photosynthetic apparatus.	ath:AT2G20570					1.07194	0.000630555	1.76445	1.46796e-05	4.95432	5.41495	5.36976	5.01094	5.66767	5.63344	6.86022	7.07554	7.09663	6.70174	6.54618	6.27997
OS.1229.2.S1_X_AT	15	LOC_Os01g13740	myb-like DNA-binding domain containing protein, expressed	osa:4326363	2e-27	AT2G20570	AT2G20570.2	Encodes GLK1, Golden2-like 1, one of a pair of partially redundant nuclear transcription factors that regulate chloroplast development in a cell-autonomous manner. GLK2, Golden2-like 2, is encoded by At5g44190. GLK1 and GLK2 regulate the expression of the photosynthetic apparatus.	ath:AT2G20570					2.15021	0.0370684	2.27196	0.0295392	6.14062	4.94951	2.18164	3.90711	4.07709	5.75445	6.80061	6.68806	6.59896	6.77778	6.74049	6.67102
OS.12293.4.S1_X_AT	7	LOC_Os02g52710	alpha-amylase precursor, putative, expressed	osa:4330832	3e-147	AT4G25000	AT4G25000.1	Predicted to be secreted protein based on signalP prediction. Involved in starch mobilization. Mutants are defective in alpha-amylase activity. (Note: AMY1 has been found in the literature to be referred to as AMY3, which is not to be confused with AMY3/At1g69830).	ath:AT4G25000					2.44275	0.00259955			2.84281	2.63162	3.33442	1.47344	2.34007	1.10031	3.08527	3.54639	2.78927	2.79316	4.0815	5.36742
OS.12295.1.S1_AT	8	LOC_Os04g33830	membrane protein, putative, expressed	osa:4335799	1e-45	AT1G08380	AT1G08380.1	Encodes subunit O of photosystem I.	ath:AT1G08380	-1.0183	3.78269e-06			2.07618	8.1773e-09	1.80675	2.77432e-08	10.6981	10.6508	10.6313	9.48305	9.60432	9.83787	12.485	12.4935	12.4219	11.7262	11.6539	11.7737
OS.12296.1.S1_AT	8	LOC_Os03g39610	chlorophyll A-B binding protein, putative, expressed	osa:4333359	2e-118	AT2G05070	AT2G05070.1	Encodes Lhcb2.2. Belongs to the Lhc super-gene family encodes the light-harvesting chlorophyll a/b-binding (LHC) proteins that constitute the antenna system of the photosynthetic apparatus.	ath:AT2G05070					1.85204	5.04549e-08	1.75216	8.17835e-08	11.6822	11.5074	11.6755	10.4304	10.6585	10.7847	13.3892	13.4126	13.3199	12.468	12.3864	12.5752
OS.12297.1.S1_AT	15	LOC_Os06g39140	hemoglobin-like protein HbO, putative, expressed	osa:4341418	2e-55	AT4G32690	AT4G32690.1	Encodes a hemoglobin (Hb) with a central domain similar to the 'truncated Hbs of bacteria, protozoa and fungi. The 3D structure of these types of Hbs is a 2-on-2 arrangement of alpha-helices as opposed to the 3-on-3 arrangement of the standard globin fold. This type of Hb is not found in animals or yeast.	ath:AT4G32690					1.42277	7.83755e-07	1.23289	2.6247e-06	9.56469	9.37032	9.1738	9.38633	9.1772	9.10967	10.6263	10.5927	10.5884	10.5773	10.6782	10.686
OS.12303.1.S1_AT	10	LOC_Os01g73940	expressed protein											-2.46024	5.39206e-07	-2.07018	2.32516e-06	10.5107	10.2892	10.3918	10.4728	10.4388	10.3434	8.16472	8.43894	8.37753	7.49856	8.36771	8.00792
OS.12311.1.S1_AT	10	LOC_Os01g01450	stress responsive protein, putative, expressed	osa:4326294	7e-56	15724197	AT2G39050.1	hydroxyproline-rich glycoprotein family protein	ath:AT2G39050					-1.43751	8.43537e-08	-1.21121	3.70666e-07	13.1843	12.9492	13.1936	13.1281	13.2404	13.2525	11.8889	11.9293	11.8753	11.7419	11.7572	11.8093
OS.12311.1.S1_X_AT	10	LOC_Os01g01450	stress responsive protein, putative, expressed	osa:4326294	7e-56	15724197	AT2G39050.1	hydroxyproline-rich glycoprotein family protein	ath:AT2G39050					-1.316	1.21106e-07	-1.0841	6.41981e-07	12.6713	12.6677	12.6635	12.586	12.8277	12.7935	11.602	11.5175	11.6306	11.404	11.4254	11.4297
OS.12312.1.S1_AT	10	LOC_Os01g69920	histidine kinase, putative, expressed	osa:9271913	0	AT1G27320	AT1G27320.1	Encodes a histidine kinases, a cytokinin receptor that controls cytokinin-mediated leaf longevity through a specific phosphorylation of the response regulator, ARR2.	ath:AT1G27320					-1.11847	2.53741e-07	-1.12508	2.41195e-07	12.5059	12.5912	12.6058	12.3699	12.4658	12.509	11.4354	11.4283	11.464	11.2511	11.3856	11.3526
OS.12320.1.S1_AT	10	LOC_Os03g11970	tubulin/FtsZ domain containing protein, putative, expressed	osa:4332083	0	AT5G19770	AT5G19770.1	tubulin 3	ath:AT5G19770					-1.32031	3.51956e-05	-1.12879	0.000117857	9.99401	9.90076	10.2712	10.3242	10.047	10.003	8.98033	8.93788	8.8614	8.53326	8.7208	9.15915
OS.12326.1.S1_S_AT	10	LOC_Os07g42160	HD domain containing protein, putative, expressed	osa:4343883	6e-170	AT1G54130	AT1G54130.1	RELA/SPOT homolog 3	ath:AT1G54130					-1.7344	9.36749e-07	-1.94672	3.49387e-07	8.76273	8.91207	8.83416	8.58461	8.50452	8.65813	6.79563	7.01373	6.85943	7.14914	6.54501	6.84991
OS.12328.1.S1_AT	10	LOC_Os04g56160	plasma membrane ATPase, putative, expressed	osa:4337257	1e-16	AT1G80660	AT1G80660.2	H(+)-ATPase 9	ath:AT1G80660					-1.41758	3.05396e-08	-1.0305	4.84224e-07	12.8594	12.7067	12.8027	12.7943	12.7945	12.8787	11.7091	11.7963	11.7717	11.4046	11.4531	11.357
OS.12329.1.S1_AT	10	LOC_Os01g65920	F-box/LRR-repeat protein 2, putative, expressed	osa:4324993	2e-131	AT1G21410	AT1G21410.1	AtSKP2;1 is a homolog of human SKP2, the human F-box protein that recruits E2F1. Contains an F-box motif at the N-terminal region and a C-terminal Leu-rich repeat domain. Forms part of an E3-ubiquitin-ligase SCF (Skp1, cullin, F-box) complex and recruits phosphorylated AtE2Fc, a transcriptional factor that might play a role in cell division and during the transition from skotomorphogenesis to pho…	ath:AT1G21410					-1.16138	1.11538e-07			11.92	11.8777	11.9441	11.7862	11.831	11.8339	11.0307	11.1312	11.1355	10.6975	10.6757	10.5937
OS.12331.1.S1_AT	10	LOC_Os08g12750	serine/threonine-protein kinase HT1, putative, expressed	osa:4344967	3e-178	AAD18109	AT2G24360.1	Protein kinase superfamily protein	ath:AT2G24360					-1.03248	3.60868e-07	-1.03691	3.47869e-07	12.7073	12.6485	12.6781	12.6078	12.7442	12.7662	11.6529	11.6334	11.6367	11.7113	11.6332	11.6763
OS.12333.1.S1_AT	10	LOC_Os08g13070	MBTB23 - Bric-a-Brac, Tramtrack, Broad Complex BTB domain with Meprin and TRAF Homology MATH domain, expressed	osa:4344981	7e-67	AT3G06190	AT3G06190.2	BTB-POZ and MATH domain 2	ath:AT3G06190					-1.04922	4.98386e-05	-1.02531	5.9604e-05	9.80676	9.56302	9.57104	9.64669	9.71257	9.46754	8.50845	8.42446	8.932	8.59408	8.5585	8.52656
OS.12337.1.S1_AT	15	LOC_Os05g51500	eukaryotic translation initiation factor 5B, putative, expressed	osa:4339796	0	AEE35891	AT1G76810.1	eukaryotic translation initiation factor 2 (eIF-2) family protein	ath:AT1G76810					1.58668	2.24637e-06	1.0858	4.88128e-05	10.4703	11.0542	10.8326	10.6515	10.5727	10.3769	11.8249	11.8487	11.941	12.104	12.2228	12.0344
OS.12337.2.S1_X_AT	15	LOC_Os05g51500	eukaryotic translation initiation factor 5B, putative, expressed	osa:4339796	0	AEE35891	AT1G76810.1	eukaryotic translation initiation factor 2 (eIF-2) family protein	ath:AT1G76810					1.27241	0.000263983	1.32435	0.000197038	8.64581	8.11638	8.97631	8.77201	8.6142	8.94397	10.0462	9.6695	9.99582	9.87608	10.2546	10.0167
OS.12358.1.S1_AT	15	LOC_Os03g18570	40S ribosomal protein S7, putative, expressed	osa:4332545	8e-86	A96526	AT1G48830.2	Ribosomal protein S7e family protein	ath:AT1G48830					1.81959	7.42069e-08	2.48452	4.82387e-09	8.41634	8.60148	8.26211	8.86227	8.98321	9.07144	11.0195	10.8562	10.8579	10.9033	10.7391	10.7333
OS.12363.1.S1_AT	8	LOC_Os04g58200	protochlorophyllide reductase A, chloroplast precursor, putative, expressed	osa:4337415	3e-146	AT5G54190	AT5G54190.2	light-dependent NADPH:protochlorophyllide oxidoreductase A	ath:AT5G54190	-1.333	1.13868e-07			1.85861	6.19587e-09	1.12708	4.83677e-07	11.027	10.9976	11.1473	9.64195	9.86355	9.66734	12.1938	12.1734	12.1859	11.5677	11.6004	11.5806
OS.12365.2.S1_AT	15	LOC_Os03g33570	calcineurin B-like protein 8, putative	osa:4333229	3e-20	AT5G24270	AT5G24270.2	encodes a calcium sensor that is essential for K+ nutrition, K+/Na+ selectivity, and salt tolerance. The protein is similar to calcineurin B. Lines carrying recessive mutations are hypersensitive to Na+ and Li+ stresses and is unable to grow in low K+. The growth defect is rescued by extracellular calcium.	ath:AT5G24270					4.48588	0.000537403	3.4061	0.00322277	5.6405	5.51703	5.52942	5.33184	4.94155	1.32854	8.9717	8.86422	9.06935	8.37862	8.18753	8.49343
OS.12365.3.S1_X_AT	15	LOC_Os03g33570	calcineurin B-like protein 8, putative	osa:4333229	3e-20	AT5G24270	AT5G24270.2	encodes a calcium sensor that is essential for K+ nutrition, K+/Na+ selectivity, and salt tolerance. The protein is similar to calcineurin B. Lines carrying recessive mutations are hypersensitive to Na+ and Li+ stresses and is unable to grow in low K+. The growth defect is rescued by extracellular calcium.	ath:AT5G24270					3.71373	3.69158e-10	2.71622	5.91436e-09	7.64961	7.95305	8.01775	7.18614	7.04459	6.84954	10.5343	10.6314	10.6034	10.7466	10.8418	10.6331
OS.12365.4.S1_X_AT	15	LOC_Os03g33570	calcineurin B-like protein 8, putative	osa:4333229	3e-20	AT5G24270	AT5G24270.2	encodes a calcium sensor that is essential for K+ nutrition, K+/Na+ selectivity, and salt tolerance. The protein is similar to calcineurin B. Lines carrying recessive mutations are hypersensitive to Na+ and Li+ stresses and is unable to grow in low K+. The growth defect is rescued by extracellular calcium.	ath:AT5G24270					1.02357	0.000168605			7.74228	8.24307	8.27042	7.73861	7.9166	7.98287	8.59164	8.53406	8.48434	8.97662	9.07423	8.65793
OS.12366.1.S1_X_AT	10	LOC_Os03g05290	aquaporin protein, putative, expressed	osa:4331608	3e-110	AT2G36830	AT2G36830.1	Encodes a tonoplast intrinsic protein, which functions as water channel. It has also been shown to be able to facilitate the transport of urea and hydrogen peroxide. Highly expressed in vascular tissues of the root, stem, cauline leaves and flowers but not in the apical meristems.	ath:AT2G36830					-1.15078	1.43049e-07			14.2014	14.3216	14.3176	14.357	14.3411	14.3868	13.5821	13.5848	13.5979	13.1639	13.1792	13.2895
OS.12371.1.S1_AT	15	LOC_Os04g41340	4-nitrophenylphosphatase, putative, expressed	osa:4336245	6e-156	AT5G36700	AT5G36700.4	2-phosphoglycolate phosphatase 1	ath:AT5G36700					2.67222	6.80573e-07	2.94622	2.95002e-07	6.64964	6.48899	5.79378	6.72093	6.52473	6.17792	9.26368	9.24905	9.25835	9.09778	9.25939	9.08306
OS.12371.1.S2_AT	15	LOC_Os07g32880	ATP synthase gamma chain, putative, expressed	osa:4343366	3e-154	AT4G04640	AT4G04640.1	One of two genes (with ATPC2) encoding the gamma subunit of Arabidopsis chloroplast ATP synthase.	ath:AT4G04640					1.16427	9.18028e-06	1.3416	2.84703e-06	8.2662	8.18727	8.15915	8.44705	8.38512	8.11768	9.52269	9.6284	9.48631	9.28004	9.69696	9.46566
OS.12373.1.S1_AT	15	LOC_Os08g35740	12-oxophytodienoate reductase, putative, expressed	osa:4345762	2e-140	AT2G06050	AT2G06050.3	Encodes a 12-oxophytodienoate reductase that is required for jasmonate biosynthesis. Mutants are male sterile and defective in pollen dehiscence. Shows activity towards 2,4,6-trinitrotoluene.	ath:AT2G06050					1.06046	7.26216e-07	1.03099	9.22934e-07	10.6878	10.6379	10.6096	10.8335	10.8267	10.876	11.6505	11.7327	11.6452	12.048	11.823	11.8467
OS.12376.1.S1_AT	10	LOC_Os06g19990	GPI-anchored protein, putative, expressed	osa:4340837	2e-22	AT4G28280	AT4G28280.2	LORELEI-LIKE-GPI ANCHORED PROTEIN 3	ath:AT4G28280					-1.1199	0.000363265			8.98956	8.97428	8.88197	8.65391	8.91266	8.63538	7.88075	8.11158	8.30448	7.86393	7.84213	7.13618
OS.12385.1.S1_AT	15	LOC_Os03g57340	chaperone protein dnaJ, putative, expressed	osa:4334359	0	AT5G22060	AT5G22060.1	Co-chaperonin similar to E. coli DnaJ	ath:AT5G22060					1.1073	3.55287e-07	1.26304	1.14078e-07	11.144	10.9774	11.0469	11.0969	11.257	11.1549	12.3289	12.3165	12.312	12.2388	12.3309	12.261
OS.12388.1.S1_AT	10	LOC_Os11g06720	abscisic stress-ripening, putative, expressed	osa:4349876										-2.43665	2.00907e-09	-1.69856	4.8151e-08	13.1711	13.1578	13.2753	13.3023	13.5454	13.4643	11.5776	11.504	11.4269	11.1057	10.8731	11.0233
OS.12388.1.S1_X_AT	10	LOC_Os11g06720	abscisic stress-ripening, putative, expressed	osa:4349876										-2.28249	4.51209e-10	-1.63054	8.8822e-09	13.0727	12.9423	13.0869	13.3022	13.2568	13.2425	11.379	11.4807	11.3507	10.9923	10.9573	11.0043
OS.12391.1.S1_A_AT	10	LOC_Os02g54820	trehalose-6-phosphate synthase, putative, expressed	osa:4330971	0	AT1G23870	AT1G23870.1	Encodes an enzyme putatively involved in trehalose biosynthesis. The protein has a trehalose synthase (TPS)-like domain that may or may not be active as well as a trehalose phosphatase (TPP)-like domain.	ath:AT1G23870					-1.44075	5.22334e-08	-1.55184	2.72837e-08	13.5703	13.4052	13.5349	13.4835	13.483	13.454	12.0447	11.9629	11.8473	12.0008	12.0077	12.0898
OS.12393.2.S1_AT	15	LOC_Os08g01380	2Fe-2S iron-sulfur cluster binding domain containing protein, expressed	osa:4344439	4e-24	AT1G60950	AT1G60950.1	encodes a major leaf ferredoxin	ath:AT1G60950					2.4769	1.89637e-09	2.69993	8.82399e-10	9.53317	9.24716	9.37809	8.93479	9.04173	8.80655	12.0639	12.1106	12.0837	11.3429	11.4874	11.3835
OS.12393.2.S1_S_AT	16	LOC_Os08g01380	2Fe-2S iron-sulfur cluster binding domain containing protein, expressed	osa:4344439	4e-24	AT1G60950	AT1G60950.1	encodes a major leaf ferredoxin	ath:AT1G60950					2.04527	2.88243e-08	2.21665	1.42261e-08	9.88241	9.804	9.87045	9.15868	9.56243	9.3238	11.9929	12.1653	12.0486	11.3863	11.491	11.3034
OS.12393.2.S1_X_AT	16	LOC_Os08g01380	2Fe-2S iron-sulfur cluster binding domain containing protein, expressed	osa:4344439	4e-24	AT1G60950	AT1G60950.1	encodes a major leaf ferredoxin	ath:AT1G60950					2.04578	4.22725e-08	2.27544	1.66415e-08	10.2341	10.1124	10.0258	9.39887	9.78182	9.79602	12.4757	12.3918	12.3312	11.7364	11.7046	11.6731
OS.12400.2.S1_X_AT	10	LOC_Os08g30020	membrane protein, putative, expressed	osa:4345471	4e-88	AEC07746	AT2G25737.1	Sulfite exporter TauE/SafE family protein	ath:AT2G25737					-1.21506	4.89916e-06	-1.39279	1.56672e-06	8.28854	8.23282	8.14438	7.79629	8.12964	7.96429	6.95922	6.60309	6.92506	6.80651	6.7525	6.68603
OS.12400.4.S1_AT	10	LOC_Os08g30020	membrane protein, putative, expressed	osa:4345471	4e-88	AEC07746	AT2G25737.1	Sulfite exporter TauE/SafE family protein	ath:AT2G25737					-1.41164	9.07432e-08	-1.31055	1.72808e-07	10.535	10.6903	10.5697	10.5088	10.4316	10.3714	9.23867	9.27227	9.35237	8.99752	9.1366	8.94273
OS.12410.3.S1_X_AT	18	LOC_Os01g74300	metallothionein, putative, expressed	osa:4326409										-1.13128	2.19668e-05			11.1291	11.168	10.8052	11.595	11.7474	11.596	10.5598	10.9021	10.6619	10.3355	10.5925	10.6166
OS.12411.1.S1_AT	9	LOC_Os09g30300	expressed protein	osa:4347390										-1.55571	2.31656e-05	-1.88004	4.97204e-06	9.61568	9.52764	9.66884	9.54506	10.2109	9.78983	7.8492	7.91818	7.40465	8.22281	8.1675	8.48837
OS.12415.1.S1_AT	10	LOC_Os09g02180	expressed protein	osa:4346387										-2.92779	6.96902e-07	-2.68262	1.46299e-06	8.7264	8.63232	9.10052	8.56621	8.4545	8.68481	6.303	6.12343	5.98495	5.89402	5.05459	5.97355
OS.12416.1.S1_AT	10	LOC_Os11g32650	chalcone synthase, putative, expressed	osa:4350636	0	AT5G13930	AT5G13930.1	Encodes chalcone synthase (CHS), a key enzyme involved in the biosynthesis of flavonoids. Required for the accumulation of purple anthocyanins in leaves and stems. Also involved in the regulation of auxin transport and the modulation of root gravitropism.	ath:AT5G13930					-1.35012	0.000294786			6.64485	6.74123	7.44277	6.94903	7.22479	7.31239	6.52208	5.96508	6.13038	5.9564	5.58799	5.89147
OS.12419.1.S1_AT	10	none												-1.20997	2.90017e-05			9.04066	8.97668	8.72568	9.18964	9.15976	9.18076	7.95114	8.24453	8.22504	8.16243	7.6467	8.09113
OS.12420.3.S1_AT	15	LOC_Os08g03579	expressed protein	osa:4344585										1.39357	0.00179586	1.98066	0.000156913	5.5817	6.97393	6.03864	6.5318	6.05605	6.53626	8.25832	8.08524	8.19269	8.0116	7.50092	7.79229
OS.12421.1.S1_AT	10	LOC_Os11g42960	integral membrane protein TIGR01569 containing protein, expressed	osa:4351033										-2.66007	0.0036036	-1.56004	0.0478262	3.80024	3.09319	4.62736	4.07348	3.93522	5.75524	1.63272	1.57061	3.63736	1.56445	2.12339	2.09588
OS.12429.1.S1_AT	14	LOC_Os07g07040	erythrocyte binding protein 3, putative, expressed	osa:4342478										1.82606	5.50206e-08			11.7621	11.7516	11.6763	11.3258	11.1208	11.0687	12.0531	12.122	12.2636	13.1564	12.9583	12.8787
OS.12449.1.A1_AT	15	LOC_Os08g37950	copper-transporting ATPase PAA1, putative, expressed	osa:4345883	0	AT4G33520	AT4G33520.3	Encodes a putative metal-transporting P-type ATPase.	ath:AT4G33520					1.14171	2.61817e-07			9.15592	9.31699	9.08554	8.81051	8.74844	8.7592	9.88916	9.86822	9.87566	9.89949	9.9275	9.91631
OS.12484.1.S1_AT	15	none												1.20137	1.04528e-06			8.99612	9.24455	9.10541	8.77901	8.9167	8.97656	9.86499	9.97683	10.0603	10.0835	10.1685	10.0245
OS.12491.1.S1_AT	10	LOC_Os06g17870	nitrate-induced NOI protein, putative		1e-17	AEC05832	AT2G04410.1	RPM1-interacting protein 4 (RIN4) family protein	ath:AT2G04410					-1.02251	1.67551e-05			10.4308	10.2095	10.3471	10.5014	10.7078	10.517	9.90663	9.78832	9.77264	9.78071	9.41148	9.46651
OS.12498.2.S1_AT	15	LOC_Os01g72360	expressed protein	osa:4325751	8e-28	14586364	AT5G12340.1	hypothetical protein	ath:AT5G12340	-1.55022	0.00143066	1.72817	0.000692929	4.07618	8.28835e-07			7.27946	6.37349	6.62845	5.6716	5.5903	4.36886	7.60572	7.53663	7.53246	9.3252	9.33103	9.20308
OS.12520.1.S1_A_AT	15	LOC_Os02g32814	heavy metal-associated domain containing protein, expressed	osa:9272622	4e-33	AT5G24030	AT5G24030.1	Encodes a protein with ten predicted transmembrane helices. The SLAH3 protein has similarity to the SLAC1 protein involved in ion homeostasis in guard cells. Although it is not expressed in guard cells, it can complement an slac1-2 mutant suggesting that it performs a similar function. SLAH3:GFP localizes to the plasma membrane.	ath:AT5G24030					1.15241	4.25011e-07	1.09846	6.40341e-07	13.066	12.8857	13.0431	12.7887	12.9452	12.9629	14.0961	14.0662	14.1279	13.9975	14.065	14.0916
OS.12535.1.S1_AT	15	LOC_Os01g52230	phosphoethanolamine/phosphocholine phosphatase, putative, expressed	osa:4324704	1e-84	AT1G73010	AT1G73010.1	phosphate starvation-induced gene 2	ath:AT1G73010					1.87287	0.000202228			6.91431	6.69597	6.94374	5.55684	7.0216	6.63832	7.7846	7.54977	7.69084	8.15472	8.39733	8.28332
OS.12539.1.S1_AT	11	LOC_Os05g35266	galactosyltransferase, putative, expressed	osa:4338859	4e-101	10645491	AT1G33430.2	Galactosyltransferase family protein	ath:AT1G33430			-1.33208	1.34228e-06	-1.72613	1.46014e-07			10.0508	9.88385	10.138	9.9285	10.1705	9.89143	9.61264	9.67858	9.51707	8.30341	8.37924	8.12938
OS.12561.1.S1_AT	15	LOC_Os05g39960	40S ribosomal protein S26, putative, expressed	osa:4339104	1e-43	AEE79511	AT3G56340.1	Ribosomal protein S26e family protein	ath:AT3G56340					1.22436	1.00711e-05			10.1349	10.2039	10.2841	10.2074	9.82704	9.88148	11.0633	11.1467	10.7401	11.139	11.1879	11.2621
OS.12583.2.S1_AT	10	LOC_Os03g16450	pentatricopeptide, putative, expressed	osa:4332390	1e-11	10177776	AT5G59600.1	Tetratricopeptide repeat (TPR)-like superfamily protein	ath:AT5G59600					-1.42624	0.000427083	-1.08231	0.00265088	7.1547	6.99676	6.60427	7.10305	7.43528	7.0841	6.25577	5.32244	5.93059	6.04612	5.84814	5.44946
OS.12594.1.S1_X_AT	10	LOC_Os12g17600	ribulose bisphosphate carboxylase small chain, chloroplast precursor, putative, expressed	osa:4351966	5e-46	AT1G67090	AT1G67090.2	ribulose bisphosphate carboxylase small chain 1A	ath:AT1G67090					-1.54657	3.31163e-07	-1.12542	4.85243e-06	10.268	10.2735	10.2568	10.0863	10.0832	10.259	9.25132	9.26881	8.90183	8.67019	8.61156	8.50705
OS.12597.1.S1_AT	10	LOC_Os03g02420	KH domain containing protein, putative, expressed	osa:4331393	1e-91	AEE75322	AT3G13230.1	RNA-binding KH domain-containing protein	ath:AT3G13230					-1.15366	1.35945e-07			13.7108	13.6436	13.7537	13.8256	13.8388	13.9397	12.788	12.8059	12.7211	12.6841	12.7249	12.734
OS.12603.1.S1_AT	15	LOC_Os01g62244	ubiquitin-conjugating enzyme, putative, expressed	osa:4327386	3e-55	AT5G59300	AT5G59300.1	ubiquitin conjugating enzyme E2	ath:AT5G59300					1.02049	2.50862e-07	1.10168	1.29459e-07	11.0511	11.0367	11.0478	11.0045	11.1129	11.0004	12.1835	12.121	12.1361	12.0466	12.0497	12.083
OS.12606.1.S1_AT	15	LOC_Os06g28630	expressed protein											1.35781	0.000679804			7.16489	8.10685	7.29706	7.3314	7.85553	7.08215	8.35244	8.62118	8.5622	8.7211	8.93055	8.69086
OS.12608.1.S1_AT	15	LOC_Os07g06450	RNA recognition motif containing protein, putative, expressed	osa:4342438	1e-64	AT3G52380	AT3G52380.1	chloroplast RNA-binding protein 33	ath:AT3G52380					1.31409	0.000115473	1.7636	1.14634e-05	6.56205	6.64161	7.17649	7.51406	6.93722	7.32889	8.47595	8.49676	8.69826	8.66324	8.69245	8.36674
OS.12614.1.A1_AT	15	LOC_Os11g12320	disease resistance protein RPM1, putative	osa:4350131	4e-29	AT3G07040	AT3G07040.1	Contains an N-terminal tripartite nucleotide binding site and a C-terminal tandem array of leucine-rich repeats. Confers resistance to Pseudomonas syringae strains that carry the avirulence genes avrB and avrRpm1.	ath:AT3G07040					1.97977	0.000243111	2.14307	0.000135332	3.81843	5.29349	4.15719	5.33109	4.8633	4.75966	6.45162	6.58306	6.66365	7.13667	6.75382	7.00287
OS.12617.1.S1_AT	15	LOC_Os04g55730	alpha-N-acetylglucosaminidase, putative, expressed	osa:9270735	0	AT5G13690	AT5G13690.1	Encodes an enzyme that is predicted to act as an alpha-N-acetylglucosaminidase (NAGLU). An naglu mutant arrests early in seed development but does not appear to have male or female gametophytic defects. Transcript levels for this gene are increased during reproductive development.	ath:AT5G13690					1.06753	3.5415e-05			8.83608	8.76971	8.45646	8.23828	8.3674	8.24262	9.51567	9.5696	9.4065	9.35574	9.5705	9.12466
OS.12623.1.S1_AT	16	LOC_Os01g66850	pectinacetylesterase domain containing protein, expressed	osa:4324955	4e-110	251244_at	AT3G62060.1	Pectinacetylesterase family protein	ath:AT3G62060					1.09796	4.84205e-05	1.39749	7.00663e-06	7.44758	7.88054	7.7374	7.15591	7.41215	7.23199	9.19758	8.94013	9.12027	8.46901	8.48903	8.13589
OS.12624.1.S1_S_AT	16	LOC_Os07g37240	chlorophyll A-B binding protein, putative, expressed	osa:4343583	4e-132	AT3G08940	AT3G08940.2	Lhcb4.2 protein (Lhcb4.2, protein involved in the light harvesting complex of photosystem II	ath:AT3G08940					1.45007	1.70037e-06	2.06467	8.22173e-08	9.53187	9.52142	9.29775	8.87241	9.34314	9.25734	11.5027	11.5863	11.456	10.6092	10.6505	10.5634
OS.12629.1.S1_AT	15	LOC_Os01g45914	expressed protein											2.05088	2.9497e-09	2.09427	2.45067e-09	7.39985	7.49273	7.50317	7.16823	7.05805	7.25865	9.56555	9.53346	9.57956	9.18507	9.13414	9.31836
OS.12633.1.S1_AT	2	LOC_Os11g26760	dehydrin, putative, expressed	osa:4350452	7e-13	AT3G50980	AT3G50980.1	dehydrin xero 1	ath:AT3G50980					-1.70562	1.5868e-07	-1.70113	1.62344e-07	10.7782	10.655	10.6559	9.64882	9.89495	9.89549	9.08246	8.9654	8.93784	8.01022	8.00128	8.31089
OS.12633.1.S1_S_AT	2	LOC_Os11g26760	dehydrin, putative, expressed	osa:4350452	7e-13	AT3G50980	AT3G50980.1	dehydrin xero 1	ath:AT3G50980					-1.43638	1.86385e-06	-1.43136	1.91952e-06	9.71707	9.42378	9.48915	8.60356	8.95582	8.8409	8.22763	8.11582	7.99245	7.48774	7.227	7.3764
OS.12640.1.S1_AT	10	LOC_Os01g65650	receptor-like protein kinase HAIKU2 precursor, putative, expressed	osa:4325091	0	AAG21501	AT1G72180.1	Leucine-rich receptor-like protein kinase family protein	ath:AT1G72180					-1.64944	1.45605e-05	-1.86223	5.40659e-06	8.49921	8.27739	8.15766	8.37704	8.52162	8.6629	6.70491	6.33592	6.30673	7.23409	6.52408	6.85506
OS.12641.1.S1_S_AT	15	LOC_Os02g46090	CAMK_CAMK_like.15 - CAMK includes calcium/calmodulin depedent protein kinases, expressed	osa:4330351	0	AT2G17290	AT2G17290.1	Encodes calcium dependent protein kinase 6 (CPK6), a member of the Arabidopsis CDPK gene family. CDPKs contain an intrinsic Ca2+-activation domain with four EF hand Ca2+-binding sites. CDPKs protein kinases have been proposed to function in multiple plant signal transduction pathways downstream of [Ca2+]cyt elevations, thus transducing various physiological responses. CPK6 is expressed in both gu…	ath:AT2G17290					1.0286	3.21995e-07			10.987	11.0465	11.0111	10.926	10.8121	10.9746	11.5343	11.5669	11.5726	11.9186	11.9333	11.9465
OS.12642.1.S1_AT	23	LOC_Os08g42750	CAMK_CAMK_like.37 - CAMK includes calcium/calmodulin depedent protein kinases, expressed	osa:4346187	5e-173	AT3G51850	AT3G51850.1	member of Calcium Dependent Protein Kinase	ath:AT3G51850			2.22441	5.05221e-08	2.89064	5.0583e-09	1.40304	2.62163e-06	6.58345	6.19256	6.10242	6.90813	7.10872	7.072	7.63268	7.74883	7.70603	9.80048	9.98952	9.97078
OS.12652.1.S1_AT	15	LOC_Os06g47780	TKL_IRAK_DUF26-lh.3 - DUF26 kinases have homology to DUF26 containing loci, expressed	osa:4341915										1.36327	0.00285535	1.86338	0.000359157	5.35169	6.16604	4.59311	5.6817	5.44325	5.5506	7.00934	7.4345	7.25713	6.66923	7.09742	6.99872
OS.12654.1.S1_AT	10	LOC_Os09g39930	tyrosine protein kinase domain containing protein, putative, expressed	osa:4347926	2e-126	15232294	AT3G20530.1	Protein kinase superfamily protein	ath:AT3G20530					-1.50523	0.00840093	-1.55561	0.0070321	6.78509	5.83717	6.44664	6.93815	6.45164	6.1373	5.31463	4.09051	4.99693	4.50341	5.83391	4.67407
OS.12663.1.S1_AT	10	LOC_Os10g29620	tyrosine protein kinase domain containing protein, putative, expressed	osa:4348697	5e-162	10177845	AT5G56460.1	Protein kinase superfamily protein	ath:AT5G56460					-1.75341	5.95056e-08	-1.70347	7.65363e-08	8.67489	8.71633	8.78164	8.5917	8.44441	8.5812	7.06183	7.01101	6.98961	6.83603	6.94637	6.57467
OS.12663.1.S1_X_AT	10	LOC_Os10g29620	tyrosine protein kinase domain containing protein, putative, expressed	osa:4348697	5e-162	10177845	AT5G56460.1	Protein kinase superfamily protein	ath:AT5G56460					-1.57014	7.04422e-06	-1.45976	1.27632e-05	8.10669	8.54965	8.46752	8.55485	7.93401	8.13986	6.84614	6.89669	7.00176	6.68626	6.62651	6.60552
OS.12668.1.S1_S_AT	15	LOC_Os08g07890	NB-ARC domain containing protein	osa:4344796	5e-95	AT1G71830	AT1G71830.1	Plasma membrane LRR receptor-like serine threonine kinase expressed during embryogenesis in locules until stage 6 anthers, with higher expression in the tapetal cell layer. SERK1 and SERK2 receptor kinases function redundantly as an important control point for sporophytic development controlling male gametophyte production. later	ath:AT1G71830					1.68116	4.56402e-07	1.38544	2.35173e-06	8.1475	8.60677	8.45881	8.19944	8.27889	8.07264	9.80147	9.84321	9.72471	9.99646	9.84963	9.74835
OS.12672.1.S1_A_AT	10	LOC_Os01g15470	protein kinase, putative, expressed	osa:4326237	7e-140	AED92585	AT5G18610.2	Protein kinase superfamily protein	ath:AT5G18610					-1.26983	1.45704e-05	-1.03663	7.21933e-05	8.75792	9.16137	8.63987	8.88586	9.11104	9.23091	7.88852	7.8241	7.73664	7.71493	7.91049	7.79291
OS.12678.1.S1_AT	15	LOC_Os05g50810	CAMK_CAMK_like.5 - CAMK includes calcium/calmodulin depedent protein kinases, expressed	osa:4339751	0	AT4G23650	AT4G23650.1	Encodes calcium dependent protein kinase 3 (CPK3), a member of the Arabidopsis CDPK gene family. CDPKs contain an intrinsic Ca2+-activation domain with four EF hand Ca2+-binding sites. CDPKs protein kinases have been proposed to function in multiple plant signal transduction pathways downstream of [Ca2+]cyt elevations, thus transducing various physiological responses. CPK3 is expressed in both gu…	ath:AT4G23650					1.06603	2.30874e-06			11.3568	11.3555	11.3941	11.4458	11.2919	11.2691	12.0936	11.9617	12.0418	12.5719	12.3502	12.2828
OS.12681.1.A1_AT	10	none												-1.17479	3.40597e-07	-1.37639	8.66283e-08	11.8412	11.9623	11.9383	11.6853	11.7299	11.8381	10.5036	10.5073	10.6017	10.6771	10.5053	10.5465
OS.12688.1.S1_AT	15	LOC_Os07g29330	serine/threonine-protein kinase CTR1, putative, expressed	osa:4343216	7e-40	AAB80785	AT2G17700.1	ACT-like protein tyrosine kinase family protein	ath:AT2G17700					1.6976	2.48193e-09	1.31948	2.28845e-08	9.71234	9.77163	9.7307	9.06266	8.98596	8.99378	11.0682	11.0371	11.0678	10.7513	10.6994	10.6844
OS.12690.1.S1_AT	15	LOC_Os10g31950	3-ketoacyl-CoA thiolase, peroxisomal precursor, putative, expressed	osa:4348804	0	AT2G33150	AT2G33150.1	Encodes an organellar (peroxisome, glyoxysome) 3-ketoacyl-CoA thiolase, involved in fatty acid b-oxidation during germination and subsequent seedling growth. Mutants have defects in glyoxysomal fatty acid beta-oxidation. EC2.3.1.16 thiolase.	ath:AT2G33150					1.25568	9.05221e-08			11.844	12.0063	11.9995	11.7919	11.8704	11.7847	12.8977	12.8859	12.9167	13.024	13.0767	13.1134
OS.12691.2.S1_A_AT	10	LOC_Os03g20790	ethylene-insensitive 3, putative	osa:4332697	1e-145	AT3G20770	AT3G20770.1	Encodes EIN3 (ethylene-insensitive3), a nuclear transcription factor that initiates downstream transcriptional cascades for ethylene responses.	ath:AT3G20770					-1.02085	1.25036e-06			14.0938	14.06	14.1657	14.183	14.195	14.2983	13.0422	13.1815	13.2133	13.1053	13.2654	13.2432
OS.12691.3.S1_X_AT	10	LOC_Os03g20790	ethylene-insensitive 3, putative	osa:4332697	1e-145	AT3G20770	AT3G20770.1	Encodes EIN3 (ethylene-insensitive3), a nuclear transcription factor that initiates downstream transcriptional cascades for ethylene responses.	ath:AT3G20770					-1.13601	5.65201e-07	-1.06691	9.64397e-07	10.9673	10.7657	10.8675	10.8698	10.9651	10.969	9.77688	9.82346	9.79949	9.81423	9.8917	9.68988
OS.12696.1.S1_AT	8	LOC_Os04g16680	fructose-1,6-bisphosphatase, putative, expressed	osa:4335227	4e-172	AT3G55800	AT3G55800.1	Encodes the chloroplast enzyme sedoheptulose-1,7-bisphosphatase (SBPase), involved in the carbon reduction of the Calvin cycle. Increase in SBPase activity in transgenic lines accumulate up to 50% more sucrose and starch than wild-type.	ath:AT3G55800	-1.1722	0.000586294	-1.14771	0.000678129	1.067	0.00110873	1.04252	0.00129175	8.11753	8.06681	8.09874	6.31964	7.40508	7.04175	9.16947	9.18422	9.05694	8.02738	7.92132	8.01877
OS.12701.1.S2_AT	10	LOC_Os04g55650	oryzain alpha chain precursor, putative, expressed	osa:4337223	3e-103	AT1G47128	AT1G47128.1	cysteine proteinase precursor-like protein/ dehydration stress-responsive gene (RD21)	ath:AT1G47128					-1.3595	6.94906e-08	-1.26932	1.2616e-07	12.3778	12.3336	12.4593	12.351	12.3395	12.4741	11.2143	11.097	11.0514	11.0165	11.0622	11.0075
OS.12703.1.S1_AT	10	LOC_Os03g10090	transporter family protein, putative, expressed	osa:4331945	3e-172	AT3G18830	AT3G18830.1	This gene encodes a plasma membrane-localized polyol/cyclitol/monosaccharide-H+-symporter. The symporter is able to catalyze the energy-dependent membrane passage of a wide range of linear polyols (three to six carbon backbone), of cyclic polyols (<i>myo</i>-inositol), and of numerous monosaccharides, including pyranose ring-forming and furanose ring-forming hexoses and pentoses. This gene belong…	ath:AT3G18830					-2.04266	3.40585e-09	-1.59566	2.99608e-08	14.5416	14.4716	14.572	14.5234	14.6343	14.7968	12.8954	12.933	12.9698	12.5796	12.6499	12.597
OS.12705.1.S1_AT	15	LOC_Os03g15890	RNA recognition motif containing protein, expressed	osa:4332350	3e-37	15450753	AT1G07350.2	RNA-binding (RRM/RBD/RNP motifs) family protein	ath:AT1G07350					1.4951	4.74404e-07	1.29356	1.62296e-06	10.3155	10.584	10.4683	10.2695	10.0917	9.95822	11.8302	11.6882	11.7301	11.5181	11.7344	11.5521
OS.12705.2.S1_X_AT	15	LOC_Os03g15890	RNA recognition motif containing protein, expressed	osa:4332350	3e-37	15450753	AT1G07350.2	RNA-binding (RRM/RBD/RNP motifs) family protein	ath:AT1G07350					1.0902	4.85944e-06	1.11092	4.15774e-06	9.5002	9.7054	9.32838	9.43663	9.23701	9.34165	10.6952	10.5756	10.596	10.5064	10.3839	10.3956
OS.12713.1.S2_A_AT	0	LOC_Os01g03320	BBTI2 - Bowman-Birk type bran trypsin inhibitor precursor, expressed	osa:4325999										-1.10525	0.00612909	-2.53203	1.90961e-05	6.8131	7.01784	7.32326	6.45451	6.50102	5.67765	3.92055	4.62915	5.00842	4.93479	5.2976	5.08503
OS.12714.1.S1_AT	15	none												1.24014	1.35871e-07			10.7427	10.5259	10.6102	10.1928	10.1681	10.1885	11.497	11.5772	11.5758	11.4201	11.3812	11.4684
OS.12724.1.S1_A_AT	10	LOC_Os08g36320	decarboxylase, putative, expressed	osa:4345787	1e-163	AT5G17330	AT5G17330.1	Encodes one of two isoforms of glutamate decarboxylase.	ath:AT5G17330					-1.20845	2.19115e-06	-1.46128	4.37495e-07	10.0228	10.0371	10.1327	9.843	10.1543	10.0553	8.42185	8.65805	8.7289	8.83976	8.78342	8.80405
OS.12725.1.S1_AT	10	none												-1.06918	6.28593e-07	-1.29387	1.21766e-07	12.076	12.018	12.0415	12.0162	11.8481	11.8706	10.8324	10.6852	10.7363	10.7667	10.881	10.8798
OS.12726.1.S1_AT	10	LOC_Os02g27030	cysteine proteinase 1 precursor, putative, expressed	osa:4329339	6e-144	AT4G39090	AT4G39090.1	Similar to cysteine proteinases, induced by desiccation but not abscisic acid. Required for RRS1-R mediated resistance against Ralstonia solanacearum. Interacts with the R. solanacearum type III effector PopP2. RD19 associates with PopP2 to form a nuclear complex that is required for activation of the RRS1-Rediated resistance response.	ath:AT4G39090					-1.94326	1.17107e-09	-1.60536	6.35228e-09	13.5451	13.4234	13.539	13.6844	13.7185	13.7387	11.9469	11.8483	11.8962	11.7601	11.7653	11.7864
OS.12734.1.S1_AT	15	LOC_Os02g05670	expressed protein	osa:4328309										2.56357	0.0216913			0.356836	3.22902	1.65177	1.03136	0	0.363013	3.01744	3.75009	1.55218	1.34004	3.86953	3.87551
OS.12735.1.S1_AT	10	LOC_Os11g44810	auxin-repressed protein, putative, expressed	osa:4351088	7e-25	AAC69134	AT2G33830.2	Dormancy/auxin associated family protein	ath:AT2G33830					-2.64663	1.24167e-10	-2.12903	8.61949e-10	14.7049	14.6211	14.777	14.7421	14.7268	14.7979	12.5905	12.6257	12.4997	12.0881	12.0904	12.1484
OS.12735.1.S1_S_AT	10	LOC_Os11g44810	auxin-repressed protein, putative, expressed	osa:4351088	7e-25	AAC69134	AT2G33830.2	Dormancy/auxin associated family protein	ath:AT2G33830					-1.00726	1.42394e-06			14.2993	14.2508	14.3367	14.4372	14.3608	14.6054	13.6874	13.5528	13.5873	13.4864	13.4396	13.4557
OS.12738.1.S1_A_AT	15	LOC_Os01g48960	glutamate synthase, chloroplast precursor, putative, expressed	osa:4324398	0	AT5G53460	AT5G53460.3	NADH-dependent glutamate synthase	ath:AT5G53460					2.46535	0.000507904	2.12661	0.00137823	3.87567	4.43485	5.29995	3.30535	4.80606	4.82957	7.01873	6.6714	6.30018	6.68241	6.98042	6.6742
OS.12738.1.S2_A_AT	15	LOC_Os01g48960	glutamate synthase, chloroplast precursor, putative, expressed	osa:4324398	0	AT5G53460	AT5G53460.3	NADH-dependent glutamate synthase	ath:AT5G53460					2.44762	4.96487e-07	1.75258	8.17279e-06	8.12589	8.64463	7.76498	7.78712	7.8076	7.69658	9.86598	10.0083	9.91898	10.1323	10.3594	10.1425
OS.12742.1.A1_AT	10	LOC_Os11g36340	lymphoid organ expressed yellow head virus receptor protein, putative, expressed	osa:4350753	4e-45	16209720	AT2G35880.1	TPX2 (targeting protein for Xklp2) protein family	ath:AT2G35880					-1.11328	2.81111e-06			12.44	12.1435	12.3016	12.4462	12.5901	12.5161	11.3776	11.6172	11.5918	11.3847	11.4593	11.3687
OS.12752.3.S1_X_AT	10	LOC_Os06g02540	expressed protein	osa:4339926	3e-94	110736875	AT4G25030.2	hypothetical protein	ath:AT4G25030					-1.1135	1.07006e-06			12.2521	12.1014	12.2209	12.095	12.3918	12.2199	11.2172	11.2326	11.1586	11.092	11.1331	11.1411
OS.12761.1.S1_AT	10	LOC_Os03g46060	thaumatin family domain containing protein, expressed	osa:4333648	1e-51	AT4G11650	AT4G11650.1	osmotin-like protein OSM34	ath:AT4G11650					-3.53767	2.59139e-09	-3.68941	1.78622e-09	10.7021	10.524	10.6595	10.4399	10.4764	10.4725	6.76651	6.93312	7.11776	6.63592	7.22397	6.91581
OS.12764.1.S1_AT	10	none												-3.17237	0.000731301	-2.91738	0.00128072	5.94123	5.41254	5.72198	5.63359	6.02484	4.36961	3.29133	3.13484	1.89744	3.47069	1.4892	1.55103
OS.12767.1.S1_A_AT	10	LOC_Os07g34570	FAD dependent oxidoreductase domain containing protein, expressed	osa:4343443	5e-133	AT5G54770	AT5G54770.1	Encodes a thiamine biosynthetic gene that has a dual function in thiamine biosynthesis and mitochondrial DNA damage tolerance. It appears to be involved in producing the thiazole portion of thiamine (vitamin B1). A crystal structure of the protein reveals that it forms a 2-ring homo-octamer.	ath:AT5G54770			-1.06419	8.26317e-06	-2.87228	1.58234e-09	-1.60302	2.62362e-07	13.9029	13.9802	14.1098	14.0502	14.2243	14.3337	12.5145	12.205	12.4644	11.3248	11.3835	11.2832
OS.12769.1.S1_AT	10	none												-1.38963	1.3055e-06			9.90873	9.74594	9.73185	9.74751	9.77095	9.69626	8.91976	8.94003	8.82689	8.42369	8.53764	8.08451
OS.12784.1.S1_AT	10	LOC_Os06g04020	histone H1, putative, expressed	osa:4340005	2e-21	AT2G18050	AT2G18050.2	encodes a structurally divergent linker histone whose gene expression is induced by dehydration and ABA.	ath:AT2G18050					-1.32879	1.71357e-07	-1.08884	9.44693e-07	14.549	14.6491	14.7293	14.6318	14.7397	14.8592	13.52	13.5071	13.6339	13.3949	13.4274	13.422
OS.12807.1.S1_X_AT	15	LOC_Os10g26060	glutelin, putative, expressed	osa:4348563	4e-95	AT5G44120	AT5G44120.3	Encodes a 12S seed storage protein. The Landsberg erecta genome contains another copy of 12S globulin gene, CRA2, which is located tandemly with CRA1. Protein is tyrosine-phosphorylated and its phosphorylation state is modulated in response to ABA in Arabidopsis thaliana seeds.	ath:AT5G44120					1.50034	0.000329801	1.73488	0.000113157	5.50637	5.18837	5.11032	5.53507	5.64643	4.54502	7.02256	6.84643	7.14072	6.59564	6.81901	6.81288
OS.12807.2.S1_X_AT	15	LOC_Os10g26060	glutelin, putative, expressed	osa:4348563	4e-95	AT5G44120	AT5G44120.3	Encodes a 12S seed storage protein. The Landsberg erecta genome contains another copy of 12S globulin gene, CRA2, which is located tandemly with CRA1. Protein is tyrosine-phosphorylated and its phosphorylation state is modulated in response to ABA in Arabidopsis thaliana seeds.	ath:AT5G44120					2.62033	0.00113775	1.50903	0.024354	4.96466	4.71417	4.28558	4.42761	2.31157	4.68832	6.03667	5.82087	6.63396	6.49316	6.67019	6.12513
OS.12811.1.S1_AT	10	LOC_Os06g46000	tubulin/FtsZ domain containing protein, putative, expressed	osa:4341810	0	AT5G23860	AT5G23860.2	beta-tubulin, preferentially expressed in endodermal and phloem cells of primary roots and in the vascular tissues of leaves, stems, and flowers.	ath:AT5G23860					-1.33704	5.06794e-06			9.82134	9.62804	9.73458	10.107	10.3961	10.1846	9.17075	9.00159	8.78819	9.08368	8.74197	8.85087
OS.12814.2.S1_AT	15	LOC_Os06g41730	ARID/BRIGHT DNA-binding domain-containing protein, putative, expressed	osa:4341551	2e-117	AEC06621	AT2G17410.2	ARID/BRIGHT DNA-binding domain-containing protein	ath:AT2G17410					1.21959	5.59159e-07	1.54172	7.39827e-08	8.31075	8.20181	8.25182	8.59479	8.41545	8.70722	9.85299	9.82145	9.71509	9.77951	9.84982	9.7469
OS.12822.1.S1_AT	11	LOC_Os05g44120	expressed protein	osa:4339328										-1.43111	2.23182e-08			13.3341	13.196	13.3377	13.1987	13.3043	13.2703	12.634	12.6333	12.6351	11.8505	11.7919	11.8376
OS.12825.1.S1_AT	10	LOC_Os06g01760	ligA, putative, expressed	osa:4339868										-2.06908	1.67875e-09	-1.96867	2.60863e-09	11.2357	11.1037	11.1682	10.8982	11.0329	11.0332	9.21785	9.12721	9.25645	8.97563	8.885	8.8964
OS.12833.1.S1_AT	15	LOC_Os01g49026	transmembrane protein 93, putative, expressed	osa:4324140	1e-25	AED95827	AT5G49540.1	Rab5-interacting family protein	ath:AT5G49540					1.86232	5.82487e-06	1.32072	8.96913e-05	6.74786	7.28178	7.09804	6.63772	5.88716	6.34238	8.41394	8.37559	8.3003	8.05808	8.26331	8.13284
OS.12835.1.S1_AT	10	LOC_Os09g35700	LTPL45 - Protease inhibitor/seed storage/LTP family protein precursor, expressed	osa:4347630								-1.96062	5.61913e-09	-4.44235	3.84346e-12	-2.76093	2.6956e-10	13.589	13.5811	13.6702	13.2475	13.4408	13.3144	10.8443	10.893	10.8202	9.01945	8.84896	8.8073
OS.12837.1.S1_AT	10	LOC_Os03g55720	cytochrome b6f complex subunit, putative, expressed	osa:4334225	2e-21	14030737	AT2G26500.3	cytochrome b6f complex subunit (petM), putative	ath:AT2G26500					-1.19189	1.61308e-06			12.3795	12.3156	12.3441	12.4119	12.6155	12.468	11.3025	11.5508	11.4818	11.3627	11.1508	11.4061
OS.12861.1.S1_AT	10	LOC_Os03g43430	mttA/Hcf106 family protein, putative, expressed	osa:4333514	2e-25	11762160	AT5G28750.1	Bacterial sec-independent translocation protein mttA/Hcf106	ath:AT5G28750					-1.95343	1.89478e-09	-1.52057	1.72905e-08	12.015	11.8649	12.0407	11.8715	11.914	11.8369	10.4291	10.4437	10.4862	9.95405	9.87389	9.93416
OS.12874.1.S1_AT	15	LOC_Os07g16950	Mak16 protein domain containing protein, expressed	osa:4342894	9e-80	15220695	AT1G23280.1	MAK16 protein-related	ath:AT1G23280					1.40717	5.06967e-07	1.31444	9.064e-07	9.60747	9.695	9.50057	9.59929	9.24995	9.29546	11.0046	10.8667	10.8751	10.7675	10.787	10.8117
OS.1288.1.S1_AT	15	LOC_Os01g10530	expressed protein	osa:4327072										1.12089	0.00310205			7.40991	7.76268	7.92913	8.02608	7.07034	6.82106	8.09214	8.2671	8.37007	8.47739	8.38905	8.4137
OS.12889.2.S1_AT	18	LOC_Os03g08500	AP2 domain containing protein, expressed	osa:4331848	1e-27	AT3G16770	AT3G16770.1	Encodes a member of the ERF (ethylene response factor) subfamily B-2 of the plant specific ERF/AP2 transcription factor family (RAP2.3). The protein contains one AP2 domain. There are 5 members in this subfamily including RAP2.2 AND RAP2.12.It is localized to the nucleus and acts as a transcriptional activator through the GCC-box. It has been identified as a suppressor of Bax-induced cell death b…	ath:AT3G16770					-2.62769	0.0296124			0.891998	1.93978	1.96455	1.89319	4.66889	3.97526	0.657363	4.15663	0.690646	0.477134	1.65453	0.522597
OS.12899.1.S1_AT	10	LOC_Os12g05410	G10 protein, putative, expressed	osa:4351510	7e-71	15233517	AT4G21110.1	G10 family protein	ath:AT4G21110					-1.56234	3.07579e-07	-1.37657	9.07542e-07	13.2048	12.9575	13.1558	13.0773	13.2662	13.2528	11.8297	11.604	11.7547	11.7043	11.726	11.4791
OS.12899.1.S1_S_AT	10	LOC_Os12g05410	G10 protein, putative, expressed	osa:4351510	7e-71	15233517	AT4G21110.1	G10 family protein	ath:AT4G21110					-1.32702	5.35296e-08	-1.39103	3.54717e-08	13.2916	13.1299	13.2337	13.2688	13.3077	13.3245	11.7612	11.8497	11.8711	11.9276	11.9932	11.9991
OS.12913.1.A1_AT	10	none												-2.34266	0.00488415	-2.13825	0.00810543	3.36308	4.5047	4.62164	2.26336	4.00615	4.48233	1.36931	2.05245	2.65291	1.65985	0.512272	1.55173
OS.12921.1.S1_AT	15	LOC_Os04g57770	expressed protein	osa:9267876										1.25426	5.11348e-06	1.17473	8.75901e-06	8.90886	9.24246	8.82005	8.99482	9.21985	9.2314	10.128	10.2974	10.0701	10.349	10.4286	10.4313
OS.12922.1.S1_AT	10	LOC_Os09g36700	ribonuclease T2 family domain containing protein, expressed	osa:4347709	1e-33	AAD39308	AT1G14220.1	Ribonuclease T2 family protein	ath:AT1G14220					-1.91224	1.73847e-08			10.9934	10.8511	10.9751	10.7717	11.072	10.9587	10.0838	9.90469	10.0116	8.98602	9.07558	9.00408
OS.12931.1.S1_AT	15	LOC_Os05g23940	transcription initiation factor IIB, putative, expressed	osa:4338362	4e-114	AEE74756	AT3G09360.1	Cyclin/Brf1-like TBP-binding protein	ath:AT3G09360					1.1413	1.70283e-06			10.7755	10.7874	10.8742	10.558	10.3386	10.3181	11.7116	11.5433	11.4897	11.6362	11.5397	11.4627
OS.12934.1.S1_AT	11	LOC_Os01g24030	AMP-binding enzyme, putative, expressed	osa:4326487	1e-143	AT1G20560	AT1G20560.2	acyl activating enzyme 1	ath:AT1G20560					-1.0636	0.0093774			6.2571	6.31269	6.10641	5.74408	6.73831	5.47246	5.85435	6.0692	5.49671	5.30869	4.58376	4.8716
OS.12944.1.S1_AT	15	LOC_Os01g63240	reticulon domain containing protein, putative, expressed	osa:9271780	5e-15	AT4G11220	AT4G11220.1	VIRB2-interacting protein 2	ath:AT4G11220					1.27733	2.09212e-05	1.20876	3.24327e-05	8.16819	7.90833	7.75039	8.43683	7.94177	8.35893	9.03301	9.19527	9.2249	9.41565	9.52553	9.62832
OS.12946.1.S1_AT	10	none												-2.51884	1.14044e-05	-1.68791	0.000252271	6.49021	7.04949	6.43836	7.4804	7.96584	7.21828	4.88074	4.61606	5.41752	5.28188	5.16465	4.66148
OS.12948.1.S1_AT	15	LOC_Os02g08420	cinnamoyl CoA reductase, putative, expressed	osa:4328509	3e-106	AT1G15950	AT1G15950.2	Encodes a cinnamoyl CoA reductase. Involved in lignin biosynthesis.	ath:AT1G15950					1.55878	1.36299e-08	1.10463	2.73772e-07	10.3301	10.4259	10.3133	10.252	10.3351	10.3114	11.4655	11.4933	11.4244	11.7927	11.9456	11.8366
OS.12960.1.S1_AT	15	LOC_Os12g06740	OsFBX440 - F-box domain containing protein, expressed	osa:4351587	2e-16	AEE78932	AT3G52320.1	F-box and associated interaction domains-containing protein	ath:AT3G52320					1.69878	8.9698e-06			6.11769	6.81957	6.83844	6.07121	6.15391	5.79594	7.59084	7.48944	7.56684	7.7712	7.70389	7.6423
OS.12965.1.S1_AT	9	LOC_Os09g25290	methyladenine glycosylase, putative, expressed	osa:4347081	3e-85	110742914	AT5G57970.2	DNA glycosylase superfamily protein	ath:AT5G57970					-2.49438	0.029109	-4.06553	0.00222597	6.44434	6.89	7.3091	6.33285	6.6305	6.31293	1.84845	1.13428	5.46413	4.40012	4.35717	3.03584
OS.12967.2.A1_AT	10	LOC_Os09g28740	gibberellin receptor GID1L2, putative, expressed	osa:4347295	6e-73	A96515	AT1G47480.1	alpha/beta-Hydrolases superfamily protein	ath:AT1G47480					-1.23533	5.12402e-06			9.87364	9.65749	9.89046	10.0005	10.4278	10.1896	9.00542	9.00163	8.92455	9.02498	8.829	9.05794
OS.12974.1.S1_AT	15	LOC_Os11g29380	MCM2 - Putative minichromosome maintenance MCM complex subunit 2, expressed	osa:4350526	0	AT1G44900	AT1G44900.2	Encodes MCM2 (MINICHROMOSOME MAINTENANCE 2), a protein essential to embryo development. Overexpression results in altered root meristem function.	ath:AT1G44900					1.59297	1.48227e-07	1.77624	5.75406e-08	10.3482	10.6359	10.4143	10.7584	10.5828	10.8476	12.1475	12.287	12.2927	12.2882	12.3602	12.3193
OS.12986.1.S1_AT	15	LOC_Os04g44500	GEM, putative, expressed	osa:4336456	3e-49	10178277	AT5G08350.1	GRAM domain-containing protein / ABA-responsive protein-related	ath:AT5G08350					1.47375	1.01705e-06	1.93444	9.82769e-08	7.45701	7.15303	7.61735	7.61337	7.53681	7.3609	9.27561	9.39283	9.36225	8.9767	8.95761	8.99803
OS.12988.1.S1_AT	10	LOC_Os02g11040	expressed protein	osa:4328673	3e-117	18418018	AT4G32460.2	Protein of unknown function, DUF642	ath:AT4G32460					-1.34956	1.69465e-06			11.4636	11.3217	11.4501	11.5051	11.8131	11.4856	10.7599	10.8852	10.8007	10.0892	10.4161	10.2499
OS.12990.1.S1_X_AT	11	LOC_Os03g50970	retrotransposon protein, putative, Ty1-copia subclass, expressed	osa:4333924	2e-16	AT2G01910	AT2G01910.2	Binds microtubules. Induces a crisscross mesh of microtubules, not bundles. Not involved in microtubule polymerization nor nucleation. Localizes to mitochondria.	ath:AT2G01910			-1.9257	0.0220636	-3.10628	0.00159263			5.67603	5.29725	5.86122	4.12712	5.57707	6.03732	4.88481	3.59038	3.72461	3.62876	1.44468	1.34926
OS.12993.1.S1_AT	10	LOC_Os05g07090	acyl-coenzyme A dehydrogenase, mitochondrial precursor, putative, expressed	osa:4337904	5e-145	AT3G51840	AT3G51840.1	Encodes a short-chain acyl-CoA oxidase, which catalyzes the first step of peroxisomal fatty acid beta-oxidation during early, post-germinative growth in oilseed species. Null mutants virtually lack short-chain acyl-CoA and are resistant to 2,4-dichlorophenoxybutyric acid, which is converted to the herbicide and auxin analogue 2,4-dichlorophenoxyacetic acid by beta-oxidation. Despite the almost co…	ath:AT3G51840					-1.05939	7.34511e-06	-1.16146	3.43481e-06	10.0028	10.2638	10.0061	10.0436	9.74974	9.75466	8.94704	8.97129	8.87006	8.79254	8.85587	8.72144
OS.13003.1.S1_AT	10	LOC_Os05g43930	O-methyltransferase, putative, expressed	osa:4339314	1e-46	15236282	AT4G35160.1	O-methyltransferase family protein	ath:AT4G35160					-1.48825	0.0467542			6.21963	5.37427	6.22531	5.79587	6.77443	6.32374	5.83745	4.09289	4.98957	3.37615	5.52115	5.532
OS.13015.1.S1_AT	9	LOC_Os10g38360	glutathione S-transferase, putative, expressed	osa:4349185	2e-57	AT1G10360	AT1G10360.1	Encodes glutathione transferase belonging to the tau class of GSTs. Naming convention according to Wagner et al. (2002).	ath:AT1G10360					-3.01812	0.00597096	-3.72418	0.00169138	7.80182	7.93609	8.03608	7.75463	8.91088	8.72674	5.91758	1.89675	4.78712	5.1748	5.69861	5.46448
OS.13016.1.S1_A_AT	10	LOC_Os07g07320	glutathione S-transferase, putative, expressed	osa:4342499	4e-53	AT1G10370	AT1G10370.1	Glutathione S-transferase family protein	ath:AT1G10370					-1.99361	2.71246e-08	-1.48665	3.46567e-07	11.4095	11.1567	11.283	11.4286	11.5617	11.3706	9.81736	9.80031	9.77155	9.55611	9.26778	9.55605
OS.13018.1.S1_A_AT	15	LOC_Os02g51070	starch synthase, putative, expressed	osa:4330709	0	AT3G01180	AT3G01180.1	starch synthase 2	ath:AT3G01180					1.25993	6.49042e-05	1.36061	3.56474e-05	9.08822	9.15324	9.50898	8.7823	9.22377	9.45608	10.7045	10.6718	10.456	10.3864	10.4057	10.4499
OS.13087.1.S1_AT	24	LOC_Os01g55500	nucleobase-ascorbate transporter, putative, expressed	osa:4325616	0	122064604	AT2G34190.1	Xanthine/uracil permease family protein	ath:AT2G34190					1.23991	1.17293e-07	1.29854	7.85202e-08	10.0107	10.0501	10.0572	10.5084	10.4789	10.4022	11.4133	11.2556	11.3447	11.6831	11.6472	11.7789
OS.1316.1.S1_A_AT	10	LOC_Os01g58890	cysteine proteinase inhibitor precursor protein, putative, expressed	osa:4327535	4e-27	AT2G40880	AT2G40880.1	Encodes a protein with cysteine proteinase inhibitor activity. Overexpression increases tolerance to abiotic stressors (i.e.salt,osmitic, cold stress).	ath:AT2G40880					-1.8711	4.44708e-09	-1.59541	1.81119e-08	11.6941	11.6287	11.6155	11.5776	11.6305	11.6249	10.1289	10.0311	9.99212	9.6623	9.70064	9.85675
OS.13236.1.S1_AT	15	LOC_Os01g01295	expressed protein	osa:4326468	1e-105	15240006	AT5G13100.1	hypothetical protein	ath:AT5G13100					1.16917	4.92525e-07	1.28947	2.12293e-07	9.40264	9.34986	9.57329	9.62679	9.79345	9.7276	10.6648	10.7856	10.7438	10.9235	10.8765	10.8554
OS.13384.1.S1_AT	10	LOC_Os03g36439	F-box domain containing protein, expressed	osa:4333255										-1.01312	2.40541e-05	-1.3617	2.13289e-06	10.5326	10.528	10.7656	10.2146	10.225	10.3002	9.07055	9.21814	9.45237	9.06773	9.308	9.32462
OS.13392.1.S1_AT	10	LOC_Os03g36560	peroxidase precursor, putative, expressed	osa:4333262	3e-90	110736795	AT5G15180.1	Peroxidase superfamily protein	ath:AT5G15180					-1.16416	8.99804e-08	-1.15356	9.74272e-08	9.86274	9.90177	9.87192	9.87781	9.91717	9.99655	8.70814	8.72657	8.74106	8.71518	8.77476	8.80912
OS.134.1.S1_AT	15	LOC_Os12g13380	adenylate kinase, putative, expressed	osa:4351850	2e-117	AT5G63400	AT5G63400.2	encodes a protein similar to adenylate kinase.	ath:AT5G63400					1.6124	4.48561e-08	1.41837	1.36851e-07	9.46443	9.67359	9.59653	9.52921	9.39293	9.32349	10.9832	11.0895	10.917	10.9865	11.0544	11.0419
OS.13478.1.S1_AT	15	Os03g0100200	Os03g0100200	osa:9266628										2.15009	2.51276e-09	2.56387	5.26836e-10	9.10129	9.00966	9.10861	8.64349	8.85186	8.89969	11.7078	11.5774	11.626	10.9383	10.9678	10.9392
OS.13488.1.S1_AT	15	LOC_Os03g02960	nascent polypeptide-associated complex subunit alpha, putative, expressed	osa:4331439	4e-59	AT3G49470	AT3G49470.1	nascent polypeptide-associated complex subunit alpha-like protein 2	ath:AT3G49470					1.48403	1.45796e-07	1.13322	1.46528e-06	9.71675	10.0402	9.75393	9.69294	9.5777	9.70253	10.9851	11.0006	10.9249	11.1513	11.1245	11.1494
OS.13490.1.S1_AT	10	LOC_Os04g51580	leucine rich repeat containing protein, expressed	osa:4336911	3e-107	AT2G19330	AT2G19330.1	Encodes PIRL6, a member of the Plant Intracellular Ras-group-related LRRs (Leucine rich repeat proteins). PIRLs are a distinct, plant-specific class of intracellular LRRs that likely mediate protein interactions, possibly in the context of signal transduction.	ath:AT2G19330					-4.31567	0.000958872	-4.95377	0.000369574	8.19802	8.31322	8.04442	7.57531	7.72041	8.0262	4.03643	1.26881	4.3891	1.67238	4.42092	4.28162
OS.13494.1.S1_AT	10	LOC_Os02g09150	inorganic H+ pyrophosphatase, putative, expressed	osa:4328526	0	AT1G15690	AT1G15690.2	Encodes a H(+)-translocating (pyrophosphate-energized) inorganic pyrophosphatase (H(+)-PPase; EC 3.6.1.1) located in the vacuolar membrane. Expression is found in all tissues examined, including meristems and floral organ primordium. Expression is particularly enhanced in pollen, and is repressed by light. Over expression and loss of function phenotypes suggest AVP1 is involved in regulation of a…	ath:AT1G15690					-1.58526	1.27717e-08	-1.22775	1.19193e-07	12.9001	12.7494	12.8792	12.9853	13.1287	13.0924	11.6238	11.6065	11.6152	11.444	11.4855	11.521
OS.13497.1.S1_AT	15	Os03g0241400	Os03g0241400	osa:9271214								1.014	2.83472e-06	2.22473	3.15081e-09			9.32308	9.39721	9.1294	9.06931	8.90536	9.01744	10.1385	10.2905	10.1953	11.2512	11.1776	11.2376
OS.13515.1.S1_AT	15	LOC_Os05g40790	CCR4-NOT transcription factor, putative, expressed	osa:4339144	2e-51	110738383	AT1G07705.2	NOT2 / NOT3 / NOT5 family	ath:AT1G07705					1.77249	0.000261022			5.99249	6.06802	6.18884	4.80407	5.00004	6.11603	6.75169	6.43043	6.88474	6.96244	6.98698	7.2882
OS.1352.1.S1_AT	10	LOC_Os02g43810	expressed protein	osa:4330190	3e-64	15225362	AT2G44850.2	hypothetical protein	ath:AT2G44850					-1.54403	1.84705e-07	-1.52163	2.09553e-07	9.42872	9.33179	9.4615	9.40696	9.36202	9.24779	7.73372	8.08993	7.83348	7.85215	7.78824	7.74429
OS.13559.1.S1_AT	15	LOC_Os03g06940	beta-galactosidase, putative, expressed	osa:4331730	0	AT4G36360	AT4G36360.2	putative beta-galactosidase (BGAL3 gene)	ath:AT4G36360					1.02511	3.06756e-07	1.20726	7.449e-08	11.8632	11.8875	11.7676	12.1616	12.2076	12.0956	13.0241	13.0602	13.0558	13.17	13.1951	13.175
OS.13564.1.S1_AT	10	none												-3.49631	0.00708745			3.48067	1.8191	1.57523	3.66439	4.73907	3.1039	3.88749	0	0.098297	0.774275	0.162259	0.0818918
OS.13580.1.A1_AT	15	LOC_Os07g20510	auxin efflux carrier, putative	osa:4342978	1e-48	AED97546	AT5G61990.1	Pentatricopeptide repeat (PPR) superfamily protein	ath:AT5G61990					1.57041	5.24641e-05			8.54443	9.24307	8.36994	7.87876	8.04119	8.23404	9.56203	9.31936	9.61979	9.49348	9.77628	9.59547
OS.13587.1.S1_AT	15	LOC_Os09g26190	CBS domain containing protein, expressed	osa:4347128	5e-148	AED91581	AT5G10690.1	pentatricopeptide (PPR) repeat-containing protein / CBS domain-containing protein	ath:AT5G10690					1.69208	1.03058e-05			6.20969	6.3203	6.75456	5.91076	5.5006	6.09097	7.14398	6.78122	6.93663	7.5247	7.6252	7.42868
OS.13596.1.S1_AT	10	LOC_Os03g10320	expressed protein	osa:4331964	3e-32	110736456	AT5G67620.1	hypothetical protein	ath:AT5G67620					-1.63654	9.7209e-07	-1.82109	3.90633e-07	8.37718	8.10604	8.31661	8.01745	7.79244	7.9767	6.46049	6.59651	6.27956	6.2979	6.08858	6.49049
OS.13615.1.S1_AT	10	LOC_Os01g47262	AMSH-like protease, putative, expressed	osa:4327852	7e-67	AT1G48790	AT1G48790.1	associated molecule with the SH3 domain of STAM 1	ath:AT1G48790					-2.41087	9.40946e-09	-2.69247	3.54855e-09	11.2286	11.1486	11.1437	11.0833	11.0114	10.9886	8.5706	8.58614	8.28669	8.63205	8.79181	8.42689
OS.13615.4.S1_AT	1	LOC_Os01g66730	exosome complex exonuclease RRP40, putative, expressed	osa:4324917	6e-96	145329617	AT2G25355.2	PNAS-3 related	ath:AT2G25355					-1.57916	0.00590123	-2.02269	0.00131087	8.42777	7.85561	7.93797	6.51094	7.52242	7.52254	6.51395	5.65062	5.98871	4.91526	6.49273	5.41044
OS.13615.4.S1_X_AT	10	LOC_Os01g66730	exosome complex exonuclease RRP40, putative, expressed	osa:4324917	6e-96	145329617	AT2G25355.2	PNAS-3 related	ath:AT2G25355					-2.71156	2.2103e-10	-2.86701	1.34465e-10	11.6966	11.6837	11.7262	11.5451	11.4565	11.4905	8.95918	8.79342	8.75286	8.75933	8.71753	8.88055
OS.13624.1.S1_AT	15	LOC_Os01g38510	protein transport protein Sec61 subunit beta, putative	osa:4327929	3e-19	AEE80076	AT3G60540.2	Preprotein translocase Sec, Sec61-beta subunit protein	ath:AT3G60540					1.29441	1.29588e-06	1.15478	3.37685e-06	9.85809	9.69071	9.50868	9.44579	9.66697	9.60056	10.7648	10.9655	10.7915	10.8761	10.8957	10.8247
OS.13646.1.S1_AT	10	LOC_Os09g07154	hypothetical protein											-1.03802	3.62449e-06			10.3877	10.2319	10.2288	10.0768	9.97825	10.1263	9.32085	9.29595	9.40167	8.86903	9.17818	9.02008
OS.13704.1.S1_X_AT	19	Os08g0169100	Os08g0169100	osa:4344761								-2.0062	0.0328467	-2.77664	0.00688043			1.29136	3.84416	0.657033	4.04962	3.204	3.75346	2.04316	2.56939	4.0832	0.765676	0.672013	1.23947
OS.13708.2.A1_AT	15	LOC_Os03g22790	beta-amylase, putative, expressed	osa:4332844	4e-97	AT5G18670	AT5G18670.1	putative beta-amylase BMY3 (BMY3)	ath:AT5G18670					1.21945	2.66307e-05			10.7534	10.7019	10.4864	10.0306	10.3061	10.0692	10.9264	10.8346	11.0511	11.4776	11.5513	11.0353
OS.13721.1.S1_AT	15	LOC_Os04g53770	SDA1, putative, expressed	osa:4337094	0	AEE28977	AT1G13160.1	ARM repeat superfamily protein	ath:AT1G13160					1.33859	1.13688e-06	1.32306	1.25489e-06	9.01481	9.33805	9.15481	9.27641	8.97796	8.97777	10.4682	10.4852	10.5234	10.3713	10.398	10.4786
OS.13735.1.S1_AT	2	none										-1.66011	1.05205e-07	-2.77731	1.13897e-09	-2.05074	1.66056e-08	11.3905	11.0432	11.1581	10.3173	10.2294	10.2445	9.17407	9.12489	9.14062	7.59535	7.51046	7.35345
OS.1376.1.S1_AT	15	LOC_Os03g11540	RPA1B - Putative single-stranded DNA binding complex subunit 1, expressed	osa:4332052	0	AT5G08020	AT5G08020.1	Encodes a homolog of Replication Protein A. rpa70b mutants are hypersensitive to UV-B radiation and MMS treatments suggesting a role for this protein in DNA damage repair.	ath:AT5G08020					1.73988	1.44845e-08	1.74841	1.38746e-08	10.0598	10.054	9.83365	10.3071	10.1963	10.2398	11.6908	11.7776	11.7244	11.9372	12.0467	11.9789
OS.13781.1.S1_AT	1	LOC_Os02g54254	saccharopine dehydrogenase, putative, expressed	osa:4330940	6e-95	AEE86182	AT4G33150.3	lysine-ketoglutarate reductase/saccharopine dehydrogenase bifunctional enzyme	ath:AT4G33150					-1.23502	2.13056e-05	-1.50833	4.17709e-06	9.78736	9.9071	9.62887	9.44669	9.17042	9.09304	8.17258	8.32268	8.30306	7.76223	7.96866	8.27421
OS.13781.1.S2_AT	10	none												-1.07745	3.11329e-07	-1.37515	3.74924e-08	11.5529	11.6309	11.6248	11.2439	11.374	11.2683	10.2074	10.2946	10.1812	10.2266	10.256	10.1712
OS.13793.1.S1_AT	10	LOC_Os12g43600	RNA recognition motif containing protein, expressed	osa:4352868	1e-36	AT2G21660	AT2G21660.2	Encodes a small glycine-rich RNA binding protein that is part of a negative-feedback loop through which AtGRP7 regulates the circadian oscillations of its own transcript. Gene expression is induced by cold. GRP7 appears to promote stomatal opening and reduce tolerance under salt and dehydration stress conditions, but, promotes stomatal closing and thereby increases stress tolerance under conditio…	ath:AT2G21660					-2.66496	4.40297e-07	-2.25225	1.83747e-06	10.2738	10.0983	10.4115	10.9891	10.3405	10.3081	8.24616	7.90825	7.8725	8.01214	7.99296	7.6377
OS.13844.1.S1_AT	7	none								-1.65344	0.000982295			1.49306	0.00190797			5.41496	4.97057	4.41977	2.79123	3.95666	3.09709	5.2516	4.66036	4.78719	4.7793	4.52963	5.01522
OS.13846.2.S1_AT	11	LOC_Os06g30440	OsGH3.7 - Probable indole-3-acetic acid-amido synthetase, expressed	osa:4341111	5e-117	AT1G28130	AT1G28130.2	encodes an IAA-amido synthase that conjugates Asp and other amino acids to auxin in vitro. Lines carrying insertions in this gene are hypersensitive to auxin.	ath:AT1G28130					-1.1426	0.00703668			5.35781	5.28474	6.25467	5.84209	6.0513	6.11318	5.3784	5.45871	5.49724	4.19965	4.95284	5.42627
OS.13854.1.S1_AT	10	LOC_Os09g24590	expressed protein	osa:4347040										-1.03753	1.15833e-06			12.0048	11.9047	12.0015	11.8965	12.0797	12.0329	11.0029	11.0832	11.0325	10.9998	10.8551	11.0417
OS.13866.1.S1_AT	15	none												2.67725	0.00287832	1.70526	0.029645	5.11323	2.48567	5.39701	3.19123	4.10821	3.90788	5.93935	6.20936	5.96299	6.73568	6.23472	6.26866
OS.13866.2.S1_AT	10	none												-1.67319	7.08904e-06	-1.92467	2.21794e-06	9.03523	8.97066	8.98248	9.14483	8.91476	9.32588	6.67849	7.33644	7.19942	7.31255	7.63155	7.42181
OS.13877.1.S1_AT	10	none												-1.74216	0.0157392			6.19688	5.92075	6.87554	6.53354	6.39161	5.64837	5.09044	5.01333	5.71923	2.96045	5.09375	5.29284
OS.13884.1.S1_AT	10	Os04g0408700	Os04g0408700	osa:4335761										-1.65605	3.47974e-09	-1.42043	1.34743e-08	13.0222	13.1033	13.075	13.1705	13.1881	13.1831	11.6553	11.6369	11.6471	11.5067	11.4774	11.5895
OS.13897.1.S1_AT	15	LOC_Os07g47530	AAA-type ATPase family protein, putative, expressed	osa:4344250	2e-14	AEE82177	AT4G02480.1	AAA-type ATPase family protein	ath:AT4G02480					2.01319	0.00806828	2.09114	0.00656109	3.01758	5.50971	5.4769	4.6348	5.48904	5.23205	7.01309	6.88221	6.38229	7.16555	7.18604	7.04389
OS.13901.1.S1_AT	10	LOC_Os01g67850	zinc finger, RING-type, putative, expressed	osa:4325026	4e-61	110742119	AT1G13195.2	RING/U-box superfamily protein	ath:AT1G13195					-1.23043	6.835e-08	-1.12527	1.48482e-07	11.352	11.2581	11.2437	11.1645	11.1814	11.1058	10.1171	10.1819	10.1789	9.89034	9.89713	9.97297
OS.13927.1.S1_AT	15	LOC_Os02g35900	thioredoxin, putative, expressed	osa:4329715	3e-55	110739213	AT1G07700.3	Thioredoxin superfamily protein	ath:AT1G07700					1.32359	5.74961e-06	1.69876	7.08475e-07	6.75618	7.16007	7.02225	7.22228	6.99028	6.88079	8.8437	8.6519	8.53916	8.34419	8.29673	8.42319
OS.13972.1.S1_AT	10	LOC_Os07g44430	peroxiredoxin, putative	osa:4344045	1e-89	AT1G48130	AT1G48130.1	encodes a protein similar to the 1-cysteine (1-Cys) peroxiredoxin family of antioxidants. Expression is limited to seed (aleurone and embryo) and is not induced by ABA or drought.	ath:AT1G48130					-4.18748	3.48569e-05	-4.06288	4.41815e-05	9.44412	9.24062	9.4801	8.43144	8.65668	8.57198	5.05111	5.67127	5.25383	2.85558	5.56341	4.67868
OS.13992.1.S1_AT	15	LOC_Os01g43030	tetratricopeptide repeat domain containing protein, expressed	osa:4326606	0	AT1G80410	AT1G80410.2	tetratricopeptide repeat (TPR)-containing protein	ath:AT1G80410					1.19673	7.65615e-05			9.56348	10.0923	9.45033	9.33034	8.91866	8.99072	10.2511	10.4377	10.3789	10.2739	10.2868	10.2693
OS.13995.1.S1_AT	10	LOC_Os05g34470	expressed protein	osa:4338807	4e-59	15225149	AT2G31840.1	Thioredoxin superfamily protein	ath:AT2G31840					-1.03252	6.40262e-06	-1.03153	6.45301e-06	10.225	10.0017	10.1543	10.2072	9.87105	9.99948	9.1753	9.01595	9.09518	9.05142	8.95692	8.97183
OS.13996.1.S1_AT	10	LOC_Os07g40860	retrotransposon protein, putative, unclassified, expressed	osa:4343813	7e-11	AED91407	AT5G09530.1	hydroxyproline-rich glycoprotein family protein	ath:AT5G09530					-1.07394	0.000186762	-1.09725	0.000159289	9.93263	9.90994	10.1182	9.6743	10.3675	9.74376	8.73756	8.94604	8.98543	8.91406	8.83131	8.81834
OS.13999.1.S1_AT	15	LOC_Os02g08150	CCT/B-box zinc finger protein, putative, expressed	osa:4328490	4e-50	AT5G57660	AT5G57660.1	CONSTANS-like 5	ath:AT5G57660					2.51808	0.0380404			0.804431	1.25107	3.78409	0.0136457	0.534241	1.31659	2.58222	3.12976	3.64718	4.65175	3.86663	0.900343
OS.14006.1.S1_AT	24	LOC_Os08g09230	starch synthase III, putative, expressed		6e-18	AT1G11720	AT1G11720.2	Encodes a starch synthase that in addition to its role in starch biosynthesis also has a negative regulatory function in the biosynthesis of transient starch. The protein apparently contains a starch-binding domain (SBD).	ath:AT1G11720					1.31911	0.00444687	2.22702	0.000132046	4.26604	5.16063	5.35484	6.06066	5.88309	5.15993	7.14267	7.2321	7.08781	6.66621	7.55895	6.83584
OS.1402.1.S1_AT	15	LOC_Os01g10790	WD domain, G-beta repeat domain containing protein, expressed	osa:4327083	2e-112	AED95293	AT5G45760.2	Transducin/WD40 repeat-like superfamily protein	ath:AT5G45760					1.00388	8.39736e-07			8.61029	8.49378	8.72122	8.4528	8.3986	8.4442	9.43314	9.47309	9.50061	9.45971	9.45275	9.39478
OS.14047.1.S1_A_AT	10	LOC_Os01g70110	No apical meristem protein, putative, expressed	osa:4327234	1e-32	AT5G13180	AT5G13180.1	Encodes a NAC domain transcription factor that interacts with VND7 and negatively regulates xylem vessel formation.	ath:AT5G13180					-2.31195	7.70278e-09	-2.36335	6.34462e-09	11.7301	11.7093	11.6921	11.5031	11.7198	11.6138	9.18823	9.29451	9.55875	9.3232	9.21287	9.36478
OS.14047.1.S1_AT	10	LOC_Os01g70110	No apical meristem protein, putative, expressed	osa:4327234	1e-32	AT5G13180	AT5G13180.1	Encodes a NAC domain transcription factor that interacts with VND7 and negatively regulates xylem vessel formation.	ath:AT5G13180					-2.21344	2.29531e-09	-1.99313	5.80099e-09	12.4601	12.3075	12.3809	12.449	12.5617	12.5347	10.5052	10.3614	10.3025	10.3122	10.2059	10.387
OS.14047.2.S1_X_AT	9	LOC_Os01g70110	No apical meristem protein, putative, expressed	osa:4327234	1e-32	AT5G13180	AT5G13180.1	Encodes a NAC domain transcription factor that interacts with VND7 and negatively regulates xylem vessel formation.	ath:AT5G13180					-1.43814	0.00257231	-1.69374	0.000896298	7.52224	7.5009	7.34336	7.79993	7.44037	7.96549	6.24218	4.84402	6.19908	6.56568	6.02675	6.29892
OS.14058.1.S1_AT	10	LOC_Os02g43500	OR, putative, expressed	osa:4330168	5e-127	AED97503	AT5G61670.2	Encodes a close homolog of the Cauliflower OR (Orange) protein. The function of OR is to induce the differentiation of proplastids or other noncolored plastids into chromoplasts for carotenoid accumulation. Both proteins contain a Cysteine-rich zinc finger domain that is highly specific to DnaJ-like molecular chaperons.	ath:AT5G61670					-1.12329	1.69686e-06			11.4059	11.4326	11.4294	11.473	11.2679	11.1869	10.3447	10.5067	10.5507	10.1241	10.2679	10.166
OS.14076.1.S1_S_AT	10	LOC_Os02g44820	rho-GTPase-activating protein-related, putative, expressed	osa:4330263	8e-29	AEE86558	AT4G35750.1	SEC14 cytosolic factor family protein / phosphoglyceride transfer family protein	ath:AT4G35750					-2.53027	4.09966e-10	-2.34942	7.92778e-10	12.6851	12.7111	12.7818	12.5876	12.6892	12.623	10.3827	10.4427	10.3043	10.0099	10.0779	10.2212
OS.14079.1.S1_AT	10	LOC_Os03g58300	indole-3-glycerol phosphate lyase, chloroplast precursor, putative, expressed	osa:4334427	7e-95	AAC78257	AT4G02610.1	Aldolase-type TIM barrel family protein	ath:AT4G02610					-1.57853	0.000144387	-1.34601	0.000459026	7.161	7.62371	7.74059	7.18985	7.53901	7.6575	6.18558	6.35209	5.94959	6.11631	5.36846	6.16601
OS.14086.1.S1_S_AT	15	LOC_Os09g17049	expressed protein	osa:9270880										1.6476	2.02631e-06			10.0822	10.6477	10.0773	9.55175	9.33408	9.54506	11.2661	11.1713	11.2425	11.155	11.149	11.0697
OS.14090.1.S1_A_AT	15	LOC_Os01g67590	oligopeptidase, putative, expressed	osa:4325012	0	AEE34682	AT1G67690.1	Zincin-like metalloproteases family protein	ath:AT1G67690					1.08294	1.88256e-06			9.34326	9.47837	9.36616	8.76391	8.93697	8.92296	9.96789	10.0153	10.1527	10.0848	9.89155	9.89629
OS.14095.1.S1_AT	10	LOC_Os04g52450	aminotransferase, putative, expressed	osa:4336983	0	AT3G22200	AT3G22200.2	Genetically redundant with POP3;mediates pollen tube guidance. Double mutants are self sterile; gamma-aminobutyrate transaminase subunit precursor; nuclear gene for mitochondrial product. Encodes gamma-aminobutyrate transaminase that uses pyruvate instead of alpha-ketoglutarate as cosubstrate. Mutations in POP2/HER1 render roots resistant to the inhibitory growth effects of the volatile organic c…	ath:AT3G22200					-1.24935	1.39944e-06	-1.48225	3.26083e-07	10.5152	10.2169	10.4559	10.2816	10.2404	10.1896	9.00404	8.91913	8.81806	9.06347	8.84011	9.05994
OS.14105.1.S1_AT	14	LOC_Os11g05380	cytochrome P450, putative, expressed	osa:4349792	5e-155	AT2G27690	AT2G27690.1	Encodes a CYP94C1. Has highest omega-hydroxylase activity with 9,10-epoxystearic acid, while also metabolized lauric acid (C12:0) and C18 unsaturated fatty acids. Gene expression is induced in response to wounding and jasmonic acid treatment.	ath:AT2G27690			3.40579	0.00385634	5.09415	0.000269492			4.56079	5.71152	5.41484	4.56094	4.98431	1.04149	4.98741	5.23745	5.42695	8.74154	8.90461	8.22302
OS.14107.1.S1_AT	15	LOC_Os06g47330	dynamin family protein, putative, expressed	osa:4341894	0	AT3G20290	AT3G20290.2	Encodes AtEHD1, one of the Arabidopsis Eps15 homology domain proteins involved in endocytosis (AtEHD2, At4g05520).	ath:AT3G20290					1.18484	1.01087e-06			9.49186	9.54341	9.41635	9.2373	9.15749	8.9589	10.39	10.1994	10.3422	10.3485	10.3249	10.2348
OS.1411.1.S1_AT	11	LOC_Os01g10890	CAMK_KIN1/SNF1/Nim1_like.8 - CAMK includes calcium/calmodulin depedent protein kinases, expressed	osa:4327093	2e-172	AT5G45820	AT5G45820.1	Encodes a CBL-interacting serine/threonine protein kinase comprised of an N-terminal kinase catalytic domain similar to SNF1/AMPK and a unique C-terminal regulatory domain.	ath:AT5G45820			-1.30192	0.00621276	-2.29217	0.000149871			7.13945	6.85356	6.23133	6.80242	7.12827	7.20753	6.01838	6.40505	5.74403	4.10951	4.63928	5.51291
OS.14121.1.S1_AT	15	LOC_Os11g06900	amidase family protein, putative, expressed	osa:4349891	5e-144	AT5G64440	AT5G64440.1	AtFAAH (fatty acid amide hydrolase) modulates endogenous NAEs (N-Acylethanolamines) levels in plants by hydrolyzing NAEs to ethanolamine and their corresponding free fatty acids. NAE depletion likely participates in the regulation of plant growth.	ath:AT5G64440					1.6004	7.20365e-07	2.18494	4.90053e-08	8.64592	8.58886	8.79884	9.17275	8.74241	8.89866	10.8099	10.8244	10.9541	10.6217	10.6199	10.3735
OS.14122.1.S1_AT	10	LOC_Os01g13210	salt stress root protein RS1, putative, expressed	osa:4324284	3e-23	AT4G20260	AT4G20260.6	Encodes a Ca2+ and Cu2+ binding protein. N-terminal myristylation on glycine 2 appears to enable it to associate tightly with the plasma membrane. Recombinant PCaP1 interacts strongly with phosphatidylinositol 3,5-bisphosphate (PtdIns(3,5)P2) and PtdIns (3,4,5)P3, and weakly with PtdIns(3,5)P2 and PtdIns(4,5). It also interacts with calmodulin (CaM) in a calcium-dependent manner. CaM does not int…	ath:AT4G20260					-2.55193	2.43153e-09	-2.40272	4.14368e-09	10.5338	10.5444	10.4476	10.3354	10.2658	10.229	8.18123	7.93644	8.19998	7.82909	7.55508	7.79026
OS.14123.2.S1_AT	10	LOC_Os05g44390	peptidyl-tRNA hydrolase, putative, expressed	osa:4339347	1e-55	AEE86140	AT4G32900.2	Peptidyl-tRNA hydrolase II (PTH2) family protein	ath:AT4G32900					-1.17327	1.47683e-06			11.4384	11.2877	11.4598	11.2531	11.4062	11.3629	10.2722	10.4691	10.5191	10.1794	10.0568	10.2662
OS.14125.1.S1_AT	15	LOC_Os09g35030	dehydration-responsive element-binding protein, putative, expressed	osa:4347620	1e-32	AT4G25470	AT4G25470.1	Encodes a member of the DREB subfamily A-1 of ERF/AP2 transcription factor family (CBF2). The protein contains one AP2 domain. There are six members in this subfamily, including CBF1, CBF2, and CBF3. This gene is involved in response to low temperature, abscisic acid, and circadian rhythm. Overexpressing this gene leads to increased freeze tolerance and induces the expression level of 85 cold-ind…	ath:AT4G25470					3.21532	6.98029e-09	2.30934	1.26451e-07	7.4323	6.83148	7.24991	6.73209	6.88471	7.0809	9.5186	9.43137	9.49173	10.0465	10.1775	10.1196
OS.14126.1.S1_AT	15	LOC_Os03g43930	START domain containing protein, expressed	osa:4333544	0	AT2G34710	AT2G34710.1	Dominant PHB mutations cause transformation of abaxial leaf fates into adaxial leaf fates. Encodes a member of HD-Zip family which contains homeodomain-leucine zipper domains and domain similar to a mammalian sterol binding domain. Has overlapping functions with PHAVOLUTA, REVOLUTA and CORONA.	ath:AT2G34710					1.03996	7.375e-07	1.01575	9.01064e-07	9.86195	10.0373	9.94793	9.95673	10.0198	9.8705	10.9023	11.0079	10.9842	10.9425	10.999	11.0254
OS.14139.1.S1_AT	10	LOC_Os04g31340	CBS domain containing membrane protein, putative, expressed	osa:4335640	3e-144	AT3G48530	AT3G48530.1	SNF1-related protein kinase regulatory subunit gamma 1	ath:AT3G48530					-1.4907	1.28951e-08	-1.42684	1.8947e-08	12.5456	12.6	12.5475	12.3463	12.3533	12.4157	11.1747	11.1511	11.0868	10.808	10.9281	10.907
OS.14143.1.S1_AT	15	LOC_Os11g07500	DSHCT domain containing protein, expressed	osa:4349924	0	AT2G06990	AT2G06990.1	encodes a putative DExH-box RNA helicase that acts redundantly with HEN1, HUA1, and HUA2 in the specification of floral organ identity in the third whorl.	ath:AT2G06990					1.40473	2.65094e-07	1.39733	2.77421e-07	9.62341	9.86886	9.64513	9.69633	9.54358	9.80376	11.0599	11.094	11.1755	11.0559	11.1167	11.0853
OS.14153.1.S1_AT	24	LOC_Os08g44840	transferase family protein, putative, expressed	osa:4346335	1e-121	AT5G23940	AT5G23940.1	Encodes PERMEABLE LEAVES3 (PEL3), a putative acyl-transferase. Mutation in this locus results in altered trichome phenotype (trcichomes become tangled during leaf expansion). Additional phenotype includes altered cuticle layer.	ath:AT5G23940					1.02929	2.86249e-06	1.47395	1.34168e-07	8.9591	8.71746	8.70627	9.17294	9.34648	9.26409	10.3016	10.2359	10.2671	10.3844	10.253	10.234
OS.14155.1.S1_AT	15	LOC_Os07g06090	expressed protein	osa:4342430	9e-54	AEE34894	AT1G69210.2	Uncharacterised protein family UPF0090	ath:AT1G69210					1.31619	0.000255534	1.05386	0.00119459	7.01834	7.49411	7.24168	7.32902	6.58712	7.32606	8.05363	8.47532	8.38676	8.34066	8.5743	8.27582
OS.14164.1.S1_AT	7	LOC_Os12g15222	expressed protein	osa:4351897										1.4348	8.7774e-06			8.2656	8.28362	7.89531	7.65474	7.15218	7.20718	8.72677	8.88892	8.92691	8.69819	8.78081	8.83949
OS.14184.1.S1_AT	15	LOC_Os06g11410	cyclin, putative, expressed	osa:4340499	3e-35	AT5G65420	AT5G65420.3	Encodes a D-type cyclin CYCD4;1 that physically interacts with CDC2A and is expressed during vascular tissue development, embryogenesis, and formation of lateral root primordia. Its expression is upregulated early during germination.Involved in stomatal cell lineage proliferation in the hypocotyl.	ath:AT5G65420					1.23802	3.0726e-06	1.23177	3.2049e-06	10.266	10.4496	10.1789	10.3228	9.95275	10.2163	11.5706	11.5286	11.4906	11.4971	11.2927	11.416
OS.14185.2.S1_A_AT	10	LOC_Os02g11740	plastidic ATP/ADP-transporter, putative, expressed	osa:4328685	0	AT1G80300	AT1G80300.1	nucleotide transporter 1	ath:AT1G80300					-1.10024	5.67172e-07	-1.06283	7.61718e-07	13.5276	13.4257	13.4898	13.3387	13.573	13.4982	12.3632	12.462	12.4294	12.394	12.3288	12.3864
OS.14187.1.S1_AT	10	LOC_Os06g29220	erythronate-4-phosphate dehydrogenase domain containing protein, expressed	osa:4341070	1e-166	AT5G14780	AT5G14780.1	Encodes a NAD-dependent formate dehydrogenase.	ath:AT5G14780					-1.81048	1.2399e-06	-1.7173	1.93568e-06	10.0934	10.1177	10.2092	9.79423	9.9784	9.64837	8.67752	8.14714	8.4438	8.03399	7.78628	8.16928
OS.14188.1.S1_AT	15	LOC_Os05g30860	expressed protein	osa:4338591										3.86196	0.001656	2.51166	0.0182008	4.4924	4.71018	0.924697	2.33307	3.1257	1.84086	5.72039	5.62772	6.31415	6.43573	6.15493	6.29485
OS.14191.1.S1_AT	10	LOC_Os08g04310	plastocyanin-like domain containing protein, putative, expressed	osa:4344623	7e-28	AT2G32300	AT2G32300.1	Encodes a uclacyanin, a protein precursor that is closely related to precursors of stellacyanins and a blue copper protein from pea pods.	ath:AT2G32300					-1.48853	1.71005e-06	-1.74893	4.34676e-07	8.97629	9.28321	9.09339	9.37119	8.96575	9.0148	7.47889	7.38387	7.24332	7.71772	7.57061	7.59781
OS.14198.1.S1_AT	15	LOC_Os01g61760	myosin heavy chain-related, putative, expressed	osa:4327411	2e-63	AT2G37080	AT2G37080.1	ROP interactive partner 3	ath:AT2G37080					1.05642	7.9275e-06			9.08925	9.44333	9.41076	9.17184	9.0853	9.29866	9.84675	9.72927	9.71751	10.1671	10.2899	10.2681
OS.14200.1.S1_AT	15	LOC_Os10g24070	expressed protein	osa:4348507	0	AED98265	AT5G66810.1	hypothetical protein	ath:AT5G66810					1.60609	1.69384e-06	1.30933	9.22459e-06	8.37092	8.92118	8.45374	8.43402	8.25405	8.27574	9.96877	9.78031	9.92475	9.92675	10.0046	9.85073
OS.14205.1.S1_AT	10	LOC_Os05g41620	expressed protein	osa:4339202	8e-21	11281136	AT5G04000.2	hypothetical protein	ath:AT5G04000					-1.37318	8.11363e-07	-1.25859	1.69619e-06	12.2614	12.1555	12.1463	12.0948	12.1653	12.2065	10.9249	10.8965	10.966	10.8045	10.5512	10.9914
OS.14210.1.S1_AT	15	none												1.13994	0.000425189			8.47794	8.80573	8.66326	8.60138	8.32352	8.11121	9.37489	8.94119	8.97338	9.12295	9.51672	9.81627
OS.1423.1.S1_AT	15	LOC_Os01g32130	expressed protein	osa:4324038	2e-12	186492067	AT1G60640.5	hypothetical protein	ath:AT1G60640					1.31106	2.6473e-07	1.14713	8.30409e-07	10.0252	10.159	9.97132	9.93408	9.68418	9.8351	11.1637	11.2382	11.1951	11.0623	11.1911	11.1331
OS.14269.1.S1_X_AT	15	LOC_Os04g53502	expressed protein	osa:4337070										1.19972	9.28537e-06			8.01814	8.35809	7.9557	7.75804	7.74897	7.96963	8.89536	9.01817	9.20023	8.99948	9.09908	8.97723
OS.14271.1.S1_AT	10	LOC_Os07g43810	RNA recognition motif containing protein, putative, expressed	osa:4344001	2e-70	A84790	AT2G37220.1	Encodes a chloroplast RNA binding protein. A substrate of the type III effector HopU1 (mono-ADP-ribosyltransferase). Protein is tyrosine-phosphorylated and its phosphorylation state is modulated in response to ABA in Arabidopsis thaliana seeds.	ath:AT2G37220					-1.30116	1.32874e-07			11.4616	11.4112	11.4053	11.5666	11.4257	11.4833	10.5296	10.5025	10.6223	10.0963	10.174	10.3019
OS.14274.1.S1_AT	10	LOC_Os05g28500	ubiquitin family protein, putative, expressed	osa:4338507	1e-125	AEC08344	AT2G30100.1	pentatricopeptide (PPR) repeat-containing protein	ath:AT2G30100					-1.00592	7.76801e-06			9.40361	9.47621	9.59436	9.48864	9.69107	9.50546	8.49309	8.71886	8.63165	8.68181	8.43322	8.55238
OS.14278.1.S1_A_AT	15	none												2.13315	6.46401e-09	1.76122	3.48139e-08	9.56481	9.71454	9.43346	9.093	9.10333	8.97413	11.4405	11.2832	11.2728	11.1773	11.2673	11.1253
OS.14283.1.A1_AT	15	none												2.35268	1.51395e-07	2.08455	4.29281e-07	7.08433	7.55393	7.18412	6.71002	7.15159	7.07403	9.30439	9.40804	9.36362	9.19696	9.50863	9.28809
OS.14285.1.S1_AT	10	none												-2.48391	0.00134304	-3.47756	0.000125335	6.03108	5.96416	6.71408	5.93562	6.88118	5.72032	2.44783	2.62916	3.19965	3.91905	4.68376	2.48258
OS.14285.2.S1_AT	10	none												-2.59408	1.44649e-09	-1.93595	1.91583e-08	10.6615	10.5344	10.5364	10.917	11.0697	10.9719	8.58388	8.56992	8.7707	8.2354	8.49276	8.44825
OS.14296.1.S1_AT	10	LOC_Os09g38759	dihydroneopterin aldolase, putative, expressed	osa:4347851	1e-39	AT3G11750	AT3G11750.1	Encodes an enzyme that can act as a aldolase or an epimerase for 7,8-dihydroneopterin and 7,8-dihydromonapterin in vitro. It is likely to act in tetrahydrofolate biosynthesis in vivo.	ath:AT3G11750					-1.10449	9.97173e-07	-1.23934	3.73128e-07	11.158	10.9926	11.0123	10.8906	10.846	10.8132	9.80178	9.841	9.80214	9.84681	9.59065	9.79886
OS.14313.1.S1_S_AT	15	LOC_Os01g61620	protein kinase family protein, putative, expressed	osa:4327402	2e-153	AAD25928	AT2G40120.1	Protein kinase superfamily protein	ath:AT2G40120					1.66106	1.35954e-06	1.25087	1.42137e-05	8.56173	8.82508	8.86155	9.06957	8.57928	8.81817	10.1759	9.85389	9.97124	10.5229	10.4943	10.433
OS.14313.2.S1_S_AT	15	LOC_Os01g61620	protein kinase family protein, putative, expressed	osa:4327402	2e-153	AAD25928	AT2G40120.1	Protein kinase superfamily protein	ath:AT2G40120					2.14045	7.40801e-09	1.27908	6.51868e-07	10.2893	10.5231	10.3802	10.1501	10.1398	9.99294	11.7869	11.5493	11.6937	12.3044	12.2451	12.1546
OS.14313.2.S1_X_AT	15	LOC_Os01g61620	protein kinase family protein, putative, expressed	osa:4327402	2e-153	AAD25928	AT2G40120.1	Protein kinase superfamily protein	ath:AT2G40120					2.08808	1.14217e-08	1.22639	1.14642e-06	8.45997	8.57096	8.38805	8.30352	8.00479	8.03195	9.68952	9.65958	9.74906	10.2346	10.1034	10.2665
OS.14322.2.S1_AT	7	LOC_Os01g64720	expressed protein	osa:4325077						-2.32582	0.00206795			1.91685	0.00648649			3.98468	3.19167	4.94435	1.45734	1.07971	2.60619	3.01512	3.5612	2.73974	2.92118	3.89865	4.07395
OS.1433.4.A1_AT	18	LOC_Os02g40330	retrotransposon protein, putative, Ty3-gypsy subclass, expressed	osa:9272353						1.31318	0.00721561			-1.43632	0.00435563			6.13873	4.47291	5.5207	6.68601	6.58912	6.79676	5.6209	5.5689	5.25583	4.83207	5.24451	5.68635
OS.14348.1.S1_AT	15	LOC_Os08g16914	expressed protein	osa:9270173										1.50533	4.33982e-05	1.21107	0.000225691	7.18994	7.3034	6.98015	6.94003	6.36669	6.48387	8.09211	8.68391	8.3307	7.88494	8.30048	8.12117
OS.14348.1.S1_X_AT	15	LOC_Os08g16914	expressed protein	osa:9270173										1.43431	5.4317e-06			8.27688	8.6065	8.23291	7.92938	7.58866	7.56892	9.28121	9.25465	9.38082	9.12788	8.94643	9.31557
OS.14356.1.S1_AT	15	LOC_Os09g35690	zinc RING finger protein, putative, expressed	osa:4347629	6e-31	AT3G63530	AT3G63530.2	Encodes a novel E3 ubiquitin ligase that acts as a central negative regulator of Arabidopsis floral organ size. Organ size is limited by restricting the period of proliferative growth, rather than the rate of growth and appears to act in a novel pathway, independent of ANT and JAG. Both mRNA and protein are expressed in all actively growing regions of the plant and the vasculature and the protein…	ath:AT3G63530					1.46809	2.84546e-05			7.54714	7.52773	6.95226	7.30286	7.0089	6.71957	7.96681	7.85822	7.89826	8.57422	8.45141	8.40997
OS.14360.1.S1_X_AT	10	LOC_Os07g09140	expressed protein	osa:4342612	1e-39	18414136	AT4G14100.1	transferases, transferring glycosyl groups	ath:AT4G14100					-1.55464	1.12672e-06	-1.56098	1.08852e-06	11.5965	11.82	11.6193	11.4938	11.8344	11.5816	10.1717	10.1699	10.0112	10.1261	9.87206	10.2478
OS.14366.1.S1_AT	10	none												-1.18203	2.02408e-07	-1.17804	2.08397e-07	13.9958	13.9787	14.1209	14.1387	14.1519	14.1698	12.9031	12.8184	12.8396	12.8745	13.0462	12.9936
OS.14368.1.S1_AT	15	LOC_Os08g29370	peptidyl-prolyl cis-trans isomerase, chloroplast precursor, putative, expressed	osa:4345443	0	AT3G01480	AT3G01480.2	Encodes a chloroplast cyclophilin functioning in the assembly and maintenance of photosystem II (PSII) supercomplexes.	ath:AT3G01480					1.07321	2.49546e-05	1.40937	2.69272e-06	8.60205	9.12415	8.65823	8.78299	8.82233	8.71277	10.2061	10.2587	10.1477	9.91388	9.84706	9.77679
OS.14369.2.S1_AT	8	LOC_Os08g29170	dehydrogenase, putative, expressed	osa:4345439	5e-142	AEE30427	AT1G23740.1	Oxidoreductase, zinc-binding dehydrogenase family protein	ath:AT1G23740	-1.19533	0.0278892			1.55043	0.0079263	1.18254	0.0292003	5.36235	5.71653	5.45038	3.57271	3.87235	5.4982	6.76893	6.89329	6.41467	6.29169	5.39254	5.9103
OS.1437.1.S1_AT	10	LOC_Os01g06580	fasciclin domain containing protein, expressed	osa:4324060	2e-58	AT5G03170	AT5G03170.1	FASCICLIN-like arabinogalactan-protein 11	ath:AT5G03170					-1.04952	0.0229556			6.92577	7.13033	6.34165	6.84266	7.27949	6.56599	6.36846	5.4835	6.29037	6.04564	5.12063	6.37331
OS.14380.1.S1_AT	10	LOC_Os02g44300	MSP domain containing protein, expressed	osa:4330225	8e-12	AEE81833	AT4G00170.1	Plant VAMP (vesicle-associated membrane protein) family protein	ath:AT4G00170					-1.50969	0.000484555			7.18155	6.19817	6.93254	7.13599	7.34696	7.33662	6.075	6.36541	5.46547	5.94496	5.65098	5.69457
OS.14380.1.S1_S_AT	10	LOC_Os02g44300	MSP domain containing protein, expressed	osa:4330225	8e-12	AEE81833	AT4G00170.1	Plant VAMP (vesicle-associated membrane protein) family protein	ath:AT4G00170					-1.86133	9.98647e-08	-1.11096	7.91408e-06	8.8821	9.07887	8.99942	9.4461	9.20897	9.16811	7.86814	7.85367	7.9057	7.52273	7.52177	7.19468
OS.14381.1.S1_A_AT	10	LOC_Os03g28300	protein kinase domain containing protein, expressed	osa:4333060	3e-18	AAD30219	AT1G79570.1	Protein kinase superfamily protein with octicosapeptide/Phox/Bem1p domain	ath:AT1G79570					-2.65363	0.00508327	-2.87226	0.00319625	2.53006	1.88984	4.19689	2.3916	4.50516	1.85931	0	0	0	0.606955	0	0.188227
OS.14390.1.S1_AT	15	LOC_Os06g11380	geminivirus Rep-interacting motor protein, putative, expressed	osa:4340497	0	AT5G10470	AT5G10470.2	Kinesin that binds cyclin-dependent kinase CDKA;1 as homodimer or as heterodimer with KCA2. Demarcates the division site in plant cells.	ath:AT5G10470					1.45611	1.0746e-06	1.28462	3.08196e-06	9.91722	10.174	9.81083	10.0695	9.76176	10.0223	11.2833	11.2751	11.1974	11.5266	11.342	11.3534
OS.1440.1.S1_AT	10	LOC_Os01g06600	glutaryl-CoA dehydrogenase, mitochondrial precursor, putative, expressed	osa:4324062	0	AT3G51840	AT3G51840.1	Encodes a short-chain acyl-CoA oxidase, which catalyzes the first step of peroxisomal fatty acid beta-oxidation during early, post-germinative growth in oilseed species. Null mutants virtually lack short-chain acyl-CoA and are resistant to 2,4-dichlorophenoxybutyric acid, which is converted to the herbicide and auxin analogue 2,4-dichlorophenoxyacetic acid by beta-oxidation. Despite the almost co…	ath:AT3G51840					-1.47543	5.63407e-08	-1.69117	1.70609e-08	12.7825	12.7885	12.7586	12.5236	12.2699	12.3517	11.0291	11.1437	11.0833	10.8439	10.9576	10.9174
OS.1440.2.S1_X_AT	10	LOC_Os01g06600	glutaryl-CoA dehydrogenase, mitochondrial precursor, putative, expressed	osa:4324062	0	AT3G51840	AT3G51840.1	Encodes a short-chain acyl-CoA oxidase, which catalyzes the first step of peroxisomal fatty acid beta-oxidation during early, post-germinative growth in oilseed species. Null mutants virtually lack short-chain acyl-CoA and are resistant to 2,4-dichlorophenoxybutyric acid, which is converted to the herbicide and auxin analogue 2,4-dichlorophenoxyacetic acid by beta-oxidation. Despite the almost co…	ath:AT3G51840					-1.56935	2.09052e-08	-1.78855	6.61634e-09	12.6543	12.7681	12.758	12.3667	12.2857	12.3075	10.8858	11.0451	10.8839	10.7717	10.7997	10.6804
OS.14404.1.S1_AT	10	LOC_Os02g38820	expressed protein	osa:4329888	8e-65	AEE34683	AT1G67700.3	hypothetical protein	ath:AT1G67700					-1.32079	2.99237e-07	-1.43912	1.42693e-07	11.269	11.2133	11.3711	10.9749	11.2073	10.9994	9.84236	9.90933	9.78427	9.65575	9.74203	9.82143
OS.14415.1.S1_A_AT	15	LOC_Os03g49380	lipoxygenase, putative, expressed	osa:4333823	1e-154	AT1G55020	AT1G55020.1	lipoxygenase, a defense gene conferring resistance Xanthomonas campestris	ath:AT1G55020					1.34279	1.80127e-08	1.38232	1.39589e-08	11.5947	11.6018	11.5661	11.6863	11.6784	11.6533	12.9597	12.9325	13.0174	13.0218	13.0439	12.9808
OS.14423.1.S1_AT	15	LOC_Os06g11400	expressed protein	osa:4340498	5e-24	107738205	AT4G38100.1	hypothetical protein	ath:AT4G38100					1.08146	0.00012374	1.37639	1.89419e-05	6.38139	6.92809	6.70994	6.62636	6.98424	6.67371	7.94703	8.18185	8.01971	8.00971	7.86412	7.65486
OS.14427.1.S2_AT	15	LOC_Os01g57420	diacylglycerol kinase, putative, expressed	osa:4327055	2e-155	AT2G20900	AT2G20900.4	diacylglycerol kinase 5	ath:AT2G20900					3.01514	0.00422002	1.95733	0.0357478	4.7975	1.63124	2.85635	1.87934	3.35182	3.49477	5.46958	5.52609	4.1614	6.45072	5.42022	5.9004
OS.1443.1.S1_A_AT	10	LOC_Os01g06640	basic helix-loop-helix, putative, expressed	osa:4324065	2e-17	124300966	AT2G40200.1	basic helix-loop-helix (bHLH) DNA-binding superfamily protein	ath:AT2G40200					-2.97059	1.03778e-08	-2.68556	2.51766e-08	11.0012	11.1293	10.9379	10.667	10.7338	10.6211	8.28323	8.35626	8.37219	7.96674	7.33936	7.80398
OS.14441.1.S1_AT	9	LOC_Os08g36140	expressed protein	osa:4345779	8e-46	AT2G34860	AT2G34860.2	DnaJ/Hsp40 cysteine-rich domain superfamily protein	ath:AT2G34860					-1.78994	0.00449597	-2.34889	0.000811826	4.77148	5.38796	5.12544	5.48282	5.53876	5.48489	3.55652	3.08549	1.5962	3.06606	3.83696	4.23363
OS.1445.1.S1_AT	10	LOC_Os01g06660	thiamine pyrophosphate enzyme, C-terminal TPP binding domain containing protein, expressed	osa:4324066	0	15234062	AT4G33070.1	Thiamine pyrophosphate dependent pyruvate decarboxylase family protein	ath:AT4G33070					-1.58487	2.17032e-06	-1.6658	1.42744e-06	9.75934	9.67895	9.82872	9.25702	9.83859	9.5271	7.98136	8.19408	8.09417	8.03429	8.02581	7.80799
OS.14456.1.S1_AT	15	LOC_Os01g54020	tRNA synthetase, putative, expressed	osa:4326551	2e-147	AT2G25840	AT2G25840.3	Nucleotidylyl transferase superfamily protein	ath:AT2G25840					1.829	1.79678e-05	1.37037	0.000168025	7.90817	8.1327	7.63288	8.03209	7.24842	7.15559	9.27884	9.22996	9.27606	9.35072	9.2122	9.36017
OS.14464.1.S1_AT	7	none								-2.25933	0.00775413			2.04923	0.0128736			3.66098	1.8428	4.24059	0.361859	1.94696	0.657568	2.39841	2.40935	1.93734	3.54996	2.16401	3.40011
OS.14483.1.S1_X_AT	15	LOC_Os01g07170	HORMA domain containing protein, putative, expressed	osa:4327138	1e-14	AT1G67370	AT1G67370.1	meiotic asynaptic mutant 1 (ASY1). ASY1 protein is initially distributed as numerous foci throughout the chromatin. During early G2, the foci are juxtaposed to the nascent chromosome axes to form a continuous axis associated signal.	ath:AT1G67370					1.80688	1.99692e-06	1.53594	7.69019e-06	7.95474	8.36575	8.04505	8.05412	7.41247	7.7407	9.66801	9.72423	9.58112	9.46617	9.57595	9.58581
OS.14486.1.S1_AT	15	LOC_Os04g52020	PHD-finger domain containing protein, putative, expressed	osa:4336941	0	AT1G79350	AT1G79350.1	RING/FYVE/PHD zinc finger superfamily protein	ath:AT1G79350					1.20796	5.7139e-07			9.59691	9.58385	9.64236	9.37205	9.40151	9.18197	10.6567	10.435	10.4669	10.5357	10.5681	10.4756
OS.14494.1.S1_AT	15	LOC_Os08g23140	expressed protein	osa:4345256	2e-23	AEE31601	AT1G33500.1	hypothetical protein	ath:AT1G33500					1.3095	1.59224e-05			8.47308	8.78143	8.93996	8.57113	8.06002	8.26362	9.69856	9.63662	9.64726	9.72536	9.56451	9.53339
OS.14508.1.S1_AT	15	LOC_Os03g60730	transposon protein, putative, unclassified, expressed	osa:4334607	8e-73	110743590	AT3G42170.1	transposase-like gene with conserved domains from the family of hAT transposases that includes hobo from Drosophila melanogaster, Activator (Ac) from maize, and Tam3 from snapdragon but lacks several amino acids known to be essential for Ac transposition5. The DAYSLEEPER gene lacks 8 bp duplications and TIRs (a common feature of transcriptionally silent hAT transposases), however, DAYSLEEPER expr…	ath:AT3G42170					1.87176	4.50356e-06	1.64909	1.27118e-05	6.40855	6.78864	6.43211	6.25445	5.86743	6.49166	8.07337	8.49861	8.00459	8.11229	8.04804	8.06848
OS.14508.2.S1_X_AT	7	LOC_Os03g60730	transposon protein, putative, unclassified, expressed	osa:4334607	8e-73	110743590	AT3G42170.1	transposase-like gene with conserved domains from the family of hAT transposases that includes hobo from Drosophila melanogaster, Activator (Ac) from maize, and Tam3 from snapdragon but lacks several amino acids known to be essential for Ac transposition5. The DAYSLEEPER gene lacks 8 bp duplications and TIRs (a common feature of transcriptionally silent hAT transposases), however, DAYSLEEPER expr…	ath:AT3G42170					1.07626	0.00856501			5.75594	5.99154	6.18673	5.85171	4.83376	5.29866	6.90439	5.81291	6.01503	6.25033	6.42036	6.54222
OS.14532.1.S1_AT	10	Os12g0113600	Os12g0113600	osa:4351308										-3.54477	0.00282452	-2.2416	0.0301643	5.89279	5.73013	6.39628	7.27413	7.46356	7.75204	2.30247	4.53699	4.45494	3.91002	5.7915	2.1539
OS.14533.1.S1_A_AT	8	none												1.2555	6.37504e-06			9.93035	10.1194	9.70502	9.43365	9.21617	9.02712	10.5829	10.7029	10.6156	10.4554	10.5308	10.4572
OS.14537.1.S1_AT	10	LOC_Os09g29390	plastocyanin-like domain containing protein, putative, expressed	osa:4347327	2e-26	AT2G32300	AT2G32300.1	Encodes a uclacyanin, a protein precursor that is closely related to precursors of stellacyanins and a blue copper protein from pea pods.	ath:AT2G32300					-1.67171	0.0476691			5.9062	6.34263	5.33396	6.46243	6.075	5.38838	4.70005	5.7874	4.35465	2.51402	4.99106	5.40562
OS.14539.1.S1_AT	10	LOC_Os07g01600	dirigent, putative, expressed	osa:4342199	5e-22	AED94819	AT5G42510.1	Disease resistance-responsive (dirigent-like protein) family protein	ath:AT5G42510					-1.36093	7.79014e-08	-1.58964	2.00397e-08	12.2414	12.1977	12.2524	11.8561	12.0117	11.8037	10.5557	10.7011	10.6658	10.5091	10.5593	10.5203
OS.14564.1.S1_AT	10	LOC_Os01g10950	peptide-N4-asparagine amidase A, putative, expressed	osa:4327098	4e-132	15232438	AT3G14920.1	Peptide-N4-(N-acetyl-beta-glucosaminyl)asparagine amidase A protein	ath:AT3G14920					-1.78149	6.51133e-07	-1.48469	3.03108e-06	10.9863	10.7748	10.7892	10.3667	10.7655	10.5669	9.26862	9.50108	9.32656	8.55613	8.84366	8.95483
OS.14565.1.S1_AT	15	LOC_Os07g12250	ribosomal protein L24, putative, expressed	osa:4342748	5e-62	AT2G36620	AT2G36620.1	RPL24A encodes ribosomal protein L24, homolog of cytosolic RPL24, found in archaea and higher eukaryotes. Arabidopsis has two RPL24 homologs, RPL24A (AT2G36620) and RPL24B (AT3G53020).	ath:AT2G36620					1.08514	1.80036e-07	1.22293	6.37911e-08	11.8503	11.8934	11.8814	12.0244	11.9048	11.8789	13.1099	13.0758	13.1083	12.9962	13.031	13.0362
OS.14570.1.S1_AT	15	LOC_Os05g46200	beta-galactosidase 8 precursor, putative, expressed	osa:4339457	0	AT1G72990	AT1G72990.2	beta-galactosidase 17	ath:AT1G72990					1.13091	1.00192e-05			9.6976	9.93895	9.58798	9.42132	9.36175	9.68734	10.6967	10.6059	10.5679	10.5954	10.7411	10.5266
OS.14572.1.S1_AT	15	LOC_Os02g52470	ATP-binding domain-containing protein, putative, expressed	osa:4330815	2e-159	AT2G44270	AT2G44270.2	Encodes ROL5, a repressor of lrx1 mutants that develop aberrant root hairs. ROL5 is a homolog of yeast Ncs6p that affects TOR signaling. The target of rapamycin (TOR) pathway is a major regulator of cell growth in eukaryotes, and inhibition of this pathway by rapamycin reduces cell growth. ROL5 might function as a mitochondrial component of the TOR pathway that influences the plant's response to …	ath:AT2G44270					1.28003	3.15392e-06	1.14933	7.68216e-06	8.1502	8.3732	8.04817	8.12033	7.91887	7.76188	9.23731	9.39987	9.38237	9.1499	9.31029	9.18098
OS.14585.1.S1_S_AT	15	Os03g0772300	Os03g0772300	osa:4334263										1.73156	3.24164e-05	1.17041	0.000598808	7.95575	8.56599	7.74933	7.50242	7.11945	7.43569	9.30392	9.37249	9.10588	9.38917	8.99592	8.86714
OS.14592.1.S1_AT	15	LOC_Os06g39260	solute carrier family 35 member B1, putative, expressed	osa:4341421	3e-141	AT1G14360	AT1G14360.1	UDP-galactose transporter 3	ath:AT1G14360					1.61841	7.5505e-08	1.72387	4.3544e-08	8.55315	8.86826	8.58501	8.86189	8.76645	8.76201	10.4281	10.3875	10.3625	10.4901	10.347	10.4085
OS.14598.1.S1_AT	15	LOC_Os12g06980	SAP domain containing protein, expressed	osa:4351603										1.31737	2.31574e-05			8.24259	8.50309	8.16749	8.34422	7.66343	7.99192	9.12939	9.0898	9.18613	9.31307	9.37815	9.26045
OS.146.1.S1_AT	10	LOC_Os07g30970	nucleoside diphosphate kinase, putative, expressed	osa:4343275	1e-45	AT4G09320	AT4G09320.1	nucleoside diphosphate kinase type 1 (NDPK1) gene, complete	ath:AT4G09320					-1.25231	3.17624e-07	-1.10065	9.56838e-07	11.899	11.7419	11.8433	11.6657	11.9029	11.7302	10.7194	10.7044	10.7584	10.591	10.4422	10.5088
OS.14614.1.A1_AT	15	LOC_Os03g01580	expressed protein	osa:4331320	5e-16	AAC28549	AT2G45900.1	Phosphatidylinositol N-acetyglucosaminlytransferase subunit P-related	ath:AT2G45900					1.14534	1.33261e-05	1.12816	1.50569e-05	8.53671	8.98483	8.76798	8.68846	8.65482	8.3926	9.89784	9.87668	9.89948	9.79503	9.78517	9.59172
OS.14624.1.S1_A_AT	15	LOC_Os01g61780	vacuolar ATP synthase 98 kDa subunit, putative, expressed	osa:4327412	0	AT2G28520	AT2G28520.1	Vacuolar proton ATPase subunit VHA-a isoform 1. Localized in the trans-Golgi network.	ath:AT2G28520					1.51865	2.20704e-07			9.66724	9.98238	9.58825	9.41334	9.32174	9.28944	10.6103	10.5718	10.5774	10.8715	10.8321	10.8768
OS.14624.1.S1_AT	15	LOC_Os01g61780	vacuolar ATP synthase 98 kDa subunit, putative, expressed	osa:4327412	0	AT2G28520	AT2G28520.1	Vacuolar proton ATPase subunit VHA-a isoform 1. Localized in the trans-Golgi network.	ath:AT2G28520					1.26335	6.3229e-06	1.04388	2.95423e-05	8.66709	8.47419	8.31059	8.5545	8.22944	8.44165	9.60785	9.47401	9.50165	9.80062	9.72953	9.48548
OS.14624.1.S1_X_AT	15	LOC_Os01g61780	vacuolar ATP synthase 98 kDa subunit, putative, expressed	osa:4327412	0	AT2G28520	AT2G28520.1	Vacuolar proton ATPase subunit VHA-a isoform 1. Localized in the trans-Golgi network.	ath:AT2G28520					1.69155	2.62544e-08			9.47082	9.68048	9.66937	9.26602	9.16546	9.07571	10.5278	10.629	10.6429	10.8124	10.8584	10.9111
OS.14624.2.S1_X_AT	15	LOC_Os01g61780	vacuolar ATP synthase 98 kDa subunit, putative, expressed	osa:4327412	0	AT2G28520	AT2G28520.1	Vacuolar proton ATPase subunit VHA-a isoform 1. Localized in the trans-Golgi network.	ath:AT2G28520					1.18391	4.78209e-07			9.5085	9.66742	9.53981	9.3664	9.10634	9.24905	10.3023	10.2875	10.248	10.4314	10.3781	10.464
OS.14637.1.S1_AT	15	LOC_Os05g25600	transposon protein, putative, unclassified, expressed	osa:4338408	8e-50	AAF79521	AT1G48120.1	hydrolases;protein serine/threonine phosphatases	ath:AT1G48120					1.23336	3.90187e-06			9.00416	9.20127	9.15566	8.57816	8.31243	8.74497	9.58099	9.55363	9.73693	9.85726	9.74216	9.73622
OS.14640.1.S1_AT	10	LOC_Os11g37130	mttA/Hcf106 family protein, putative, expressed	osa:4350785	2e-37	AT5G52440	AT5G52440.1	HCF106; nuclear gene for chloroplast. Thylakoid membrane delta pH translocation pathway component protein; related to Escherichia coli TatA and TatB	ath:AT5G52440					-1.23489	6.83392e-06	-1.22366	7.36585e-06	11.8709	11.8911	11.8072	11.5313	11.951	11.7385	10.4412	10.7134	10.7436	10.6066	10.5369	10.3725
OS.14644.2.S1_X_AT	19	LOC_Os01g74010	cyclase/dehydrase family protein, expressed		6e-50	110743083	AT4G01650.2	Polyketide cyclase / dehydrase and lipid transport protein	ath:AT4G01650					-1.3241	0.0399316			4.01094	5.41072	5.01882	5.72666	5.97273	6.19419	5.59553	5.26417	5.56322	3.31493	5.60851	4.99785
OS.14649.1.S1_AT	10	LOC_Os07g09870	OsFBA2 - F-box and FBA domain containing protein, expressed	osa:4342652										-1.15882	6.83349e-07	-1.22119	4.36604e-07	13.8507	13.9374	13.9849	13.868	13.8317	13.9023	12.6242	12.6945	12.7907	12.6448	12.8554	12.6253
OS.1465.1.S1_AT	10	LOC_Os01g09430	expressed protein	osa:4326774	3e-134	1Y0Z_A	AT3G21360.1	2-oxoglutarate (2OG) and Fe(II)-dependent oxygenase superfamily protein	ath:AT3G21360					-2.32787	4.37564e-10	-1.57199	1.41374e-08	11.5591	11.4957	11.4779	11.7499	11.6095	11.6251	9.97973	9.94591	9.89116	9.25996	9.35458	9.38639
OS.14656.1.S1_AT	10	LOC_Os10g11260	ubiquitin-conjugating enzyme, putative, expressed	osa:4348232	2e-54	AT4G36800	AT4G36800.2	RUB1 conjugating enzyme that conjugates CUL1 and is involved in auxin response and embryogenesis. RCE1 protein physically interacts with RBX1, which may be the E3 for CUL1.	ath:AT4G36800					-3.43624	0.0162372			5.40977	4.14542	1.67143	4.82754	4.7631	2.01457	3.65132	1.56986	0.406523	0.197226	0.128645	0.970627
OS.14665.1.S1_AT	15	LOC_Os03g45730	DNA-binding protein-like, putative, expressed	osa:4333626	2e-57	145334759	AT5G47430.3	DWNN domain, a CCHC-type zinc finger	ath:AT5G47430					1.42375	8.4629e-06	1.01781	0.000119169	8.46905	8.85962	8.55986	8.83616	8.4527	8.4811	9.59611	9.54015	9.80568	9.8247	10.1571	10.0594
OS.14671.1.S1_AT	15	LOC_Os07g01490	kinesin motor domain containing protein, putative, expressed	osa:4342193	9e-99	AT4G05190	AT4G05190.1	ATK5 encodes a kinesin protein involved in microtubule spindle morphogenesis. It acts as a minus-end directed motor as well as a plus-end tracking protein (+TIP). Localizes to mitotic spindle midzones and regions rich in growing plus-ends within phragmoplasts.	ath:AT4G05190					1.7341	3.66483e-08	1.47854	1.46798e-07	10.3877	10.4663	10.4119	10.5354	10.1666	10.2827	11.8841	11.9096	11.9079	12.0749	12.0478	12.0643
OS.14686.1.S1_AT	9	LOC_Os04g50120	zinc-binding protein, putative, expressed	osa:4336825	6e-78	AEE31518	AT1G32700.2	PLATZ transcription factor family protein	ath:AT1G32700					-1.09041	4.64118e-06	-1.52063	2.7866e-07	13.1312	13.2268	13.2986	13.0399	13.2272	13.3891	11.6659	11.696	11.7328	12.2468	12.005	12.1333
OS.14697.1.S1_AT	10	LOC_Os03g07290	structural constituent of ribosome, putative, expressed	osa:4331759	8e-26	AEE30726	AT1G26740.1	Ribosomal L32p protein family	ath:AT1G26740					-1.41925	4.02547e-08	-1.23864	1.31637e-07	12.2539	12.026	12.1306	12.2621	12.3057	12.2942	10.8863	10.9403	10.868	10.8937	10.8398	10.8708
OS.14699.1.S1_AT	15	LOC_Os04g57140	kinesin motor domain containing protein, putative, expressed	osa:4337322	0	AT5G65930	AT5G65930.3	encodes a novel member of the kinesin superfamily of motor proteins. recessive mutations have reduced number of trichome branches.	ath:AT5G65930					1.50566	1.11989e-06			10.5882	10.9396	10.6221	10.5365	10.1661	10.1849	11.6675	11.7013	11.6599	11.752	11.8468	11.8057
OS.14708.2.S1_AT	19	LOC_Os07g33310	MATE efflux family protein, putative, expressed	osa:4343383	1e-173	11994404	AT3G21690.1	MATE efflux family protein	ath:AT3G21690	2.39848	0.00764429	-2.28987	0.00977763	-2.13076	0.0140817	2.55759	0.00535634	0.903955	1.71512	3.54619	4.64489	4.44295	4.27287	4.48513	5.12488	4.22803	2.76666	3.12902	1.07275
OS.14711.1.S1_AT	10	LOC_Os02g08100	AMP-binding domain containing protein, expressed	osa:4328485	0	AT3G21240	AT3G21240.1	encodes an isoform of 4-coumarate:CoA ligase (4CL), which is involved in the last step of the general phenylpropanoid pathway. The catalytic efficiency was in the following (descending) order: p-coumaric acid, caffeic acid, ferulic acid, 5-OH-ferulic acid and cinnamic acid. At4CL2 was unable to use sinapic acid as substrate.	ath:AT3G21240					-1.18917	0.0100433			7.14208	7.60765	7.68142	8.12966	7.43963	7.23768	7.33912	5.95658	7.07078	6.22442	6.44895	6.5661
OS.14731.1.S1_AT	15	none												1.80271	3.56822e-07	1.25379	7.56438e-06	10.5343	10.9544	10.7818	10.3212	10.1666	10.4775	11.927	12.0452	12.0597	12.1863	12.2279	11.9593
OS.14735.1.S1_AT	15	LOC_Os07g16960	glycosyl transferase, group 1 domain containing protein, expressed	osa:9268920	0	AT3G45100	AT3G45100.2	encodes Arabidopsis homolog of a conserved protein involved in the first step of the GPI biosynthetic pathway.	ath:AT3G45100					1.13006	9.41727e-06			8.08421	7.97731	8.03234	7.68086	7.26928	7.68127	8.67513	8.76617	8.77762	8.8081	8.63483	8.57865
OS.14747.1.S1_AT	15	LOC_Os06g46890	zinc finger C-x8-C-x5-C-x3-H type family protein, expressed	osa:4341865	2e-13	AEE76554	AT3G21810.1	Zinc finger C-x8-C-x5-C-x3-H type family protein	ath:AT3G21810					2.07567	8.13708e-08	1.4613	1.64967e-06	9.84519	10.3142	9.96664	9.56177	9.41659	9.62886	11.5604	11.429	11.5206	11.4941	11.7111	11.629
OS.1475.1.S1_AT	10	LOC_Os01g09540	HAD superfamily phosphatase, putative, expressed	osa:4327297	4e-45	15233504	AT4G29260.1	HAD superfamily, subfamily IIIB acid phosphatase	ath:AT4G29260					-3.09647	3.91114e-10	-2.33766	4.73458e-09	12.3133	11.9873	12.2873	12.1043	12.2901	12.1395	9.89694	9.82188	9.85603	9.09403	9.01813	9.13236
OS.14751.1.S1_AT	15	LOC_Os01g32870	heat shock protein DnaJ, putative, expressed	osa:4324035	0	AT1G68370	AT1G68370.1	DnaJ-like protein with homology to coiled coils found in cytoskeleton-interacting proteins.	ath:AT1G68370					1.14972	1.64405e-05	1.00507	4.77273e-05	7.03789	7.45026	7.21045	7.06414	7.17934	7.14467	8.16809	8.26573	8.28001	8.26818	8.06763	8.5015
OS.14762.2.S1_X_AT	10	Os11g0706100	Os11g0706100	osa:4351221										-1.06268	1.22688e-06	-1.14948	6.2965e-07	9.58921	9.74467	9.67735	9.58627	9.46841	9.56669	8.56374	8.58462	8.41443	8.41658	8.58283	8.43392
OS.14776.1.A1_AT	15	LOC_Os03g12064	expressed protein	osa:4332093										1.03583	0.00675482	1.08892	0.00510542	6.57046	6.54769	5.59442	6.06265	6.16003	5.89516	7.45107	7.17679	7.35147	7.07652	7.53458	6.61421
OS.14776.1.A2_AT	19	LOC_Os03g12064	expressed protein	osa:4332093						3.10172	0.00119138			-1.92387	0.0179201	1.75738	0.0269648	1.98331	1.41269	3.51796	5.4057	5.32413	5.4893	4.77977	3.14416	4.26215	2.73887	3.04733	4.6613
OS.14776.2.A1_AT	15	LOC_Os03g12064	expressed protein	osa:4332093										1.91838	7.50777e-07	1.45569	7.55697e-06	6.53357	7.00936	6.88386	6.14425	6.29204	5.89904	8.24045	8.13836	8.41506	8.01747	8.17482	7.89817
OS.1479.1.S1_AT	18	LOC_Os07g48980	nicotianamine synthase, putative, expressed	osa:4344361	2e-85	AT1G09240	AT1G09240.1	Encodes a nicotianamine synthase.	ath:AT1G09240	2.06156	2.85782e-08			-2.34817	9.10659e-09			8.18564	8.05116	8.0676	10.0568	10.2549	10.1774	8.15657	8.19216	8.43426	7.80429	7.97042	7.66987
OS.14793.1.S1_AT	15	LOC_Os02g49570	OsProtIV1 - Putative Protease IV homologue; Domain 2 is a SPH, expressed	osa:4330599	0	AT1G73990	AT1G73990.1	Encodes a putative protease SppA (SppA).	ath:AT1G73990					1.21827	1.35685e-06	1.04937	4.72727e-06	8.73896	8.85843	8.74719	8.6186	8.74012	8.48059	9.78688	9.85779	9.84801	9.86458	9.96898	9.66056
OS.14803.1.S1_AT	10	LOC_Os07g40710	circadian clock coupling factor-related, putative, expressed	osa:4343802	3e-108	AT5G39360	AT5G39360.1	EID1-like 2	ath:AT5G39360					-1.37985	1.9976e-08			12.693	12.6629	12.7307	12.8218	12.9155	12.8564	11.7381	11.7156	11.7524	11.5445	11.4533	11.4563
OS.14811.1.S1_AT	15	LOC_Os04g46892	WD domain, G-beta repeat domain containing protein, expressed	osa:4336620	3e-124	AAC06163	AT2G45540.2	WD-40 repeat family protein / beige-related	ath:AT2G45540					1.09288	5.34156e-06			11.0338	11.3137	11.0228	11.0546	10.7985	10.9399	11.9256	11.9398	11.9023	11.8979	12.0587	12.115
OS.14828.1.A1_S_AT	14	LOC_Os09g20390	uncharacterized glycosyl hydrolase Rv2006/MT2062, putative, expressed	osa:4346885	8e-71	219738508	AT5G10100.2	Haloacid dehalogenase-like hydrolase (HAD) superfamily protein	ath:AT5G10100			2.21625	7.13413e-09	2.48009	2.64024e-09			9.57331	9.6916	9.38917	9.38836	9.59912	9.43295	9.62165	9.77623	9.81407	11.9732	11.9495	11.938
OS.14830.1.S1_A_AT	10	LOC_Os01g63190	laccase precursor protein, putative, expressed	osa:4324802	1e-68	AT3G09220	AT3G09220.1	putative laccase, a member of laccase family of genes (17 members in Arabidopsis).	ath:AT3G09220			-1.31258	0.0220686	-3.61876	3.29832e-05	-2.2773	0.000988163	5.51162	6.04166	5.94	5.34494	6.57437	5.66062	2.50097	4.04253	4.1179	2.22207	2.66451	1.83707
OS.14831.2.S1_AT	7	LOC_Os09g04440	DNA-binding protein, putative, expressed	osa:4346450	0	AED94034	AT5G35970.1	P-loop containing nucleoside triphosphate hydrolases superfamily protein	ath:AT5G35970					1.75655	9.23542e-06			6.49866	6.93876	6.84068	6.08894	5.48732	5.76754	7.32115	7.17093	7.28771	7.72981	7.66898	7.21465
OS.14842.1.S1_AT	10	LOC_Os09g27420	formate--tetrahydrofolate ligase, putative, expressed	osa:4347204	0	AT1G50480	AT1G50480.1	10-formyltetrahydrofolate synthetase (THFS) mRNA, complete	ath:AT1G50480					-1.35811	9.78348e-08	-1.05517	8.57248e-07	11.2999	11.153	11.203	11.2011	11.2112	11.2427	10.1395	10.1937	10.1572	9.73063	9.8793	9.97075
OS.14844.1.A1_AT	15	LOC_Os03g08830	WD domain, G-beta repeat domain containing protein, expressed	osa:4331878	0	11358295	AT5G10940.2	transducin family protein / WD-40 repeat family protein	ath:AT5G10940					1.68836	2.47322e-06	1.42725	9.91191e-06	7.86999	7.78413	7.99873	7.43721	7.86244	7.2035	9.17165	9.33392	9.42903	9.20798	9.23704	9.12322
OS.14854.1.S1_AT	9	LOC_Os05g36360	U-box domain containing protein, expressed	osa:4338918	7e-43	AT3G18710	AT3G18710.1	Encodes a protein containing a U-box and an ARM domain. This protein has E3 ubiquitin ligase activity based on in vitro assays.	ath:AT3G18710					-1.03849	0.000172972	-1.54299	7.76984e-06	10.6437	10.142	10.3769	10.5565	10.3106	10.3893	8.83565	8.63026	9.06767	9.17308	9.53481	9.43308
OS.14857.1.S1_AT	15	none												1.21205	9.26905e-05			6.75827	7.38298	6.96129	6.405	6.75985	6.63699	7.83166	8.01864	8.10697	7.64456	8.02396	7.76947
OS.14861.2.S1_AT	15	none												1.82323	7.10464e-06	1.36579	7.09515e-05	7.25681	7.78544	7.36631	7.32417	6.82822	6.80506	8.86763	8.80313	8.83517	8.72622	9.09984	8.6011
OS.14861.2.S1_X_AT	15	none												1.40265	9.61182e-06	1.05464	9.15018e-05	7.59906	7.97669	7.46893	7.50624	7.31706	7.05648	8.78202	8.81508	8.61149	8.64741	8.76681	8.67351
OS.14868.1.S1_AT	15	LOC_Os12g34990	hydrolase, putative, expressed	osa:4352417	6e-31	AAF23299	AT3G09690.2	alpha/beta-Hydrolases superfamily protein	ath:AT3G09690					1.91349	6.23166e-07	1.72364	1.51217e-06	8.14479	8.71958	8.36346	8.2486	8.02578	7.95865	10.0242	10.0939	10.2806	9.99696	9.91026	10.0663
OS.14869.1.S1_AT	15	LOC_Os01g49120	MATE efflux family protein, putative, expressed	osa:4324144	3e-142	A96736	AT1G71140.1	MATE efflux family protein	ath:AT1G71140					1.25898	2.14847e-05	1.45842	6.51956e-06	6.66575	6.93949	6.39621	6.70567	7.06126	7.04339	8.05593	8.16722	8.15355	8.32259	8.19517	8.06949
OS.14877.1.S1_AT	15	LOC_Os03g10180	expressed protein	osa:4331953	3e-41	AT1G75100	AT1G75100.1	Contains a J-domain at the C-terminus which is similar to the J-domain of auxilin, a clathrin-uncoating factor in cow, yeast and worm. Arabidopsis contains 6 other proteins similar to auxilin. Expressed in leaves and stems, but not in roots. Localized in the cytoplasm. Required for the chloroplast accumulation response, but not for the avoidance response. No molecular function known.	ath:AT1G75100					1.4488	1.96479e-06	1.26505	6.07211e-06	9.59124	10.1043	9.70934	9.26439	9.46453	9.3924	11.11	11.1028	10.9872	10.8759	10.83	10.7618
OS.14885.1.S1_AT	15	LOC_Os05g43460	DUF567 domain containing protein, putative, expressed	osa:4339277	2e-38	11994353	AT3G15810.1	Protein of unknown function (DUF567)	ath:AT3G15810					1.22995	2.05695e-06			8.5723	8.59469	8.55728	7.95226	8.19059	8.08518	9.1814	9.37042	9.35212	9.50367	9.25721	9.15699
OS.14889.1.S1_AT	15	LOC_Os06g45860	molybdenum cofactor sulfurase, putative, expressed	osa:4341801	0	AT1G16540	AT1G16540.1	Encodes molybdenum cofactor sulfurase. Involved in Moco biosynthesis. Involved in the conversion of ABA-aldehyde to ABA, the last step of abscisic acid (ABA) biosynthesis. <i>sir</i> loss-of-function mutants are resistant to sirtinol, a modulator of auxin signaling.N terminal domain is similar to bacterial NifS suggesting a common mechanism for sulphur mobilization and transfer. Also involved in …	ath:AT1G16540					1.10986	1.06316e-05			8.42851	8.92904	8.69353	8.24307	8.11127	8.21741	9.13653	9.00275	9.02685	9.25686	9.36762	9.27684
OS.14894.2.S1_AT	15	Os12g0509850	Os12g0509850	osa:9271738										1.46546	0.000776473	1.30863	0.00164035	5.31602	6.55727	5.81722	6.1677	5.73609	5.65352	7.53715	7.07021	7.00905	7.2435	7.31685	7.39335
OS.14913.1.S1_AT	15	LOC_Os09g21689	expressed protein	osa:4346944										1.76295	4.18176e-06	1.79237	3.6448e-06	8.07085	7.63352	7.36865	7.37357	7.50849	7.8041	9.50932	9.52788	9.41294	9.42165	9.26176	9.2916
OS.14913.2.S1_X_AT	15	LOC_Os09g21689	expressed protein	osa:4346944										2.26654	3.48555e-07	1.85893	1.8805e-06	7.19843	7.80668	7.18666	6.82946	6.79062	7.04704	9.28947	9.32846	9.15063	9.11385	9.28874	9.06417
OS.14926.2.S1_X_AT	10	LOC_Os03g03440	expressed protein	osa:9268175										-1.4556	4.22027e-08	-1.31764	1.00487e-07	9.41035	9.31624	9.4042	9.28936	9.22871	9.29609	8.09623	8.14174	7.93991	7.82677	7.86712	7.75345
OS.14929.1.S1_AT	10	LOC_Os08g03610	LSD1 zinc finger domain containing protein, expressed	osa:4344587	1e-28	145323158	AT4G20380.8	LSD1 monitors a superoxide-dependent signal and negatively regulates a plant cell death pathway. contains zinc-finger motifs. LSD1 negatively regulates a basal defense pathway that can act upstream or independently of both NIM1/NPR1 function and SA accumulation following avirulent or virulent pathogen challenge	ath:AT4G20380					-1.77428	7.92372e-06	-1.84845	5.66001e-06	8.28773	8.22722	8.15405	7.63685	8.23626	7.86641	6.15118	6.58986	6.38263	5.86448	6.43229	6.1199
OS.14930.1.S1_AT	15	LOC_Os05g34914	expressed protein	osa:9271383										1.40461	5.7868e-05			8.11453	8.81275	8.23572	7.78742	7.65677	8.07853	9.09989	9.37736	9.46734	9.24533	9.14275	9.34848
OS.14935.1.S1_AT	7	LOC_Os10g09990	cytokinin-O-glucosyltransferase 3, putative, expressed	osa:4348200	2e-110	AT2G36800	AT2G36800.1	Encodes a DON-Glucosyltransferase. The UGT73C5 glucosylates both brassinolide and castasterone in the 23-O position. The enzyme is presumably involved in the homeostasis of those steroid hormones hence regulating BR activity. Transgenic plants overexpressing UGT73C5 show a typical BR-deficient phenotype.	ath:AT2G36800					2.03818	0.0364079			3.22169	5.242	2.83124	2.96587	2.14106	2.26544	4.66692	4.6052	2.00662	4.51238	3.82957	5.14495
OS.14938.1.S1_AT	7	LOC_Os05g01140	methyltransferase, putative, expressed	osa:4337529	6e-55	AED94258	AT5G38020.1	encodes a protein whose sequence is similar to SAM:salicylic acid carboxyl methyltransferase (SAMT) (GI:6002712)(Clarkia breweri) and to SAM:benzoic acid carboxyl methyltransferase (BAMT)(GI:9789277)(Antirrhinum majus)	ath:AT5G38020	-1.31172	5.10754e-06			1.49398	1.72533e-06			8.26641	7.94177	8.32817	6.97055	6.84114	6.78952	8.43603	8.19355	8.13834	8.49934	8.23616	8.34765
OS.14949.1.S1_AT	15	LOC_Os04g12480	pumilio-family RNA binding repeat containing protein, expressed	osa:4335144	2e-119	AT2G29190	AT2G29190.2	Encodes a member of the Arabidopsis Pumilio (APUM) proteins containing PUF domain (eight repeats of approximately 36 amino acids each). PUF proteins regulate both mRNA stability and translation through sequence-specific binding to the 3' UTR of target mRNA transcripts.	ath:AT2G29190					1.22711	4.69373e-07	1.34519	2.13082e-07	8.93915	9.00262	8.96122	8.969	9.22521	9.23093	10.3493	10.3504	10.2389	10.3171	10.359	10.4304
OS.14951.1.S1_AT	10	LOC_Os08g39730	cytochrome P450, putative, expressed	osa:4345988	7e-114	AT2G45550	AT2G45550.1	member of CYP76C	ath:AT2G45550					-3.98604	0.000216855	-2.75543	0.00263681	5.76856	5.02709	3.4933	5.91237	4.73559	4.79043	3.13791	1.21738	1.66736	1.65991	1.02063	0.799738
OS.14955.1.S1_AT	15	LOC_Os03g31730	expressed protein	osa:9267341	5e-111	AT2G14680	AT2G14680.3	myosin heavy chain-related protein	ath:AT2G14680					1.71496	1.60597e-07			9.37937	9.66379	9.41138	8.91309	8.65738	8.63728	10.5427	10.3463	10.4579	10.403	10.5393	10.4103
OS.14959.1.S1_AT	10	LOC_Os01g04409	OsWAK1 - OsWAK receptor-like cytoplasmic kinase OsWAK-RLCK, expressed	osa:4325700	8e-138	AEE29709	AT1G18390.2	Protein kinase superfamily protein	ath:AT1G18390					-1.50918	8.94567e-05	-1.32487	0.000236482	7.747	8.48773	7.83353	7.98749	8.01805	7.66266	6.79995	6.85462	6.43908	6.13461	6.39506	6.611
OS.14978.1.S1_A_AT	17	LOC_Os07g35510	glucan endo-1,3-beta-glucosidase precursor, putative, expressed	osa:9268304	2e-23	145345703	AT4G26830.1	O-Glycosyl hydrolases family 17 protein	ath:AT4G26830	1.4277	0.014488			-1.87541	0.00327397	-1.38761	0.0166248	6.29162	4.78621	6.24239	7.62384	6.91924	7.06024	4.68108	4.31235	4.16395	4.58957	5.33775	6.04976
OS.14980.1.A1_AT	10	none												-3.71867	0.00118257			4.47862	3.41242	4.66715	6.31712	5.47774	4.95338	1.69826	1.55159	4.64993	2.46195	1.55822	1.57205
OS.14983.1.S1_A_AT	7	LOC_Os05g51790	RecF/RecN/SMC N terminal domain containing protein, expressed	osa:4339821	0	AT5G15920	AT5G15920.1	Encodes SMC5 (STRUCTURAL MAINTENANCE OF CHROMOSOMES 5), a component of the SMC5/6 complex. SMC5/6 complex promotes sister chromatid alignment and homologous recombination after DNA damage.	ath:AT5G15920					1.22377	0.000347684			7.65866	7.96062	7.51695	7.39778	6.62414	7.28453	8.13338	8.03474	8.1577	8.21627	8.61342	8.14805
OS.14983.1.S2_A_AT	15	LOC_Os05g51790	RecF/RecN/SMC N terminal domain containing protein, expressed	osa:4339821	0	AT5G15920	AT5G15920.1	Encodes SMC5 (STRUCTURAL MAINTENANCE OF CHROMOSOMES 5), a component of the SMC5/6 complex. SMC5/6 complex promotes sister chromatid alignment and homologous recombination after DNA damage.	ath:AT5G15920					1.12588	5.23297e-05			9.84676	10.0868	10.0313	9.81432	9.23211	9.2546	10.5149	10.5301	10.3866	10.5586	10.5034	10.6167
OS.14992.1.S1_X_AT	10	LOC_Os05g05210	WD domain, G-beta repeat domain containing protein, expressed	osa:4337782	1e-161	20466538	AT4G03020.2	transducin family protein / WD-40 repeat family protein	ath:AT4G03020					-1.71381	3.86104e-08	-1.92874	1.37013e-08	10.7927	10.9825	10.7366	10.6751	10.642	10.623	8.98904	8.75873	8.97774	8.94975	8.87545	8.97354
OS.14996.2.S1_A_AT	15	LOC_Os04g42430	EF hand family protein, putative, expressed	osa:4336319	4e-142	AEE85999	AT4G32060.2	calcium-binding EF hand family protein	ath:AT4G32060					1.71162	1.16863e-08	1.25016	1.81396e-07	10.0056	10.139	9.95031	9.75596	9.68792	9.72927	11.2822	11.3089	11.2543	11.3279	11.5041	11.476
OS.14999.1.S1_X_AT	15	LOC_Os01g47530	CGMC_MAPKCMGC_2.6 - CGMC includes CDA, MAPK, GSK3, and CLKC kinases, expressed	osa:4326853	0	AT2G42880	AT2G42880.1	member of MAP Kinase	ath:AT2G42880					1.13219	1.75236e-06			11.2727	11.3981	11.2637	11.1572	10.8515	10.8541	12.0836	12.0486	12.0886	12.0185	12.1003	12.1406
OS.14999.3.S1_X_AT	15	LOC_Os01g47530	CGMC_MAPKCMGC_2.6 - CGMC includes CDA, MAPK, GSK3, and CLKC kinases, expressed	osa:4326853	0	AT2G42880	AT2G42880.1	member of MAP Kinase	ath:AT2G42880					1.48395	1.04922e-05			9.40053	9.54804	9.3216	9.11589	8.46604	9.13791	10.3102	10.3402	10.3834	10.405	10.3969	10.3698
OS.15012.1.S2_A_AT	8	none												1.25866	1.01099e-06			10.071	10.0255	10.1196	9.39563	9.38465	9.31129	10.805	10.7617	10.889	10.5384	10.8469	10.4822
OS.15015.1.S1_A_AT	10	LOC_Os08g37960	RNA recognition motif containing protein, expressed	osa:4345884	5e-53	AT5G64200	AT5G64200.2	encodes an SC35-like splicing factor of 35 kD localized to the nuclear specks.	ath:AT5G64200					-1.08734	1.54969e-06	-1.29152	3.58219e-07	13.7964	13.8082	13.8476	13.6183	13.4957	13.616	12.5106	12.5722	12.4948	12.3779	12.4159	12.6742
OS.15026.1.S1_AT	10	LOC_Os09g37540	uncharacterized protein PA4923, putative, expressed	osa:4347769	2e-79	AEE86478	AT4G35190.1	Putative lysine decarboxylase family protein	ath:AT4G35190					-1.86316	4.30686e-08	-1.8726	4.12082e-08	10.5569	10.4982	10.5595	10.441	10.599	10.4276	8.75896	8.78756	8.45031	8.71465	8.56926	8.59416
OS.1503.1.S1_AT	15	LOC_Os06g45140	bZIP transcription factor domain containing protein, expressed	osa:4341753	1e-23	AT5G24800	AT5G24800.1	Encodes bZIP protein BZO2H2.	ath:AT5G24800					2.87141	2.31754e-07	2.94738	1.84989e-07	6.76896	7.23724	7.55145	6.77079	7.37612	7.01914	10.0389	10.2467	10.1142	9.92133	9.90902	9.94994
OS.15037.2.S1_AT	1	LOC_Os08g07850	PolI-like DNA polymerase, putative	osa:4344791	0	AT1G50840	AT1G50840.1	DNA Polymerase gamma2. Dual targeting to mitochondria and plastids due to alternative translation initiation.	ath:AT1G50840					-1.05275	0.0018817	-1.13801	0.00113666	7.9968	8.3967	7.70721	7.35748	7.98532	7.68647	6.89189	6.71225	7.08253	6.73774	6.88647	6.24682
OS.15072.1.S1_AT	10	LOC_Os05g06710	GDSL-like lipase/acylhydrolase, putative, expressed	osa:4337878	1e-90	AAG09098	AT1G56670.1	GDSL-like Lipase/Acylhydrolase superfamily protein	ath:AT1G56670					-1.28489	3.86441e-05	-1.3826	2.16246e-05	8.85174	8.86388	8.42674	8.26731	8.55566	8.34278	7.43944	7.28048	7.27466	7.40793	6.87719	7.02598
OS.15074.1.S1_AT	15	LOC_Os06g51490	PHD-finger domain containing protein, putative, expressed	osa:9271593	5e-29	AEE34105	AT1G63490.1	transcription factor jumonji (jmjC) domain-containing protein	ath:AT1G63490					1.39672	6.03176e-07	1.05434	6.38845e-06	9.34117	9.5908	9.54461	9.23191	8.98403	9.25421	10.5877	10.6342	10.4177	10.5171	10.5813	10.5619
OS.15087.1.S1_AT	10	LOC_Os03g12150	serine/threonine-protein kinase receptor precursor, putative, expressed	osa:4332099	0	15224721	AT2G19130.1	S-locus lectin protein kinase family protein	ath:AT2G19130					-1.37895	0.00541519	-1.44342	0.00416393	7.83041	7.83688	7.76832	7.56407	7.34896	7.68283	6.70329	5.33634	7.06572	6.46085	6.05475	5.9434
OS.15089.1.S1_AT	10	LOC_Os07g05010	helix-loop-helix DNA-binding domain containing protein, expressed	osa:4342383	7e-30	AT1G09530	AT1G09530.2	Transcription factor interacting with photoreceptors phyA and phyB. Forms a ternary complex in vitro with G-box element of the promoters of LHY, CCA1. Acts as a negative regulator of phyB signalling. It degrades rapidly after irradiation of dark grown seedlings in a process controlled by phytochromes. Does not play a significant role in controlling light input and function of the circadian clockw…	ath:AT1G09530					-1.21304	2.77296e-06	-1.54703	3.52755e-07	9.34808	9.39383	9.39151	9.39738	9.2662	9.20991	7.97821	7.90033	7.61379	8.02519	7.99303	8.21615
OS.15092.1.S1_AT	10	LOC_Os09g31130	citrate transporter, putative, expressed	osa:4347418	0	AT5G47560	AT5G47560.1	Encodes a tonoplast malate/fumarate transporter.	ath:AT5G47560					-2.44872	1.52331e-06	-1.68278	3.2873e-05	7.74937	7.41133	7.49271	7.36623	7.42866	7.74446	5.80491	5.81145	5.98871	4.84534	4.75192	5.59591
OS.15099.1.S1_AT	15	LOC_Os08g23430	starch binding domain containing protein, putative, expressed	osa:4345271	6e-173	AT2G04270	AT2G04270.5	Similar to E.coli endoribonuclease E. Functions as a ribonuclease, is located in the chloroplast, and is involved in chloroplast development. Loss of function mutants are white and arrest at the cotyledon stage. The phenotype is rescued by providing sucrose.	ath:AT2G04270					1.24215	1.4662e-05			8.56348	8.79204	8.4231	8.46009	7.94926	8.27133	9.40265	9.28274	9.199	9.46126	9.52482	9.42105
OS.15104.1.S1_S_AT	15	LOC_Os10g31820	fluG, putative, expressed	osa:4348794	0	145339441	AT3G53180.1	glutamate-ammonia ligases;catalytics;glutamate-ammonia ligases	ath:AT3G53180					1.43911	1.32749e-07	1.31866	2.82399e-07	9.67853	9.7897	9.63274	9.85461	9.6421	9.66382	10.9717	10.9896	11.0956	11.071	11.1599	11.247
OS.15107.1.S1_AT	15	LOC_Os12g30540	ubiquitin carboxyl-terminal hydrolase, putative, expressed	osa:4352242	0	AT5G06600	AT5G06600.3	Encodes a ubiquitin-specific protease.	ath:AT5G06600					1.40683	2.57642e-06	1.09913	1.94918e-05	10.245	10.504	10.3113	10.3752	9.86593	10.013	11.403	11.4509	11.5038	11.4503	11.487	11.5373
OS.15116.1.S1_AT	15	LOC_Os12g20150	phosphoglucan, water dikinase, chloroplast precursor, putative, expressed	osa:4352028	0	AT5G26570	AT5G26570.2	chloroplastidic phosphoglucan, water dikinase (PWD) which is required for normal degradation of leaf starch in Arabidopsis. NMR analysis of the mutants, suggests that the gene is specifically involved in the phosphorylation of the glucosyl residues of starch at the C3 position.	ath:AT5G26570					1.12385	7.85775e-06			9.58595	9.82278	9.54511	9.64947	9.26853	9.30267	10.5738	10.4738	10.5668	10.5237	10.5037	10.5648
OS.15137.1.S1_AT	15	none												1.63472	0.000325623	1.57844	0.000417923	5.73289	5.42855	5.82664	5.91136	5.80664	4.88307	7.39542	7.09057	7.23742	6.82136	7.09549	7.58837
OS.15153.1.S1_AT	15	LOC_Os03g51140	HEAT repeat family protein, putative, expressed	osa:4333935	8e-12	AT1G64790	AT1G64790.2	ILITYHIA (ILA) is a HEAT repeat protein involved in plant immunity. The gene is also involved in systemic acquired resistance induced by P. syringae expressing avrRps4. Loss-of-function mutants of ILA caused pleiotropic defects in the mutant plants. The mutant plants are smaller in size and the leaves are serrated and yellow to light green in color.	ath:AT1G64790					1.01307	5.52181e-07			11.5425	11.6677	11.5569	11.1648	11.2414	11.1924	12.3219	12.2526	12.2747	12.2631	12.2434	12.1313
OS.15171.1.S1_S_AT	15	LOC_Os12g37260	lipoxygenase 2.1, chloroplast precursor, putative, expressed	osa:4352505	0	AT3G45140	AT3G45140.1	Chloroplast lipoxygenase required for wound-induced jasmonic acid accumulation in Arabidopsis.Mutants are resistant to Staphylococcus aureus and accumulate salicylic acid upon infection.	ath:AT3G45140					1.11289	0.00227399	1.61467	0.000177878	5.78084	5.78104	4.84884	5.4077	5.51027	5.94734	7.16823	6.94945	7.13707	6.98966	6.54022	6.6741
OS.15181.1.S1_AT	18	LOC_Os02g10700	OsFBL7 - F-box domain and LRR containing protein, expressed	osa:4328647	7e-155	AT2G25490	AT2G25490.1	Encodes an F-box protein involved in the ubiquitin/proteasome-dependent proteolysis of EIN3.	ath:AT2G25490					-1.34767	0.00290958			5.61507	5.68543	6.29649	7.26886	6.10465	6.55528	5.56748	5.78906	5.74099	5.67063	5.44211	4.77304
OS.15191.1.S1_S_AT	10	LOC_Os05g41220	SNF1-related protein kinase regulatory subunit beta-1, putative, expressed	osa:4339173	3e-13	AEE83735	AT4G16360.3	5'-AMP-activated protein kinase beta-2 subunit protein	ath:AT4G16360					-2.14258	1.41767e-09	-2.48268	3.8279e-10	13.1673	13.1726	13.1766	12.8558	12.6305	12.6999	10.6207	10.7283	10.7195	10.5585	10.5632	10.6367
OS.15195.1.S1_AT	15	LOC_Os05g48620	tRNA-binding arm, putative, expressed	osa:4339592	0	AT1G79830	AT1G79830.4	This gene is predicted to encode a protein that functions as a Golgi apparatus structural component known as a golgin in mammals and yeast. A fluorescently-tagged version of GC5 co-localizes with Golgi markers, and this localization appears to be replicated using the C-terminal (139 aa) portion of the protein. The C-terminal portion of the protein can also specifically interact with two members o…	ath:AT1G79830					1.00451	4.00297e-05			10.7304	11.077	10.9736	10.7022	10.2738	10.3703	11.4599	11.3747	11.2848	11.4851	11.4082	11.4666
OS.15197.1.S1_AT	10	LOC_Os03g51610	Inositol 1, 3, 4-trisphosphate 5/6-kinase, putative, expressed	osa:4333967	2e-130	AEE82601	AT4G08170.3	Inositol 1,3,4-trisphosphate 5/6-kinase family protein	ath:AT4G08170					-1.67849	9.41513e-08	-1.64096	1.14577e-07	10.7101	10.5043	10.5723	10.4975	10.658	10.4185	8.99467	9.07067	8.79846	8.81424	8.91232	8.81197
OS.15197.1.S2_AT	10	LOC_Os03g51610	Inositol 1, 3, 4-trisphosphate 5/6-kinase, putative, expressed	osa:4333967	2e-130	AEE82601	AT4G08170.3	Inositol 1,3,4-trisphosphate 5/6-kinase family protein	ath:AT4G08170					-1.99847	4.75148e-05	-1.86116	8.23353e-05	6.80985	6.57916	6.76016	6.60487	7.2066	6.90336	4.4856	4.95898	5.12111	4.83853	4.43042	5.45049
OS.15198.1.S1_AT	10	LOC_Os01g10580	B-box zinc finger family protein, putative, expressed	osa:4327073	1e-53	AT1G78600	AT1G78600.2	light-regulated zinc finger protein 1	ath:AT1G78600					-2.67731	2.31294e-08	-1.8549	5.56932e-07	10.6739	10.365	10.5948	10.6204	10.9165	10.6331	8.51791	8.74116	8.81	8.18541	8.1359	7.81678
OS.15199.1.S1_AT	8	LOC_Os08g14860	cytochrome b-c1 complex subunit 7, putative, expressed	osa:4345059	7e-25	AEE86065	AT4G32470.2	Cytochrome bd ubiquinol oxidase, 14kDa subunit	ath:AT4G32470					1.04634	1.10157e-05			10.2735	10.6056	10.2682	9.73467	9.62215	9.59207	10.9004	10.875	10.8896	10.7161	10.8327	10.5392
OS.152.1.S1_AT	15	LOC_Os11g01340	omega-3 fatty acid desaturase, chloroplast precursor, putative, expressed	osa:4349544	2e-115	AT5G05580	AT5G05580.2	Encodes a temperature sensitive plastidic fatty acid desaturase.	ath:AT5G05580					1.27333	4.3711e-07	1.40923	1.82655e-07	9.16187	9.01288	9.16075	9.52453	9.43328	9.31301	10.3914	10.6127	10.5591	10.6496	10.6911	10.7502
OS.15206.1.S1_AT	9	LOC_Os01g21630	pectinacetylesterase domain containing protein, expressed	osa:4327273	2e-141	AAC34238	AT2G46930.1	Pectinacetylesterase family protein	ath:AT2G46930					-2.15341	0.00335308	-3.48465	0.000126675	7.5414	7.90574	7.80428	7.734	7.74556	7.24757	4.62834	5.40529	2.76385	5.39867	5.33046	5.53777
OS.15212.1.A1_A_AT	15	LOC_Os01g72990	expressed protein	osa:4325243	0	260820_at	AT1G06840.1	Leucine-rich repeat protein kinase family protein	ath:AT1G06840					1.52426	1.08594e-05	1.20589	6.95276e-05	7.94041	8.60182	7.90567	7.86151	7.833	7.76005	9.35112	9.44293	9.27149	9.34245	9.43702	9.24789
OS.15218.1.S1_AT	10	LOC_Os06g13100	CREG1 precursor, putative, expressed	osa:4340612	1e-37	145328264	AT2G04690.2	Pyridoxamine 5'-phosphate oxidase family protein	ath:AT2G04690					-1.66443	8.15366e-08	-1.293	7.1794e-07	10.595	10.2983	10.4722	10.4888	10.5065	10.4976	9.22226	9.09373	9.17045	8.99024	8.75132	8.75798
OS.15219.1.S1_AT	15	LOC_Os06g11320	peptidyl-prolyl cis-trans isomerase CYP40, putative, expressed	osa:4340493	9e-160	AT2G15790	AT2G15790.1	SQN encodes the Arabidopsis homolog of cyclophilin 40 (CyP40). It is specifically required for the vegetative but not the reproductive maturation of the shoot.	ath:AT2G15790					1.05447	1.11633e-05	1.11682	6.98302e-06	9.37635	9.6259	9.66714	9.97231	9.57977	9.71777	10.6483	10.6781	10.6934	10.7711	10.8574	10.8047
OS.15223.1.S1_A_AT	15	LOC_Os08g01130	flap endonuclease, putative, expressed	osa:4344420	4e-139	AEE78471	AT3G48900.2	single-stranded DNA endonuclease family protein	ath:AT3G48900					1.19746	3.89927e-06			9.17847	9.20069	8.98308	8.89008	8.68045	8.86688	10.0686	9.89198	10.1983	9.89959	10.1447	9.98548
OS.15231.1.S1_AT	15	LOC_Os10g26630	CSLA2 - cellulose synthase-like family A; mannan synthase	osa:4348586	0	AT5G03760	AT5G03760.1	encodes a beta-mannan synthase that is required for agrobacterium-mediated plant genetic transformation involves a complex interaction between the bacterium and the host plant. 3' UTR is involved in transcriptional regulation and the gene is expressed in the elongation zone of the root.	ath:AT5G03760					1.38957	3.03711e-06	1.01806	3.79526e-05	9.07663	9.219	8.80348	8.91874	8.56648	8.57648	10.1474	9.984	10.0219	10.1076	10.0766	10.0462
OS.15243.1.S1_A_AT	15	LOC_Os02g01340	ferredoxin--NADP reductase, chloroplast precursor, putative, expressed	osa:4328000	3e-147	AT1G20020	AT1G20020.3	Encodes a leaf-type ferredoxin:NADP(H) oxidoreductase. It is present in both chloroplast stroma and thylakoid membranes but is more abundant in the stroma	ath:AT1G20020					1.77268	0.0352684	1.82839	0.0310435	2.71894	2.67426	5.13504	3.71948	2.16237	3.84367	4.61801	5.74785	5.64755	5.01305	4.59862	5.4319
OS.15246.1.S1_AT	10	LOC_Os02g16000	E1-BTB1 - Bric-a-Brac, Tramtrack, and Broad Complex domain with E1 subfamily conserved sequence, expressed	osa:4328938	2e-177	AT3G61600	AT3G61600.2	POZ/BTB containing-protein AtPOB1	ath:AT3G61600					-1.32345	5.55127e-07	-1.81964	3.52786e-08	11.7124	11.8256	11.762	11.2751	11.202	11.3964	10.0958	9.94489	9.80038	9.98188	9.8652	10.056
OS.15247.1.S1_S_AT	10	LOC_Os12g39630	CAMK_CAMK_like.49 - CAMK includes calcium/calmodulin depedent protein kinases, expressed	osa:4352660	3e-173	AT4G33950	AT4G33950.2	Encodes calcium-independent ABA-activated protein kinase, a member of SNF1-related protein kinases (SnRK2) whose activity is activated by ionic (salt) and non-ionic (mannitol) osmotic stress. Mutations disrupted ABA induction of stomatal closure as well as ABA inhibition of light-induced stomatal opening. However, regulation of stomatal opening/closing by light or CO(2) is not affected in these m…	ath:AT4G33950					-1.098	0.000194735			9.49405	9.81456	9.38277	10.3202	9.79843	10.1367	8.72248	8.85083	8.55414	8.73998	9.16562	9.0558
OS.15249.1.S1_AT	15	LOC_Os03g63930	acyl carrier protein, putative, expressed	osa:4334838	9e-13	AT3G05020	AT3G05020.1	encodes an acyl carrier protein expressed in leaves, roots, and dry seeds. Protein is not regulated by light.	ath:AT3G05020					1.38411	2.55029e-07	1.06741	2.32418e-06	10.2456	10.3084	10.1136	10.0108	9.80703	9.93404	11.1774	11.381	11.3115	11.2441	11.2697	11.3904
OS.15259.1.S2_AT	15	LOC_Os09g24990	CAF1 family ribonuclease containing protein, putative, expressed	osa:4347066	4e-116	15293025	AT2G32070.1	Polynucleotidyl transferase, ribonuclease H-like superfamily protein	ath:AT2G32070					1.68836	0.00842655			5.65101	6.34271	5.42424	5.68692	5.94446	4.00776	5.80486	6.62415	6.24884	6.96134	7.27939	6.46349
OS.1526.1.S1_AT	15	none												1.11494	2.89743e-06			9.85353	10.0199	9.62237	9.63398	9.77874	9.70248	10.6698	10.7216	10.6741	10.8258	10.7756	10.8586
OS.15260.1.S1_S_AT	10	LOC_Os01g70550	heparan-alpha-glucosaminide N-acetyltransferase, putative, expressed	osa:4326815	2e-145	14334592	AT5G27730.1	Protein of unknown function (DUF1624)	ath:AT5G27730					-2.27239	7.10928e-08	-2.12876	1.25369e-07	9.85056	10.0105	9.9301	9.72445	9.41964	9.56955	7.7448	7.95409	7.706	7.29457	7.54479	7.0571
OS.15295.1.S1_AT	14	LOC_Os08g19670	expressed protein	osa:4345192								1.03653	0.000334356	1.60727	1.14659e-05			10.5356	10.1696	10.8308	10.0536	10.0667	10.2926	10.8031	10.7974	10.5247	11.5228	11.7618	11.9501
OS.15297.1.S1_AT	9	LOC_Os07g34589	translation initiation factor SUI1, putative, expressed	osa:4343445	9e-38	AAD25609	AT1G54290.1	Translation initiation factor SUI1 family protein	ath:AT1G54290					-1.56195	0.0326204	-2.59273	0.00235237	7.61418	7.06727	7.353	7.93056	7.16495	7.36495	5.49482	3.01055	5.75089	5.73153	6.02582	6.01726
OS.15301.1.S1_AT	15	LOC_Os02g24330	eukaryotic translation initiation factor 4B, putative, expressed	osa:4329233	2e-35	AEE86967	AT4G38710.2	glycine-rich protein	ath:AT4G38710					1.7691	0.00519811	1.87946	0.00365764	7.2859	8.56696	7.34131	8.75365	7.40656	7.18028	9.44586	9.75354	9.63314	9.75384	9.93173	8.96223
OS.15304.1.A1_AT	10	LOC_Os02g10780	SPX domain containing protein, putative, expressed	osa:4328654	1e-75	AT5G20150	AT5G20150.1	SPX domain gene 1	ath:AT5G20150					-1.5953	1.21752e-07	-2.03365	1.46041e-08	11.2733	11.2677	11.2999	10.9678	11.181	11.1082	9.06889	9.42049	9.25056	9.43139	9.51976	9.51992
OS.15307.1.S1_AT	15	LOC_Os12g09584	expressed protein											1.171	4.76907e-06			8.00975	7.88534	7.57321	7.28092	7.33167	7.38451	8.45164	8.63647	8.59257	8.55226	8.53055	8.42731
OS.15312.1.S1_AT	15	LOC_Os03g16570	zinc finger, C3HC4 type domain containing protein, expressed	osa:4332396	2e-79	AT3G55530	AT3G55530.1	Encodes an intracellular membrane localized protein with E3 ligase activity that is involved in regulation of ABA signaling. Loss of function alleles show decreased sensitivity to ABA. Overexpression results in increased sensitivity to ABA.	ath:AT3G55530					2.01569	4.65442e-06	1.93701	6.46437e-06	6.51354	7.17879	6.84501	7.21433	7.21354	6.63459	8.86181	8.88788	8.59867	9.1578	8.99259	8.95915
OS.15328.1.A1_AT	15	LOC_Os05g39650	phytanoyl-CoA dioxygenase, putative, expressed	osa:4339087	2e-105	AAC67325	AT2G01490.1	phytanoyl-CoA dioxygenase (PhyH) family protein	ath:AT2G01490					1.47949	0.00381204			5.77286	4.5612	5.23477	4.64148	4.20117	5.31672	5.79722	6.38243	6.30216	5.75393	6.56755	6.27633
OS.15338.1.S1_A_AT	10	LOC_Os01g34060	MYB family transcription factor, putative, expressed	osa:4323963	1e-60	AED91314	AT5G08520.1	Duplicated homeodomain-like superfamily protein	ath:AT5G08520					-2.54609	4.36596e-06	-2.46163	5.7698e-06	9.41941	9.54283	9.29405	9.1925	9.35251	9.365	6.63525	6.86404	7.3721	6.72634	6.26469	7.2807
OS.15351.1.S1_AT	7	LOC_Os11g20310	expressed protein	osa:9266258										1.39015	5.95407e-06			10.8772	11.3691	10.8658	10.3152	10.1538	10.2155	11.6866	11.5877	11.8068	11.6561	11.713	11.4859
OS.15355.1.S1_X_AT	10	LOC_Os02g14440	peroxidase precursor, putative, expressed	osa:4328842	2e-101	10176746	AT5G05340.1	Peroxidase superfamily protein	ath:AT5G05340					-2.5941	0.00124255	-1.33119	0.0415761	5.18963	5.09345	5.20915	5.28328	5.47521	5.43736	2.53671	4.92171	4.04026	3.70192	2.24056	2.47107
OS.15377.1.A1_AT	10	LOC_Os04g57430	uncharacterized protein At4g06744 precursor, putative	osa:4337350	2e-94	18149208	AT4G06744.1	Leucine-rich repeat (LRR) family protein	ath:AT4G06744					-3.16665	9.45137e-05	-2.01814	0.00219122	7.24306	8.08755	8.72481	8.89666	8.53946	8.72309	5.69316	5.8729	6.43495	6.08769	6.02719	4.54437
OS.15390.1.S1_S_AT	10	LOC_Os01g02870	auxin-induced protein 5NG4, putative, expressed	osa:4326073	2e-127	15229596	AT3G18200.2	nodulin MtN21 /EamA-like transporter family protein	ath:AT3G18200					-1.17964	0.00389384	-1.23744	0.00292532	7.64327	8.24571	8.33737	7.80842	7.96483	7.97683	6.90026	7.28331	6.33048	6.20848	7.09903	6.90368
OS.15394.1.S1_AT	8	LOC_Os01g31360	expressed protein	osa:4324539	5e-30	AEE79239	AT3G54500.4	hypothetical protein	ath:AT3G54500					1.41587	9.02653e-08			11.2477	11.3299	11.2557	10.4247	10.1682	10.3506	11.9456	11.9408	12.0192	11.6677	11.7886	11.7348
OS.15394.1.S1_S_AT	7	LOC_Os01g31360	expressed protein	osa:4324539	5e-30	AEE79239	AT3G54500.4	hypothetical protein	ath:AT3G54500					1.4784	1.02022e-07			11.4215	11.6717	11.5473	10.7099	10.5595	10.7141	12.1297	12.2404	12.3006	12.105	12.1697	12.1441
OS.15394.2.S1_AT	8	LOC_Os01g31360	expressed protein	osa:4324539	5e-30	AEE79239	AT3G54500.4	hypothetical protein	ath:AT3G54500					1.2945	1.4298e-06			10.8711	10.8958	10.9742	10.3378	9.90657	10.1028	11.5609	11.6635	11.6011	11.329	11.4108	11.4908
OS.15394.2.S1_X_AT	8	LOC_Os01g31360	expressed protein	osa:4324539	5e-30	AEE79239	AT3G54500.4	hypothetical protein	ath:AT3G54500					1.49159	1.92697e-06			10.6307	10.7438	10.6898	9.94633	9.45754	9.89283	11.5551	11.6049	11.6316	11.1166	11.4039	11.251
OS.15398.1.S1_AT	15	LOC_Os07g17970	AMP-binding domain containing protein, expressed	osa:4342925	1e-109	AED97741	AT5G63380.1	Encodes a peroxisomal protein involved in the activation of fatty acids through esterification with CoA. At5g63380 preferentially activates fatty acids with increased chain length (C9:0 to C8:0) and thus shares characteristics with long-chain fatty acyl-CoA synthases. Also able to catalyze the conversion of OPDA to its CoA ester and is therefore thought to be involved in the peroxisomal &#946;-ox…	ath:AT5G63380					1.45835	1.18853e-05	1.69359	3.47635e-06	6.81669	6.81804	6.18618	7.08857	7.06604	7.00725	8.42496	8.13076	8.34598	8.54914	8.46153	8.52624
OS.15407.1.S1_AT	1	LOC_Os09g38239	sulfotransferase domain containing protein, expressed	osa:9271189	4e-69	11262124	AT3G45070.1	P-loop containing nucleoside triphosphate hydrolases superfamily protein	ath:AT3G45070					-1.63965	0.0282266	-3.03829	0.000925098	5.20497	4.62355	5.05527	4.96614	3.8887	2.59443	2.30126	2.11412	1.35352	1.78225	1.50459	3.2435
OS.15421.2.S1_AT	10	LOC_Os02g55000	zinc finger CCCH-type with G patch domain-containing protein, putative, expressed	osa:4330984	1e-127	110738260	AT2G24830.1	zinc finger (CCCH-type) family protein / D111/G-patch domain-containing protein	ath:AT2G24830					-1.37234	3.14929e-07	-1.51858	1.314e-07	10.7761	10.6843	10.8471	10.5304	10.6527	10.8593	9.20436	9.2903	9.25716	9.35561	9.32597	9.24384
OS.15426.1.S1_AT	9	LOC_Os07g35370	TKL_IRAK_DUF26-lc.15 - DUF26 kinases have homology to DUF26 containing loci, expressed	osa:4343483	1e-140	AT4G05200	AT4G05200.1	Encodes a cysteine-rich receptor-like protein kinase.	ath:AT4G05200					-2.90648	0.0150955	-3.73671	0.0039111	6.98295	7.15891	7.09351	7.43238	7.63112	7.3716	4.34232	0.529381	5.15354	4.29625	5.08062	4.33881
OS.15427.1.S1_AT	8	LOC_Os03g64020	expressed protein	osa:4334845	2e-114	AT4G22890	AT4G22890.5	Encodes PGRL1A, a transmembrane protein present in thylakoids. PGRL1A has a highly homologous isoform PGRL1B encoded by At4g11960. Plants lacking PGRL1 show perturbation of cyclic electron flow, similar to PGR5-deficient plants. PGRL1 and PGR5 interact physically and associate with PSI (photosystem I).	ath:AT4G22890					1.37029	7.57212e-08	1.06808	6.48947e-07	9.24533	9.31997	9.18387	8.46679	8.56127	8.58433	10.344	10.2884	10.321	9.88143	10.0185	9.8233
OS.15428.1.S1_AT	10	LOC_Os01g50622	DNA-binding protein DSP1, putative, expressed	osa:4326932	5e-86	14334686	AT1G19660.2	Wound-responsive family protein	ath:AT1G19660					-3.05383	4.62342e-08	-2.63721	1.65455e-07	9.90434	10.1863	9.91136	10.2221	10.1805	10.0499	7.41218	7.44295	7.23525	6.67272	7.42613	7.19215
OS.15434.1.S1_AT	15	LOC_Os03g16120	myosin heavy chain-related, putative, expressed	osa:4332370	4e-72	AED97157	AT5G59210.2	myosin heavy chain-related protein	ath:AT5G59210					1.30842	3.67166e-06	1.11978	1.31748e-05	9.29401	8.95065	8.82848	8.9746	8.76459	8.6956	10.1289	10.1744	10.1291	10.0927	10.1924	10.075
OS.15434.2.S1_X_AT	15	none												1.57212	4.83652e-05	1.13317	0.000546197	7.96889	8.42943	8.18492	7.79411	7.65095	8.24184	9.04665	9.69632	9.23977	9.3432	9.64837	9.41171
OS.15436.1.S2_AT	15	LOC_Os08g15460	preprotein translocase subunit secY, putative, expressed	osa:4345097	5e-141	AT2G18710	AT2G18710.1	Encodes a component of the thylakoid-localized Sec system involved in the translocation of cytoplasmic proteins into plastid.	ath:AT2G18710					1.06094	0.000201684			7.15524	7.18537	6.5423	6.86068	6.90102	6.6177	7.8561	7.75406	7.74207	7.73094	8.00506	7.82622
OS.15440.1.S1_AT	10	LOC_Os01g37050	ribonuclease III domain protein, putative, expressed	osa:4325844	3e-29	AT3G20420	AT3G20420.1	double-stranded RNA binding / ribonuclease III. Required for 3' external transcribed spacer (ETS) cleavage of the pre-rRNA in vivo. Localizes in the nucleus and cytoplasm.	ath:AT3G20420					-1.92999	2.19449e-05	-1.31947	0.000391795	6.96069	6.68657	7.00851	6.67683	7.26004	6.85424	5.6505	5.61153	5.43532	5.14585	5.38643	4.46885
OS.15454.2.S1_AT	15	LOC_Os06g06760	protein kinase, putative, expressed	osa:4340220	3e-137	AEC10616	AT2G45910.1	U-box domain-containing protein kinase family protein	ath:AT2G45910					1.34219	0.000480889	1.05666	0.00234468	7.40344	8.05186	7.08159	7.53855	6.90357	7.36181	8.35335	8.68829	8.66524	8.49546	8.64996	8.68508
OS.15471.1.S1_AT	10	LOC_Os07g44410	WD40-like Beta Propeller Repeat family protein, expressed	osa:4344044	0	A85024	AT4G01870.1	tolB protein-related	ath:AT4G01870					-1.47877	9.31204e-06	-1.60902	4.65344e-06	9.64182	9.64941	9.65425	9.11237	9.73463	9.46012	8.18841	7.91498	8.01505	8.14006	7.75507	7.97569
OS.15476.2.S1_AT	7	none												2.78882	0.0180361			5.10878	3.10141	4.02832	4.61199	0.585217	1.90615	4.86662	3.94238	5.76417	5.27257	4.64775	5.5495
OS.15476.2.S1_X_AT	15	LOC_Os01g36840	ATP-binding region, ATPase-like domain containing protein, expressed	osa:9270056	5e-129	259469_at	AT1G19100.1	Histidine kinase-, DNA gyrase B-, and HSP90-like ATPase family protein	ath:AT1G19100					1.41894	3.73065e-06			8.0804	8.13193	7.66184	7.60667	7.41469	7.31477	8.55916	8.54155	8.76907	8.83904	8.8808	8.87311
OS.15507.1.S1_AT	11	none										-3.12419	0.0072486	-2.0645	0.0484343			2.25672	3.36143	4.35358	4.5215	1.83029	1.49353	4.02342	2.5502	4.45077	0.185286	1.46654	0
OS.15521.2.S1_AT	11	LOC_Os12g28250	disease resistance protein RPM1, putative, expressed	osa:4352196	1e-39	AT3G07040	AT3G07040.1	Contains an N-terminal tripartite nucleotide binding site and a C-terminal tandem array of leucine-rich repeats. Confers resistance to Pseudomonas syringae strains that carry the avirulence genes avrB and avrRpm1.	ath:AT3G07040			-1.73316	0.0349446	-2.69088	0.00390013			6.72953	7.32545	7.32073	6.87811	6.85139	6.74595	6.08632	5.74406	5.77193	5.48058	2.14213	4.78012
OS.15539.1.S1_AT	18	LOC_Os12g20150	phosphoglucan, water dikinase, chloroplast precursor, putative, expressed	osa:4352028	0	AT5G26570	AT5G26570.2	chloroplastidic phosphoglucan, water dikinase (PWD) which is required for normal degradation of leaf starch in Arabidopsis. NMR analysis of the mutants, suggests that the gene is specifically involved in the phosphorylation of the glucosyl residues of starch at the C3 position.	ath:AT5G26570					-2.28834	0.0284006			3.6315	3.46638	4.01121	5.96045	5.80063	4.29564	2.56895	4.56311	4.14462	4.20389	1.025	3.96281
OS.15545.1.S1_AT	15	LOC_Os05g43300	expressed protein	osa:4339269	5e-129	15224537	AT2G30630.2	P-loop containing nucleoside triphosphate hydrolases superfamily protein	ath:AT2G30630					1.41751	2.57777e-05			6.3843	7.0311	6.72429	6.50665	6.43468	6.60701	7.81657	7.47627	7.73869	8.08296	8.0234	7.69451
OS.15547.1.S1_AT	10	LOC_Os03g60920	Methyltransferase small domain containing protein, expressed	osa:4334624	1e-76	15231240	AT3G13440.1	S-adenosyl-L-methionine-dependent methyltransferases superfamily protein	ath:AT3G13440					-1.65472	5.62268e-09	-1.65654	5.56853e-09	12.509	12.4879	12.4899	12.4516	12.4517	12.4715	10.8679	10.7511	10.8982	10.7587	10.7859	10.8662
OS.15555.1.S1_AT	7	LOC_Os10g28610	KIP1, putative, expressed	osa:4348655	5e-85	AEE27526	AT1G03080.1	kinase interacting (KIP1-like) family protein	ath:AT1G03080					1.01024	2.84463e-05			10.0702	10.262	9.82396	9.247	8.97255	9.03206	10.136	10.2198	10.0711	10.0265	10.0613	10.1946
OS.15557.1.S1_AT	9	LOC_Os01g11600	conserved hypothetical protein	osa:4325256	5e-21	AAC63841	AT2G31090.1	hypothetical protein	ath:AT2G31090					-2.99719	0.00116571	-3.89421	0.000186143	7.51115	7.48406	7.63829	7.78154	8.15305	7.63804	5.20708	3.67953	2.06427	5.07481	5.1516	4.35466
OS.15570.2.S1_AT	10	Os07g0510600	Os07g0510600	osa:4343354										-2.36327	0.00670514			5.02317	6.65331	5.31994	6.55732	6.65114	6.65332	6.19204	5.2721	3.57009	3.6836	4.03065	5.05771
OS.15575.1.S1_AT	10	LOC_Os03g57690	aldehyde oxidase, putative	osa:4334382	0	AT3G43600	AT3G43600.1	Encodes an aldehyde oxidase. AAO2 does not appear to act on abscisic aldehyde in vitro but it is possible that it may function in abscisic acid biosynthesis when the activity of At2g27150 (AAO3), the primary abscisic aldehyde oxidase, is lost.	ath:AT3G43600					-1.28209	1.33707e-05	-1.1413	3.38643e-05	7.78276	7.81679	7.38962	7.97711	7.92767	7.76437	6.55256	6.50926	6.50343	6.83276	6.60981	6.38033
OS.15576.1.S1_AT	15	LOC_Os04g17680	expressed protein	osa:4335308										1.13308	2.97881e-06			10.9732	11.0935	10.7405	10.6914	10.5075	10.6312	11.7274	11.712	11.7094	11.8568	11.6926	11.6799
OS.15580.1.S1_AT	10	LOC_Os03g42600	expressed protein	osa:4333487								-1.83684	0.0231261	-7.59455	1.2945e-06	-6.03814	8.72441e-06	10.5153	10.56	10.5757	10.2352	10.3337	10.2408	5.59347	5.09595	2.8472	3.55382	2.77408	1.69819
OS.156.1.S1_AT	10	LOC_Os06g51150	catalase isozyme B, putative, expressed	osa:4342124	0	AT4G35090	AT4G35090.2	Encodes a peroxisomal catalase, highly expressed in bolts and leaves. mRNA expression patterns show circadian regulation with mRNA levels being high in the subjective early morning. Loss of function mutations have increased H2O2 levels and increased H2O2 sensitivity. Mutants accumulate more toxic ions yet show decreased sensitivity to Li+. This decreased sensitivity is most likely due to an insen…	ath:AT4G35090					-1.24502	1.30906e-07	-1.33212	7.27582e-08	12.8786	12.7419	12.9082	12.6156	12.7157	12.7339	11.5008	11.4878	11.5437	11.5012	11.4428	11.386
OS.156.2.S1_X_AT	10	LOC_Os06g51150	catalase isozyme B, putative, expressed	osa:4342124	0	AT4G35090	AT4G35090.2	Encodes a peroxisomal catalase, highly expressed in bolts and leaves. mRNA expression patterns show circadian regulation with mRNA levels being high in the subjective early morning. Loss of function mutations have increased H2O2 levels and increased H2O2 sensitivity. Mutants accumulate more toxic ions yet show decreased sensitivity to Li+. This decreased sensitivity is most likely due to an insen…	ath:AT4G35090					-1.34954	4.86182e-07	-1.56302	1.37261e-07	10.564	10.4137	10.5633	10.2776	10.1649	10.272	8.89603	8.96212	8.99384	8.72873	9.0751	8.8621
OS.15600.1.S1_A_AT	15	LOC_Os12g07110	acyl-CoA synthetase protein, putative, expressed	osa:4351610	0	AT1G77590	AT1G77590.1	Encodes major plastidic long chain acyl-CoA synthetase with a slight substrate preference of oleic acid over any of the other fatty acids.	ath:AT1G77590					1.51055	0.000146167	1.17495	0.000874346	7.47319	7.48038	7.721	7.29525	6.40071	7.15829	8.95917	8.37479	8.86548	8.56137	8.37966	8.44488
OS.15619.1.S1_AT	10	LOC_Os02g25900	pollen signalling protein with adenylyl cyclase activity, putative, expressed	osa:4329283	9e-81	AEE75530	AT3G14470.1	NB-ARC domain-containing disease resistance protein	ath:AT3G14470					-1.01989	1.321e-06	-1.21408	2.98748e-07	10.853	10.8571	10.8983	10.749	10.8485	10.8441	9.58083	9.70991	9.67551	9.72382	9.72234	9.9358
OS.15622.1.S1_AT	15	LOC_Os12g01190	RNA recognition motif containing protein, putative, expressed	osa:4351244	2e-13	11357925	AT3G45630.1	RNA binding (RRM/RBD/RNP motifs) family protein	ath:AT3G45630					1.16114	4.59876e-06			11.3353	11.5753	11.388	11.1484	10.7294	10.9191	11.9599	12.0365	12.0597	12.0729	12.1432	12.0643
OS.15633.1.S1_AT	15	LOC_Os10g35460	COBRA, putative, expressed	osa:4349011	6e-151	AT5G60920	AT5G60920.1	Encodes a glycosylphosphatidylinositol-anchored protein localized primarily in the plasma membrane of the longitudinal sides of root cells. Necessary for oriented cell expansion in Arabidopsis. Cob mutants have abnormal roots that expand radially rather than longitudinally under certain growth conditions.	ath:AT5G60920	-2.43652	5.36648e-06			7.08453	5.12237e-10	4.46232	3.04229e-08	6.41754	6.76764	6.34299	3.38614	4.39845	4.43401	10.9938	10.9245	10.9968	11.1282	11.1417	11.2023
OS.15633.1.S2_AT	15	LOC_Os10g35460	COBRA, putative, expressed	osa:4349011	6e-151	AT5G60920	AT5G60920.1	Encodes a glycosylphosphatidylinositol-anchored protein localized primarily in the plasma membrane of the longitudinal sides of root cells. Necessary for oriented cell expansion in Arabidopsis. Cob mutants have abnormal roots that expand radially rather than longitudinally under certain growth conditions.	ath:AT5G60920	-1.76805	2.27373e-08			6.0408	4.01757e-13	4.07853	1.35685e-11	8.72173	8.84539	8.75708	6.99571	6.85836	7.16598	12.7828	12.8648	12.9122	13.025	13.0788	13.0386
OS.15671.1.A1_AT	15	LOC_Os12g39840	expressed protein	osa:4352669	3e-98	115646788	AT4G35910.1	Adenine nucleotide alpha hydrolases-like superfamily protein	ath:AT4G35910					1.13441	2.26608e-06	1.06146	3.94526e-06	9.71297	10.0138	9.84351	9.85996	9.65532	9.76408	10.9893	10.9569	10.8084	10.9578	10.8481	10.8767
OS.15687.2.A1_AT	11	LOC_Os02g12660	protein kinase domain containing protein, putative, expressed	osa:4328739	0	AED91749	AT5G12000.1	Protein kinase protein with adenine nucleotide alpha hydrolases-like domain	ath:AT5G12000			-1.90052	0.0436828	-2.74151	0.00810333			5.33963	4.51611	3.7134	5.15813	4.77528	5.02075	4.60084	3.83702	3.9933	1.15973	4.4141	1.15578
OS.15688.1.S1_AT	15	LOC_Os12g36110	calmodulin binding protein, putative, expressed	osa:4352457	1e-57	15242785	AT5G57580.1	Calmodulin-binding protein	ath:AT5G57580					3.44165	9.22732e-08	2.84194	4.81367e-07	6.87639	6.47155	6.22966	6.35165	6.89066	6.92674	9.68241	9.30354	9.11746	10.0383	10.2538	10.2019
OS.15688.2.S1_X_AT	15	LOC_Os12g36110	calmodulin binding protein, putative, expressed	osa:4352457	1e-57	15242785	AT5G57580.1	Calmodulin-binding protein	ath:AT5G57580					3.29616	2.36016e-09	2.55208	2.25252e-08	6.73223	6.56042	7.08815	6.72324	6.6671	6.87999	9.24388	9.3237	9.46946	10.1189	9.97847	10.0614
OS.15690.1.S1_AT	10	LOC_Os02g07360	pentatricopeptide containing protein, putative, expressed	osa:4328440	9e-37	A84765	AT2G35130.2	Tetratricopeptide repeat (TPR)-like superfamily protein	ath:AT2G35130					-2.27262	4.41536e-05	-1.49713	0.000932736	7.76682	7.59718	7.02208	7.31005	7.43357	7.58581	5.98306	5.29638	6.61525	5.19877	5.0673	5.24549
OS.15696.1.S1_A_AT	10	LOC_Os02g43010	vacuolar-processing enzyme precursor, putative, expressed	osa:4330133	2e-168	AT1G62710	AT1G62710.1	Encodes a vacuolar processing enzyme belonging to a novel group of cysteine proteases that is expressed specifically in seeds and is essential for the proper processing of storage proteins.	ath:AT1G62710					-1.24385	3.3153e-07	-1.50582	6.33857e-08	10.7708	10.7826	10.8391	10.5803	10.4294	10.4925	9.31197	9.40227	9.16072	9.33957	9.19526	9.23583
OS.15701.1.S1_X_AT	14	LOC_Os07g47350	potassium transporter, putative, expressed	osa:4344235	0	AT3G02050	AT3G02050.1	potassium transporter KUP3p (KUP3)	ath:AT3G02050					1.16751	5.55599e-06			8.73132	8.51601	8.64677	8.55048	8.51786	8.71385	9.01046	8.93802	8.82848	9.54368	9.81256	9.92848
OS.15701.2.S1_AT	14	LOC_Os07g47350	potassium transporter, putative, expressed	osa:4344235	0	AT3G02050	AT3G02050.1	potassium transporter KUP3p (KUP3)	ath:AT3G02050					1.68164	2.33659e-08			10.156	10.2274	10.258	9.98531	9.80174	10.048	10.6351	10.7597	10.7603	11.5695	11.6381	11.6724
OS.15706.1.S1_A_AT	15	LOC_Os01g47580	lipid phosphatase protein, putative, expressed	osa:4326857	2e-80	AT1G15080	AT1G15080.1	Encodes phosphatidic acid phosphatase. Involved in ABA signaling. Functions as a negative regulator upstream of ABI4. Expressed during germination and seed development. Expressed overall in young seedlings, in roots, hypocotyls, and vascular cells of cotyledons and leaves of 10 day-old seedlings, in flower filaments and stem elongation zones. Not expressed in anthers, pollen nor petals.	ath:AT1G15080					3.89967	0.00226004			4.04881	4.78153	5.62144	4.89724	1.00789	4.78341	6.03485	5.60606	6.48326	7.55781	7.55744	7.27228
OS.15706.1.S1_AT	15	LOC_Os01g47580	lipid phosphatase protein, putative, expressed	osa:4326857	2e-80	AT1G15080	AT1G15080.1	Encodes phosphatidic acid phosphatase. Involved in ABA signaling. Functions as a negative regulator upstream of ABI4. Expressed during germination and seed development. Expressed overall in young seedlings, in roots, hypocotyls, and vascular cells of cotyledons and leaves of 10 day-old seedlings, in flower filaments and stem elongation zones. Not expressed in anthers, pollen nor petals.	ath:AT1G15080					4.97984	0.000878038	3.47628	0.00783145	4.02868	1.5501	4.75449	1.28421	4.65858	4.94703	6.92025	7.02355	6.81831	8.46729	8.72112	8.64093
OS.15706.2.S1_X_AT	15	LOC_Os01g47580	lipid phosphatase protein, putative, expressed	osa:4326857	2e-80	AT1G15080	AT1G15080.1	Encodes phosphatidic acid phosphatase. Involved in ABA signaling. Functions as a negative regulator upstream of ABI4. Expressed during germination and seed development. Expressed overall in young seedlings, in roots, hypocotyls, and vascular cells of cotyledons and leaves of 10 day-old seedlings, in flower filaments and stem elongation zones. Not expressed in anthers, pollen nor petals.	ath:AT1G15080					4.03129	0.00465917			5.26564	3.79372	1.86616	4.7512	1.09039	4.11601	6.17111	5.65876	4.19935	7.4034	7.50833	7.13974
OS.15711.1.S1_AT	10	LOC_Os09g28310	bZIP transcription factor, putative, expressed	osa:4347257	2e-39	AT2G36270	AT2G36270.1	Encodes a member of the basic leucine zipper transcription factor family, involved in ABA signalling during seed maturation and germination. The Arabidopsis abscisic acid (ABA)-insensitive abi5 mutants have pleiotropic defects in ABA response, including decreased sensitivity to ABA inhibition of germination and altered expression of some ABA-regulated genes. Comparison of seed and ABA-inducible v…	ath:AT2G36270					-1.27711	3.04805e-07	-1.11662	9.603e-07	11.7035	11.573	11.5952	11.6632	11.6047	11.4817	10.4867	10.5971	10.4381	10.1964	10.3808	10.3411
OS.15723.1.S1_A_AT	15	LOC_Os05g01970	NAD dependent epimerase/dehydratase family protein, putative, expressed	osa:4337588	4e-125	AAC23636	AT2G37660.1	NAD(P)-binding Rossmann-fold superfamily protein	ath:AT2G37660					2.05449	6.39003e-10	2.20505	3.40602e-10	8.36983	8.43932	8.30378	8.38733	8.40075	8.41237	10.6022	10.5459	10.58	10.496	10.45	10.4179
OS.15732.1.S1_S_AT	10	LOC_Os03g29850	metal cation transporter, putative, expressed	osa:4333098	3e-103	AT1G55910	AT1G55910.1	member of Putative zinc transporter ZIP2 - like family	ath:AT1G55910					-1.93045	1.2836e-08	-1.50792	1.11232e-07	12.5551	12.3898	12.635	12.5328	12.5869	12.6756	11.0558	10.9557	11.0447	10.5764	10.7896	10.6379
OS.15736.1.S1_AT	24	LOC_Os10g42700	CS domain containing protein, putative, expressed	osa:4349500	2e-107	AT2G35500	AT2G35500.1	shikimate kinase like 2	ath:AT2G35500					1.07106	0.000428214	1.29452	0.00010688	6.63199	6.57699	6.22588	7.1185	6.63431	6.89364	7.414	7.88656	8.01788	7.96048	8.10488	7.79427
OS.15747.1.A1_AT	10	LOC_Os09g39910	ABC transporter, ATP-binding protein, putative, expressed	osa:4347924	0	AT5G60790	AT5G60790.1	member of GCN subfamily	ath:AT5G60790					-1.05556	0.00393485	-1.2246	0.00157571	7.06655	7.17602	7.38905	7.29721	7.1475	6.71572	6.17504	5.48027	6.30252	5.53323	6.23371	6.22682
OS.15757.1.S1_AT	15	LOC_Os02g39710	CCT/B-box zinc finger protein, putative, expressed	osa:4329950	6e-58	AT5G57660	AT5G57660.1	CONSTANS-like 5	ath:AT5G57660					1.76117	1.63544e-08	1.03046	1.67099e-06	12.1082	11.9651	12.1109	11.1669	11.4207	11.3022	13.0935	13.052	13.1301	13.0466	13.0085	13.1183
OS.15760.1.S1_AT	18	Os12g0639000	Os12g0639000	osa:4352913										-1.73914	0.0202668			4.31979	3.44119	2.41884	4.25041	4.73764	5.23747	4.04761	3.31876	2.24763	3.6649	3.16773	2.17549
OS.15779.1.S1_AT	10	LOC_Os09g39440	inosine-uridine preferring nucleoside hydrolase family protein, putative, expressed	osa:4347891	5e-126	AT2G36310	AT2G36310.1	uridine-ribohydrolase 1	ath:AT2G36310					-1.36726	7.72027e-06			7.5114	7.93828	7.84974	8.13909	8.02238	8.0457	7.18647	7.01188	6.75863	6.57126	6.68916	6.84497
OS.15781.1.S1_AT	15	LOC_Os03g12236	heat shock protein DnaJ, putative, expressed	osa:9272246	2e-46	AEE76012	AT3G17830.1	Molecular chaperone Hsp40/DnaJ family protein	ath:AT3G17830					1.37461	2.69136e-06			7.64979	7.7892	7.52067	7.13802	6.92527	7.28588	8.2502	8.30984	8.59092	8.43054	8.50875	8.5337
OS.15790.1.S1_AT	9	LOC_Os08g01320	C3-BTB1 - Bric-a-Brac, Tramtrack, Broad Complex BTB domain with C3 subfamily conserved sequence, expressed	osa:4344432	2e-107	AAD41432	AT1G21780.2	BTB/POZ domain-containing protein. Contains similarity to gb:AJ000644 SPOP (speckle-type POZ protein) from Homo sapiens and contains a PF:00651 BTB/POZ domain. ESTs gb:T75841, gb:R89974, gb:R30221, gb:N96386, gb:T76457, gb:AI100013 and gb:T76456 come from this gene;supported by full-length. Interacts with CUL3A and CUL3B.	ath:AT1G21780			1.42017	2.48268e-07	-1.61701	8.068e-08	-3.1668	2.13749e-10	10.1728	10.0342	10.102	9.95681	9.98122	9.98211	7.1331	6.89417	6.78133	8.3927	8.29094	8.38546
OS.15799.1.S1_AT	10	LOC_Os03g11420	Os3bglu6 - beta-glucosidase/beta-fucosidase/beta-galactosidase, expressed	osa:4332041	0	AT1G26560	AT1G26560.1	beta glucosidase 40	ath:AT1G26560					-1.73074	2.95431e-07	-1.60716	5.57548e-07	9.13134	9.22212	9.10875	8.92149	8.64676	8.8631	7.6127	7.59675	7.43129	6.83863	7.15803	7.24247
OS.158.1.S1_AT	10	LOC_Os10g02070	peroxidase precursor, putative, expressed	osa:4347963	8e-97	AED92762	AT5G19890.1	Peroxidase superfamily protein	ath:AT5G19890					-1.94481	0.00262645	-1.69435	0.00590055	5.87819	6.19022	6.53765	6.01149	6.2853	5.29632	5.35421	3.41595	4.75285	4.26859	3.57357	3.91651
OS.15815.2.S1_X_AT	10	LOC_Os08g01490	cytochrome P450, putative, expressed	osa:4344448	3e-97	AT3G26330	AT3G26330.1	putative cytochrome P450	ath:AT3G26330					-2.81415	0.0365853			1.41398	4.84066	5.54218	3.01395	4.50158	5.7971	1.6404	1.02014	2.77229	2.8858	1.18182	0.802565
OS.15816.1.S1_A_AT	10	LOC_Os03g37984	amino acid permease family protein, putative, expressed	osa:4333307	0	AAG31300	AT1G31830.2	Amino acid permease family protein	ath:AT1G31830					-1.18267	7.57829e-08			11.5742	11.4854	11.5421	11.7136	11.7536	11.7865	10.5656	10.5169	10.5635	10.6074	10.5816	10.5166
OS.15821.3.A1_AT	15	LOC_Os05g01240	AML1, putative, expressed	osa:4337535	7e-140	AT5G07290	AT5G07290.1	AML4 A member of mei2-like gene family, predominantly plant-based family of genes encoding RNA binding proteins with characteristic presence of a highly conserved RNA binding motif first described in the mei2 gene of the fission yeast S. pombe. In silico analyses reveal nine mei2 -like genes in A. thaliana. They were grouped into four distinct clades, based on overall sequence similarity and subf…	ath:AT5G07290					1.36277	0.00158635			6.68517	5.78087	6.20108	6.28447	5.52478	6.47146	7.27046	6.92626	7.41586	7.35843	7.77295	7.23763
OS.15822.1.S1_S_AT	10	LOC_Os08g32980	expressed protein	osa:4345614	2e-36	18418008	AT5G16550.1	hypothetical protein	ath:AT5G16550					-1.27818	2.40785e-07	-1.56364	4.18352e-08	12.0506	11.9561	12.0777	11.711	11.9548	11.8772	10.4937	10.5063	10.3936	10.5313	10.6315	10.5457
OS.15826.1.A1_AT	19	none										-2.18347	0.0343404	-1.99299	0.0490292			2.1064	2.16626	1.09771	2.72427	4.15765	1.75037	1.3559	4.35464	3.4932	1.91974	0.00618926	0.727393
OS.15830.1.S1_AT	10	LOC_Os05g39770	aminotransferase, putative, expressed	osa:4339095	0	AT3G08860	AT3G08860.1	Encodes a protein that is predicted to have beta-alanine aminotransferase activity.	ath:AT3G08860					-1.25941	3.98459e-06	-1.80654	1.86447e-07	11.1286	11.0792	11.1028	10.5569	10.7725	10.5556	9.18861	9.43477	9.26765	9.50601	9.12263	9.47804
OS.15831.2.S1_AT	7	LOC_Os08g40560	ZOS8-11 - C2H2 zinc finger protein, expressed	osa:4346039	0	AT2G27100	AT2G27100.1	Identified as a leaf form mutant by Redei having serrated leaves. Further analysis of the single loss of function allele indicated pleiotropic effects extending to many aspects of shoot development such as taller meristems, alterations in phase transition, phyllotaxy and branching. Encodes a single zinc finger containing protein that is expressed in meristems and organ primordia.	ath:AT2G27100	-2.27565	0.0259182			2.40202	0.0203497			4.80857	5.6345	4.15422	2.40929	4.58367	0.777372	5.13413	5.60925	4.02182	5.13088	5.04323	4.80228
OS.15831.3.S1_AT	15	LOC_Os08g40560	ZOS8-11 - C2H2 zinc finger protein, expressed	osa:4346039	0	AT2G27100	AT2G27100.1	Identified as a leaf form mutant by Redei having serrated leaves. Further analysis of the single loss of function allele indicated pleiotropic effects extending to many aspects of shoot development such as taller meristems, alterations in phase transition, phyllotaxy and branching. Encodes a single zinc finger containing protein that is expressed in meristems and organ primordia.	ath:AT2G27100					1.89448	5.10281e-08	2.14821	1.69749e-08	7.82254	8.05057	7.82548	8.09673	8.31427	8.14508	10.057	10.1646	9.9216	9.97971	10.2008	10.059
OS.15831.3.S1_X_AT	15	LOC_Os08g40560	ZOS8-11 - C2H2 zinc finger protein, expressed	osa:4346039	0	AT2G27100	AT2G27100.1	Identified as a leaf form mutant by Redei having serrated leaves. Further analysis of the single loss of function allele indicated pleiotropic effects extending to many aspects of shoot development such as taller meristems, alterations in phase transition, phyllotaxy and branching. Encodes a single zinc finger containing protein that is expressed in meristems and organ primordia.	ath:AT2G27100					1.81222	8.32563e-07	1.72952	1.2372e-06	7.77586	8.30439	8.00099	8.30442	7.94931	8.24978	9.7771	9.86628	9.6264	9.97212	9.93159	10.0365
OS.15833.1.S1_AT	18	none								3.39108	0.00281981			-3.80018	0.00137535			1.52	0.737355	2.09991	4.31857	5.39141	4.82051	0.944064	1.68785	4.35599	1.11565	1.83024	0.184065
OS.15849.1.S1_S_AT	15	LOC_Os08g36920	AP2 domain containing protein, expressed	osa:4345815	1e-27	AT4G34410	AT4G34410.1	encodes a member of the ERF (ethylene response factor) subfamily B-3 of ERF/AP2 transcription factor family. The protein contains one AP2 domain. There are 18 members in this subfamily including ATERF-1, ATERF-2, AND ATERF-5.	ath:AT4G34410	-1.08463	0.000393985	2.11894	2.05535e-06	5.65305	3.9499e-10	2.44949	6.02245e-07	7.65652	6.9405	7.08272	5.8922	6.09176	6.44191	9.58247	9.76507	9.68069	11.777	11.7494	11.8587
OS.15849.2.A1_S_AT	15	LOC_Os08g36920	AP2 domain containing protein, expressed	osa:4345815	1e-27	AT4G34410	AT4G34410.1	encodes a member of the ERF (ethylene response factor) subfamily B-3 of ERF/AP2 transcription factor family. The protein contains one AP2 domain. There are 18 members in this subfamily including ATERF-1, ATERF-2, AND ATERF-5.	ath:AT4G34410					4.86231	8.84021e-05	2.35842	0.00996913	4.17957	4.94029	1.42957	2.41666	2.23729	2.01897	6.14942	5.7768	5.69845	7.0659	7.15674	7.03723
OS.15850.1.S1_AT	15	LOC_Os03g05334	expressed protein											1.28213	0.00151227	1.48257	0.000571225	6.7119	7.59623	7.82952	7.27486	8.01422	7.78486	8.71818	8.86959	8.9976	9.03742	9.0062	8.87671
OS.15852.1.S1_AT	10	LOC_Os10g03320	UDP-glucoronosyl and UDP-glucosyl transferase domain containing protein, expressed	osa:4348003	1e-82	AED95845	AT5G49690.1	UDP-Glycosyltransferase superfamily protein	ath:AT5G49690					-2.92803	0.00450936			2.60474	0.991312	3.44408	1.90905	4.91752	3.98286	0.887743	0.703872	1.26381	0.403981	0.824044	0.797311
OS.15854.1.S1_AT	15	none												2.39457	0.017842	3.09844	0.00461842	3.52567	1.24675	2.93027	4.1367	1.3013	2.49527	5.36017	6.17843	5.45941	5.33354	3.94202	5.84142
OS.15867.1.A1_AT	7	none												1.68365	0.0190464			5.22049	4.82712	5.09142	3.84555	2.54753	5.04208	5.92918	5.07038	5.10818	5.30793	4.9115	6.26667
OS.15874.1.A1_AT	14	LOC_Os03g60570	ZOS3-22 - C2H2 zinc finger protein, expressed	osa:4334593	2e-16	AT5G59820	AT5G59820.1	Encodes a zinc finger protein involved in high light and cold acclimation. Overexpression of this putative transcription factor increases the expression level of 9 cold-responsive genes and represses the expression level of 15 cold-responsive genes, including CBF genes. Also, lines overexpressing this gene exhibits a small but reproducible increase in freeze tolerance. Because of the repression o…	ath:AT5G59820			2.05605	0.000557272	3.31054	1.51848e-05			7.24543	6.45345	7.36572	7.42205	6.75854	5.71455	7.96555	7.69238	8.00068	9.94267	9.89362	9.99046
OS.15889.1.A1_AT	18	none												-2.65369	0.0315573			0.559753	3.19557	0.569813	5.42518	3.33275	1.44114	0.559189	0	0.676242	0.286446	1.8359	0.115647
OS.15896.1.S1_AT	17	LOC_Os10g18090	conserved hypothetical protein	osa:4348328								2.21192	1.28122e-05	-1.45915	0.000313528	-2.73803	2.20385e-06	6.04227	6.24608	6.68615	7.13966	7.0529	7.58105	3.09219	3.96245	3.70577	5.98906	5.74421	5.6629
OS.15898.1.S1_AT	10	LOC_Os09g28580	expressed protein	osa:4347280										-3.93295	2.31556e-09	-3.64068	4.58502e-09	11.1422	10.9982	10.9315	10.8328	10.8961	10.9692	7.15282	7.43068	7.56626	6.81084	6.76128	7.32712
OS.15900.1.A1_AT	10	LOC_Os06g03220	expressed protein	osa:4339955										-1.36764	6.81894e-06			7.72829	7.84729	7.99914	7.71106	7.78485	7.60297	6.84778	6.94514	7.29402	6.20555	6.24884	6.54157
OS.15901.2.S1_AT	15	LOC_Os03g15930	OTU-like cysteine protease family protein, putative, expressed	osa:4332354	4e-33	26449806	AT2G38025.1	Cysteine proteinases superfamily protein	ath:AT2G38025					1.13717	0.00539518	1.4295	0.00133533	8.44382	8.78125	7.64291	7.82657	8.41438	8.75939	9.65989	9.81967	9.67691	9.61449	9.59357	9.20379
OS.15903.1.A1_AT	19	none								2.36093	0.0290656			-3.02588	0.00889571			0.54053	2.11376	0.84102	2.07192	4.60663	3.89954	0.878147	4.125	1.51279	0.130705	0.397374	0.972383
OS.15904.1.S1_AT	10	LOC_Os01g56880	purple acid phosphatase precursor, putative, expressed	osa:4327894	2e-171	AT2G16430	AT2G16430.2	purple acid phosphatase 10	ath:AT2G16430					-1.23378	1.09456e-07	-1.26558	8.77488e-08	10.5516	10.4829	10.5346	10.4085	10.5863	10.5742	9.28068	9.22503	9.2666	9.28835	9.25291	9.32644
OS.15908.1.S1_S_AT	15	LOC_Os01g72330	OsRR4 type-A response regulator, expressed	osa:4325747	3e-59	AT3G57040	AT3G57040.1	response regulator ARR9, A two-component response regulator-like protein with a receiver domain with a conserved aspartate residue and a possible phosphorylation site and at the N-terminal half. Appears to interact with histidine kinase like genes ATHP3 and ATHP2	ath:AT3G57040					1.16522	1.0059e-05			7.35129	7.44907	7.42129	7.45861	7.16591	7.11049	8.0502	8.19382	7.79438	8.49005	8.32184	8.41877
OS.15914.1.S1_AT	10	LOC_Os09g23350	trehalose synthase, putative, expressed	osa:4346981	0	AT1G68020	AT1G68020.2	Encodes an enzyme putatively involved in trehalose biosynthesis. The protein has a trehalose synthase (TPS)-like domain and a trehalose phosphatase (TPP)-like domain. It can complement a yeast mutant lacking both of these activities suggesting that this is a bifunctional enzyme.	ath:AT1G68020					-1.55165	8.41742e-07	-1.53414	9.26922e-07	11.6612	11.3895	11.5765	11.5113	11.4944	11.4915	10.0838	10.0528	9.88824	9.99147	9.69948	10.1514
OS.15917.1.S1_AT	15	LOC_Os04g41960	NADP-dependent oxidoreductase, putative, expressed	osa:4336283	2e-135	AT5G16970	AT5G16970.1	encodes a 2-alkenal reductase (EC 1.3.1.74), plays a key role in the detoxification of reactive carbonyls	ath:AT5G16970					2.71477	1.05274e-08	1.31185	5.42499e-06	8.85817	8.45095	8.73659	7.74779	8.14735	7.80093	10.059	9.93907	9.98324	10.5838	10.5954	10.6611
OS.15917.2.A1_AT	15	LOC_Os04g41960	NADP-dependent oxidoreductase, putative, expressed	osa:4336283	2e-135	AT5G16970	AT5G16970.1	encodes a 2-alkenal reductase (EC 1.3.1.74), plays a key role in the detoxification of reactive carbonyls	ath:AT5G16970					2.48741	0.0225842	2.56532	0.019623	5.11654	4.44964	1.76271	5.52336	5.15197	2.76996	6.52192	5.96594	6.53698	6.90884	7.02318	6.97551
OS.15938.1.S1_AT	9	LOC_Os03g17790	OsRCI2-5 - Putative low temperature and salt responsive protein, expressed	osa:4332481	1e-18	15529214	AT2G38905.1	Low temperature and salt responsive protein family	ath:AT2G38905			1.04293	0.0139567	-1.02443	0.0152319	-2.0954	0.000176884	7.27453	7.65604	7.02086	7.13769	7.28432	7.4453	5.60027	5.6189	4.44605	5.95484	6.08699	6.7522
OS.15942.1.S1_S_AT	15	LOC_Os04g34600	abscisic stress-ripening, putative, expressed	osa:9272168										3.02537	2.42821e-09	3.10232	1.94381e-09	6.941	7.02763	6.62641	6.85685	6.70275	6.574	10.1111	9.87501	9.91584	9.75509	9.76488	9.68975
OS.15942.2.S1_AT	10	LOC_Os01g38480	GA18326-PA, putative, expressed	osa:4327927	8e-35	AEE86148	AT4G32930.2	hypothetical protein	ath:AT4G32930					-1.03375	3.77774e-05			9.49238	9.50914	9.27062	9.33615	9.50562	9.83922	8.5203	8.70502	8.60253	8.52878	8.45487	8.59609
OS.15942.5.S1_X_AT	15	LOC_Os04g34600	abscisic stress-ripening, putative, expressed	osa:9272168										3.0568	1.10505e-06	2.75385	2.65985e-06	6.9402	5.84754	6.94516	6.20121	6.05529	6.35614	9.3944	9.29776	9.30231	9.4135	9.16138	9.20815
OS.15943.1.S1_AT	15	LOC_Os01g67310	patatin, putative, expressed	osa:4325111	1e-76	AT4G37050	AT4G37050.1	Patatin-related phospholipase A. Expressed in the floral gynaecium and is induced by abscisic acid (ABA) or phosphate deficiency in roots.	ath:AT4G37050					1.56671	1.21855e-05	1.33938	4.25263e-05	6.4204	6.86352	6.73367	6.39011	6.75972	6.19261	8.09756	8.00996	7.92821	8.09779	8.18106	7.76373
OS.15957.1.S1_AT	10	LOC_Os06g11800	annexin, putative, expressed	osa:4340522	4e-114	AT1G35720	AT1G35720.1	Encodes a member of the annexin gene family, a diverse, multigene family of calcium-dependent, membrane-binding proteins. The protein was determined to have peroxidase activity. This activity is thought to be dependent on the presence of post-translational modifications (most likely phosphorylation). The protein was shown to be present as a mixture of monomer and homodimer. The homodimerization s…	ath:AT1G35720					-1.48675	8.22698e-08	-1.45291	1.00492e-07	12.5648	12.5641	12.5921	12.3551	12.5459	12.4688	11.0161	11.2011	11.145	10.8601	10.979	11.0704
OS.15968.1.S1_AT	15	none												1.43176	3.08621e-07			11.0814	11.4356	11.1596	10.8376	10.6511	10.7124	12.2276	12.2356	12.1783	12.1387	12.1968	12.1609
OS.15982.1.S1_S_AT	7	none												1.08547	0.0446178			4.90559	5.28327	5.06461	3.42229	5.44807	4.64884	5.83565	4.90757	5.0833	5.28937	5.54338	5.94286
OS.15993.1.S1_AT	10	none												-1.77308	1.21369e-06	-1.98103	4.72282e-07	10.0532	9.75744	10.0089	10.041	9.77532	9.96555	7.86675	8.00984	7.99985	8.41878	7.85293	8.19095
OS.16004.1.S1_AT	18	LOC_Os02g01060	harpin-induced protein 1 domain containing protein, expressed	osa:4327974	2e-19	AED96399	AT5G53730.1	Late embryogenesis abundant (LEA) hydroxyproline-rich glycoprotein family	ath:AT5G53730					-1.22141	0.000787842			7.33635	6.75563	6.86636	7.36499	8.20414	7.5652	6.56297	6.67368	6.37566	6.23808	6.75841	6.47363
OS.16012.1.S1_AT	10	LOC_Os12g39080	amino acid permease family protein, putative, expressed	osa:4352634	7e-92	15230886	AT3G19553.1	Amino acid permease family protein	ath:AT3G19553					-1.32068	3.68047e-05			8.48661	8.52254	8.43648	8.67335	8.77274	8.78297	7.96821	7.7766	7.98332	7.12961	7.87471	7.2627
OS.16026.1.S1_AT	10	LOC_Os02g31100	LITAF-domain-containing protein, putative, expressed	osa:4329476	1e-46	AED91862	AT5G13190.1	hypothetical protein	ath:AT5G13190					-1.52541	5.74495e-07	-1.1629	5.61933e-06	11.3654	11.007	11.0958	11.2289	11.3841	11.451	10.105	9.88107	9.99338	9.91637	9.72583	9.84562
OS.16030.1.S1_AT	10	Os03g0371400	Os03g0371400	osa:4332940										-1.9242	0.0104722			5.76342	5.90748	6.45824	6.50411	5.52479	6.07518	4.65984	4.89914	5.24739	4.73072	2.52695	5.07381
OS.16037.1.S1_AT	25	none										-1.31658	3.89898e-07	1.78817	2.73626e-08	3.71462	4.18273e-11	9.1971	9.23343	9.01664	9.77109	9.88148	9.62419	12.9147	12.8991	12.7772	11.5709	11.5664	11.504
OS.16044.1.S1_AT	7	LOC_Os02g30910	nodulin MtN3 family protein, putative, expressed	osa:4329464	7e-74	AEE78451	AT3G48740.1	Nodulin MtN3 family protein	ath:AT3G48740					2.15894	0.0120097			5.51397	6.05507	5.74974	6.05063	5.55924	2.80686	5.93273	6.17648	6.01501	6.89198	7.11438	6.8872
OS.1605.1.S1_AT	15	LOC_Os04g37619	zeaxanthin epoxidase, chloroplast precursor, putative, expressed	osa:4335984	0	AT5G67030	AT5G67030.2	Encodes a single copy zeaxanthin epoxidase gene that functions in first step of the biosynthesis of the abiotic stress hormone abscisic acid (ABA). Mutants in this gene are unable to express female sterility in response to beta-aminobutyric acid, as wild type plants do.	ath:AT5G67030					1.27095	0.000229737			8.10766	8.3427	8.16599	7.9206	7.92283	7.15195	8.47892	8.98388	8.7222	8.9752	8.85755	8.97548
OS.1606.1.S1_AT	10	LOC_Os04g56430	cysteine-rich receptor-like protein kinase, putative, expressed	osa:4337274	1e-19	AT4G23180	AT4G23180.1	Encodes a receptor-like protein kinase. Naming convention from Chen et al 2003 (PMID 14756307)	ath:AT4G23180					-5.09998	7.78705e-06	-5.41329	4.76686e-06	8.12338	7.42339	7.84973	8.29044	8.00013	7.96076	2.41073	2.90845	1.83744	2.81382	1.79787	4.33969
OS.1606.2.S1_A_AT	10	LOC_Os01g31680	uncharacterized protein sll0194, putative, expressed	osa:4324478	5e-119	AT2G01110	AT2G01110.1	mutant is Albino and pale green; Chloroplast Protein Translocation (tatC). Core subunit of the chloroplast Tat translocase. Integral chloroplast thylakoid membrane protein.	ath:AT2G01110					-1.92902	1.62781e-09	-1.81035	2.85702e-09	10.9963	10.976	10.9777	10.956	11.0248	11.0362	9.17847	9.14671	9.1937	9.09411	8.98006	9.15578
OS.16065.1.S1_AT	15	LOC_Os08g29124	expressed protein	osa:4345436	4e-127	AT5G46400	AT5G46400.1	Tetratricopeptide repeat (TPR)-like superfamily protein	ath:AT5G46400					1.61259	1.4965e-06			8.65908	9.06484	8.73589	8.36035	8.00981	7.91056	9.75193	9.69818	9.73704	9.68256	9.63568	9.80023
OS.16067.1.S1_AT	15	LOC_Os08g20020	octicosapeptide/Phox/Bem1p, putative, expressed	osa:4345203	0	238479361	AT2G25290.3	Octicosapeptide/Phox/Bem1p (PB1) domain-containing protein / tetratricopeptide repeat (TPR)-containing protein	ath:AT2G25290					1.24945	6.26696e-06			9.33704	9.32795	9.17351	9.47015	9.24332	9.02353	10.0942	10.285	10.1318	10.4841	10.6414	10.3598
OS.16067.1.S1_S_AT	15	LOC_Os08g20020	octicosapeptide/Phox/Bem1p, putative, expressed	osa:4345203	0	238479361	AT2G25290.3	Octicosapeptide/Phox/Bem1p (PB1) domain-containing protein / tetratricopeptide repeat (TPR)-containing protein	ath:AT2G25290					1.11459	6.35415e-06			9.02339	9.19105	9.20361	8.78469	8.54404	8.98506	9.65091	9.57117	9.60768	9.85908	9.95568	9.8428
OS.16068.3.S1_AT	10	LOC_Os02g47840	universal stress protein domain containing protein, putative, expressed	osa:4330472	3e-77	AED92062	AT5G14680.1	Adenine nucleotide alpha hydrolases-like superfamily protein	ath:AT5G14680					-1.04306	2.63403e-07	-1.29291	4.08483e-08	11.0366	10.969	11.0424	10.7114	10.7827	10.7864	9.7477	9.77086	9.65074	9.71364	9.70469	9.73299
OS.16088.2.S1_AT	15	LOC_Os07g48420	expressed protein	osa:4344314										2.82047	0.000192369	2.23352	0.000993863	6.35003	7.81082	5.60484	6.42756	5.65635	6.03808	8.75759	8.79134	8.91733	8.86666	9.0015	8.71524
OS.16089.1.A1_AT	15	LOC_Os05g32320	integral membrane transporter family protein, putative, expressed	osa:4338671	2e-123	AAD38263	AT1G64890.1	Major facilitator superfamily protein	ath:AT1G64890					1.07036	2.37955e-06			9.83978	10.0233	9.97488	9.79506	9.48427	9.55049	10.5251	10.5503	10.4861	10.708	10.6419	10.691
OS.16091.1.S1_AT	11	LOC_Os03g40440	B12D protein, putative, expressed	osa:4333398	8e-24	AEE77618	AT3G29970.1	B12D protein	ath:AT3G29970					-1.72468	0.0347221			2.4218	3.16023	0.811139	2.56832	2.78394	2.51602	1.06369	3.35599	1.11779	0.708997	1.11164	0.873585
OS.16092.1.S1_AT	10	none												-1.15271	4.52555e-05			6.95707	6.89443	6.57726	7.02887	7.24665	7.11707	6.54085	6.35034	6.46023	6.07498	5.67282	6.18667
OS.16116.1.S2_AT	15	LOC_Os02g49992	expressed protein	osa:4330633	0	AEE30359	AT1G23230.2	hypothetical protein	ath:AT1G23230					1.00661	2.40444e-06			10.1207	10.1996	10.0854	9.8683	9.77954	9.99509	10.5968	10.7934	10.6987	10.818	10.9635	10.8812
OS.16128.2.S1_AT	10	LOC_Os10g35670	zinc finger, RING-type, putative, expressed		3e-96	11282330	AT3G47160.2	RING/U-box superfamily protein	ath:AT3G47160					-2.71556	7.4076e-11	-2.62443	1.00464e-10	11.7397	11.7254	11.7741	11.5988	11.6048	11.5842	9.13783	9.12725	9.10084	8.77155	8.94549	8.92412
OS.16139.1.S1_AT	15	LOC_Os02g48080	cysteine-rich receptor-like protein kinase 7 precursor, putative, expressed	osa:4330489	2e-110	AT4G21390	AT4G21390.1	S-locus lectin protein kinase family protein	ath:AT4G21390					3.35901	0.0113545			1.03492	1.73139	5.78422	2.95584	1.61678	2.3028	5.07767	5.13488	4.77175	4.86181	6.05073	6.0399
OS.16140.1.S1_AT	10	LOC_Os07g04450	expressed protein	osa:4342358										-1.0922	2.70544e-06	-1.03254	4.31778e-06	12.4483	12.4049	12.4668	12.4327	12.1933	12.3565	11.5372	11.3839	11.3013	11.1723	11.1671	11.3665
OS.16142.1.S1_AT	10	LOC_Os03g31510	cysteine proteinase inhibitor 8 precursor, putative, expressed	osa:4333170	1e-22	AED95531	AT5G47550.1	Cystatin/monellin superfamily protein	ath:AT5G47550					-1.13276	4.67924e-07			11.6113	11.5379	11.5148	11.736	11.8229	11.7893	10.7249	10.744	10.606	10.5536	10.6313	10.765
OS.16146.1.S1_S_AT	10	LOC_Os05g03530	tetraspanin family protein, putative, expressed	osa:4337679	8e-56	AT3G12090	AT3G12090.1	Member of TETRASPANIN family	ath:AT3G12090					-1.09541	3.97297e-06			9.02196	8.9501	9.27735	9.10047	8.97792	9.11558	8.36711	8.2386	8.48022	8.00682	7.94815	7.9528
OS.16151.1.S1_AT	7	Os03g0221800	Os03g0221800	osa:4332100										1.00259	0.0002964			9.31911	9.59577	9.49863	8.85286	8.30834	8.56595	9.17901	9.15048	9.63988	9.48324	9.65398	9.5977
OS.16156.1.S1_AT	15	LOC_Os04g45040	DEAD-box ATP-dependent RNA helicase, putative, expressed	osa:4336501	0	AT4G00660	AT4G00660.2	RNAhelicase-like 8	ath:AT4G00660					1.28319	8.1268e-05	1.00651	0.000483844	6.17352	6.34119	6.51551	6.34021	6.31936	6.79882	7.36078	7.45289	7.23609	8.11764	7.53093	7.65938
OS.16163.1.S1_AT	10	LOC_Os02g15740	expressed protein	osa:4328924	1e-66	AED93260	AT5G24130.1	hypothetical protein	ath:AT5G24130					-5.7193	4.65877e-05	-3.98772	0.000664761	6.05866	5.18419	4.12848	6.63271	6.55443	6.93353	2.75768	0.149699	0.500784	0	0.838603	2.12419
OS.16164.1.S1_AT	10	LOC_Os06g10530	expressed protein	osa:4340441	1e-13	AAM15278	AT2G31945.1	hypothetical protein	ath:AT2G31945					-3.11034	1.60721e-07	-3.28726	9.94968e-08	9.24771	9.41293	9.2067	8.83106	8.82396	8.95461	6.25561	5.68352	6.06642	5.58616	6.2425	5.44995
OS.16187.1.S1_AT	10	LOC_Os02g10630	GRAM and C2 domains containing protein, putative, expressed	osa:4328641	0	15778696	AT1G03370.1	C2 calcium/lipid-binding and GRAM domain containing protein	ath:AT1G03370					-1.45119	0.00177724	-2.03358	0.000172191	7.96123	7.94126	7.89252	7.90562	7.74992	7.73874	5.28166	6.16617	6.24644	6.57625	6.84252	5.62194
OS.16198.1.S1_AT	15	LOC_Os04g12960	UDP-glucoronosyl/UDP-glucosyl transferase, putative, expressed	osa:4335167	4e-95	AT2G43820	AT2G43820.1	Induced by Salicylic acid, virus, fungus and bacteria.Involved in the tryptophan synthesis pathway. Independent of NPR1 for their induction by salicylic acid. UGT74F1 transfers UDP:glucose to salicylic acid (forming a glucoside (SAG) and a glucose ester (SGE)), benzoic acid, and athranilate in vitro. UGT74F2 shows a weak ability to catalyze the formation of the p-aminobenzoate-glucose ester in vi…	ath:AT2G43820					1.46045	0.0271831			5.43237	5.02471	3.45254	3.94157	4.98691	3.61221	4.65166	5.74081	5.71646	5.52915	5.88593	5.50696
OS.16218.1.S1_AT	10	LOC_Os06g30370	osMFT1 MFT-Like1 homologous to Mother of FT and TFL1 gene; contains Pfam profile PF01161: Phosphatidylethanolamine-binding protein, expressed	osa:4341107	1e-65	AT1G18100	AT1G18100.1	Encodes a member of the FT and TFL1 family of phosphatidylethanolamine-binding proteins. It is expressed in seeds and up-regulated in response to ABA. Loss of function mutants show decreased rate of germination in the presence of ABA. ABA dependent regulation is mediated by both ABI3 and ABI5. ABI5 promotes MFT expression, primarily in the radicle-hypocotyl transition zone and ABI3 suppresses it …	ath:AT1G18100					-2.10995	1.98224e-06	-2.10459	2.02506e-06	9.07464	9.19159	8.8317	9.01054	9.41231	8.93776	6.97624	6.74587	7.06207	7.32297	7.02453	6.68326
OS.16231.1.S1_S_AT	15	LOC_Os04g36890	peptidyl-prolyl cis-trans isomerase, FKBP-type, putative, expressed	osa:4335968	7e-47	AT4G25340	AT4G25340.2	Encodes a member of the FKBP-type immunophilin family that functions as a histone chaparone. Binds to 18S rDNA and represses its expression.	ath:AT4G25340					1.45674	1.17375e-07	1.21571	5.57278e-07	9.52102	9.39155	9.60159	9.26341	9.12991	9.20135	10.5783	10.7637	10.8194	10.6636	10.6289	10.6724
OS.16231.1.S2_AT	15	LOC_Os04g36890	peptidyl-prolyl cis-trans isomerase, FKBP-type, putative, expressed	osa:4335968	7e-47	AT4G25340	AT4G25340.2	Encodes a member of the FKBP-type immunophilin family that functions as a histone chaparone. Binds to 18S rDNA and represses its expression.	ath:AT4G25340					1.37496	8.20066e-07	1.30923	1.24241e-06	10.0181	9.97972	9.97023	10.0964	9.72988	9.84211	11.3342	11.2626	11.299	11.4069	11.1199	11.2665
OS.16245.1.S1_AT	15	LOC_Os03g18200	heat shock protein DnaJ, putative, expressed	osa:4332515	8e-113	AT3G08970	AT3G08970.1	J domain protein localized in ER lumen. Can compensate for the growth defect in jem1 scj1 mutant yeast. Also shows similarity to HSP40 proteins and is induced by heat stress. At high temperatures, mutant alleles are not transmitted through the pollen due to defects in pollen tube growth.	ath:AT3G08970					1.43762	2.32307e-07	1.55889	1.15312e-07	8.93286	8.98075	8.78862	9.07447	9.21305	8.88994	10.5131	10.4535	10.4123	10.4698	10.5521	10.4684
OS.16277.1.S1_AT	11	none												-1.7348	0.0346377			3.34496	3.92635	2.72153	4.28735	2.78045	4.2166	4.05716	3.10407	3.64736	3.47938	1.89373	0.706904
OS.16305.1.S1_AT	10	LOC_Os04g10160	cytochrome P450, putative, expressed	osa:4335096	3e-93	AT5G25120	AT5G25120.1	putative cytochrome P450	ath:AT5G25120			-1.91252	0.0078048	-4.35902	2.82707e-05	-2.4484	0.0018256	7.17235	7.03865	6.96554	7.29422	6.90809	6.96854	4.86111	4.25815	4.71209	2.11723	1.68919	4.28735
OS.16334.1.S1_AT	10	LOC_Os06g15380	acylphosphatase, putative	osa:4340702	3e-21	11357369	AT5G03370.1	acylphosphatase family	ath:AT5G03370					-1.79833	1.28998e-08	-1.64353	2.84271e-08	13.0552	12.8776	13.0866	12.9131	13.1186	13.0737	11.3949	11.3305	11.3634	11.2608	11.1908	11.2588
OS.16358.1.S1_AT	15	LOC_Os07g19560	TATA-binding protein-associated factor 2N, putative, expressed	osa:4342966	2e-93	AT1G50300	AT1G50300.1	TBP-associated factor 15	ath:AT1G50300					1.16547	3.85107e-06			8.82078	9.12091	8.90224	8.4455	8.54146	8.22051	9.57834	9.65129	9.60463	9.65431	9.47002	9.57954
OS.16401.1.S1_AT	15	LOC_Os03g21380	OsCML27 - Calmodulin-related calcium sensor protein, expressed	osa:4332731	3e-49	AT4G20780	AT4G20780.1	Calcium sensor involved in trichome branching.	ath:AT4G20780			1.20925	2.61952e-06	2.59265	3.55388e-09	1.44312	5.87585e-07	8.87142	8.90021	8.97412	9.03324	8.83402	9.05764	10.3164	10.5639	10.1948	11.4802	11.5892	11.6334
OS.16406.2.S1_AT	10	LOC_Os09g23370	proline-rich protein 6, putative, expressed	osa:4346983	5e-49	AED92360	AT5G16940.2	carbon-sulfur lyases	ath:AT5G16940					-1.52541	4.56478e-05	-1.52172	4.65195e-05	10.258	10.1758	10.1961	9.88453	10.222	10.3753	8.55472	9.04115	8.46885	8.30649	8.65472	8.94434
OS.16410.1.S1_S_AT	10	LOC_Os06g07820	BSD domain containing protein, expressed	osa:4340281	2e-20	AEE78592	AT3G49800.1	BSD domain-containing protein	ath:AT3G49800					-1.30336	5.76085e-06	-1.3292	4.89883e-06	11.717	11.5649	11.6858	11.6053	11.7186	11.4972	10.2998	10.6067	10.0734	10.2246	10.3799	10.3067
OS.16422.1.S1_S_AT	7	LOC_Os08g15050	CCT/B-box zinc finger protein, putative, expressed	osa:4345073	2e-30	AT2G24790	AT2G24790.2	Positive regulator of photomorphogenesis that acts downstream of COP1 but can promote lateral root development independently of COP1 and also function as a daylength-sensitive regulator of shoot branching.	ath:AT2G24790	-1.11126	0.00109426			1.34754	0.000287381			6.99732	7.0656	6.47064	5.4698	5.88016	5.84982	6.92239	7.08008	6.51206	6.86517	6.93779	7.43946
OS.16435.1.S1_AT	10	LOC_Os02g53410	expressed protein	osa:4330887	4e-13	AAM15278	AT2G31945.1	hypothetical protein	ath:AT2G31945					-1.5664	0.00226273	-1.9042	0.000627159	6.70933	6.62275	6.84818	7.0402	6.50267	6.37213	5.3453	5.13113	3.99124	5.0019	4.62982	5.58408
OS.16447.1.S1_AT	15	LOC_Os03g44660	cytosolic 5-nucleotidase III, putative, expressed	osa:4333582	8e-114	AEC09569	AT2G38680.1	5'-nucleotidases;magnesium ion binding	ath:AT2G38680					2.1265	0.00321149	1.93829	0.00551276	6.97818	6.72611	5.93568	7.43132	5.11359	7.02658	8.611	8.4256	8.41825	8.51636	8.91427	8.52038
OS.16453.1.S1_AT	10	LOC_Os12g39400	ZOS12-09 - C2H2 zinc finger protein, expressed	osa:4352653	3e-37	AT1G27730	AT1G27730.1	Related to Cys2/His2-type zinc-finger proteins found in higher plants. Compensated for a subset of calcineurin deficiency in yeast. Salt tolerance produced by ZAT10 appeared to be partially dependent on ENA1/PMR2, a P-type ATPase required for Li+ and Na+ efflux in yeast. The protein is localized to the nucleus, acts as a transcriptional repressor and is responsive to chitin oligomers. Also involv…	ath:AT1G27730					-4.54191	0.001333	-4.64262	0.00115432	6.7747	6.58923	7.00706	6.9942	6.67656	6.67273	4.621	0.207501	1.61464	3.51699	1.13626	2.06451
OS.16456.1.S1_AT	10	LOC_Os07g25690	subtilisin N-terminal Region family protein, expressed	osa:4343084	5e-16	AAF34312	AT1G71950.1	Proteinase inhibitor, propeptide	ath:AT1G71950					-3.62803	1.45937e-05	-2.97826	6.92819e-05	8.41282	8.04327	8.4497	8.44428	8.79926	8.97576	5.44545	5.15385	5.3717	3.91777	5.71661	5.70083
OS.16469.1.S1_AT	18	LOC_Os08g08700	ubiquitin family protein, putative, expressed	osa:4344831	1e-24	AT5G20620	AT5G20620.1	encodes a ubiquitin polyprotein.	ath:AT5G20620					-1.51082	0.0336393			2.08303	1.63208	3.2519	2.90617	3.11515	4.49137	2.68663	1.98135	1.94318	2.18646	2.77879	1.01497
OS.16485.1.S1_AT	11	LOC_Os03g21790	cupin domain containing protein, expressed	osa:4332760	7e-108	AAD21484	AT2G28490.1	RmlC-like cupins superfamily protein	ath:AT2G28490			-2.02281	0.00486194	-2.51562	0.00127135			3.33446	4.34412	5.68506	4.30433	4.49775	5.03358	4.04389	3.81819	4.49516	1.64282	2.73203	1.91395
OS.16488.2.S1_AT	15	LOC_Os01g54080	kinesin motor protein-related, putative, expressed	osa:4326167	0	AEE34122	AT1G63640.2	P-loop nucleoside triphosphate hydrolases superfamily protein with CH (Calponin Homology) domain	ath:AT1G63640					2.33069	0.0141721			2.32298	5.19974	5.11102	2.33455	3.91548	3.36782	4.60787	4.65935	5.8157	5.71786	5.81356	5.0785
OS.16493.1.S2_AT	15	LOC_Os09g21270	Os09g0380400	osa:4346929										1.38172	4.92192e-06	1.00852	6.14759e-05	8.19422	8.37336	8.194	8.18929	7.72945	7.82871	9.21403	9.32016	9.25295	9.34395	9.45632	9.09233
OS.165.1.S1_AT	9	LOC_Os12g36880	pathogenesis-related Bet v I family protein, putative, expressed	osa:4352491						1.01205	0.000140202			-2.55054	6.88492e-08	-2.45106	9.73154e-08	10.0738	9.80109	10.0218	10.8532	11.2303	10.8494	7.59288	7.31245	7.6382	8.63341	8.22517	8.42267
OS.16506.1.A1_AT	15	none												1.00199	0.0026123			7.85803	8.193	7.69062	8.2181	7.23038	7.78416	8.37224	8.6	8.63353	8.89593	8.53065	8.81203
OS.1652.1.S1_AT	10	LOC_Os01g02139	expressed protein	osa:4326114										-2.86908	4.04835e-10	-2.64079	8.46188e-10	10.5106	10.3725	10.386	10.2259	10.3866	10.3069	7.70119	7.93059	7.71492	7.52292	7.3457	7.44348
OS.1653.1.S1_AT	10	LOC_Os01g02150	sulfated surface glycoprotein 185 precursor, putative, expressed	osa:9271945										-2.65783	6.66144e-08	-2.33722	2.03137e-07	11.8305	11.6193	11.6762	11.4248	11.8876	11.7736	9.45696	9.30002	9.35735	9.28392	8.73201	9.09656
OS.16532.1.S1_AT	10	LOC_Os03g52370	PIII4 - Proteinase inhibitor II family protein precursor, expressed	osa:4334013										-2.05454	0.0173387			6.6378	6.40112	5.81644	6.27045	6.90636	6.21424	5.43859	3.99436	5.37078	5.46228	5.11022	2.65494
OS.16549.1.S1_AT	11	LOC_Os01g23590	suppressor of Mek, putative, expressed	osa:4326847	8e-140	AEE74437	AT3G06670.2	binding	ath:AT3G06670					-2.78315	0.0109193			5.18952	4.86186	2.00235	4.87607	4.76907	4.93707	3.87289	3.90119	4.07798	3.62633	1.73822	0.868228
OS.16549.2.S1_AT	15	LOC_Os01g23590	suppressor of Mek, putative, expressed	osa:4326847	8e-140	AEE74437	AT3G06670.2	binding	ath:AT3G06670					1.1543	8.46642e-07			10.4847	10.629	10.443	10.2061	9.94323	10.1662	11.241	11.2279	11.2205	11.2067	11.284	11.2878
OS.16549.3.S1_X_AT	15	LOC_Os01g23590	suppressor of Mek, putative, expressed	osa:4326847	8e-140	AEE74437	AT3G06670.2	binding	ath:AT3G06670					1.30955	1.35539e-06			9.3057	9.35315	9.46377	8.92197	8.61539	8.79689	10.0271	10.3383	10.2846	10.0675	10.0606	10.1348
OS.16557.1.S1_AT	18	none												-2.32544	0.0322959			1.92467	5.12783	3.34806	4.70662	4.46824	4.47106	3.66419	2.67434	2.50225	1.81416	4.02582	0.829604
OS.16563.1.S1_AT	10	LOC_Os07g38840	expressed protein	osa:4343701	4e-155	AAC16076	AT2G44260.2	Plant protein of unknown function (DUF946)	ath:AT2G44260					-2.05283	5.18426e-06	-2.34341	1.71847e-06	8.93662	8.62151	8.46272	8.64188	8.98465	8.83617	6.20781	6.3457	6.4371	6.37205	7.21013	6.72201
OS.16582.1.S1_AT	10	LOC_Os08g45210	Mpv17 / PMP22 family domain containing protein, expressed	osa:4346360	2e-53	AEE83413	AT4G14305.2	Peroxisomal membrane 22 kDa (Mpv17/PMP22) family protein	ath:AT4G14305					-2.25516	5.50113e-07	-2.22242	6.23284e-07	7.58966	7.63359	7.86895	7.4185	7.68743	7.65528	5.80646	5.21846	5.40002	5.06984	5.42538	5.5005
OS.16596.1.S1_AT	15	LOC_Os04g37810	expressed protein	osa:4336003	4e-105	AED91520	AT5G10320.3	hypothetical protein	ath:AT5G10320					1.5293	3.27851e-06	1.18436	2.63217e-05	8.73252	8.9394	8.88083	8.95775	8.52979	8.32839	9.96958	10.0399	10.0963	10.2032	10.1041	10.0965
OS.166.1.S1_AT	10	LOC_Os06g43660	inorganic H+ pyrophosphatase, putative, expressed	osa:4341645	0	AT1G15690	AT1G15690.2	Encodes a H(+)-translocating (pyrophosphate-energized) inorganic pyrophosphatase (H(+)-PPase; EC 3.6.1.1) located in the vacuolar membrane. Expression is found in all tissues examined, including meristems and floral organ primordium. Expression is particularly enhanced in pollen, and is repressed by light. Over expression and loss of function phenotypes suggest AVP1 is involved in regulation of a…	ath:AT1G15690					-2.19615	7.19593e-10	-1.48615	2.26837e-08	13.5903	13.4995	13.5737	13.9119	13.9469	14.0354	12.0835	12.0843	12.0373	11.8292	11.8015	11.6751
OS.166.2.S1_AT	10	LOC_Os06g43660	inorganic H+ pyrophosphatase, putative, expressed	osa:4341645	0	AT1G15690	AT1G15690.2	Encodes a H(+)-translocating (pyrophosphate-energized) inorganic pyrophosphatase (H(+)-PPase; EC 3.6.1.1) located in the vacuolar membrane. Expression is found in all tissues examined, including meristems and floral organ primordium. Expression is particularly enhanced in pollen, and is repressed by light. Over expression and loss of function phenotypes suggest AVP1 is involved in regulation of a…	ath:AT1G15690					-2.68843	5.22611e-08	-2.5161	9.30499e-08	8.93293	8.7621	9.03453	8.96416	9.32999	8.95652	6.33573	6.68624	6.1593	6.29708	6.3703	6.51801
OS.1660.1.S1_AT	10	none												-1.93807	4.38543e-08	-1.74563	1.09025e-07	9.50065	9.40102	9.46633	9.47812	9.52845	9.49556	7.74261	7.65066	7.73783	7.73269	7.30177	7.65345
OS.16605.1.S1_AT	15	LOC_Os10g30280	OsFBX386 - F-box domain containing protein, expressed	osa:4348714	4e-50	253110_at	AT4G35930.1	F-box family protein	ath:AT4G35930					1.69563	3.57929e-07	1.64532	4.63375e-07	9.69247	9.62337	9.31217	9.65547	9.67399	9.57836	11.3608	11.1093	11.0938	11.3113	11.4602	11.2232
OS.16605.2.S1_X_AT	15	LOC_Os10g30280	OsFBX386 - F-box domain containing protein, expressed	osa:4348714	4e-50	253110_at	AT4G35930.1	F-box family protein	ath:AT4G35930					1.42493	1.1586e-07	1.32576	2.16268e-07	8.4623	8.52963	8.61495	8.77835	8.61918	8.7308	9.81632	9.93934	9.82849	10.2586	10.0951	10.0495
OS.16607.1.S1_AT	2	LOC_Os08g03690	LTPL24 - Protease inhibitor/seed storage/LTP family protein precursor, expressed	osa:4344595	7e-17	AT5G59320	AT5G59320.1	Predicted to encode a PR (pathogenesis-related) protein. Belongs to the lipid transfer protein (PR-14) family with the following members: At2g38540/LTP1, At2g38530/LTP2, At5g59320/LTP3, At5g59310/LTP4, At3g51600/LTP5, At3g08770/LTP6, At2g15050/LTP7, At2g18370/LTP8, At2g15325/LTP9, At5g01870/LTP10, At4g33355/LTP11, At3g51590/LTP12, At5g44265/LTP13, At5g62065/LTP14, At4g08530/LTP15.	ath:AT5G59320					-3.16342	0.019601			5.70654	2.8013	5.29404	5.28378	3.18594	2.76868	0.842043	4.75336	3.51891	0.8208	0.659086	0.268245
OS.16618.1.S1_AT	7	none								-3.21141	0.00225442			2.98397	0.00352654			3.50102	5.01064	5.37287	1.8523	2.39799	0	4.12745	3.46562	2.15027	5.00572	4.25617	3.94031
OS.16630.1.S1_AT	11	LOC_Os07g01620	dirigent, putative, expressed	osa:4342200	2e-19	AED94819	AT5G42510.1	Disease resistance-responsive (dirigent-like protein) family protein	ath:AT5G42510			-1.75043	0.0225425	-2.87511	0.00146141			7.41656	6.81329	7.03034	6.97313	6.83427	7.20164	6.55848	5.51733	5.55921	4.09136	2.65421	5.63815
OS.16644.1.A1_AT	10	Os03g0848200	Os03g0848200	osa:4334779										-1.17655	1.41506e-05	-1.10916	2.27197e-05	9.60259	9.31416	9.43354	9.30929	9.40274	9.20143	8.24632	8.29763	8.47884	7.94841	8.38548	8.04992
OS.16645.1.A1_AT	15	LOC_Os12g10640	uncharacterized protein ycf45, putative, expressed	osa:4351767	4e-159	AAG11747	AT1G33290.2	P-loop containing nucleoside triphosphate hydrolases superfamily protein	ath:AT1G33290					1.87634	1.62528e-05	1.00246	0.00161455	6.2353	6.13012	6.31384	4.90784	5.05836	5.83041	7.48297	7.01197	7.19169	7.16306	7.15699	7.10556
OS.16645.2.S1_AT	11	LOC_Os12g10640	uncharacterized protein ycf45, putative, expressed	osa:4351767	4e-159	AAG11747	AT1G33290.2	P-loop containing nucleoside triphosphate hydrolases superfamily protein	ath:AT1G33290			-2.14496	0.00212138	-2.45386	0.00088428			5.24837	3.85194	4.87738	5.09284	5.60372	4.35106	4.52019	4.71537	4.88535	2.51789	3.43491	1.73324
OS.16651.1.S2_AT	15	LOC_Os02g52960	PHD-finger domain containing protein, putative, expressed		2e-12	AEE36027	AT1G77800.2	PHD finger family protein	ath:AT1G77800					1.35631	3.20254e-05	1.20241	8.17064e-05	8.30693	9.05137	8.45443	8.58565	8.81937	8.56084	9.76924	9.8828	9.76791	10.0042	10.0348	9.99587
OS.16659.1.S2_AT	1	LOC_Os03g49430	pre-mRNA-splicing factor, putative, expressed	osa:4333826	3e-42	AAD25794	AT1G03140.1	splicing factor Prp18 family protein	ath:AT1G03140					-1.34564	0.00017497	-1.34353	0.000177006	7.50841	7.17019	7.61239	6.74856	6.6942	7.06765	5.86701	6.06299	6.33038	5.35586	5.1959	5.92174
OS.16663.1.S1_AT	19	LOC_Os10g21940	expressed protein	osa:4348453	8e-93	AEE30190	AT1G22060.1	hypothetical protein	ath:AT1G22060			-2.10448	0.0243154	-2.76417	0.00622978			1.54435	1.91972	2.37136	5.14296	2.618	2.90769	4.12773	2.87436	1.6875	1.31505	0	1.06109
OS.16708.1.S1_X_AT	15	none												2.60437	9.31209e-09	2.00978	9.00531e-08	8.68219	9.07816	8.60061	8.36014	8.18579	8.11126	10.8116	10.7923	10.7864	10.7914	10.8552	10.8237
OS.16708.2.S1_AT	15	none												3.19031	2.03452e-05	3.49134	9.82179e-06	4.01427	4.69771	5.53905	5.68608	4.63458	4.91995	8.33372	7.95678	8.43456	7.95756	8.44637	8.4076
OS.16729.1.S1_AT	19	none								3.27802	0.00772905			-2.8138	0.0167923			2.95743	0.752798	1.07051	4.87115	4.93359	4.81004	3.90819	3.54912	2.45432	0.541081	4.38639	1.24593
OS.16736.1.S1_S_AT	15	LOC_Os01g39270	NAD binding domain of 6-phosphogluconate dehydrogenase containing protein, expressed	osa:4326312	8e-130	AT1G17650	AT1G17650.1	Glyoxylate reductase located in chloroplasts.	ath:AT1G17650					1.01928	1.95154e-05			9.01095	9.0408	8.98084	8.83058	8.42732	8.44024	9.48873	9.73501	9.66083	9.50846	9.63864	9.60888
OS.16741.1.S1_A_AT	15	LOC_Os09g29930	transcription factor BIM2, putative, expressed	osa:4347359	1e-30	AT5G08130	AT5G08130.6	Arabidopsis thaliana basic helix-loop-helix (bHLH) family protein involved in brassinosteroid signaling. It synergistically interacts with BES1 to bind to E box sequences (CANNTG).	ath:AT5G08130					1.36995	7.15363e-08			10.9504	10.9788	10.9486	10.9167	10.7613	10.9382	11.8592	11.8252	11.8172	12.2477	12.3316	12.1467
OS.16744.1.S1_AT	11	Os01g0800900	Os01g0800900	osa:9266761										-2.30778	0.0438043			4.5923	4.9328	3.38609	5.61854	3.95603	5.43914	1.76017	4.77357	5.00517	4.10757	1.49786	2.48492
OS.16746.1.S1_AT	10	LOC_Os01g55720	expressed protein	osa:4327029										-1.34444	2.64256e-06	-1.11321	1.25083e-05	12.8949	12.6246	12.8125	12.8974	13.0722	12.9302	11.82	11.5965	11.5759	11.6149	11.4386	11.813
OS.16746.1.S1_X_AT	10	LOC_Os01g55720	expressed protein	osa:4327029										-1.14451	1.43007e-06			12.5765	12.3541	12.5485	12.6568	12.7694	12.643	11.5691	11.523	11.4651	11.5173	11.432	11.6864
OS.16752.1.S1_AT	10	none												-2.0653	0.0188916			4.87826	5.37155	5.76684	6.0534	6.13798	5.0728	4.3203	3.7618	4.36815	1.74769	4.6267	4.6939
OS.16761.1.S2_AT	15	LOC_Os07g16364	expressed protein	osa:4342889										2.242	5.22017e-05	1.6967	0.000415661	5.1445	4.64807	4.80292	4.77407	3.54937	4.21141	6.09748	6.64668	6.94142	6.37929	6.46008	6.42149
OS.16772.1.S1_AT	15	LOC_Os08g27010	APE1, putative, expressed	osa:4345365	6e-87	AT5G38660	AT5G38660.2	mutant has Altered acclimation responses;	ath:AT5G38660					2.13846	2.52514e-06	2.34543	1.16039e-06	5.64429	6.5634	6.20834	6.42061	6.127	6.16046	8.41103	8.4959	8.54538	8.36204	8.30466	8.45676
OS.16775.1.S1_AT	10	LOC_Os01g70525	tropinone reductase, putative	osa:4326949	1e-78	15239327	AT5G06060.1	NAD(P)-binding Rossmann-fold superfamily protein	ath:AT5G06060					-2.81881	0.00960593			6.3119	5.69436	6.2853	6.0127	6.00276	5.28062	5.28085	4.24834	2.97431	0.961038	4.54782	3.3308
OS.16784.1.S1_AT	10	LOC_Os11g03420	ZF-HD protein dimerisation region containing protein, expressed	osa:4349655	1e-23	AT3G28917	AT3G28917.1	mini zinc finger 2	ath:AT3G28917					-3.72136	5.07876e-11	-3.70785	5.24649e-11	12.1615	12.039	12.0973	12.0363	12.0383	11.9294	8.38343	8.39504	8.39578	8.09915	8.27917	8.46163
OS.16787.1.S1_AT	18	none								2.87954	0.00265609			-3.41676	0.000882788			1.43128	3.55204	1.35247	4.80947	4.72184	5.4431	0.756771	1.28587	3.08763	1.72646	1.25289	1.74477
OS.16796.1.S1_X_AT	10	none										-1.56659	0.0109971	-4.00804	1.89247e-05	-3.34788	7.77001e-05	5.56477	5.99348	4.98283	3.72264	4.5776	5.52156	2.71287	1.56112	2.22346	0.619153	0.151845	1.02667
OS.168.1.S1_AT	2	LOC_Os10g34360	stilbene synthase, putative, expressed	osa:4348937	1e-137	AT1G02050	AT1G02050.1	Chalcone and stilbene synthase family protein	ath:AT1G02050	-1.7764	0.00455068	-1.32449	0.0208218	-1.68606	0.00611995	-2.13796	0.00146029	8.03381	8.0959	7.66723	6.09759	5.92898	6.44119	5.76281	5.78692	5.83332	5.2116	3.12747	5.0705
OS.16803.3.S1_X_AT	19	LOC_Os01g54520	DUF1264 domain containing protein, putative, expressed	osa:4325553	2e-79	15242474	AT5G45690.1	Protein of unknown function (DUF1264)	ath:AT5G45690	1.38761	0.0233488			-1.18246	0.04521			4.83035	4.20719	6.47954	6.73688	6.32772	6.6153	6.2764	5.53352	5.81311	5.11999	5.82265	5.18989
OS.16805.1.S1_AT	10	Os05g0516100	Os05g0516100	osa:4339319										-1.80109	6.24342e-07	-1.32304	8.25712e-06	9.05033	8.86065	9.21304	9.06944	9.3485	9.24217	7.63303	7.70919	7.81268	7.67613	7.2293	7.35143
OS.16805.1.S1_X_AT	10	Os05g0516100	Os05g0516100	osa:4339319										-1.65162	4.99841e-06			8.45149	8.50861	8.28475	8.23488	8.79661	8.86343	7.36855	7.5475	7.56282	6.82849	7.13007	6.98151
OS.16810.1.S1_AT	2	LOC_Os03g11290	expressed protein	osa:4332030	8e-26	10177686	AT5G39380.1	Plant calmodulin-binding protein-related	ath:AT5G39380					-1.29856	0.0158366	-1.43887	0.00945378	7.0055	7.47931	7.12096	6.2902	5.59222	7.03232	6.56051	5.29401	5.43465	4.71765	4.78075	5.52067
OS.16815.1.S1_AT	15	LOC_Os01g57210	katanin p80 WD40 repeat-containing subunit B1 homolog 1, putative, expressed	osa:4327835	3e-31	247680_s_at	AT1G61210.2	Transducin/WD40 repeat-like superfamily protein	ath:AT1G61210					2.00203	0.0485299	2.16534	0.0357824	3.58625	1.28485	3.73025	0.822013	3.94488	3.48895	5.60965	5.05802	4.42971	4.81586	4.43459	5.0115
OS.16838.1.S1_AT	14	LOC_Os03g51960	expressed protein	osa:4333988	6e-52	AED98113	AT5G65840.1	Thioredoxin superfamily protein	ath:AT5G65840					1.41029	0.00021732			5.20926	5.41299	4.43671	5.02368	5.14375	4.88708	5.3499	5.74411	5.79928	6.45216	6.34449	6.48874
OS.16852.1.S1_AT	15	LOC_Os09g37860	NOL1/NOP2/sun family protein, putative, expressed	osa:4347787	0	AEE85225	AT4G26600.1	S-adenosyl-L-methionine-dependent methyltransferases superfamily protein	ath:AT4G26600					1.78732	1.44487e-08	1.49802	6.77678e-08	9.09852	9.25255	9.19904	9.0303	8.83215	8.79274	10.627	10.6936	10.7237	10.7339	10.628	10.6552
OS.16862.1.S1_S_AT	10	LOC_Os03g02610	glycosyl hydrolases family 16 protein, protein, expressed	osa:4331410	3e-20	AT2G01850	AT2G01850.1	EXGT-A3 has homology to xyloglucan endotransglucosylases/hydrolases (XTHs). Mutants in this gene show a lesion mimic phenotype associated with leaf maturation and a reduction in the number of tertiary veins. Individual tracheary elements in the mutants are shorter, but phloem transport activity is not severely affected. EXGT-A3 plays a role in xyloglucan degradation in the differentiating trachea…	ath:AT2G01850					-1.14109	5.02794e-06			9.61305	9.56973	9.61462	9.49015	9.48641	9.83181	8.94848	8.78668	8.72023	8.42783	8.38572	8.57153
OS.16877.1.S1_AT	15	LOC_Os12g13720	Plant PDR ABC transporter associated domain containing protein, expressed	osa:4351863	2e-18	AT3G53480	AT3G53480.1	Negative regulator of auxin polar transport inhibitors. ABCG37 regulates auxin distribution and homeostasis in roots by excluding IBA from the root apex, but does not act directly in basipetal transport. ABCG37 and ABCG36 act redundantly at outermost root plasma membranes and, transport IBA out of the cells.	ath:AT3G53480					1.44894	0.00116089	1.55939	0.000708593	5.94543	6.24639	6.80868	7.14463	6.16541	6.6566	7.84462	8.01853	7.81554	8.44365	8.22693	7.6429
OS.16882.1.S1_AT	7	LOC_Os08g19610	peptidyl-prolyl cis-trans isomerase, putative, expressed	osa:4345190	2e-48	10176809	AT5G35100.2	Cyclophilin-like peptidyl-prolyl cis-trans isomerase family protein	ath:AT5G35100					1.12045	0.0088337			6.06058	5.896	5.51111	5.51389	5.40444	4.72509	6.15398	5.63279	6.29841	5.74856	6.92735	6.32884
OS.16882.2.S1_AT	10	LOC_Os08g19610	peptidyl-prolyl cis-trans isomerase, putative, expressed	osa:4345190	2e-48	10176809	AT5G35100.2	Cyclophilin-like peptidyl-prolyl cis-trans isomerase family protein	ath:AT5G35100					-1.90031	1.38397e-06	-1.67106	4.06073e-06	8.72721	8.90593	8.79904	8.28498	8.80127	8.88908	7.18393	7.0846	7.15046	6.84272	6.91413	6.51756
OS.16882.3.S1_X_AT	10	LOC_Os08g19610	peptidyl-prolyl cis-trans isomerase, putative, expressed	osa:4345190	2e-48	10176809	AT5G35100.2	Cyclophilin-like peptidyl-prolyl cis-trans isomerase family protein	ath:AT5G35100					-1.07492	2.13136e-06	-1.09154	1.87366e-06	9.98753	10.0137	10.098	9.94059	9.94188	9.91041	9.01197	8.79215	9.02044	8.70902	8.94456	8.91453
OS.16891.1.S1_AT	1	LOC_Os03g05900	expressed protein	osa:4331658	5e-86	AED90857	AT5G05320.1	FAD/NAD(P)-binding oxidoreductase family protein	ath:AT5G05320					-1.39546	0.000288728	-1.5416	0.000138792	7.1206	6.93323	7.28164	6.27229	6.62115	6.46947	5.50656	5.38066	5.82346	5.18027	5.49364	4.50261
OS.16895.1.A1_AT	11	LOC_Os03g17300	TKL_IRAK_CrRLK1L-1.7 - The CrRLK1L-1 subfamily has homology to the CrRLK1L homolog, expressed	osa:4332446	0	AT3G46290	AT3G46290.1	Encodes HERCULES1 (HERK1), a receptor kinase regulated by Brassinosteroids and required for cell elongation during vegetative growth.	ath:AT3G46290					-1.2783	0.0100801			5.40568	6.2946	6.07088	5.82534	6.40819	6.87882	6.04527	6.00912	5.54983	5.17103	5.71707	4.38935
OS.16896.1.S1_AT	15	none												1.93368	8.00893e-05	1.07772	0.00431668	7.25591	7.60756	7.23357	7.01366	6.42192	5.95467	8.39085	8.78689	8.15245	8.62951	8.49433	8.06743
OS.16899.1.S1_AT	10	LOC_Os07g30150	phosphoribosyl transferase, putative, expressed	osa:4343246	2e-77	AT4G22570	AT4G22570.1	Encodes an adenine phosphoribosyltransferase (APT; EC 2.4.2.7), which is a constitutively expressed enzyme involved in the one-step salvage of adenine to AMP. APT3 has higher affinity for zeatin, isopentenyladenine and benzyladenine than APT1 but lower Vmax than APT1.	ath:AT4G22570	1.12935	0.000999144			-2.45072	2.64249e-06	-1.45853	0.000163868	5.79557	6.11181	6.17604	6.81295	7.21248	7.44604	4.74257	4.74656	4.2187	4.81424	4.96726	4.33781
OS.16909.1.S1_S_AT	15	LOC_Os05g01020	transcriptional repressor, putative, expressed	osa:4337520	4e-29	AT5G15020	AT5G15020.2	Encodes a homolog of the transcriptional repressor SIN3 (AT1G24190).	ath:AT5G15020					1.09279	1.43422e-06			11.5392	11.7292	11.6499	11.3228	11.0693	11.1293	12.3008	12.3294	12.4094	12.2445	12.3282	12.227
OS.16911.1.S1_AT	11	none												-2.91239	0.0222124			0.87756	4.10429	4.28714	3.5392	2.64825	3.6728	0	2.62038	3.34721	0.0197024	0	1.10338
OS.16911.1.S1_S_AT	15	none												1.46608	0.0396969			4.69385	4.94102	4.51935	5.33249	5.13047	2.66847	6.12388	5.50296	6.2784	5.7672	5.63804	6.12443
OS.16913.1.S1_AT	15	LOC_Os04g13470	expressed protein	osa:4335184	0	AT4G19490	AT4G19490.2	Putative homolog of yeast Vps54. Thought to associate with POK and ATVPS53 in a plant GARP-like complex involved in the membrane trafficking system.	ath:AT4G19490					1.28028	1.1189e-06	1.09384	4.18656e-06	10.5093	10.7132	10.5495	10.6036	10.2191	10.347	11.6798	11.6849	11.6888	11.6578	11.7167	11.6359
OS.16925.1.S2_AT	15	LOC_Os04g20220	elongation factor Tu, putative, expressed	osa:4335338	0	AAF97824	AT1G18070.3	Translation elongation factor EF1A/initiation factor IF2gamma family protein	ath:AT1G18070					1.00964	4.03733e-06			11.2023	11.3418	11.1417	11.1926	11.1806	11.0888	12.3136	12.0799	12.2105	12.1305	12.2826	12.0778
OS.16927.1.S1_AT	10	LOC_Os02g56170	inositol-1-monophosphatase, putative, expressed	osa:4331065	8e-136	AT5G54390	AT5G54390.1	Encodes a 3'-phosphoadenosine-5'-phosphate (PAP) phosphatase that is sensitive to physiological concentrations of Na+. It does not also act as inositol polyphosphate 1-phosphatases, which other members of the HAL2-like family do. It is proposed that AHL acts in concert with sulphotransferases to prevent both the toxicity of PAP on RNA processing enzymes as well as the product inhibition of PAP on…	ath:AT5G54390					-1.04804	0.00174577			8.98605	8.90785	9.22438	8.54526	9.5809	9.37339	8.30614	8.00838	8.22675	8.15293	8.09583	8.10665
OS.16933.1.S1_AT	15	LOC_Os01g61990	ankyrin repeat-containing protein, putative, expressed	osa:4327365	0	AT3G12360	AT3G12360.1	Encodes a protein with an ankyrin motif and transmembrane domains that is involved in salt tolerance. Expressed throughout the plant and localized to the plasma membrane. Loss of function mutations show an increased tolerance to salt based on assaying seedling growth in the presence of salt. In the mutants, induction of genes required for production of reactive oxygen species is reduced suggestin…	ath:AT3G12360					1.17945	6.97173e-07			7.61949	7.56151	7.60562	7.65132	7.54821	7.56724	8.30026	8.14005	8.38626	8.89483	8.71557	8.69473
OS.16957.1.S1_AT	15	LOC_Os10g27274	expressed protein	osa:4348611										1.38746	8.04187e-06	1.04184	7.82332e-05	9.10805	9.53526	9.08139	8.83919	8.79412	8.49599	10.17	10.2818	10.3984	10.1758	10.1498	9.96605
OS.16980.1.S1_S_AT	10	LOC_Os01g07560	receptor-like protein kinase 2 precursor, putative, expressed	osa:4327633	0	18175662	AT5G56040.2	Leucine-rich receptor-like protein kinase family protein	ath:AT5G56040					-1.53605	3.90475e-08			11.5441	11.4791	11.4491	11.6644	11.8274	11.7854	10.5935	10.476	10.6214	10.2656	10.2829	10.1205
OS.16986.1.S1_AT	7	none												1.24921	0.0150629			5.59002	6.23197	5.63387	5.75447	4.8787	4.47061	6.78995	5.66713	5.81642	6.26903	5.83386	6.74852
OS.16997.1.S1_AT	15	none												2.91965	8.27293e-09	2.19073	1.02266e-07	6.62401	6.81179	6.96448	6.22846	5.7963	6.23816	9.01025	8.98713	8.97508	8.96982	9.1453	8.90676
OS.16999.1.A1_AT	10	LOC_Os03g24950	expressed protein	osa:4332908	1e-14	250809_at	AT5G05140.1	Transcription elongation factor (TFIIS) family protein	ath:AT5G05140					-1.57333	1.00657e-07	-1.96908	1.4158e-08	11.5333	11.5036	11.467	11.0535	10.9678	10.8836	9.60589	9.52646	9.46442	9.5692	9.2438	9.37187
OS.170.3.S1_AT	10	LOC_Os01g64110	glycosyl hydrolase, putative, expressed	osa:4325067	2e-101	AT5G24090	AT5G24090.1	Chitinase A (class III) expressed exclusively under environmental stress conditions.	ath:AT5G24090					-2.40299	0.000948565	-1.40721	0.0199611	6.54023	7.06227	6.90848	7.11012	6.67447	7.3375	5.32729	5.63652	5.32552	3.2791	5.5201	5.11392
OS.17004.1.S1_AT	25	none												1.44648	3.917e-05	2.66097	2.4935e-07	5.99531	6.20195	5.69493	7.03271	6.78488	6.47464	8.43862	8.60349	8.833	8.40934	8.21257	8.00973
OS.17014.1.S1_AT	10	LOC_Os04g53850	leucoanthocyanidin reductase, putative, expressed	osa:4337100	2e-90	AT1G61720	AT1G61720.1	Negative regulator of flavonoid biosynthesis, mutants accumulate flavonoid pigments in their seed coat, putative oxidoreductase. It is thought that a ternary complex composed of TT2, TT8 and TTG1 is necessary for correct expression of BAN in seed endothelium.	ath:AT1G61720					-3.48432	0.0042173	-3.18805	0.006971	7.32422	7.50567	7.08746	6.73964	7.15985	6.42884	4.98358	5.12957	2.24006	5.22462	2.27425	2.37649
OS.17014.1.S1_S_AT	10	LOC_Os04g53850	leucoanthocyanidin reductase, putative, expressed	osa:4337100	2e-90	AT1G61720	AT1G61720.1	Negative regulator of flavonoid biosynthesis, mutants accumulate flavonoid pigments in their seed coat, putative oxidoreductase. It is thought that a ternary complex composed of TT2, TT8 and TTG1 is necessary for correct expression of BAN in seed endothelium.	ath:AT1G61720					-2.48945	0.000267825	-2.95407	7.45932e-05	6.55954	6.56769	7.06136	5.95894	6.25752	6.64169	2.83662	4.75824	3.73154	3.80515	3.48371	4.10093
OS.17025.1.S1_AT	15	LOC_Os02g10040	guanine nucleotide-exchange protein like, putative, expressed	osa:4328595	2e-47	253032_at	AT4G38200.1	SEC7-like guanine nucleotide exchange family protein	ath:AT4G38200					1.49889	1.33443e-07			8.56067	8.7544	8.77838	8.3058	8.15698	8.30298	9.60275	9.74779	9.55524	9.75633	9.67312	9.83297
OS.17030.1.S1_AT	15	LOC_Os01g03820	C2 domain containing protein, putative, expressed	osa:4325968	0	AT3G18370	AT3G18370.1	C2 domain-containing protein	ath:AT3G18370					1.35228	2.94627e-06			7.97673	7.8925	7.75912	7.252	7.16725	7.50228	8.52154	8.46166	8.30053	8.478	8.82401	8.67636
OS.17037.1.S1_A_AT	8	LOC_Os03g15600	expressed protein	osa:4332328										1.14462	0.00036632			7.17302	6.91794	7.22413	6.22025	6.72898	5.99069	7.8208	7.62562	7.67452	7.77455	7.25903	7.34018
[truncated: 9,265 more rows]

## Sheet: mode figures of all profiles
profiles ordered based on the p-value significance of number of probes assigned versus expected
[truncated: 1 more rows]
