# Supplementary material for: Genes associated with thermosensitive genic male sterility in rice identified by comparative expression profiling
Source: BMC Genomics. 2014 Dec 16;15(1):1114. doi: 10.1186/1471-2164-15-1114 (PMC4320516; doi:10.1186/1471-2164-15-1114)
Supplement: Supplementary file 7 — Additional file 7: Gene ontology (GO) categories and enrichment of the DEGs included in the six main clusters shown in Figure 4 . (XLS 9 MB) [file 12864_2014_6904_MOESM7_ESM.xls]

## Sheet: GO_Result_cluster 7
Additional file 7: Gene ontology (GO) categories and enrichment of the DEGs included in the six main clusters shown in Figure 4.
GOID	GOTerm	DifGene	AllDifGene	GeneInGOID	AllGene	P-Value	FDR	Enrichment	(-log2P)
GO:0010048	vernalization response	5	234	79	19323	0.00362026	0.466715	5.22639	8.10969
GO:0000723	telomere maintenance	2	234	8	19323	0.00611572	0.466715	20.6442	7.35326
GO:0009753	response to jasmonic acid stimulus	9	234	267	19323	0.00717861	0.466715	2.78349	7.12208
GO:0000956	nuclear-transcribed mRNA catabolic process	6	234	134	19323	0.0074462	0.466715	3.69747	7.06928
GO:0007186	G-protein coupled receptor signaling pathway	3	234	34	19323	0.0100286	0.466715	7.2862	6.63973
GO:0009451	RNA modification	3	234	35	19323	0.0107912	0.466715	7.07802	6.53401
GO:0046854	phosphatidylinositol phosphorylation	3	234	36	19323	0.0115863	0.466715	6.88141	6.43144
GO:0030003	cellular cation homeostasis	5	234	109	19323	0.0127826	0.466715	3.78793	6.28968
GO:0010223	secondary shoot formation	2	234	13	19323	0.0137088	0.466715	12.7041	6.18875
GO:0010315	auxin efflux	2	234	14	19323	0.0155424	0.466715	11.7967	6.00764
GO:0018119	peptidyl-cysteine S-nitrosylation	2	234	15	19323	0.0174746	0.466715	11.0103	5.8386
GO:0032880	regulation of protein localization	3	234	48	19323	0.0237249	0.466715	5.16106	5.39746
GO:0010540	basipetal auxin transport	2	234	18	19323	0.0238361	0.466715	9.17521	5.39071
GO:0010382	cellular cell wall macromolecule metabolic process	4	234	86	19323	0.0238727	0.466715	3.84079	5.3885
GO:0048504	regulation of timing of organ formation	1	234	1	19323	0.0238861	0.466715	82.5769	5.38768
GO:0045697	regulation of synergid differentiation	1	234	1	19323	0.0238861	0.466715	82.5769	5.38768
GO:0042350	GDP-L-fucose biosynthetic process	1	234	1	19323	0.0238861	0.466715	82.5769	5.38768
GO:0060148	positive regulation of posttranscriptional gene silencing	1	234	1	19323	0.0238861	0.466715	82.5769	5.38768
GO:0032260	response to jasmonic acid stimulus involved in jasmonic acid and ethylene-dependent systemic resistance	1	234	1	19323	0.0238861	0.466715	82.5769	5.38768
GO:0009662	etioplast organization	1	234	1	19323	0.0238861	0.466715	82.5769	5.38768
GO:0005986	sucrose biosynthetic process	2	234	19	19323	0.0261365	0.466715	8.69231	5.25779
GO:0044265	cellular macromolecule catabolic process	2	234	19	19323	0.0261365	0.466715	8.69231	5.25779
GO:0070838	divalent metal ion transport	4	234	96	19323	0.0333534	0.466715	3.44071	4.90602
GO:0010264	myo-inositol hexakisphosphate biosynthetic process	3	234	56	19323	0.0345062	0.466715	4.42376	4.857
GO:0010213	non-photoreactive DNA repair	1	234	2	19323	0.0356134	0.466715	41.2885	4.81143
GO:0009234	menaquinone biosynthetic process	1	234	2	19323	0.0356134	0.466715	41.2885	4.81143
GO:0009063	cellular amino acid catabolic process	1	234	2	19323	0.0356134	0.466715	41.2885	4.81143
GO:0010116	positive regulation of abscisic acid biosynthetic process	1	234	2	19323	0.0356134	0.466715	41.2885	4.81143
GO:0006425	glutaminyl-tRNA aminoacylation	1	234	2	19323	0.0356134	0.466715	41.2885	4.81143
GO:0046856	phosphatidylinositol dephosphorylation	1	234	2	19323	0.0356134	0.466715	41.2885	4.81143
GO:0010160	formation of organ boundary	1	234	2	19323	0.0356134	0.466715	41.2885	4.81143
GO:0006303	double-strand break repair via nonhomologous end joining	1	234	2	19323	0.0356134	0.466715	41.2885	4.81143
GO:0009306	protein secretion	2	234	23	19323	0.0361718	0.466715	7.1806	4.78899
GO:0043090	amino acid import	4	234	105	19323	0.0435069	0.466715	3.14579	4.52261
GO:0033306	phytol metabolic process	1	234	3	19323	0.0471993	0.466715	27.5256	4.40509
GO:0045324	late endosome to vacuole transport	1	234	3	19323	0.0471993	0.466715	27.5256	4.40509
GO:2000011	regulation of adaxial/abaxial pattern formation	1	234	3	19323	0.0471993	0.466715	27.5256	4.40509
GO:0009606	tropism	1	234	3	19323	0.0471993	0.466715	27.5256	4.40509
GO:0006516	glycoprotein catabolic process	1	234	3	19323	0.0471993	0.466715	27.5256	4.40509
GO:0006426	glycyl-tRNA aminoacylation	1	234	3	19323	0.0471993	0.466715	27.5256	4.40509
GO:0006420	arginyl-tRNA aminoacylation	1	234	3	19323	0.0471993	0.466715	27.5256	4.40509
GO:0015693	magnesium ion transport	1	234	3	19323	0.0471993	0.466715	27.5256	4.40509
GO:0052386	cell wall thickening	1	234	3	19323	0.0471993	0.466715	27.5256	4.40509
GO:0071497	cellular response to freezing	1	234	3	19323	0.0471993	0.466715	27.5256	4.40509
GO:0042256	mature ribosome assembly	1	234	3	19323	0.0471993	0.466715	27.5256	4.40509
GO:0080165	callose deposition in phloem sieve plate	1	234	3	19323	0.0471993	0.466715	27.5256	4.40509
GO:0009590	detection of gravity	1	234	3	19323	0.0471993	0.466715	27.5256	4.40509
GO:0045995	regulation of embryonic development	1	234	3	19323	0.0471993	0.466715	27.5256	4.40509
GO:0046855	inositol phosphate dephosphorylation	2	234	27	19323	0.0474304	0.466715	6.11681	4.39804
GO:0032957	inositol trisphosphate metabolic process	2	234	27	19323	0.0474304	0.466715	6.11681	4.39804
GO:0006281	DNA repair	5	234	158	19323	0.0486501	0.469331	2.61319	4.36141
GO:2000029	regulation of proanthocyanidin biosynthetic process	1	234	4	19323	0.0586454	0.506202	20.6442	4.09184
GO:0007229	integrin-mediated signaling pathway	1	234	4	19323	0.0586454	0.506202	20.6442	4.09184
GO:0046459	short-chain fatty acid metabolic process	1	234	4	19323	0.0586454	0.506202	20.6442	4.09184
GO:0033345	asparagine catabolic process via L-aspartate	1	234	4	19323	0.0586454	0.506202	20.6442	4.09184
GO:0080155	regulation of double fertilization forming a zygote and endosperm	1	234	4	19323	0.0586454	0.506202	20.6442	4.09184
GO:0008104	protein localization	1	234	4	19323	0.0586454	0.506202	20.6442	4.09184
GO:0006091	generation of precursor metabolites and energy	3	234	71	19323	0.0603275	0.509479	3.48917	4.05104
GO:0006310	DNA recombination	3	234	75	19323	0.0683766	0.509479	3.30308	3.87035
GO:0042550	photosystem I stabilization	1	234	5	19323	0.0699534	0.509479	16.5154	3.83746
GO:0043631	RNA polyadenylation	1	234	5	19323	0.0699534	0.509479	16.5154	3.83746
GO:0090436	leaf pavement cell development	1	234	5	19323	0.0699534	0.509479	16.5154	3.83746
GO:0016131	brassinosteroid metabolic process	1	234	5	19323	0.0699534	0.509479	16.5154	3.83746
GO:0030261	chromosome condensation	1	234	5	19323	0.0699534	0.509479	16.5154	3.83746
GO:0009660	amyloplast organization	1	234	5	19323	0.0699534	0.509479	16.5154	3.83746
GO:0000303	response to superoxide	2	234	35	19323	0.0730727	0.509479	4.71868	3.77452
GO:0048766	root hair initiation	1	234	6	19323	0.081125	0.509479	13.7628	3.62371
GO:0009081	branched-chain amino acid metabolic process	1	234	6	19323	0.081125	0.509479	13.7628	3.62371
GO:0006424	glutamyl-tRNA aminoacylation	1	234	6	19323	0.081125	0.509479	13.7628	3.62371
GO:0009943	adaxial/abaxial axis specification	1	234	6	19323	0.081125	0.509479	13.7628	3.62371
GO:0080060	integument development	1	234	6	19323	0.081125	0.509479	13.7628	3.62371
GO:0042372	phylloquinone biosynthetic process	1	234	6	19323	0.081125	0.509479	13.7628	3.62371
GO:0019654	acetate fermentation	1	234	6	19323	0.081125	0.509479	13.7628	3.62371
GO:0016124	xanthophyll catabolic process	1	234	6	19323	0.081125	0.509479	13.7628	3.62371
GO:0016121	carotene catabolic process	1	234	6	19323	0.081125	0.509479	13.7628	3.62371
GO:0008150	biological_process	78	234	5312	19323	0.0829121	0.509479	1.21254	3.59227
GO:0008380	RNA splicing	3	234	83	19323	0.0858237	0.509479	2.98471	3.54248
GO:0015696	ammonium transport	2	234	39	19323	0.0872095	0.509479	4.23471	3.51937
GO:0006863	purine nucleobase transport	2	234	39	19323	0.0872095	0.509479	4.23471	3.51937
GO:0006862	nucleotide transport	2	234	39	19323	0.0872095	0.509479	4.23471	3.51937
GO:0043269	regulation of ion transport	2	234	39	19323	0.0872095	0.509479	4.23471	3.51937
GO:0008643	carbohydrate transport	3	234	84	19323	0.0881248	0.509479	2.94918	3.50431
GO:0009739	response to gibberellin stimulus	3	234	84	19323	0.0881248	0.509479	2.94918	3.50431
GO:0009791	post-embryonic development	6	234	248	19323	0.0893254	0.509479	1.99783	3.48478
GO:0007059	chromosome segregation	2	234	40	19323	0.0908615	0.509479	4.12885	3.46019
GO:0015802	basic amino acid transport	2	234	40	19323	0.0908615	0.509479	4.12885	3.46019
GO:0009833	primary cell wall biogenesis	1	234	7	19323	0.0921618	0.509479	11.7967	3.43969
GO:0031053	primary miRNA processing	1	234	7	19323	0.0921618	0.509479	11.7967	3.43969
GO:0045038	protein import into chloroplast thylakoid membrane	1	234	7	19323	0.0921618	0.509479	11.7967	3.43969
GO:0009630	gravitropism	4	234	140	19323	0.0973009	0.522765	2.35934	3.3614
GO:0000911	cytokinesis by cell plate formation	5	234	197	19323	0.0991189	0.522765	2.09586	3.3347
GO:0006355	regulation of transcription, DNA-dependent	30	234	1882	19323	0.0993436	0.522765	1.31632	3.33143
GO:0010073	meristem maintenance	3	234	89	19323	0.100008	0.522765	2.78349	3.32182
GO:0009873	ethylene mediated signaling pathway	5	234	199	19323	0.102221	0.522765	2.0748	3.29024
GO:0034599	cellular response to oxidative stress	1	234	8	19323	0.103066	0.522765	10.3221	3.27837
GO:0051568	histone H3-K4 methylation	1	234	8	19323	0.103066	0.522765	10.3221	3.27837
GO:0031123	RNA 3'-end processing	1	234	8	19323	0.103066	0.522765	10.3221	3.27837
GO:0009658	chloroplast organization	4	234	147	19323	0.110601	0.549999	2.24699	3.17657
GO:0015770	sucrose transport	1	234	9	19323	0.113838	0.549999	9.17521	3.13495
GO:0005987	sucrose catabolic process	1	234	9	19323	0.113838	0.549999	9.17521	3.13495
GO:0043484	regulation of RNA splicing	1	234	9	19323	0.113838	0.549999	9.17521	3.13495
GO:0006915	apoptotic process	6	234	267	19323	0.114939	0.549999	1.85566	3.12106
GO:0006351	transcription, DNA-dependent	27	234	1701	19323	0.115142	0.549999	1.31074	3.11851
GO:0006139	nucleobase-containing compound metabolic process	8	234	395	19323	0.118298	0.559639	1.67244	3.07951
GO:0009648	photoperiodism	1	234	10	19323	0.12448	0.572375	8.25769	3.00601
GO:0010196	nonphotochemical quenching	1	234	10	19323	0.12448	0.572375	8.25769	3.00601
GO:0009959	negative gravitropism	1	234	10	19323	0.12448	0.572375	8.25769	3.00601
GO:0009888	tissue development	2	234	50	19323	0.12954	0.590129	3.30308	2.94853
GO:0009231	riboflavin biosynthetic process	1	234	11	19323	0.134994	0.603791	7.50699	2.88903
GO:0009228	thiamine biosynthetic process	1	234	11	19323	0.134994	0.603791	7.50699	2.88903
GO:0006820	anion transport	2	234	52	19323	0.137672	0.610222	3.17604	2.86069
GO:0009751	response to salicylic acid stimulus	4	234	161	19323	0.139409	0.612406	2.0516	2.8426
GO:0048509	regulation of meristem development	1	234	12	19323	0.145381	0.619427	6.88141	2.78209
GO:0006075	(1->3)-beta-D-glucan biosynthetic process	1	234	12	19323	0.145381	0.619427	6.88141	2.78209
GO:0010189	vitamin E biosynthetic process	1	234	12	19323	0.145381	0.619427	6.88141	2.78209
GO:0006882	cellular zinc ion homeostasis	1	234	13	19323	0.155643	0.619427	6.35207	2.68369
GO:0010099	regulation of photomorphogenesis	1	234	13	19323	0.155643	0.619427	6.35207	2.68369
GO:0019432	triglyceride biosynthetic process	1	234	13	19323	0.155643	0.619427	6.35207	2.68369
GO:0048467	gynoecium development	1	234	13	19323	0.155643	0.619427	6.35207	2.68369
GO:0010541	acropetal auxin transport	1	234	13	19323	0.155643	0.619427	6.35207	2.68369
GO:0048453	sepal formation	2	234	57	19323	0.158448	0.619427	2.89744	2.65792
GO:0048451	petal formation	2	234	57	19323	0.158448	0.619427	2.89744	2.65792
GO:0048440	carpel development	2	234	57	19323	0.158448	0.619427	2.89744	2.65792
GO:0009695	jasmonic acid biosynthetic process	4	234	171	19323	0.161604	0.619427	1.93162	2.62947
GO:0030244	cellulose biosynthetic process	3	234	112	19323	0.161658	0.619427	2.21188	2.62898
GO:0010638	positive regulation of organelle organization	2	234	58	19323	0.16267	0.619427	2.84748	2.61998
GO:0072593	reactive oxygen species metabolic process	1	234	14	19323	0.165781	0.619427	5.89835	2.59265
GO:0006974	response to DNA damage stimulus	1	234	14	19323	0.165781	0.619427	5.89835	2.59265
GO:0010161	red light signaling pathway	1	234	14	19323	0.165781	0.619427	5.89835	2.59265
GO:0008202	steroid metabolic process	1	234	14	19323	0.165781	0.619427	5.89835	2.59265
GO:0043039	tRNA aminoacylation	1	234	14	19323	0.165781	0.619427	5.89835	2.59265
GO:0010090	trichome morphogenesis	4	234	173	19323	0.166188	0.619427	1.90929	2.58911
GO:0045893	positive regulation of transcription, DNA-dependent	8	234	434	19323	0.168802	0.624442	1.52216	2.56659
GO:0006623	protein targeting to vacuole	4	234	175	19323	0.170817	0.626755	1.88747	2.54948
GO:0048768	root hair cell tip growth	1	234	15	19323	0.175797	0.626755	5.50513	2.50802
GO:0010229	inflorescence development	1	234	15	19323	0.175797	0.626755	5.50513	2.50802
GO:0009082	branched-chain amino acid biosynthetic process	1	234	15	19323	0.175797	0.626755	5.50513	2.50802
GO:0071230	cellular response to amino acid stimulus	1	234	15	19323	0.175797	0.626755	5.50513	2.50802
GO:0015979	photosynthesis	4	234	181	19323	0.184962	0.634448	1.8249	2.4347
GO:0005985	sucrose metabolic process	1	234	16	19323	0.185692	0.634448	5.16106	2.42902
GO:0034605	cellular response to heat	1	234	16	19323	0.185692	0.634448	5.16106	2.42902
GO:0006367	transcription initiation from RNA polymerase II promoter	1	234	16	19323	0.185692	0.634448	5.16106	2.42902
GO:0008360	regulation of cell shape	1	234	16	19323	0.185692	0.634448	5.16106	2.42902
GO:0045037	protein import into chloroplast stroma	1	234	16	19323	0.185692	0.634448	5.16106	2.42902
GO:0016570	histone modification	2	234	64	19323	0.18838	0.639192	2.58053	2.40828
GO:0048481	ovule development	4	234	183	19323	0.189759	0.639461	1.80496	2.39776
GO:0006949	syncytium formation	1	234	17	19323	0.195468	0.6401	4.85747	2.355
GO:0009699	phenylpropanoid biosynthetic process	1	234	17	19323	0.195468	0.6401	4.85747	2.355
GO:0010072	primary shoot apical meristem specification	2	234	66	19323	0.197068	0.6401	2.50233	2.34323
GO:0009735	response to cytokinin stimulus	2	234	67	19323	0.20143	0.6401	2.46498	2.31165
GO:0006888	ER to Golgi vesicle-mediated transport	3	234	126	19323	0.203493	0.6401	1.96612	2.29695
GO:0009308	amine metabolic process	1	234	18	19323	0.205126	0.6401	4.58761	2.28542
GO:0045493	xylan catabolic process	1	234	18	19323	0.205126	0.6401	4.58761	2.28542
GO:0019253	reductive pentose-phosphate cycle	1	234	18	19323	0.205126	0.6401	4.58761	2.28542
GO:0010183	pollen tube guidance	1	234	18	19323	0.205126	0.6401	4.58761	2.28542
GO:0016441	posttranscriptional gene silencing	1	234	18	19323	0.205126	0.6401	4.58761	2.28542
GO:0009855	determination of bilateral symmetry	3	234	127	19323	0.206573	0.6401	1.95064	2.27528
GO:0010267	production of ta-siRNAs involved in RNA interference	3	234	127	19323	0.206573	0.6401	1.95064	2.27528
GO:0007155	cell adhesion	3	234	128	19323	0.209662	0.6401	1.9354	2.25386
GO:0010155	regulation of proton transport	2	234	69	19323	0.210186	0.6401	2.39353	2.25026
GO:0010014	meristem initiation	3	234	129	19323	0.212762	0.6401	1.92039	2.23269
GO:0009116	nucleoside metabolic process	1	234	19	19323	0.214668	0.6401	4.34615	2.21982
GO:0010044	response to aluminum ion	1	234	19	19323	0.214668	0.6401	4.34615	2.21982
GO:0006874	cellular calcium ion homeostasis	1	234	19	19323	0.214668	0.6401	4.34615	2.21982
GO:0016114	terpenoid biosynthetic process	1	234	19	19323	0.214668	0.6401	4.34615	2.21982
GO:0019722	calcium-mediated signaling	2	234	71	19323	0.218977	0.645166	2.32611	2.19115
GO:0048573	photoperiodism, flowering	3	234	131	19323	0.218989	0.645166	1.89107	2.19107
GO:0008356	asymmetric cell division	1	234	20	19323	0.224094	0.656276	4.12885	2.15782
GO:0009626	plant-type hypersensitive response	4	234	199	19323	0.229402	0.667499	1.65984	2.12405
GO:0010025	wax biosynthetic process	1	234	21	19323	0.233407	0.667499	3.93223	2.09908
GO:0017148	negative regulation of translation	1	234	21	19323	0.233407	0.667499	3.93223	2.09908
GO:0051276	chromosome organization	1	234	21	19323	0.233407	0.667499	3.93223	2.09908
GO:0045010	actin nucleation	3	234	136	19323	0.23471	0.667499	1.82155	2.09105
GO:0015996	chlorophyll catabolic process	2	234	75	19323	0.23664	0.669121	2.20205	2.07923
GO:0005983	starch catabolic process	1	234	22	19323	0.242608	0.671033	3.7535	2.0433
GO:0043067	regulation of programmed cell death	1	234	22	19323	0.242608	0.671033	3.7535	2.0433
GO:0001522	pseudouridine synthesis	1	234	22	19323	0.242608	0.671033	3.7535	2.0433
GO:0009644	response to high light intensity	5	234	273	19323	0.24492	0.671033	1.5124	2.02962
GO:0042793	transcription from plastid promoter	2	234	77	19323	0.2455	0.671033	2.14486	2.02621
GO:0008284	positive regulation of cell proliferation	2	234	77	19323	0.2455	0.671033	2.14486	2.02621
GO:0009809	lignin biosynthetic process	2	234	78	19323	0.249934	0.678917	2.11736	2.00038
GO:0045492	xylan biosynthetic process	4	234	208	19323	0.252524	0.678917	1.58802	1.98551
GO:0010413	glucuronoxylan metabolic process	4	234	208	19323	0.252524	0.678917	1.58802	1.98551
GO:0009965	leaf morphogenesis	4	234	210	19323	0.257726	0.689137	1.57289	1.95609
GO:0009832	plant-type cell wall biogenesis	3	234	144	19323	0.260232	0.689535	1.72035	1.94213
GO:0006783	heme biosynthetic process	1	234	24	19323	0.260678	0.689535	3.44071	1.93966
GO:0048449	floral organ formation	2	234	81	19323	0.263245	0.689836	2.03894	1.92552
GO:0007275	multicellular organismal development	8	234	496	19323	0.264624	0.689836	1.33189	1.91798
GO:0009738	abscisic acid mediated signaling pathway	5	234	282	19323	0.264998	0.689836	1.46413	1.91595
GO:0051865	protein autoubiquitination	1	234	25	19323	0.26955	0.692659	3.30308	1.89138
GO:0048522	positive regulation of cellular process	1	234	25	19323	0.26955	0.692659	3.30308	1.89138
GO:0006655	phosphatidylglycerol biosynthetic process	2	234	83	19323	0.272119	0.692659	1.98981	1.87769
GO:0048544	recognition of pollen	2	234	83	19323	0.272119	0.692659	1.98981	1.87769
GO:0040007	growth	3	234	148	19323	0.273121	0.692659	1.67386	1.87239
GO:0009737	response to abscisic acid stimulus	8	234	502	19323	0.274655	0.692976	1.31597	1.86431
GO:0009743	response to carbohydrate stimulus	1	234	26	19323	0.278315	0.694705	3.17604	1.84521
GO:0006284	base-excision repair	1	234	26	19323	0.278315	0.694705	3.17604	1.84521
GO:0010051	xylem and phloem pattern formation	2	234	85	19323	0.280989	0.694705	1.94299	1.83142
GO:0010089	xylem development	2	234	85	19323	0.280989	0.694705	1.94299	1.83142
GO:0000226	microtubule cytoskeleton organization	3	234	151	19323	0.28283	0.695524	1.6406	1.82199
GO:0009657	plastid organization	2	234	86	19323	0.28542	0.695524	1.92039	1.80884
GO:0006816	calcium ion transport	3	234	152	19323	0.286073	0.695524	1.62981	1.80555
GO:0016197	endosomal transport	1	234	27	19323	0.286974	0.695524	3.0584	1.80101
GO:0009664	plant-type cell wall organization	3	234	154	19323	0.292566	0.705599	1.60864	1.77317
GO:0007346	regulation of mitotic cell cycle	1	234	28	19323	0.29553	0.709271	2.94918	1.75863
GO:0042546	cell wall biogenesis	2	234	90	19323	0.303107	0.721443	1.83504	1.7221
GO:0009646	response to absence of light	1	234	30	19323	0.312332	0.721443	2.75256	1.67885
GO:0006073	cellular glucan metabolic process	1	234	30	19323	0.312332	0.721443	2.75256	1.67885
GO:0019216	regulation of lipid metabolic process	1	234	30	19323	0.312332	0.721443	2.75256	1.67885
GO:0052543	callose deposition in cell wall	1	234	30	19323	0.312332	0.721443	2.75256	1.67885
GO:0042127	regulation of cell proliferation	1	234	30	19323	0.312332	0.721443	2.75256	1.67885
GO:0010091	trichome branching	1	234	30	19323	0.312332	0.721443	2.75256	1.67885
GO:0009694	jasmonic acid metabolic process	1	234	30	19323	0.312332	0.721443	2.75256	1.67885
GO:0019761	glucosinolate biosynthetic process	3	234	162	19323	0.318605	0.723514	1.5292	1.65016
GO:0006730	one-carbon metabolic process	1	234	31	19323	0.320581	0.723514	2.66377	1.64124
GO:0019760	glucosinolate metabolic process	1	234	31	19323	0.320581	0.723514	2.66377	1.64124
GO:0006289	nucleotide-excision repair	1	234	31	19323	0.320581	0.723514	2.66377	1.64124
GO:0071215	cellular response to abscisic acid stimulus	1	234	31	19323	0.320581	0.723514	2.66377	1.64124
GO:0009625	response to insect	1	234	32	19323	0.328732	0.723655	2.58053	1.60502
GO:0060151	peroxisome localization	1	234	32	19323	0.328732	0.723655	2.58053	1.60502
GO:0051645	Golgi localization	1	234	32	19323	0.328732	0.723655	2.58053	1.60502
GO:0051646	mitochondrion localization	1	234	32	19323	0.328732	0.723655	2.58053	1.60502
GO:0009407	toxin catabolic process	4	234	237	19323	0.329438	0.723655	1.3937	1.60192
GO:0033044	regulation of chromosome organization	2	234	96	19323	0.329469	0.723655	1.72035	1.60178
GO:0009831	plant-type cell wall modification involved in multidimensional cell growth	1	234	33	19323	0.336784	0.736147	2.50233	1.57011
GO:0048765	root hair cell differentiation	3	234	168	19323	0.338149	0.736147	1.47459	1.56427
GO:0019375	galactolipid biosynthetic process	2	234	99	19323	0.342546	0.740662	1.66822	1.54563
GO:0055072	iron ion homeostasis	1	234	34	19323	0.344739	0.740662	2.42873	1.53642
GO:0006301	postreplication repair	1	234	34	19323	0.344739	0.740662	2.42873	1.53642
GO:0008219	cell death	3	234	171	19323	0.347907	0.744219	1.44872	1.52322
GO:0009615	response to virus	1	234	35	19323	0.352598	0.747239	2.35934	1.5039
GO:0009867	jasmonic acid mediated signaling pathway	5	234	322	19323	0.357355	0.747239	1.28225	1.48457
GO:0008654	phospholipid biosynthetic process	1	234	36	19323	0.360363	0.747239	2.2938	1.47248
GO:0006184	GTP catabolic process	1	234	36	19323	0.360363	0.747239	2.2938	1.47248
GO:0071555	cell wall organization	3	234	176	19323	0.364132	0.747239	1.40756	1.45747
GO:0000398	mRNA splicing, via spliceosome	2	234	104	19323	0.364146	0.747239	1.58802	1.45741
GO:0044237	cellular metabolic process	2	234	104	19323	0.364146	0.747239	1.58802	1.45741
GO:0007030	Golgi organization	4	234	251	19323	0.367101	0.747239	1.31597	1.44575
GO:0006399	tRNA metabolic process	1	234	37	19323	0.368034	0.747239	2.23181	1.44209
GO:0009585	red, far-red light phototransduction	1	234	37	19323	0.368034	0.747239	2.23181	1.44209
GO:0015994	chlorophyll metabolic process	1	234	37	19323	0.368034	0.747239	2.23181	1.44209
GO:0051322	anaphase	2	234	105	19323	0.368434	0.747239	1.57289	1.44052
GO:0009414	response to water deprivation	5	234	327	19323	0.369063	0.747239	1.26264	1.43806
GO:0042631	cellular response to water deprivation	2	234	106	19323	0.372709	0.747667	1.55806	1.42388
GO:0019684	photosynthesis, light reaction	2	234	106	19323	0.372709	0.747667	1.55806	1.42388
GO:0010075	regulation of meristem growth	3	234	179	19323	0.373833	0.747667	1.38397	1.41953
GO:0009863	salicylic acid mediated signaling pathway	3	234	180	19323	0.377061	0.751068	1.37628	1.40713
GO:0007015	actin filament organization	1	234	39	19323	0.3831	0.755023	2.11736	1.38421
GO:0009416	response to light stimulus	3	234	182	19323	0.383504	0.755023	1.36116	1.38269
GO:0009845	seed germination	3	234	183	19323	0.386719	0.755023	1.35372	1.37064
GO:0042538	hyperosmotic salinity response	3	234	183	19323	0.386719	0.755023	1.35372	1.37064
GO:0006259	DNA metabolic process	3	234	183	19323	0.386719	0.755023	1.35372	1.37064
GO:0006887	exocytosis	1	234	40	19323	0.390497	0.759386	2.06442	1.35662
GO:0000910	cytokinesis	1	234	41	19323	0.397805	0.768097	2.01407	1.32987
GO:0009926	auxin polar transport	2	234	112	19323	0.398099	0.768097	1.47459	1.3288
GO:0043481	anthocyanin accumulation in tissues in response to UV light	2	234	113	19323	0.402284	0.772107	1.46154	1.31371
GO:0009828	plant-type cell wall loosening	1	234	42	19323	0.405026	0.772107	1.96612	1.30392
GO:0009834	secondary cell wall biogenesis	1	234	42	19323	0.405026	0.772107	1.96612	1.30392
GO:0009991	response to extracellular stimulus	2	234	114	19323	0.406455	0.772107	1.44872	1.29883
GO:0009408	response to heat	4	234	267	19323	0.409935	0.775723	1.23711	1.28653
GO:0006200	ATP catabolic process	1	234	43	19323	0.412159	0.776943	1.92039	1.27873
GO:0040029	regulation of gene expression, epigenetic	1	234	44	19323	0.419206	0.781238	1.87675	1.25427
GO:0030243	cellulose metabolic process	1	234	44	19323	0.419206	0.781238	1.87675	1.25427
GO:0009910	negative regulation of flower development	1	234	45	19323	0.426169	0.781238	1.83504	1.2305
GO:0009612	response to mechanical stimulus	1	234	45	19323	0.426169	0.781238	1.83504	1.2305
GO:0006904	vesicle docking involved in exocytosis	1	234	45	19323	0.426169	0.781238	1.83504	1.2305
GO:0009755	hormone-mediated signaling pathway	1	234	46	19323	0.433047	0.781238	1.79515	1.2074
GO:0016192	vesicle-mediated transport	4	234	276	19323	0.433761	0.781238	1.19677	1.20503
GO:0009793	embryo development ending in seed dormancy	7	234	516	19323	0.438927	0.781238	1.12023	1.18795
GO:0009106	lipoate metabolic process	1	234	47	19323	0.439843	0.781238	1.75696	1.18494
GO:0009108	coenzyme biosynthetic process	1	234	47	19323	0.439843	0.781238	1.75696	1.18494
GO:0009911	positive regulation of flower development	1	234	47	19323	0.439843	0.781238	1.75696	1.18494
GO:0006766	vitamin metabolic process	1	234	47	19323	0.439843	0.781238	1.75696	1.18494
GO:0006733	oxidoreduction coenzyme metabolic process	1	234	47	19323	0.439843	0.781238	1.75696	1.18494
GO:0010154	fruit development	1	234	47	19323	0.439843	0.781238	1.75696	1.18494
GO:0048367	shoot development	1	234	47	19323	0.439843	0.781238	1.75696	1.18494
GO:0044272	sulfur compound biosynthetic process	1	234	47	19323	0.439843	0.781238	1.75696	1.18494
GO:0006346	methylation-dependent chromatin silencing	2	234	123	19323	0.443313	0.784569	1.34271	1.1736
GO:0008033	tRNA processing	1	234	48	19323	0.446557	0.787478	1.72035	1.16308
GO:0009773	photosynthetic electron transport in photosystem I	1	234	49	19323	0.453191	0.795693	1.68524	1.14181
GO:0009220	pyrimidine ribonucleotide biosynthetic process	2	234	127	19323	0.459277	0.795693	1.30042	1.12256
GO:0010182	sugar mediated signaling pathway	2	234	128	19323	0.463225	0.795693	1.29026	1.11021
GO:0006897	endocytosis	1	234	51	19323	0.466219	0.795693	1.61916	1.10092
GO:0015986	ATP synthesis coupled proton transport	1	234	51	19323	0.466219	0.795693	1.61916	1.10092
GO:0005975	carbohydrate metabolic process	9	234	693	19323	0.46725	0.795693	1.07243	1.09773
GO:0006972	hyperosmotic response	2	234	130	19323	0.47107	0.795693	1.27041	1.08599
GO:0016558	protein import into peroxisome matrix	2	234	130	19323	0.47107	0.795693	1.27041	1.08599
GO:0000096	sulfur amino acid metabolic process	1	234	52	19323	0.472615	0.795693	1.58802	1.08126
GO:0031408	oxylipin biosynthetic process	1	234	52	19323	0.472615	0.795693	1.58802	1.08126
GO:0045036	protein targeting to chloroplast	1	234	52	19323	0.472615	0.795693	1.58802	1.08126
GO:0009887	organ morphogenesis	2	234	131	19323	0.474966	0.795693	1.26072	1.0741
GO:0010351	lithium ion transport	1	234	53	19323	0.478935	0.795693	1.55806	1.0621
GO:0009117	nucleotide metabolic process	1	234	53	19323	0.478935	0.795693	1.55806	1.0621
GO:0009072	aromatic amino acid family metabolic process	1	234	53	19323	0.478935	0.795693	1.55806	1.0621
GO:0006811	ion transport	1	234	53	19323	0.478935	0.795693	1.55806	1.0621
GO:0031047	gene silencing by RNA	2	234	133	19323	0.482705	0.795693	1.24176	1.05079
GO:0048366	leaf development	2	234	133	19323	0.482705	0.795693	1.24176	1.05079
GO:0006413	translational initiation	1	234	54	19323	0.485179	0.795693	1.5292	1.04341
GO:0009880	embryonic pattern specification	1	234	54	19323	0.485179	0.795693	1.5292	1.04341
GO:0009553	embryo sac development	1	234	54	19323	0.485179	0.795693	1.5292	1.04341
GO:0009987	cellular process	22	234	1774	19323	0.490602	0.797831	1.02407	1.02737
GO:0006354	DNA-dependent transcription, elongation	1	234	55	19323	0.491347	0.797831	1.5014	1.02519
GO:0048316	seed development	1	234	55	19323	0.491347	0.797831	1.5014	1.02519
GO:0071472	cellular response to salt stress	1	234	56	19323	0.497442	0.80243	1.47459	1.0074
GO:0006366	transcription from RNA polymerase II promoter	1	234	56	19323	0.497442	0.80243	1.47459	1.0074
GO:0006487	protein N-linked glycosylation	2	234	139	19323	0.505487	0.808485	1.18816	0.984255
GO:0042742	defense response to bacterium	5	234	387	19323	0.506762	0.808485	1.06689	0.980619
GO:0006096	glycolysis	4	234	305	19323	0.508262	0.808485	1.08298	0.976355
GO:0000023	maltose metabolic process	2	234	140	19323	0.509219	0.808485	1.17967	0.973642
GO:0009718	anthocyanin-containing compound biosynthetic process	1	234	58	19323	0.509411	0.808485	1.42374	0.973098
GO:0006278	RNA-dependent DNA replication	1	234	59	19323	0.515288	0.812078	1.39961	0.956549
GO:0009620	response to fungus	2	234	142	19323	0.516627	0.812078	1.16306	0.952805
GO:0043687	post-translational protein modification	2	234	142	19323	0.516627	0.812078	1.16306	0.952805
GO:0006546	glycine catabolic process	1	234	60	19323	0.521094	0.815097	1.37628	0.940384
GO:0035196	production of miRNAs involved in gene silencing by miRNA	2	234	144	19323	0.523959	0.815097	1.1469	0.932473
GO:0006569	tryptophan catabolic process	1	234	61	19323	0.526831	0.815097	1.35372	0.924589
GO:0051604	protein maturation	1	234	61	19323	0.526831	0.815097	1.35372	0.924589
GO:0016458	gene silencing	1	234	61	19323	0.526831	0.815097	1.35372	0.924589
GO:0035304	regulation of protein dephosphorylation	2	234	147	19323	0.534815	0.824855	1.1235	0.902889
GO:0010207	photosystem II assembly	2	234	149	19323	0.541956	0.831741	1.10842	0.883754
GO:0007018	microtubule-based movement	1	234	64	19323	0.543629	0.831741	1.29026	0.879305
GO:0009266	response to temperature stimulus	2	234	150	19323	0.545497	0.831741	1.10103	0.874357
GO:0016572	histone phosphorylation	1	234	65	19323	0.549095	0.831741	1.27041	0.864873
GO:0043086	negative regulation of catalytic activity	1	234	65	19323	0.549095	0.831741	1.27041	0.864873
GO:0007062	sister chromatid cohesion	2	234	152	19323	0.552521	0.831741	1.08654	0.855898
GO:0022402	cell cycle process	2	234	152	19323	0.552521	0.831741	1.08654	0.855898
GO:0007033	vacuole organization	1	234	66	19323	0.554494	0.831741	1.25117	0.850755
GO:0009410	response to xenobiotic stimulus	1	234	66	19323	0.554494	0.831741	1.25117	0.850755
GO:0010286	heat acclimation	1	234	67	19323	0.559829	0.837191	1.23249	0.836942
GO:0051607	defense response to virus	1	234	68	19323	0.5651	0.842502	1.21437	0.823423
GO:0016049	cell growth	3	234	243	19323	0.566805	0.842502	1.01947	0.819075
GO:0010583	response to cyclopentenone	2	234	157	19323	0.569741	0.842615	1.05194	0.811623
GO:0030048	actin filament-based movement	1	234	69	19323	0.570307	0.842615	1.19677	0.81019
GO:0019288	isopentenyl diphosphate biosynthetic process, mevalonate-independent pathway	3	234	247	19323	0.577621	0.847039	1.00296	0.791806
GO:0009733	response to auxin stimulus	4	234	334	19323	0.577901	0.847039	0.988945	0.791106
GO:0010150	leaf senescence	1	234	71	19323	0.580534	0.847039	1.16306	0.784547
GO:0007165	signal transduction	21	234	1783	19323	0.58129	0.847039	0.972583	0.782671
GO:0006418	tRNA aminoacylation for protein translation	1	234	72	19323	0.585556	0.847039	1.1469	0.772122
GO:0009944	polarity specification of adaxial/abaxial axis	1	234	72	19323	0.585556	0.847039	1.1469	0.772122
GO:0006364	rRNA processing	3	234	250	19323	0.585618	0.847039	0.990923	0.771968
GO:0009073	aromatic amino acid family biosynthetic process	1	234	73	19323	0.590517	0.847039	1.13119	0.75995
GO:0006417	regulation of translation	1	234	73	19323	0.590517	0.847039	1.13119	0.75995
GO:0016571	histone methylation	1	234	73	19323	0.590517	0.847039	1.13119	0.75995
GO:0009617	response to bacterium	2	234	164	19323	0.593023	0.848161	1.00704	0.75384
GO:0046777	protein autophosphorylation	2	234	165	19323	0.59627	0.850333	1.00093	0.745962
GO:0009684	indoleacetic acid biosynthetic process	1	234	75	19323	0.600261	0.853551	1.10103	0.736337
GO:0009639	response to red or far red light	1	234	76	19323	0.605046	0.857875	1.08654	0.724884
GO:0010162	seed dormancy process	2	234	170	19323	0.612212	0.864278	0.971493	0.707898
GO:0007264	small GTPase mediated signal transduction	1	234	78	19323	0.614443	0.864278	1.05868	0.702649
GO:0006970	response to osmotic stress	2	234	171	19323	0.615341	0.864278	0.965812	0.700542
GO:0008652	cellular amino acid biosynthetic process	1	234	79	19323	0.619057	0.864278	1.04528	0.691856
GO:0043248	proteasome assembly	1	234	79	19323	0.619057	0.864278	1.04528	0.691856
GO:0009723	response to ethylene stimulus	3	234	264	19323	0.621618	0.864278	0.938374	0.6859
GO:0046686	response to cadmium ion	6	234	531	19323	0.622408	0.864278	0.933073	0.684068
GO:0009749	response to glucose stimulus	1	234	80	19323	0.623616	0.864278	1.03221	0.681271
GO:0019252	starch biosynthetic process	2	234	175	19323	0.627662	0.867443	0.943736	0.67194
GO:0034660	ncRNA metabolic process	1	234	82	19323	0.632569	0.870737	1.00704	0.660705
GO:0006891	intra-Golgi vesicle-mediated transport	1	234	83	19323	0.636965	0.870737	0.994903	0.650713
GO:0015824	proline transport	1	234	83	19323	0.636965	0.870737	0.994903	0.650713
GO:0006396	RNA processing	2	234	179	19323	0.639671	0.870737	0.922647	0.644597
GO:0009611	response to wounding	5	234	452	19323	0.639823	0.870737	0.913462	0.644255
GO:0006084	acetyl-CoA metabolic process	1	234	85	19323	0.6456	0.870737	0.971493	0.631288
GO:0019725	cellular homeostasis	1	234	85	19323	0.6456	0.870737	0.971493	0.631288
GO:0009165	nucleotide biosynthetic process	1	234	85	19323	0.6456	0.870737	0.971493	0.631288
GO:0015031	protein transport	3	234	274	19323	0.645973	0.870737	0.904127	0.630453
GO:0009624	response to nematode	1	234	87	19323	0.654028	0.874407	0.94916	0.612575
GO:0010114	response to red light	1	234	87	19323	0.654028	0.874407	0.94916	0.612575
GO:0000902	cell morphogenesis	1	234	87	19323	0.654028	0.874407	0.94916	0.612575
GO:0007267	cell-cell signaling	1	234	88	19323	0.658167	0.874845	0.938374	0.603475
GO:0001666	response to hypoxia	1	234	88	19323	0.658167	0.874845	0.938374	0.603475
GO:0006636	unsaturated fatty acid biosynthetic process	1	234	89	19323	0.662255	0.874845	0.927831	0.59454
GO:0007047	cellular cell wall organization	3	234	281	19323	0.66234	0.874845	0.881604	0.594356
GO:0010228	vegetative to reproductive phase transition of meristem	4	234	375	19323	0.665808	0.874845	0.880821	0.586821
GO:0019344	cysteine biosynthetic process	2	234	189	19323	0.668344	0.874845	0.87383	0.581338
GO:0009741	response to brassinosteroid stimulus	1	234	91	19323	0.670286	0.874845	0.907439	0.577151
GO:0016246	RNA interference	1	234	91	19323	0.670286	0.874845	0.907439	0.577151
GO:0006833	water transport	2	234	190	19323	0.671106	0.874845	0.869231	0.575387
GO:0006952	defense response	7	234	651	19323	0.672551	0.874845	0.887924	0.572285
GO:0050832	defense response to fungus	4	234	380	19323	0.675611	0.874845	0.869231	0.565736
GO:0010218	response to far red light	1	234	93	19323	0.678125	0.874845	0.887924	0.560377
GO:0042744	hydrogen peroxide catabolic process	2	234	193	19323	0.67928	0.874845	0.855719	0.557921
GO:0048193	Golgi vesicle transport	2	234	194	19323	0.681968	0.874845	0.851308	0.552225
GO:0006457	protein folding	4	234	385	19323	0.685209	0.874845	0.857942	0.545385
GO:0009637	response to blue light	1	234	95	19323	0.685777	0.874845	0.869231	0.544189
GO:0006261	DNA-dependent DNA replication	1	234	95	19323	0.685777	0.874845	0.869231	0.544189
GO:0006397	mRNA processing	1	234	96	19323	0.689534	0.874845	0.860176	0.536306
GO:0016568	chromatin modification	1	234	96	19323	0.689534	0.874845	0.860176	0.536306
GO:0006635	fatty acid beta-oxidation	2	234	197	19323	0.689918	0.874845	0.838344	0.535503
GO:0009636	response to toxin	1	234	98	19323	0.696913	0.879183	0.842622	0.520949
GO:0009813	flavonoid biosynthetic process	1	234	98	19323	0.696913	0.879183	0.842622	0.520949
GO:0050665	hydrogen peroxide biosynthetic process	1	234	100	19323	0.704117	0.879206	0.825769	0.506113
GO:0042023	DNA endoreduplication	1	234	100	19323	0.704117	0.879206	0.825769	0.506113
GO:0043085	positive regulation of catalytic activity	1	234	100	19323	0.704117	0.879206	0.825769	0.506113
GO:0009651	response to salt stress	8	234	766	19323	0.706711	0.879206	0.862422	0.500807
GO:0009814	defense response, incompatible interaction	1	234	101	19323	0.707654	0.879206	0.817593	0.498885
GO:0009933	meristem structural organization	1	234	101	19323	0.707654	0.879206	0.817593	0.498885
GO:0009902	chloroplast relocation	1	234	102	19323	0.711148	0.880366	0.809578	0.491778
GO:0009909	regulation of flower development	3	234	304	19323	0.712166	0.880366	0.814904	0.489715
GO:0009058	biosynthetic process	13	234	1230	19323	0.720919	0.882115	0.872764	0.47209
GO:0031048	chromatin silencing by small RNA	1	234	105	19323	0.721382	0.882115	0.786447	0.471165
GO:0019915	lipid storage	1	234	106	19323	0.724712	0.882115	0.779028	0.464521
GO:0016926	protein desumoylation	1	234	106	19323	0.724712	0.882115	0.779028	0.464521
GO:0009744	response to sucrose stimulus	2	234	212	19323	0.727218	0.882115	0.779028	0.45954
GO:0050826	response to freezing	1	234	107	19323	0.728001	0.882115	0.771747	0.457987
GO:0030001	metal ion transport	1	234	107	19323	0.728001	0.882115	0.771747	0.457987
GO:0006098	pentose-phosphate shunt	2	234	213	19323	0.729563	0.882115	0.77537	0.454895
GO:0048767	root hair elongation	2	234	215	19323	0.734201	0.882115	0.768157	0.445753
GO:0010498	proteasomal protein catabolic process	1	234	109	19323	0.734463	0.882115	0.757586	0.445239
GO:0034968	histone lysine methylation	1	234	110	19323	0.737636	0.882115	0.750699	0.43902
GO:0006944	cellular membrane fusion	3	234	317	19323	0.73769	0.882115	0.781485	0.438914
GO:0009616	virus induced gene silencing	1	234	111	19323	0.74077	0.882115	0.743936	0.432902
GO:0051707	response to other organism	1	234	111	19323	0.74077	0.882115	0.743936	0.432902
GO:0043900	regulation of multi-organism process	1	234	111	19323	0.74077	0.882115	0.743936	0.432902
GO:0002831	regulation of response to biotic stimulus	1	234	112	19323	0.743867	0.882115	0.737294	0.426883
GO:0009628	response to abiotic stimulus	13	234	1254	19323	0.74406	0.882115	0.856061	0.426509
GO:0010310	regulation of hydrogen peroxide metabolic process	2	234	223	19323	0.752076	0.887352	0.7406	0.41105
GO:0055085	transmembrane transport	5	234	520	19323	0.752085	0.887352	0.794009	0.411033
GO:0043161	proteasomal ubiquitin-dependent protein catabolic process	1	234	116	19323	0.755888	0.889706	0.71187	0.403755
GO:0010224	response to UV-B	1	234	117	19323	0.758804	0.891006	0.705786	0.398201
GO:0009595	detection of biotic stimulus	1	234	119	19323	0.764531	0.895593	0.693924	0.387353
GO:0045087	innate immune response	1	234	120	19323	0.767343	0.896752	0.688141	0.382056
GO:0016132	brassinosteroid biosynthetic process	1	234	122	19323	0.772866	0.900948	0.67686	0.371709
GO:0042542	response to hydrogen peroxide	2	234	234	19323	0.774941	0.900948	0.705786	0.367841
GO:0006612	protein targeting to membrane	4	234	440	19323	0.777406	0.900948	0.750699	0.36326
GO:0007010	cytoskeleton organization	1	234	124	19323	0.778258	0.900948	0.665943	0.36168
GO:0010027	thylakoid membrane organization	2	234	238	19323	0.782784	0.901928	0.693924	0.353314
GO:0016117	carotenoid biosynthetic process	1	234	126	19323	0.783521	0.901928	0.655372	0.351956
GO:0010363	regulation of plant-type hypersensitive response	4	234	445	19323	0.784604	0.901928	0.742264	0.349963
GO:0034976	response to endoplasmic reticulum stress	2	234	243	19323	0.792246	0.902195	0.679645	0.335979
GO:0006412	translation	5	234	550	19323	0.792357	0.902195	0.750699	0.335777
GO:0000165	MAPK cascade	2	234	244	19323	0.794094	0.902195	0.67686	0.332618
GO:0006633	fatty acid biosynthetic process	1	234	131	19323	0.796137	0.902195	0.630358	0.328912
GO:0006857	oligopeptide transport	1	234	132	19323	0.79857	0.902195	0.625583	0.32451
GO:0016036	cellular response to phosphate starvation	1	234	132	19323	0.79857	0.902195	0.625583	0.32451
GO:0006499	N-terminal protein myristoylation	4	234	456	19323	0.799779	0.902195	0.724359	0.322326
GO:0045454	cell redox homeostasis	1	234	133	19323	0.800974	0.902195	0.620879	0.320173
GO:0043069	negative regulation of programmed cell death	2	234	248	19323	0.80134	0.902195	0.665943	0.319514
GO:0009963	positive regulation of flavonoid biosynthetic process	1	234	135	19323	0.805695	0.902966	0.611681	0.311693
GO:0015995	chlorophyll biosynthetic process	1	234	135	19323	0.805695	0.902966	0.611681	0.311693
GO:0009826	unidimensional cell growth	1	234	139	19323	0.814804	0.91095	0.594079	0.295474
GO:0019538	protein metabolic process	10	234	1057	19323	0.816522	0.91095	0.781239	0.292437
GO:0000394	RNA splicing, via endonucleolytic cleavage and ligation	1	234	143	19323	0.823484	0.913035	0.577461	0.280187
GO:0016043	cellular component organization	6	234	677	19323	0.82394	0.913035	0.731849	0.279389
GO:0007154	cell communication	1	234	144	19323	0.82559	0.913035	0.573451	0.276503
GO:0009607	response to biotic stimulus	12	234	1261	19323	0.827362	0.913035	0.785823	0.273409
GO:0009790	embryo development	1	234	145	19323	0.82767	0.913035	0.569496	0.272872
GO:0002679	respiratory burst involved in defense response	1	234	149	19323	0.835745	0.91988	0.554208	0.258866
GO:0006342	chromatin silencing	1	234	150	19323	0.837703	0.919978	0.550513	0.255489
GO:0009750	response to fructose stimulus	1	234	153	19323	0.84344	0.924214	0.539718	0.245643
GO:0008152	metabolic process	17	234	1770	19323	0.850571	0.929958	0.793112	0.233496
GO:0006869	lipid transport	1	234	161	19323	0.85776	0.932115	0.5129	0.221353
GO:0001510	RNA methylation	1	234	161	19323	0.85776	0.932115	0.5129	0.221353
GO:0016567	protein ubiquitination	2	234	285	19323	0.858228	0.932115	0.579487	0.220567
GO:0009862	systemic acquired resistance, salicylic acid mediated signaling pathway	2	234	293	19323	0.868371	0.93783	0.563665	0.203616
GO:0035556	intracellular signal transduction	1	234	168	19323	0.869208	0.93783	0.491529	0.202226
GO:0000003	reproduction	1	234	168	19323	0.869208	0.93783	0.491529	0.202226
GO:0006508	proteolysis	5	234	626	19323	0.871304	0.938034	0.65956	0.198752
GO:0030154	cell differentiation	3	234	418	19323	0.879041	0.940452	0.592657	0.185997
GO:0006486	protein glycosylation	1	234	175	19323	0.879731	0.940452	0.471868	0.184866
GO:0051567	histone H3-K9 methylation	1	234	178	19323	0.883976	0.940452	0.463915	0.17792
GO:0006306	DNA methylation	1	234	179	19323	0.885358	0.940452	0.461324	0.175667
GO:0031348	negative regulation of defense response	2	234	311	19323	0.888783	0.940452	0.531041	0.170096
GO:0009555	pollen development	1	234	182	19323	0.889404	0.940452	0.453719	0.169089
GO:0006865	amino acid transport	1	234	183	19323	0.89072	0.940452	0.45124	0.166955
GO:0051788	response to misfolded protein	1	234	183	19323	0.89072	0.940452	0.45124	0.166955
GO:0009697	salicylic acid biosynthetic process	2	234	314	19323	0.891884	0.940452	0.525968	0.165073
GO:0016126	sterol biosynthetic process	1	234	185	19323	0.893307	0.940452	0.446362	0.162773
GO:0007169	transmembrane receptor protein tyrosine kinase signaling pathway	1	234	186	19323	0.894576	0.940452	0.443962	0.160723
GO:0045892	negative regulation of transcription, DNA-dependent	1	234	188	19323	0.897071	0.941064	0.439239	0.156706
GO:0030968	endoplasmic reticulum unfolded protein response	1	234	198	19323	0.908682	0.949774	0.417055	0.138153
GO:0010167	response to nitrate	1	234	199	19323	0.909768	0.949774	0.414959	0.136429
GO:0019748	secondary metabolic process	5	234	683	19323	0.912228	0.949774	0.604516	0.132534
GO:0006511	ubiquitin-dependent protein catabolic process	2	234	337	19323	0.913096	0.949774	0.490071	0.131162
GO:0006886	intracellular protein transport	1	234	207	19323	0.918003	0.95241	0.398922	0.123429
GO:0006468	protein phosphorylation	10	234	1229	19323	0.921386	0.95241	0.671903	0.118123
GO:0009056	catabolic process	3	234	472	19323	0.922421	0.95241	0.524853	0.116502
GO:0006094	gluconeogenesis	1	234	213	19323	0.923681	0.95241	0.387685	0.114534
GO:0051301	cell division	1	234	216	19323	0.92637	0.95241	0.382301	0.11034
GO:0015706	nitrate transport	1	234	217	19323	0.927245	0.95241	0.380539	0.108978
GO:0055114	oxidation-reduction process	9	234	1151	19323	0.931716	0.955009	0.645693	0.102038
GO:0009627	systemic acquired resistance	2	234	367	19323	0.934898	0.956278	0.45001	0.0971197
GO:0009640	photomorphogenesis	1	234	230	19323	0.937714	0.957168	0.35903	0.0927808
GO:0006629	lipid metabolic process	4	234	628	19323	0.942714	0.96028	0.525968	0.0851076
GO:0006810	transport	11	234	1416	19323	0.949472	0.964611	0.641487	0.0748027
GO:0006520	cellular amino acid metabolic process	5	234	765	19323	0.950887	0.964611	0.539718	0.0726541
GO:0009908	flower development	1	234	277	19323	0.964451	0.976357	0.298112	0.0522206
GO:0010200	response to chitin	2	234	436	19323	0.96696	0.976888	0.378793	0.0484713
GO:0009605	response to external stimulus	4	234	720	19323	0.972489	0.98046	0.458761	0.0402463
GO:0006950	response to stress	25	234	3154	19323	0.986046	0.992096	0.654541	0.0202728
GO:0006464	cellular protein modification process	8	234	1331	19323	0.989026	0.993063	0.49633	0.0159199
GO:0009409	response to cold	1	234	468	19323	0.99631	0.998082	0.176446	0.00533273
GO:0009719	response to endogenous stimulus	9	234	1704	19323	0.998082	0.998082	0.436146	0.0027696

## Sheet: Gene2GO_cluster 7
QueryID	QuerySymbol	Description	E-Value	SubjectSymbol	Description	GOID	GOTerm	P-Value	Enrichment
OSAFFX.24694.1.S1_X_AT	LOC_Os02g42920	DTA2, putative, expressed	4e-158	AT5G23850.1	Arabidopsis thaliana protein of unknown function (DUF821)	GO:0008150	biological_process	0.0829121	1.21254
OS.49102.1.S1_X_AT	LOC_Os07g07690	PHD-finger domain containing protein, expressed	6e-158	AT4G14920.1	Acyl-CoA N-acyltransferase with RING/FYVE/PHD-type zinc finger protein	GO:0006355	regulation of transcription, DNA-dependent	0.0993436	1.31632
OS.49102.1.S1_X_AT	LOC_Os07g07690	PHD-finger domain containing protein, expressed	6e-158	AT4G14920.1	Acyl-CoA N-acyltransferase with RING/FYVE/PHD-type zinc finger protein	GO:0006351	transcription, DNA-dependent	0.115142	1.31074
OS.30657.1.S1_AT	LOC_Os01g40260	OsWRKY77 - Superfamily of TFs having WRKY and zinc finger domains, expressed	4e-30	AT5G26170.1	member of WRKY Transcription Factor; Group II-c	GO:0009607	response to biotic stimulus	0.827362	0.785823
OS.30657.1.S1_AT	LOC_Os01g40260	OsWRKY77 - Superfamily of TFs having WRKY and zinc finger domains, expressed	4e-30	AT5G26170.1	member of WRKY Transcription Factor; Group II-c	GO:0006355	regulation of transcription, DNA-dependent	0.0993436	1.31632
OS.30657.1.S1_AT	LOC_Os01g40260	OsWRKY77 - Superfamily of TFs having WRKY and zinc finger domains, expressed	4e-30	AT5G26170.1	member of WRKY Transcription Factor; Group II-c	GO:0050832	defense response to fungus	0.675611	0.869231
OS.30657.1.S1_AT	LOC_Os01g40260	OsWRKY77 - Superfamily of TFs having WRKY and zinc finger domains, expressed	4e-30	AT5G26170.1	member of WRKY Transcription Factor; Group II-c	GO:0009991	response to extracellular stimulus	0.406455	1.44872
OS.30657.1.S1_AT	LOC_Os01g40260	OsWRKY77 - Superfamily of TFs having WRKY and zinc finger domains, expressed	4e-30	AT5G26170.1	member of WRKY Transcription Factor; Group II-c	GO:0006950	response to stress	0.986046	0.654541
OS.30657.1.S1_AT	LOC_Os01g40260	OsWRKY77 - Superfamily of TFs having WRKY and zinc finger domains, expressed	4e-30	AT5G26170.1	member of WRKY Transcription Factor; Group II-c	GO:0009791	post-embryonic development	0.0893254	1.99783
OS.30657.1.S1_AT	LOC_Os01g40260	OsWRKY77 - Superfamily of TFs having WRKY and zinc finger domains, expressed	4e-30	AT5G26170.1	member of WRKY Transcription Factor; Group II-c	GO:0006351	transcription, DNA-dependent	0.115142	1.31074
OS.30657.1.S1_AT	LOC_Os01g40260	OsWRKY77 - Superfamily of TFs having WRKY and zinc finger domains, expressed	4e-30	AT5G26170.1	member of WRKY Transcription Factor; Group II-c	GO:0009867	jasmonic acid mediated signaling pathway	0.357355	1.28225
OS.25515.1.S1_S_AT	LOC_Os02g13580	kinesin motor domain containing protein, expressed	2e-38	AT1G63640.2	P-loop nucleoside triphosphate hydrolases superfamily protein with CH (Calponin Homology) domain	GO:0006342	chromatin silencing	0.837703	0.550513
OS.25515.1.S1_S_AT	LOC_Os02g13580	kinesin motor domain containing protein, expressed	2e-38	AT1G63640.2	P-loop nucleoside triphosphate hydrolases superfamily protein with CH (Calponin Homology) domain	GO:0006346	methylation-dependent chromatin silencing	0.443313	1.34271
OS.25515.1.S1_S_AT	LOC_Os02g13580	kinesin motor domain containing protein, expressed	2e-38	AT1G63640.2	P-loop nucleoside triphosphate hydrolases superfamily protein with CH (Calponin Homology) domain	GO:0007267	cell-cell signaling	0.658167	0.938374
OS.25515.1.S1_S_AT	LOC_Os02g13580	kinesin motor domain containing protein, expressed	2e-38	AT1G63640.2	P-loop nucleoside triphosphate hydrolases superfamily protein with CH (Calponin Homology) domain	GO:0009909	regulation of flower development	0.712166	0.814904
OS.25515.1.S1_S_AT	LOC_Os02g13580	kinesin motor domain containing protein, expressed	2e-38	AT1G63640.2	P-loop nucleoside triphosphate hydrolases superfamily protein with CH (Calponin Homology) domain	GO:0016458	gene silencing	0.526831	1.35372
OS.25515.1.S1_S_AT	LOC_Os02g13580	kinesin motor domain containing protein, expressed	2e-38	AT1G63640.2	P-loop nucleoside triphosphate hydrolases superfamily protein with CH (Calponin Homology) domain	GO:0031047	gene silencing by RNA	0.482705	1.24176
OS.25515.1.S1_S_AT	LOC_Os02g13580	kinesin motor domain containing protein, expressed	2e-38	AT1G63640.2	P-loop nucleoside triphosphate hydrolases superfamily protein with CH (Calponin Homology) domain	GO:0031048	chromatin silencing by small RNA	0.721382	0.786447
OS.25515.1.S1_S_AT	LOC_Os02g13580	kinesin motor domain containing protein, expressed	2e-38	AT1G63640.2	P-loop nucleoside triphosphate hydrolases superfamily protein with CH (Calponin Homology) domain	GO:0000911	cytokinesis by cell plate formation	0.0991189	2.09586
OS.25515.1.S1_S_AT	LOC_Os02g13580	kinesin motor domain containing protein, expressed	2e-38	AT1G63640.2	P-loop nucleoside triphosphate hydrolases superfamily protein with CH (Calponin Homology) domain	GO:0009616	virus induced gene silencing	0.74077	0.743936
OS.25515.1.S1_S_AT	LOC_Os02g13580	kinesin motor domain containing protein, expressed	2e-38	AT1G63640.2	P-loop nucleoside triphosphate hydrolases superfamily protein with CH (Calponin Homology) domain	GO:0048449	floral organ formation	0.263245	2.03894
OS.25515.1.S1_S_AT	LOC_Os02g13580	kinesin motor domain containing protein, expressed	2e-38	AT1G63640.2	P-loop nucleoside triphosphate hydrolases superfamily protein with CH (Calponin Homology) domain	GO:0051567	histone H3-K9 methylation	0.883976	0.463915
OS.25515.1.S1_S_AT	LOC_Os02g13580	kinesin motor domain containing protein, expressed	2e-38	AT1G63640.2	P-loop nucleoside triphosphate hydrolases superfamily protein with CH (Calponin Homology) domain	GO:0007018	microtubule-based movement	0.543629	1.29026
OS.25515.1.S1_S_AT	LOC_Os02g13580	kinesin motor domain containing protein, expressed	2e-38	AT1G63640.2	P-loop nucleoside triphosphate hydrolases superfamily protein with CH (Calponin Homology) domain	GO:0051322	anaphase	0.368434	1.57289
OS.25515.1.S1_S_AT	LOC_Os02g13580	kinesin motor domain containing protein, expressed	2e-38	AT1G63640.2	P-loop nucleoside triphosphate hydrolases superfamily protein with CH (Calponin Homology) domain	GO:0016572	histone phosphorylation	0.549095	1.27041
OS.25515.1.S1_S_AT	LOC_Os02g13580	kinesin motor domain containing protein, expressed	2e-38	AT1G63640.2	P-loop nucleoside triphosphate hydrolases superfamily protein with CH (Calponin Homology) domain	GO:0034968	histone lysine methylation	0.737636	0.750699
OS.25515.1.S1_S_AT	LOC_Os02g13580	kinesin motor domain containing protein, expressed	2e-38	AT1G63640.2	P-loop nucleoside triphosphate hydrolases superfamily protein with CH (Calponin Homology) domain	GO:0000226	microtubule cytoskeleton organization	0.28283	1.6406
OS.25515.1.S1_S_AT	LOC_Os02g13580	kinesin motor domain containing protein, expressed	2e-38	AT1G63640.2	P-loop nucleoside triphosphate hydrolases superfamily protein with CH (Calponin Homology) domain	GO:0016570	histone modification	0.18838	2.58053
OS.25515.1.S1_S_AT	LOC_Os02g13580	kinesin motor domain containing protein, expressed	2e-38	AT1G63640.2	P-loop nucleoside triphosphate hydrolases superfamily protein with CH (Calponin Homology) domain	GO:0010267	production of ta-siRNAs involved in RNA interference	0.206573	1.95064
OS.25515.1.S1_S_AT	LOC_Os02g13580	kinesin motor domain containing protein, expressed	2e-38	AT1G63640.2	P-loop nucleoside triphosphate hydrolases superfamily protein with CH (Calponin Homology) domain	GO:0006306	DNA methylation	0.885358	0.461324
OS.25515.1.S1_S_AT	LOC_Os02g13580	kinesin motor domain containing protein, expressed	2e-38	AT1G63640.2	P-loop nucleoside triphosphate hydrolases superfamily protein with CH (Calponin Homology) domain	GO:0035196	production of miRNAs involved in gene silencing by miRNA	0.523959	1.1469
OS.25515.1.S1_S_AT	LOC_Os02g13580	kinesin motor domain containing protein, expressed	2e-38	AT1G63640.2	P-loop nucleoside triphosphate hydrolases superfamily protein with CH (Calponin Homology) domain	GO:0016043	cellular component organization	0.82394	0.731849
OS.11719.1.S2_AT	LOC_Os07g46670	early response to dehydration 15, putative, expressed	1e-14	AT2G41430.5	Encodes hydrophilic protein lacking Cys residues that is expressed in response to drought stress, light stress and treatment with plant-growth-promoting rhizobacteria (Paenibacillus polymyxa), possibly revealing a connection between responses to biotic and abiotic stress. Also identified as a CTC Interacting Domain (CID) protein in a yeast two hybrid screen using the PAB2 protein as bait. Contain…	GO:0010196	nonphotochemical quenching	0.12448	8.25769
OS.11719.1.S2_AT	LOC_Os07g46670	early response to dehydration 15, putative, expressed	1e-14	AT2G41430.5	Encodes hydrophilic protein lacking Cys residues that is expressed in response to drought stress, light stress and treatment with plant-growth-promoting rhizobacteria (Paenibacillus polymyxa), possibly revealing a connection between responses to biotic and abiotic stress. Also identified as a CTC Interacting Domain (CID) protein in a yeast two hybrid screen using the PAB2 protein as bait. Contain…	GO:0009651	response to salt stress	0.706711	0.862422
OS.11719.1.S2_AT	LOC_Os07g46670	early response to dehydration 15, putative, expressed	1e-14	AT2G41430.5	Encodes hydrophilic protein lacking Cys residues that is expressed in response to drought stress, light stress and treatment with plant-growth-promoting rhizobacteria (Paenibacillus polymyxa), possibly revealing a connection between responses to biotic and abiotic stress. Also identified as a CTC Interacting Domain (CID) protein in a yeast two hybrid screen using the PAB2 protein as bait. Contain…	GO:0009646	response to absence of light	0.312332	2.75256
OS.11719.1.S2_AT	LOC_Os07g46670	early response to dehydration 15, putative, expressed	1e-14	AT2G41430.5	Encodes hydrophilic protein lacking Cys residues that is expressed in response to drought stress, light stress and treatment with plant-growth-promoting rhizobacteria (Paenibacillus polymyxa), possibly revealing a connection between responses to biotic and abiotic stress. Also identified as a CTC Interacting Domain (CID) protein in a yeast two hybrid screen using the PAB2 protein as bait. Contain…	GO:0006972	hyperosmotic response	0.47107	1.27041
OS.11719.1.S2_AT	LOC_Os07g46670	early response to dehydration 15, putative, expressed	1e-14	AT2G41430.5	Encodes hydrophilic protein lacking Cys residues that is expressed in response to drought stress, light stress and treatment with plant-growth-promoting rhizobacteria (Paenibacillus polymyxa), possibly revealing a connection between responses to biotic and abiotic stress. Also identified as a CTC Interacting Domain (CID) protein in a yeast two hybrid screen using the PAB2 protein as bait. Contain…	GO:0009644	response to high light intensity	0.24492	1.5124
OS.11719.1.S2_AT	LOC_Os07g46670	early response to dehydration 15, putative, expressed	1e-14	AT2G41430.5	Encodes hydrophilic protein lacking Cys residues that is expressed in response to drought stress, light stress and treatment with plant-growth-promoting rhizobacteria (Paenibacillus polymyxa), possibly revealing a connection between responses to biotic and abiotic stress. Also identified as a CTC Interacting Domain (CID) protein in a yeast two hybrid screen using the PAB2 protein as bait. Contain…	GO:0006096	glycolysis	0.508262	1.08298
OS.11719.1.S2_AT	LOC_Os07g46670	early response to dehydration 15, putative, expressed	1e-14	AT2G41430.5	Encodes hydrophilic protein lacking Cys residues that is expressed in response to drought stress, light stress and treatment with plant-growth-promoting rhizobacteria (Paenibacillus polymyxa), possibly revealing a connection between responses to biotic and abiotic stress. Also identified as a CTC Interacting Domain (CID) protein in a yeast two hybrid screen using the PAB2 protein as bait. Contain…	GO:0032880	regulation of protein localization	0.0237249	5.16106
OS.11719.1.S2_AT	LOC_Os07g46670	early response to dehydration 15, putative, expressed	1e-14	AT2G41430.5	Encodes hydrophilic protein lacking Cys residues that is expressed in response to drought stress, light stress and treatment with plant-growth-promoting rhizobacteria (Paenibacillus polymyxa), possibly revealing a connection between responses to biotic and abiotic stress. Also identified as a CTC Interacting Domain (CID) protein in a yeast two hybrid screen using the PAB2 protein as bait. Contain…	GO:0009266	response to temperature stimulus	0.545497	1.10103
OS.11719.1.S2_AT	LOC_Os07g46670	early response to dehydration 15, putative, expressed	1e-14	AT2G41430.5	Encodes hydrophilic protein lacking Cys residues that is expressed in response to drought stress, light stress and treatment with plant-growth-promoting rhizobacteria (Paenibacillus polymyxa), possibly revealing a connection between responses to biotic and abiotic stress. Also identified as a CTC Interacting Domain (CID) protein in a yeast two hybrid screen using the PAB2 protein as bait. Contain…	GO:0009617	response to bacterium	0.593023	1.00704
OS.11719.1.S2_AT	LOC_Os07g46670	early response to dehydration 15, putative, expressed	1e-14	AT2G41430.5	Encodes hydrophilic protein lacking Cys residues that is expressed in response to drought stress, light stress and treatment with plant-growth-promoting rhizobacteria (Paenibacillus polymyxa), possibly revealing a connection between responses to biotic and abiotic stress. Also identified as a CTC Interacting Domain (CID) protein in a yeast two hybrid screen using the PAB2 protein as bait. Contain…	GO:0009414	response to water deprivation	0.369063	1.26264
OS.11719.1.S2_AT	LOC_Os07g46670	early response to dehydration 15, putative, expressed	1e-14	AT2G41430.5	Encodes hydrophilic protein lacking Cys residues that is expressed in response to drought stress, light stress and treatment with plant-growth-promoting rhizobacteria (Paenibacillus polymyxa), possibly revealing a connection between responses to biotic and abiotic stress. Also identified as a CTC Interacting Domain (CID) protein in a yeast two hybrid screen using the PAB2 protein as bait. Contain…	GO:0007030	Golgi organization	0.367101	1.31597
OS.11719.1.S2_AT	LOC_Os07g46670	early response to dehydration 15, putative, expressed	1e-14	AT2G41430.5	Encodes hydrophilic protein lacking Cys residues that is expressed in response to drought stress, light stress and treatment with plant-growth-promoting rhizobacteria (Paenibacillus polymyxa), possibly revealing a connection between responses to biotic and abiotic stress. Also identified as a CTC Interacting Domain (CID) protein in a yeast two hybrid screen using the PAB2 protein as bait. Contain…	GO:0006833	water transport	0.671106	0.869231
OS.11719.1.S2_AT	LOC_Os07g46670	early response to dehydration 15, putative, expressed	1e-14	AT2G41430.5	Encodes hydrophilic protein lacking Cys residues that is expressed in response to drought stress, light stress and treatment with plant-growth-promoting rhizobacteria (Paenibacillus polymyxa), possibly revealing a connection between responses to biotic and abiotic stress. Also identified as a CTC Interacting Domain (CID) protein in a yeast two hybrid screen using the PAB2 protein as bait. Contain…	GO:0042744	hydrogen peroxide catabolic process	0.67928	0.855719
OS.11719.1.S2_AT	LOC_Os07g46670	early response to dehydration 15, putative, expressed	1e-14	AT2G41430.5	Encodes hydrophilic protein lacking Cys residues that is expressed in response to drought stress, light stress and treatment with plant-growth-promoting rhizobacteria (Paenibacillus polymyxa), possibly revealing a connection between responses to biotic and abiotic stress. Also identified as a CTC Interacting Domain (CID) protein in a yeast two hybrid screen using the PAB2 protein as bait. Contain…	GO:0046686	response to cadmium ion	0.622408	0.933073
OS.2493.1.S2_AT	LOC_Os10g33230	RNA recognition motif containing protein, putative, expressed	3e-80	AT4G14300.1	RNA-binding (RRM/RBD/RNP motifs) family protein	GO:0008150	biological_process	0.0829121	1.21254
OS.2493.1.S2_AT	LOC_Os10g33230	RNA recognition motif containing protein, putative, expressed	3e-80	AT4G14300.1	RNA-binding (RRM/RBD/RNP motifs) family protein	GO:0009628	response to abiotic stimulus	0.74406	0.856061
OS.2493.1.S2_AT	LOC_Os10g33230	RNA recognition motif containing protein, putative, expressed	3e-80	AT4G14300.1	RNA-binding (RRM/RBD/RNP motifs) family protein	GO:0006950	response to stress	0.986046	0.654541
OS.57418.1.S1_AT	LOC_Os04g52410	OsMADS31 - MADS-box family gene with MIKCc type-box, expressed	6e-35	AT5G23260.3	Encodes a MADS box protein. Regulates proanthocyanidin biosynthesis in the inner-most cell layer of the seed coat. Also controls cell shape of the inner-most cell layer of the seed coat. Also shown to be necessary for determining the identity of the endothelial layer within the ovule. Paralogous to GOA.	GO:0048481	ovule development	0.189759	1.80496
OS.57418.1.S1_AT	LOC_Os04g52410	OsMADS31 - MADS-box family gene with MIKCc type-box, expressed	6e-35	AT5G23260.3	Encodes a MADS box protein. Regulates proanthocyanidin biosynthesis in the inner-most cell layer of the seed coat. Also controls cell shape of the inner-most cell layer of the seed coat. Also shown to be necessary for determining the identity of the endothelial layer within the ovule. Paralogous to GOA.	GO:0006355	regulation of transcription, DNA-dependent	0.0993436	1.31632
OS.57418.1.S1_AT	LOC_Os04g52410	OsMADS31 - MADS-box family gene with MIKCc type-box, expressed	6e-35	AT5G23260.3	Encodes a MADS box protein. Regulates proanthocyanidin biosynthesis in the inner-most cell layer of the seed coat. Also controls cell shape of the inner-most cell layer of the seed coat. Also shown to be necessary for determining the identity of the endothelial layer within the ovule. Paralogous to GOA.	GO:2000029	regulation of proanthocyanidin biosynthetic process	0.0586454	20.6442
OS.57418.1.S1_AT	LOC_Os04g52410	OsMADS31 - MADS-box family gene with MIKCc type-box, expressed	6e-35	AT5G23260.3	Encodes a MADS box protein. Regulates proanthocyanidin biosynthesis in the inner-most cell layer of the seed coat. Also controls cell shape of the inner-most cell layer of the seed coat. Also shown to be necessary for determining the identity of the endothelial layer within the ovule. Paralogous to GOA.	GO:0048440	carpel development	0.158448	2.89744
OS.57418.1.S1_AT	LOC_Os04g52410	OsMADS31 - MADS-box family gene with MIKCc type-box, expressed	6e-35	AT5G23260.3	Encodes a MADS box protein. Regulates proanthocyanidin biosynthesis in the inner-most cell layer of the seed coat. Also controls cell shape of the inner-most cell layer of the seed coat. Also shown to be necessary for determining the identity of the endothelial layer within the ovule. Paralogous to GOA.	GO:0008360	regulation of cell shape	0.185692	5.16106
OS.57418.1.S1_AT	LOC_Os04g52410	OsMADS31 - MADS-box family gene with MIKCc type-box, expressed	6e-35	AT5G23260.3	Encodes a MADS box protein. Regulates proanthocyanidin biosynthesis in the inner-most cell layer of the seed coat. Also controls cell shape of the inner-most cell layer of the seed coat. Also shown to be necessary for determining the identity of the endothelial layer within the ovule. Paralogous to GOA.	GO:0080155	regulation of double fertilization forming a zygote and endosperm	0.0586454	20.6442
OS.57418.1.S1_AT	LOC_Os04g52410	OsMADS31 - MADS-box family gene with MIKCc type-box, expressed	6e-35	AT5G23260.3	Encodes a MADS box protein. Regulates proanthocyanidin biosynthesis in the inner-most cell layer of the seed coat. Also controls cell shape of the inner-most cell layer of the seed coat. Also shown to be necessary for determining the identity of the endothelial layer within the ovule. Paralogous to GOA.	GO:0048316	seed development	0.491347	1.5014
OS.57418.1.S1_AT	LOC_Os04g52410	OsMADS31 - MADS-box family gene with MIKCc type-box, expressed	6e-35	AT5G23260.3	Encodes a MADS box protein. Regulates proanthocyanidin biosynthesis in the inner-most cell layer of the seed coat. Also controls cell shape of the inner-most cell layer of the seed coat. Also shown to be necessary for determining the identity of the endothelial layer within the ovule. Paralogous to GOA.	GO:0006950	response to stress	0.986046	0.654541
OS.57418.1.S1_AT	LOC_Os04g52410	OsMADS31 - MADS-box family gene with MIKCc type-box, expressed	6e-35	AT5G23260.3	Encodes a MADS box protein. Regulates proanthocyanidin biosynthesis in the inner-most cell layer of the seed coat. Also controls cell shape of the inner-most cell layer of the seed coat. Also shown to be necessary for determining the identity of the endothelial layer within the ovule. Paralogous to GOA.	GO:0007275	multicellular organismal development	0.264624	1.33189
OS.57418.1.S1_AT	LOC_Os04g52410	OsMADS31 - MADS-box family gene with MIKCc type-box, expressed	6e-35	AT5G23260.3	Encodes a MADS box protein. Regulates proanthocyanidin biosynthesis in the inner-most cell layer of the seed coat. Also controls cell shape of the inner-most cell layer of the seed coat. Also shown to be necessary for determining the identity of the endothelial layer within the ovule. Paralogous to GOA.	GO:0009908	flower development	0.964451	0.298112
OS.57418.1.S1_AT	LOC_Os04g52410	OsMADS31 - MADS-box family gene with MIKCc type-box, expressed	6e-35	AT5G23260.3	Encodes a MADS box protein. Regulates proanthocyanidin biosynthesis in the inner-most cell layer of the seed coat. Also controls cell shape of the inner-most cell layer of the seed coat. Also shown to be necessary for determining the identity of the endothelial layer within the ovule. Paralogous to GOA.	GO:0006351	transcription, DNA-dependent	0.115142	1.31074
OS.57418.1.S1_AT	LOC_Os04g52410	OsMADS31 - MADS-box family gene with MIKCc type-box, expressed	6e-35	AT5G23260.3	Encodes a MADS box protein. Regulates proanthocyanidin biosynthesis in the inner-most cell layer of the seed coat. Also controls cell shape of the inner-most cell layer of the seed coat. Also shown to be necessary for determining the identity of the endothelial layer within the ovule. Paralogous to GOA.	GO:0010048	vernalization response	0.00362026	5.22639
OS.57418.1.S1_AT	LOC_Os04g52410	OsMADS31 - MADS-box family gene with MIKCc type-box, expressed	6e-35	AT5G23260.3	Encodes a MADS box protein. Regulates proanthocyanidin biosynthesis in the inner-most cell layer of the seed coat. Also controls cell shape of the inner-most cell layer of the seed coat. Also shown to be necessary for determining the identity of the endothelial layer within the ovule. Paralogous to GOA.	GO:0009813	flavonoid biosynthetic process	0.696913	0.842622
OS.57418.1.S1_AT	LOC_Os04g52410	OsMADS31 - MADS-box family gene with MIKCc type-box, expressed	6e-35	AT5G23260.3	Encodes a MADS box protein. Regulates proanthocyanidin biosynthesis in the inner-most cell layer of the seed coat. Also controls cell shape of the inner-most cell layer of the seed coat. Also shown to be necessary for determining the identity of the endothelial layer within the ovule. Paralogous to GOA.	GO:0009628	response to abiotic stimulus	0.74406	0.856061
OS.57418.1.S1_AT	LOC_Os04g52410	OsMADS31 - MADS-box family gene with MIKCc type-box, expressed	6e-35	AT5G23260.3	Encodes a MADS box protein. Regulates proanthocyanidin biosynthesis in the inner-most cell layer of the seed coat. Also controls cell shape of the inner-most cell layer of the seed coat. Also shown to be necessary for determining the identity of the endothelial layer within the ovule. Paralogous to GOA.	GO:0043481	anthocyanin accumulation in tissues in response to UV light	0.402284	1.46154
OSAFFX.4201.1.S1_AT	LOC_Os04g57730	uracil-DNA glycosylase, putative, expressed	4e-103	AT3G18630.1	Encodes a uracil-DNA glycosylase (UDG) involved in a base excision DNA repair pathway in mitochondria.	GO:0006261	DNA-dependent DNA replication	0.685777	0.869231
OSAFFX.4201.1.S1_AT	LOC_Os04g57730	uracil-DNA glycosylase, putative, expressed	4e-103	AT3G18630.1	Encodes a uracil-DNA glycosylase (UDG) involved in a base excision DNA repair pathway in mitochondria.	GO:0006281	DNA repair	0.0486501	2.61319
OSAFFX.4201.1.S1_AT	LOC_Os04g57730	uracil-DNA glycosylase, putative, expressed	4e-103	AT3G18630.1	Encodes a uracil-DNA glycosylase (UDG) involved in a base excision DNA repair pathway in mitochondria.	GO:0006284	base-excision repair	0.278315	3.17604
OSAFFX.4201.1.S1_AT	LOC_Os04g57730	uracil-DNA glycosylase, putative, expressed	4e-103	AT3G18630.1	Encodes a uracil-DNA glycosylase (UDG) involved in a base excision DNA repair pathway in mitochondria.	GO:0006950	response to stress	0.986046	0.654541
OSAFFX.4201.1.S1_AT	LOC_Os04g57730	uracil-DNA glycosylase, putative, expressed	4e-103	AT3G18630.1	Encodes a uracil-DNA glycosylase (UDG) involved in a base excision DNA repair pathway in mitochondria.	GO:0006259	DNA metabolic process	0.386719	1.35372
OS.5012.1.S1_AT	LOC_Os01g40860	aldehyde dehydrogenase, putative, expressed	0	AT3G24503.1	Arabidopsis thaliana aldehyde dehydrogenase AtALDH1a mRNA. a sinapaldehyde dehydrogenase catalyzes both the oxidation of coniferylaldehyde and sinapaldehyde forming ferulic acid and sinapic acid, respectively	GO:0034976	response to endoplasmic reticulum stress	0.792246	0.679645
OS.5012.1.S1_AT	LOC_Os01g40860	aldehyde dehydrogenase, putative, expressed	0	AT3G24503.1	Arabidopsis thaliana aldehyde dehydrogenase AtALDH1a mRNA. a sinapaldehyde dehydrogenase catalyzes both the oxidation of coniferylaldehyde and sinapaldehyde forming ferulic acid and sinapic acid, respectively	GO:0009699	phenylpropanoid biosynthetic process	0.195468	4.85747
OS.5012.1.S1_AT	LOC_Os01g40860	aldehyde dehydrogenase, putative, expressed	0	AT3G24503.1	Arabidopsis thaliana aldehyde dehydrogenase AtALDH1a mRNA. a sinapaldehyde dehydrogenase catalyzes both the oxidation of coniferylaldehyde and sinapaldehyde forming ferulic acid and sinapic acid, respectively	GO:0006950	response to stress	0.986046	0.654541
OS.5012.1.S1_AT	LOC_Os01g40860	aldehyde dehydrogenase, putative, expressed	0	AT3G24503.1	Arabidopsis thaliana aldehyde dehydrogenase AtALDH1a mRNA. a sinapaldehyde dehydrogenase catalyzes both the oxidation of coniferylaldehyde and sinapaldehyde forming ferulic acid and sinapic acid, respectively	GO:0009627	systemic acquired resistance	0.934898	0.45001
OS.5012.1.S1_AT	LOC_Os01g40860	aldehyde dehydrogenase, putative, expressed	0	AT3G24503.1	Arabidopsis thaliana aldehyde dehydrogenase AtALDH1a mRNA. a sinapaldehyde dehydrogenase catalyzes both the oxidation of coniferylaldehyde and sinapaldehyde forming ferulic acid and sinapic acid, respectively	GO:0008152	metabolic process	0.850571	0.793112
OS.5012.1.S1_AT	LOC_Os01g40860	aldehyde dehydrogenase, putative, expressed	0	AT3G24503.1	Arabidopsis thaliana aldehyde dehydrogenase AtALDH1a mRNA. a sinapaldehyde dehydrogenase catalyzes both the oxidation of coniferylaldehyde and sinapaldehyde forming ferulic acid and sinapic acid, respectively	GO:0010167	response to nitrate	0.909768	0.414959
OS.5012.1.S1_AT	LOC_Os01g40860	aldehyde dehydrogenase, putative, expressed	0	AT3G24503.1	Arabidopsis thaliana aldehyde dehydrogenase AtALDH1a mRNA. a sinapaldehyde dehydrogenase catalyzes both the oxidation of coniferylaldehyde and sinapaldehyde forming ferulic acid and sinapic acid, respectively	GO:0015706	nitrate transport	0.927245	0.380539
OS.5012.1.S1_AT	LOC_Os01g40860	aldehyde dehydrogenase, putative, expressed	0	AT3G24503.1	Arabidopsis thaliana aldehyde dehydrogenase AtALDH1a mRNA. a sinapaldehyde dehydrogenase catalyzes both the oxidation of coniferylaldehyde and sinapaldehyde forming ferulic acid and sinapic acid, respectively	GO:0055114	oxidation-reduction process	0.931716	0.645693
OS.49196.1.S1_AT	LOC_Os06g12580	pro-resilin precursor, putative, expressed	5e-23	AT5G39570.1	hypothetical protein	GO:0008150	biological_process	0.0829121	1.21254
OS.5871.2.S1_AT	LOC_Os01g42830	adaptin ear-binding coat-associated protein 2, putative, expressed	1e-89	AT3G58600.1	Adaptin ear-binding coat-associated protein 1 NECAP-1	GO:0006897	endocytosis	0.466219	1.61916
OSAFFX.13312.1.S1_S_AT	LOC_Os03g42810	endonuclease/exonuclease/phosphatase family domain containing protein, expressed	2e-104	AT1G47510.2	Encodes a phosphatidylinositol polyphosphate 5-phosphatase. It can dephosphorylate PI(4,5)P2, PI(3,5)P2, and PI(3,4,5)P3, but, it is not active against PI(5)P or the water soluble inositol(1,4,5)P3 or inositol(1,3,4,5)P4. The transcript levels for this gene rise in response to auxin, ABA, and JA.	GO:0009737	response to abscisic acid stimulus	0.274655	1.31597
OSAFFX.13312.1.S1_S_AT	LOC_Os03g42810	endonuclease/exonuclease/phosphatase family domain containing protein, expressed	2e-104	AT1G47510.2	Encodes a phosphatidylinositol polyphosphate 5-phosphatase. It can dephosphorylate PI(4,5)P2, PI(3,5)P2, and PI(3,4,5)P3, but, it is not active against PI(5)P or the water soluble inositol(1,4,5)P3 or inositol(1,3,4,5)P4. The transcript levels for this gene rise in response to auxin, ABA, and JA.	GO:0046854	phosphatidylinositol phosphorylation	0.0115863	6.88141
OSAFFX.13312.1.S1_S_AT	LOC_Os03g42810	endonuclease/exonuclease/phosphatase family domain containing protein, expressed	2e-104	AT1G47510.2	Encodes a phosphatidylinositol polyphosphate 5-phosphatase. It can dephosphorylate PI(4,5)P2, PI(3,5)P2, and PI(3,4,5)P3, but, it is not active against PI(5)P or the water soluble inositol(1,4,5)P3 or inositol(1,3,4,5)P4. The transcript levels for this gene rise in response to auxin, ABA, and JA.	GO:0009753	response to jasmonic acid stimulus	0.00717861	2.78349
OSAFFX.13312.1.S1_S_AT	LOC_Os03g42810	endonuclease/exonuclease/phosphatase family domain containing protein, expressed	2e-104	AT1G47510.2	Encodes a phosphatidylinositol polyphosphate 5-phosphatase. It can dephosphorylate PI(4,5)P2, PI(3,5)P2, and PI(3,4,5)P3, but, it is not active against PI(5)P or the water soluble inositol(1,4,5)P3 or inositol(1,3,4,5)P4. The transcript levels for this gene rise in response to auxin, ABA, and JA.	GO:0009733	response to auxin stimulus	0.577901	0.988945
OSAFFX.13312.1.S1_S_AT	LOC_Os03g42810	endonuclease/exonuclease/phosphatase family domain containing protein, expressed	2e-104	AT1G47510.2	Encodes a phosphatidylinositol polyphosphate 5-phosphatase. It can dephosphorylate PI(4,5)P2, PI(3,5)P2, and PI(3,4,5)P3, but, it is not active against PI(5)P or the water soluble inositol(1,4,5)P3 or inositol(1,3,4,5)P4. The transcript levels for this gene rise in response to auxin, ABA, and JA.	GO:0046856	phosphatidylinositol dephosphorylation	0.0356134	41.2885
OSAFFX.13312.1.S1_S_AT	LOC_Os03g42810	endonuclease/exonuclease/phosphatase family domain containing protein, expressed	2e-104	AT1G47510.2	Encodes a phosphatidylinositol polyphosphate 5-phosphatase. It can dephosphorylate PI(4,5)P2, PI(3,5)P2, and PI(3,4,5)P3, but, it is not active against PI(5)P or the water soluble inositol(1,4,5)P3 or inositol(1,3,4,5)P4. The transcript levels for this gene rise in response to auxin, ABA, and JA.	GO:0006499	N-terminal protein myristoylation	0.799779	0.724359
OS.7306.1.S1_AT	LOC_Os03g01200	SNF2 family N-terminal domain containing protein, expressed	0	AT2G44980.2	SNF2 domain-containing protein / helicase domain-containing protein	GO:0006950	response to stress	0.986046	0.654541
OS.7306.1.S1_AT	LOC_Os03g01200	SNF2 family N-terminal domain containing protein, expressed	0	AT2G44980.2	SNF2 domain-containing protein / helicase domain-containing protein	GO:0006259	DNA metabolic process	0.386719	1.35372
OS.7306.1.S1_AT	LOC_Os03g01200	SNF2 family N-terminal domain containing protein, expressed	0	AT2G44980.2	SNF2 domain-containing protein / helicase domain-containing protein	GO:0006351	transcription, DNA-dependent	0.115142	1.31074
OS.53497.1.S1_AT	LOC_Os04g39590	fasciclin domain containing protein	5e-36	AT2G04780.2	fasciclin-like arabinogalactan-protein 7 (Fla7)	GO:0009832	plant-type cell wall biogenesis	0.260232	1.72035
OS.53497.1.S1_AT	LOC_Os04g39590	fasciclin domain containing protein	5e-36	AT2G04780.2	fasciclin-like arabinogalactan-protein 7 (Fla7)	GO:0016126	sterol biosynthetic process	0.893307	0.446362
OS.53497.1.S1_AT	LOC_Os04g39590	fasciclin domain containing protein	5e-36	AT2G04780.2	fasciclin-like arabinogalactan-protein 7 (Fla7)	GO:0010075	regulation of meristem growth	0.373833	1.38397
OS.53497.1.S1_AT	LOC_Os04g39590	fasciclin domain containing protein	5e-36	AT2G04780.2	fasciclin-like arabinogalactan-protein 7 (Fla7)	GO:0016132	brassinosteroid biosynthetic process	0.772866	0.67686
OS.53497.1.S1_AT	LOC_Os04g39590	fasciclin domain containing protein	5e-36	AT2G04780.2	fasciclin-like arabinogalactan-protein 7 (Fla7)	GO:0006084	acetyl-CoA metabolic process	0.6456	0.971493
OS.53497.1.S1_AT	LOC_Os04g39590	fasciclin domain containing protein	5e-36	AT2G04780.2	fasciclin-like arabinogalactan-protein 7 (Fla7)	GO:0009664	plant-type cell wall organization	0.292566	1.60864
OS.53903.1.S1_AT	LOC_Os08g37720	expressed protein	2e-11	AT2G14095.1	hypothetical protein	GO:0008150	biological_process	0.0829121	1.21254
OS.40404.1.S1_S_AT	LOC_Os04g21130	F-box protein PP2-B1, putative, expressed	7e-33	AT5G24560.1	phloem protein 2-B12	GO:0008150	biological_process	0.0829121	1.21254
OSAFFX.30738.1.S1_AT	LOC_Os10g40650	holliday junction resolvase, putative, expressed	5e-45	AT1G12244.1	Polynucleotidyl transferase, ribonuclease H-like superfamily protein	GO:0006139	nucleobase-containing compound metabolic process	0.118298	1.67244
OSAFFX.30738.1.S1_AT	LOC_Os10g40650	holliday junction resolvase, putative, expressed	5e-45	AT1G12244.1	Polynucleotidyl transferase, ribonuclease H-like superfamily protein	GO:0006281	DNA repair	0.0486501	2.61319
OSAFFX.30738.1.S1_AT	LOC_Os10g40650	holliday junction resolvase, putative, expressed	5e-45	AT1G12244.1	Polynucleotidyl transferase, ribonuclease H-like superfamily protein	GO:0006310	DNA recombination	0.0683766	3.30308
OSAFFX.30738.1.S1_AT	LOC_Os10g40650	holliday junction resolvase, putative, expressed	5e-45	AT1G12244.1	Polynucleotidyl transferase, ribonuclease H-like superfamily protein	GO:0006974	response to DNA damage stimulus	0.165781	5.89835
OS.23364.1.S1_A_AT	LOC_Os08g29809	resistance protein LR10, putative, expressed	2e-65	AT3G07040.1	Contains an N-terminal tripartite nucleotide binding site and a C-terminal tandem array of leucine-rich repeats. Confers resistance to Pseudomonas syringae strains that carry the avirulence genes avrB and avrRpm1.	GO:0006950	response to stress	0.986046	0.654541
OS.23364.1.S1_A_AT	LOC_Os08g29809	resistance protein LR10, putative, expressed	2e-65	AT3G07040.1	Contains an N-terminal tripartite nucleotide binding site and a C-terminal tandem array of leucine-rich repeats. Confers resistance to Pseudomonas syringae strains that carry the avirulence genes avrB and avrRpm1.	GO:0006915	apoptotic process	0.114939	1.85566
OS.23364.1.S1_A_AT	LOC_Os08g29809	resistance protein LR10, putative, expressed	2e-65	AT3G07040.1	Contains an N-terminal tripartite nucleotide binding site and a C-terminal tandem array of leucine-rich repeats. Confers resistance to Pseudomonas syringae strains that carry the avirulence genes avrB and avrRpm1.	GO:0006952	defense response	0.672551	0.887924
OS.23364.1.S1_A_AT	LOC_Os08g29809	resistance protein LR10, putative, expressed	2e-65	AT3G07040.1	Contains an N-terminal tripartite nucleotide binding site and a C-terminal tandem array of leucine-rich repeats. Confers resistance to Pseudomonas syringae strains that carry the avirulence genes avrB and avrRpm1.	GO:0009626	plant-type hypersensitive response	0.229402	1.65984
OS.10544.1.S1_AT	LOC_Os03g53630	PHD finger family protein, putative, expressed	1e-150	AT1G05380.2	Acyl-CoA N-acyltransferase with RING/FYVE/PHD-type zinc finger protein	GO:0006355	regulation of transcription, DNA-dependent	0.0993436	1.31632
OS.10544.1.S1_AT	LOC_Os03g53630	PHD finger family protein, putative, expressed	1e-150	AT1G05380.2	Acyl-CoA N-acyltransferase with RING/FYVE/PHD-type zinc finger protein	GO:0008152	metabolic process	0.850571	0.793112
OS.10544.1.S1_AT	LOC_Os03g53630	PHD finger family protein, putative, expressed	1e-150	AT1G05380.2	Acyl-CoA N-acyltransferase with RING/FYVE/PHD-type zinc finger protein	GO:0006351	transcription, DNA-dependent	0.115142	1.31074
OS.18430.1.S1_AT	LOC_Os04g35380	expressed protein	2e-30	AT4G06676.2	hypothetical protein	GO:0008150	biological_process	0.0829121	1.21254
OS.49922.1.S1_AT	LOC_Os11g44900	retrotransposon protein, putative, unclassified, expressed	1e-21	AT3G24255.2	RNA-directed DNA polymerase (reverse transcriptase)-related family protein	GO:0008150	biological_process	0.0829121	1.21254
OS.47836.1.A1_AT	LOC_Os01g68050	transmembrane amino acid transporter protein, putative, expressed	3e-73	AT3G55740.2	Encodes a proline transporter with affinity for gly betaine, proline, and GABA. Protein is expressed most highly in the roots.	GO:0043090	amino acid import	0.0435069	3.14579
OS.47836.1.A1_AT	LOC_Os01g68050	transmembrane amino acid transporter protein, putative, expressed	3e-73	AT3G55740.2	Encodes a proline transporter with affinity for gly betaine, proline, and GABA. Protein is expressed most highly in the roots.	GO:0015824	proline transport	0.636965	0.994903
OS.47836.1.A1_AT	LOC_Os01g68050	transmembrane amino acid transporter protein, putative, expressed	3e-73	AT3G55740.2	Encodes a proline transporter with affinity for gly betaine, proline, and GABA. Protein is expressed most highly in the roots.	GO:0006865	amino acid transport	0.89072	0.45124
OS.47836.1.A1_AT	LOC_Os01g68050	transmembrane amino acid transporter protein, putative, expressed	3e-73	AT3G55740.2	Encodes a proline transporter with affinity for gly betaine, proline, and GABA. Protein is expressed most highly in the roots.	GO:0006810	transport	0.949472	0.641487
OS.49567.1.S1_AT	LOC_Os03g05660	appr-1-p processing enzyme family protein, putative, expressed	3e-158	AT1G69340.1	appr-1-p processing enzyme family protein	GO:0008150	biological_process	0.0829121	1.21254
OS.49737.1.S1_AT	LOC_Os06g47900	expressed protein	4e-42	AT2G39910.1	ARM repeat superfamily protein	GO:0008150	biological_process	0.0829121	1.21254
OS.52286.1.S1_AT	LOC_Os01g60780	solute carrier family 35 member E3, putative, expressed	9e-64	AT2G30460.2	Nucleotide/sugar transporter family protein	GO:0009607	response to biotic stimulus	0.827362	0.785823
OS.52286.1.S1_AT	LOC_Os01g60780	solute carrier family 35 member E3, putative, expressed	9e-64	AT2G30460.2	Nucleotide/sugar transporter family protein	GO:0008150	biological_process	0.0829121	1.21254
OS.52286.1.S1_AT	LOC_Os01g60780	solute carrier family 35 member E3, putative, expressed	9e-64	AT2G30460.2	Nucleotide/sugar transporter family protein	GO:0008643	carbohydrate transport	0.0881248	2.94918
OS.52286.1.S1_AT	LOC_Os01g60780	solute carrier family 35 member E3, putative, expressed	9e-64	AT2G30460.2	Nucleotide/sugar transporter family protein	GO:0006863	purine nucleobase transport	0.0872095	4.23471
OS.15394.1.S1_S_AT	LOC_Os01g31360	expressed protein	5e-30	AT3G54500.4	hypothetical protein	GO:0008150	biological_process	0.0829121	1.21254
OS.10274.1.S1_A_AT	LOC_Os12g03810	CAMK_KIN1/SNF1/Nim1_like.37 - CAMK includes calcium/calmodulin depedent protein kinases, expressed	7e-110	AT2G26980.5	encodes a serine-threonine protein kinase whose expression increases in response to abscisic acid, cold, drought, high salt, and wounding conditions. The gene is expressed in developing seeds and seedlings. Lines carrying a T-DNA insertions have reduced germination efficiency and expression of cold, high-salt, and abscisic acid marker genes are altered, but not drought-response markers.	GO:0009737	response to abscisic acid stimulus	0.274655	1.31597
OS.10274.1.S1_A_AT	LOC_Os12g03810	CAMK_KIN1/SNF1/Nim1_like.37 - CAMK includes calcium/calmodulin depedent protein kinases, expressed	7e-110	AT2G26980.5	encodes a serine-threonine protein kinase whose expression increases in response to abscisic acid, cold, drought, high salt, and wounding conditions. The gene is expressed in developing seeds and seedlings. Lines carrying a T-DNA insertions have reduced germination efficiency and expression of cold, high-salt, and abscisic acid marker genes are altered, but not drought-response markers.	GO:0009738	abscisic acid mediated signaling pathway	0.264998	1.46413
OS.10274.1.S1_A_AT	LOC_Os12g03810	CAMK_KIN1/SNF1/Nim1_like.37 - CAMK includes calcium/calmodulin depedent protein kinases, expressed	7e-110	AT2G26980.5	encodes a serine-threonine protein kinase whose expression increases in response to abscisic acid, cold, drought, high salt, and wounding conditions. The gene is expressed in developing seeds and seedlings. Lines carrying a T-DNA insertions have reduced germination efficiency and expression of cold, high-salt, and abscisic acid marker genes are altered, but not drought-response markers.	GO:0007165	signal transduction	0.58129	0.972583
OS.10274.1.S1_A_AT	LOC_Os12g03810	CAMK_KIN1/SNF1/Nim1_like.37 - CAMK includes calcium/calmodulin depedent protein kinases, expressed	7e-110	AT2G26980.5	encodes a serine-threonine protein kinase whose expression increases in response to abscisic acid, cold, drought, high salt, and wounding conditions. The gene is expressed in developing seeds and seedlings. Lines carrying a T-DNA insertions have reduced germination efficiency and expression of cold, high-salt, and abscisic acid marker genes are altered, but not drought-response markers.	GO:0009845	seed germination	0.386719	1.35372
OS.10274.1.S1_A_AT	LOC_Os12g03810	CAMK_KIN1/SNF1/Nim1_like.37 - CAMK includes calcium/calmodulin depedent protein kinases, expressed	7e-110	AT2G26980.5	encodes a serine-threonine protein kinase whose expression increases in response to abscisic acid, cold, drought, high salt, and wounding conditions. The gene is expressed in developing seeds and seedlings. Lines carrying a T-DNA insertions have reduced germination efficiency and expression of cold, high-salt, and abscisic acid marker genes are altered, but not drought-response markers.	GO:0009735	response to cytokinin stimulus	0.20143	2.46498
OS.10274.1.S1_A_AT	LOC_Os12g03810	CAMK_KIN1/SNF1/Nim1_like.37 - CAMK includes calcium/calmodulin depedent protein kinases, expressed	7e-110	AT2G26980.5	encodes a serine-threonine protein kinase whose expression increases in response to abscisic acid, cold, drought, high salt, and wounding conditions. The gene is expressed in developing seeds and seedlings. Lines carrying a T-DNA insertions have reduced germination efficiency and expression of cold, high-salt, and abscisic acid marker genes are altered, but not drought-response markers.	GO:0009628	response to abiotic stimulus	0.74406	0.856061
OS.10274.1.S1_A_AT	LOC_Os12g03810	CAMK_KIN1/SNF1/Nim1_like.37 - CAMK includes calcium/calmodulin depedent protein kinases, expressed	7e-110	AT2G26980.5	encodes a serine-threonine protein kinase whose expression increases in response to abscisic acid, cold, drought, high salt, and wounding conditions. The gene is expressed in developing seeds and seedlings. Lines carrying a T-DNA insertions have reduced germination efficiency and expression of cold, high-salt, and abscisic acid marker genes are altered, but not drought-response markers.	GO:0006468	protein phosphorylation	0.921386	0.671903
OS.10274.1.S1_A_AT	LOC_Os12g03810	CAMK_KIN1/SNF1/Nim1_like.37 - CAMK includes calcium/calmodulin depedent protein kinases, expressed	7e-110	AT2G26980.5	encodes a serine-threonine protein kinase whose expression increases in response to abscisic acid, cold, drought, high salt, and wounding conditions. The gene is expressed in developing seeds and seedlings. Lines carrying a T-DNA insertions have reduced germination efficiency and expression of cold, high-salt, and abscisic acid marker genes are altered, but not drought-response markers.	GO:0006464	cellular protein modification process	0.989026	0.49633
OS.17285.2.S1_X_AT	LOC_Os10g15390	ribosomal protein S7, putative, expressed	5e-20	AT5G13340.1	hypothetical protein	GO:0008150	biological_process	0.0829121	1.21254
OS.8753.2.S1_AT	LOC_Os12g22760	expressed protein	2e-19	AT2G30330.1	Putative homolog of mammalian BLOC-1 Subunit 1. Protein - protein interaction with BLOS2 and also with SNX1.Located in endomembrane system and hypothesized to be involved in endomembrane transport.	GO:0045324	late endosome to vacuole transport	0.0471993	27.5256
OS.8753.2.S1_AT	LOC_Os12g22760	expressed protein	2e-19	AT2G30330.1	Putative homolog of mammalian BLOC-1 Subunit 1. Protein - protein interaction with BLOS2 and also with SNX1.Located in endomembrane system and hypothesized to be involved in endomembrane transport.	GO:0019722	calcium-mediated signaling	0.218977	2.32611
OS.8753.2.S1_AT	LOC_Os12g22760	expressed protein	2e-19	AT2G30330.1	Putative homolog of mammalian BLOC-1 Subunit 1. Protein - protein interaction with BLOS2 and also with SNX1.Located in endomembrane system and hypothesized to be involved in endomembrane transport.	GO:0016197	endosomal transport	0.286974	3.0584
OS.35800.1.S1_AT	LOC_Os11g06040	PX domain containing protein, putative, expressed	0	AT2G15900.1	Phox-associated domain;Phox-like;Sorting nexin, C-terminal	GO:0035556	intracellular signal transduction	0.869208	0.491529
OS.35800.1.S1_AT	LOC_Os11g06040	PX domain containing protein, putative, expressed	0	AT2G15900.1	Phox-associated domain;Phox-like;Sorting nexin, C-terminal	GO:0007165	signal transduction	0.58129	0.972583
OS.35800.1.S1_AT	LOC_Os11g06040	PX domain containing protein, putative, expressed	0	AT2G15900.1	Phox-associated domain;Phox-like;Sorting nexin, C-terminal	GO:0007154	cell communication	0.82559	0.573451
OS.35800.1.S1_AT	LOC_Os11g06040	PX domain containing protein, putative, expressed	0	AT2G15900.1	Phox-associated domain;Phox-like;Sorting nexin, C-terminal	GO:0000956	nuclear-transcribed mRNA catabolic process	0.0074462	3.69747
OS.35800.1.S1_AT	LOC_Os11g06040	PX domain containing protein, putative, expressed	0	AT2G15900.1	Phox-associated domain;Phox-like;Sorting nexin, C-terminal	GO:0006487	protein N-linked glycosylation	0.505487	1.18816
OS.12293.4.S1_X_AT	LOC_Os02g52710	alpha-amylase precursor, putative, expressed	3e-147	AT4G25000.1	Predicted to be secreted protein based on signalP prediction. Involved in starch mobilization. Mutants are defective in alpha-amylase activity. (Note: AMY1 has been found in the literature to be referred to as AMY3, which is not to be confused with AMY3/At1g69830).	GO:0005987	sucrose catabolic process	0.113838	9.17521
OS.12293.4.S1_X_AT	LOC_Os02g52710	alpha-amylase precursor, putative, expressed	3e-147	AT4G25000.1	Predicted to be secreted protein based on signalP prediction. Involved in starch mobilization. Mutants are defective in alpha-amylase activity. (Note: AMY1 has been found in the literature to be referred to as AMY3, which is not to be confused with AMY3/At1g69830).	GO:0005975	carbohydrate metabolic process	0.46725	1.07243
OS.12293.4.S1_X_AT	LOC_Os02g52710	alpha-amylase precursor, putative, expressed	3e-147	AT4G25000.1	Predicted to be secreted protein based on signalP prediction. Involved in starch mobilization. Mutants are defective in alpha-amylase activity. (Note: AMY1 has been found in the literature to be referred to as AMY3, which is not to be confused with AMY3/At1g69830).	GO:0009737	response to abscisic acid stimulus	0.274655	1.31597
OS.12293.4.S1_X_AT	LOC_Os02g52710	alpha-amylase precursor, putative, expressed	3e-147	AT4G25000.1	Predicted to be secreted protein based on signalP prediction. Involved in starch mobilization. Mutants are defective in alpha-amylase activity. (Note: AMY1 has been found in the literature to be referred to as AMY3, which is not to be confused with AMY3/At1g69830).	GO:0005983	starch catabolic process	0.242608	3.7535
OS.12293.4.S1_X_AT	LOC_Os02g52710	alpha-amylase precursor, putative, expressed	3e-147	AT4G25000.1	Predicted to be secreted protein based on signalP prediction. Involved in starch mobilization. Mutants are defective in alpha-amylase activity. (Note: AMY1 has been found in the literature to be referred to as AMY3, which is not to be confused with AMY3/At1g69830).	GO:0009739	response to gibberellin stimulus	0.0881248	2.94918
OS.46617.1.S1_AT	LOC_Os10g41560	expressed protein	0	AT4G17140.3	pleckstrin homology (PH) domain-containing protein	GO:0045010	actin nucleation	0.23471	1.82155
OS.46617.1.S1_AT	LOC_Os10g41560	expressed protein	0	AT4G17140.3	pleckstrin homology (PH) domain-containing protein	GO:0008150	biological_process	0.0829121	1.21254
OS.46617.1.S1_AT	LOC_Os10g41560	expressed protein	0	AT4G17140.3	pleckstrin homology (PH) domain-containing protein	GO:0008104	protein localization	0.0586454	20.6442
OS.46617.1.S1_AT	LOC_Os10g41560	expressed protein	0	AT4G17140.3	pleckstrin homology (PH) domain-containing protein	GO:0010090	trichome morphogenesis	0.166188	1.90929
OS.46617.1.S1_AT	LOC_Os10g41560	expressed protein	0	AT4G17140.3	pleckstrin homology (PH) domain-containing protein	GO:0048765	root hair cell differentiation	0.338149	1.47459
OS.46617.1.S1_AT	LOC_Os10g41560	expressed protein	0	AT4G17140.3	pleckstrin homology (PH) domain-containing protein	GO:0071555	cell wall organization	0.364132	1.40756
OS.46617.1.S1_AT	LOC_Os10g41560	expressed protein	0	AT4G17140.3	pleckstrin homology (PH) domain-containing protein	GO:0007155	cell adhesion	0.209662	1.9354
OS.30598.1.S1_AT	LOC_Os03g06730	plant protein of unknown function domain containing protein, expressed	3e-26	AT3G50170.2	Plant protein of unknown function (DUF247)	GO:0008150	biological_process	0.0829121	1.21254
OSAFFX.13323.1.S1_AT	LOC_Os03g58390	zinc finger, C3HC4 type domain containing protein, expressed	1e-66	AT2G30580.1	Encodes a C3HC4 RING-domain-containing ubiquitin E3 ligase capable of interacting with DREB2A. DRIP2 seems to be involved in regulating stress-related transcriptional changes and drought tolerance.	GO:0016567	protein ubiquitination	0.858228	0.579487
OSAFFX.13323.1.S1_AT	LOC_Os03g58390	zinc finger, C3HC4 type domain containing protein, expressed	1e-66	AT2G30580.1	Encodes a C3HC4 RING-domain-containing ubiquitin E3 ligase capable of interacting with DREB2A. DRIP2 seems to be involved in regulating stress-related transcriptional changes and drought tolerance.	GO:0009414	response to water deprivation	0.369063	1.26264
OSAFFX.13323.1.S1_AT	LOC_Os03g58390	zinc finger, C3HC4 type domain containing protein, expressed	1e-66	AT2G30580.1	Encodes a C3HC4 RING-domain-containing ubiquitin E3 ligase capable of interacting with DREB2A. DRIP2 seems to be involved in regulating stress-related transcriptional changes and drought tolerance.	GO:0051865	protein autoubiquitination	0.26955	3.30308
OS.53574.1.S1_AT	LOC_Os06g08280	protein kinase domain containing protein, expressed	1e-37	AT3G46920.1	Protein kinase superfamily protein with octicosapeptide/Phox/Bem1p domain	GO:0042542	response to hydrogen peroxide	0.774941	0.705786
OS.53574.1.S1_AT	LOC_Os06g08280	protein kinase domain containing protein, expressed	1e-37	AT3G46920.1	Protein kinase superfamily protein with octicosapeptide/Phox/Bem1p domain	GO:0009719	response to endogenous stimulus	0.998082	0.436146
OS.53574.1.S1_AT	LOC_Os06g08280	protein kinase domain containing protein, expressed	1e-37	AT3G46920.1	Protein kinase superfamily protein with octicosapeptide/Phox/Bem1p domain	GO:0009644	response to high light intensity	0.24492	1.5124
OS.53574.1.S1_AT	LOC_Os06g08280	protein kinase domain containing protein, expressed	1e-37	AT3G46920.1	Protein kinase superfamily protein with octicosapeptide/Phox/Bem1p domain	GO:0007165	signal transduction	0.58129	0.972583
OS.53574.1.S1_AT	LOC_Os06g08280	protein kinase domain containing protein, expressed	1e-37	AT3G46920.1	Protein kinase superfamily protein with octicosapeptide/Phox/Bem1p domain	GO:0006468	protein phosphorylation	0.921386	0.671903
OS.53574.1.S1_AT	LOC_Os06g08280	protein kinase domain containing protein, expressed	1e-37	AT3G46920.1	Protein kinase superfamily protein with octicosapeptide/Phox/Bem1p domain	GO:0006464	cellular protein modification process	0.989026	0.49633
OS.15555.1.S1_AT	LOC_Os10g28610	KIP1, putative, expressed	5e-85	AT1G03080.1	kinase interacting (KIP1-like) family protein	GO:0009987	cellular process	0.490602	1.02407
OS.15555.1.S1_AT	LOC_Os10g28610	KIP1, putative, expressed	5e-85	AT1G03080.1	kinase interacting (KIP1-like) family protein	GO:0009963	positive regulation of flavonoid biosynthetic process	0.805695	0.611681
OS.15555.1.S1_AT	LOC_Os10g28610	KIP1, putative, expressed	5e-85	AT1G03080.1	kinase interacting (KIP1-like) family protein	GO:0008150	biological_process	0.0829121	1.21254
OS.15555.1.S1_AT	LOC_Os10g28610	KIP1, putative, expressed	5e-85	AT1G03080.1	kinase interacting (KIP1-like) family protein	GO:0006612	protein targeting to membrane	0.777406	0.750699
OS.15555.1.S1_AT	LOC_Os10g28610	KIP1, putative, expressed	5e-85	AT1G03080.1	kinase interacting (KIP1-like) family protein	GO:0010363	regulation of plant-type hypersensitive response	0.784604	0.742264
OS.21767.1.S1_AT	LOC_Os12g39370	expressed protein	8e-22	AT5G16660.2	hypothetical protein	GO:0008150	biological_process	0.0829121	1.21254
OS.49520.1.A1_AT	LOC_Os02g06460	conserved hypothetical protein	3e-42	AT2G38630.1	Transducin/WD40 repeat-like superfamily protein	GO:0008150	biological_process	0.0829121	1.21254
OS.8486.1.S1_AT	LOC_Os07g44960	nodulation protein-related, putative, expressed	2e-105	AT2G15730.1	P-loop containing nucleoside triphosphate hydrolases superfamily protein	GO:0008150	biological_process	0.0829121	1.21254
OS.24794.2.S1_AT	LOC_Os03g24860	transporter family protein, putative, expressed	1e-146	AT5G18840.1	Major facilitator superfamily protein	GO:0008643	carbohydrate transport	0.0881248	2.94918
OS.24794.2.S1_AT	LOC_Os03g24860	transporter family protein, putative, expressed	1e-146	AT5G18840.1	Major facilitator superfamily protein	GO:0055085	transmembrane transport	0.752085	0.794009
OS.24794.2.S1_AT	LOC_Os03g24860	transporter family protein, putative, expressed	1e-146	AT5G18840.1	Major facilitator superfamily protein	GO:0009607	response to biotic stimulus	0.827362	0.785823
OS.24794.2.S1_AT	LOC_Os03g24860	transporter family protein, putative, expressed	1e-146	AT5G18840.1	Major facilitator superfamily protein	GO:0006810	transport	0.949472	0.641487
OSAFFX.13015.1.S1_AT	LOC_Os03g25120	HSF-type DNA-binding domain containing protein, expressed	3e-69	AT1G46264.1	Encodes SCHIZORIZA, a member of Heat Shock Transcription Factor (Hsf) family. Functions as a nuclear factor regulating asymmetry of stem cell divisions.	GO:0008356	asymmetric cell division	0.224094	4.12885
OSAFFX.13015.1.S1_AT	LOC_Os03g25120	HSF-type DNA-binding domain containing protein, expressed	3e-69	AT1G46264.1	Encodes SCHIZORIZA, a member of Heat Shock Transcription Factor (Hsf) family. Functions as a nuclear factor regulating asymmetry of stem cell divisions.	GO:0006355	regulation of transcription, DNA-dependent	0.0993436	1.31632
OSAFFX.13015.1.S1_AT	LOC_Os03g25120	HSF-type DNA-binding domain containing protein, expressed	3e-69	AT1G46264.1	Encodes SCHIZORIZA, a member of Heat Shock Transcription Factor (Hsf) family. Functions as a nuclear factor regulating asymmetry of stem cell divisions.	GO:0009408	response to heat	0.409935	1.23711
OSAFFX.13015.1.S1_AT	LOC_Os03g25120	HSF-type DNA-binding domain containing protein, expressed	3e-69	AT1G46264.1	Encodes SCHIZORIZA, a member of Heat Shock Transcription Factor (Hsf) family. Functions as a nuclear factor regulating asymmetry of stem cell divisions.	GO:0009628	response to abiotic stimulus	0.74406	0.856061
OSAFFX.13015.1.S1_AT	LOC_Os03g25120	HSF-type DNA-binding domain containing protein, expressed	3e-69	AT1G46264.1	Encodes SCHIZORIZA, a member of Heat Shock Transcription Factor (Hsf) family. Functions as a nuclear factor regulating asymmetry of stem cell divisions.	GO:0006950	response to stress	0.986046	0.654541
OSAFFX.13015.1.S1_AT	LOC_Os03g25120	HSF-type DNA-binding domain containing protein, expressed	3e-69	AT1G46264.1	Encodes SCHIZORIZA, a member of Heat Shock Transcription Factor (Hsf) family. Functions as a nuclear factor regulating asymmetry of stem cell divisions.	GO:0006351	transcription, DNA-dependent	0.115142	1.31074
OSAFFX.7859.1.S1_AT	LOC_Os12g41930	Os12g0613500	3e-27	AT5G57120.1	hypothetical protein	GO:0008150	biological_process	0.0829121	1.21254
OS.9824.1.S2_AT	LOC_Os05g39690	oxidoreductase, aldo/keto reductase family protein, putative, expressed	1e-126	AT5G01670.2	NAD(P)-linked oxidoreductase superfamily protein	GO:0010048	vernalization response	0.00362026	5.22639
OS.9824.1.S2_AT	LOC_Os05g39690	oxidoreductase, aldo/keto reductase family protein, putative, expressed	1e-126	AT5G01670.2	NAD(P)-linked oxidoreductase superfamily protein	GO:0048573	photoperiodism, flowering	0.218989	1.89107
OS.9824.1.S2_AT	LOC_Os05g39690	oxidoreductase, aldo/keto reductase family protein, putative, expressed	1e-126	AT5G01670.2	NAD(P)-linked oxidoreductase superfamily protein	GO:0055114	oxidation-reduction process	0.931716	0.645693
OS.11748.2.S2_A_AT	LOC_Os03g62640	RNA-binding protein Luc7-like, putative, expressed	1e-96	AT5G17440.1	LUC7 related protein	GO:0008150	biological_process	0.0829121	1.21254
OS.10028.2.S1_AT	LOC_Os04g29920	reticulon domain containing protein, putative, expressed	3e-32	AT3G54120.1	Reticulon family protein	GO:0008150	biological_process	0.0829121	1.21254
OS.52391.1.S1_X_AT	LOC_Os08g01920	SGR2, putative, expressed	0	AT1G31480.1	encodes a novel protein that may be part of a gene family represented by bovine phosphatidic acid-preferring phospholipase A1 (PA-PLA1)containing a putative transmembrane domain. SGR2 is involved in the formation and function of the vacuole.	GO:0009590	detection of gravity	0.0471993	27.5256
OS.52391.1.S1_X_AT	LOC_Os08g01920	SGR2, putative, expressed	0	AT1G31480.1	encodes a novel protein that may be part of a gene family represented by bovine phosphatidic acid-preferring phospholipase A1 (PA-PLA1)containing a putative transmembrane domain. SGR2 is involved in the formation and function of the vacuole.	GO:0009660	amyloplast organization	0.0699534	16.5154
OS.52391.1.S1_X_AT	LOC_Os08g01920	SGR2, putative, expressed	0	AT1G31480.1	encodes a novel protein that may be part of a gene family represented by bovine phosphatidic acid-preferring phospholipase A1 (PA-PLA1)containing a putative transmembrane domain. SGR2 is involved in the formation and function of the vacuole.	GO:0009606	tropism	0.0471993	27.5256
OS.52391.1.S1_X_AT	LOC_Os08g01920	SGR2, putative, expressed	0	AT1G31480.1	encodes a novel protein that may be part of a gene family represented by bovine phosphatidic acid-preferring phospholipase A1 (PA-PLA1)containing a putative transmembrane domain. SGR2 is involved in the formation and function of the vacuole.	GO:0009959	negative gravitropism	0.12448	8.25769
OS.52391.1.S1_X_AT	LOC_Os08g01920	SGR2, putative, expressed	0	AT1G31480.1	encodes a novel protein that may be part of a gene family represented by bovine phosphatidic acid-preferring phospholipase A1 (PA-PLA1)containing a putative transmembrane domain. SGR2 is involved in the formation and function of the vacuole.	GO:0009628	response to abiotic stimulus	0.74406	0.856061
OS.52391.1.S1_X_AT	LOC_Os08g01920	SGR2, putative, expressed	0	AT1G31480.1	encodes a novel protein that may be part of a gene family represented by bovine phosphatidic acid-preferring phospholipase A1 (PA-PLA1)containing a putative transmembrane domain. SGR2 is involved in the formation and function of the vacuole.	GO:0009630	gravitropism	0.0973009	2.35934
OS.51849.1.S1_AT	LOC_Os02g18370	transposon protein, putative, unclassified, expressed	6e-73	AT4G38180.1	protein FAR1-related sequence 5	GO:0009639	response to red or far red light	0.605046	1.08654
OS.54559.1.S1_AT	LOC_Os04g10420	CW7, putative, expressed	6e-117	AT1G59520.3	Encodes CW7.	GO:0008150	biological_process	0.0829121	1.21254
OS.54559.1.S1_AT	LOC_Os04g10420	CW7, putative, expressed	6e-117	AT1G59520.3	Encodes CW7.	GO:0007186	G-protein coupled receptor signaling pathway	0.0100286	7.2862
OS.53807.1.S2_AT	LOC_Os04g11830	TCP family transcription factor, putative, expressed	7e-28	AT5G23280.1	TCP family transcription factor	GO:0006355	regulation of transcription, DNA-dependent	0.0993436	1.31632
OS.53807.1.S2_AT	LOC_Os04g11830	TCP family transcription factor, putative, expressed	7e-28	AT5G23280.1	TCP family transcription factor	GO:0007275	multicellular organismal development	0.264624	1.33189
OS.53807.1.S2_AT	LOC_Os04g11830	TCP family transcription factor, putative, expressed	7e-28	AT5G23280.1	TCP family transcription factor	GO:0006351	transcription, DNA-dependent	0.115142	1.31074
OS.21243.1.S1_AT	LOC_Os02g36490	expressed protein	1e-20	AT1G34580.1	Major facilitator superfamily protein	GO:0006810	transport	0.949472	0.641487
OS.21243.1.S1_AT	LOC_Os02g36490	expressed protein	1e-20	AT1G34580.1	Major facilitator superfamily protein	GO:0008643	carbohydrate transport	0.0881248	2.94918
OS.21243.1.S1_AT	LOC_Os02g36490	expressed protein	1e-20	AT1G34580.1	Major facilitator superfamily protein	GO:0055085	transmembrane transport	0.752085	0.794009
OSAFFX.14410.1.S1_S_AT	LOC_Os04g54230	wound induced protein, putative, expressed	2e-16	AT4G10270.1	Wound-responsive family protein	GO:0009611	response to wounding	0.639823	0.913462
OS.27322.1.S1_X_AT	LOC_Os01g52640	suppressor of phythchrome A, putative, expressed	4e-155	AT3G15354.1	Encodes a member of the SPA (suppressor of phyA-105) protein family (SPA1-SPA4). SPA proteins contain an N-terminal serine/threonine kinase-like motif followed by a coiled-coil structure and a C-terminal WD-repeat domain. SPA proteins function redundantly in suppressing photomorphogenesis in dark- and light-grown seedlings. SPA3 (and SPA4) predominantly regulates elongation growth in adult plants.	GO:0009791	post-embryonic development	0.0893254	1.99783
OS.27322.1.S1_X_AT	LOC_Os01g52640	suppressor of phythchrome A, putative, expressed	4e-155	AT3G15354.1	Encodes a member of the SPA (suppressor of phyA-105) protein family (SPA1-SPA4). SPA proteins contain an N-terminal serine/threonine kinase-like motif followed by a coiled-coil structure and a C-terminal WD-repeat domain. SPA proteins function redundantly in suppressing photomorphogenesis in dark- and light-grown seedlings. SPA3 (and SPA4) predominantly regulates elongation growth in adult plants.	GO:0009585	red, far-red light phototransduction	0.368034	2.23181
OS.27322.1.S1_X_AT	LOC_Os01g52640	suppressor of phythchrome A, putative, expressed	4e-155	AT3G15354.1	Encodes a member of the SPA (suppressor of phyA-105) protein family (SPA1-SPA4). SPA proteins contain an N-terminal serine/threonine kinase-like motif followed by a coiled-coil structure and a C-terminal WD-repeat domain. SPA proteins function redundantly in suppressing photomorphogenesis in dark- and light-grown seedlings. SPA3 (and SPA4) predominantly regulates elongation growth in adult plants.	GO:0007165	signal transduction	0.58129	0.972583
OS.27322.1.S1_X_AT	LOC_Os01g52640	suppressor of phythchrome A, putative, expressed	4e-155	AT3G15354.1	Encodes a member of the SPA (suppressor of phyA-105) protein family (SPA1-SPA4). SPA proteins contain an N-terminal serine/threonine kinase-like motif followed by a coiled-coil structure and a C-terminal WD-repeat domain. SPA proteins function redundantly in suppressing photomorphogenesis in dark- and light-grown seedlings. SPA3 (and SPA4) predominantly regulates elongation growth in adult plants.	GO:0009628	response to abiotic stimulus	0.74406	0.856061
OS.27322.1.S1_X_AT	LOC_Os01g52640	suppressor of phythchrome A, putative, expressed	4e-155	AT3G15354.1	Encodes a member of the SPA (suppressor of phyA-105) protein family (SPA1-SPA4). SPA proteins contain an N-terminal serine/threonine kinase-like motif followed by a coiled-coil structure and a C-terminal WD-repeat domain. SPA proteins function redundantly in suppressing photomorphogenesis in dark- and light-grown seedlings. SPA3 (and SPA4) predominantly regulates elongation growth in adult plants.	GO:0006468	protein phosphorylation	0.921386	0.671903
OS.36267.1.S2_S_AT	LOC_Os12g38970	VIP4, putative, expressed	6e-106	AT5G61150.2	Encodes highly hydrophilic protein involved in positively regulating FLC expression. Mutants are early flowering and show a loss of FLC expression in the absence of cold.	GO:0000911	cytokinesis by cell plate formation	0.0991189	2.09586
OS.36267.1.S2_S_AT	LOC_Os12g38970	VIP4, putative, expressed	6e-106	AT5G61150.2	Encodes highly hydrophilic protein involved in positively regulating FLC expression. Mutants are early flowering and show a loss of FLC expression in the absence of cold.	GO:0009910	negative regulation of flower development	0.426169	1.83504
OS.36267.1.S2_S_AT	LOC_Os12g38970	VIP4, putative, expressed	6e-106	AT5G61150.2	Encodes highly hydrophilic protein involved in positively regulating FLC expression. Mutants are early flowering and show a loss of FLC expression in the absence of cold.	GO:0008284	positive regulation of cell proliferation	0.2455	2.14486
OS.36267.1.S2_S_AT	LOC_Os12g38970	VIP4, putative, expressed	6e-106	AT5G61150.2	Encodes highly hydrophilic protein involved in positively regulating FLC expression. Mutants are early flowering and show a loss of FLC expression in the absence of cold.	GO:0010048	vernalization response	0.00362026	5.22639
OS.36267.1.S2_S_AT	LOC_Os12g38970	VIP4, putative, expressed	6e-106	AT5G61150.2	Encodes highly hydrophilic protein involved in positively regulating FLC expression. Mutants are early flowering and show a loss of FLC expression in the absence of cold.	GO:0000226	microtubule cytoskeleton organization	0.28283	1.6406
OSAFFX.25308.1.S1_AT	LOC_Os03g30870	progesterone 5-beta-reductase, putative	5e-78	AT4G24220.2	encodes a novel protein containing mammalian death domain involved in programmed cell death. Gene is expressed in vascular system and mutants carrying dominant mutation in the gene have defective vascular patterning. Gene expression is induced specifically by wounding.	GO:0009611	response to wounding	0.639823	0.913462
OSAFFX.25308.1.S1_AT	LOC_Os03g30870	progesterone 5-beta-reductase, putative	5e-78	AT4G24220.2	encodes a novel protein containing mammalian death domain involved in programmed cell death. Gene is expressed in vascular system and mutants carrying dominant mutation in the gene have defective vascular patterning. Gene expression is induced specifically by wounding.	GO:0010051	xylem and phloem pattern formation	0.280989	1.94299
OSAFFX.25308.1.S1_AT	LOC_Os03g30870	progesterone 5-beta-reductase, putative	5e-78	AT4G24220.2	encodes a novel protein containing mammalian death domain involved in programmed cell death. Gene is expressed in vascular system and mutants carrying dominant mutation in the gene have defective vascular patterning. Gene expression is induced specifically by wounding.	GO:0008202	steroid metabolic process	0.165781	5.89835
OS.7089.1.S1_AT	LOC_Os10g16640	expressed protein	3e-22	AT5G07980.1	dentin sialophosphoprotein-related	GO:0008150	biological_process	0.0829121	1.21254
OS.46868.1.S1_X_AT	LOC_Os10g29850	MBTB60 - Bric-a-Brac, Tramtrack, Broad Complex BTB domain with Meprin and TRAF Homology MATH domain, expressed	9e-49	AT3G06190.2	BTB-POZ and MATH domain 2	GO:0042631	cellular response to water deprivation	0.372709	1.55806
OS.46868.1.S1_X_AT	LOC_Os10g29850	MBTB60 - Bric-a-Brac, Tramtrack, Broad Complex BTB domain with Meprin and TRAF Homology MATH domain, expressed	9e-49	AT3G06190.2	BTB-POZ and MATH domain 2	GO:0071472	cellular response to salt stress	0.497442	1.47459
OS.46868.1.S1_X_AT	LOC_Os10g29850	MBTB60 - Bric-a-Brac, Tramtrack, Broad Complex BTB domain with Meprin and TRAF Homology MATH domain, expressed	9e-49	AT3G06190.2	BTB-POZ and MATH domain 2	GO:0000956	nuclear-transcribed mRNA catabolic process	0.0074462	3.69747
OS.46868.1.S1_X_AT	LOC_Os10g29850	MBTB60 - Bric-a-Brac, Tramtrack, Broad Complex BTB domain with Meprin and TRAF Homology MATH domain, expressed	9e-49	AT3G06190.2	BTB-POZ and MATH domain 2	GO:0006970	response to osmotic stress	0.615341	0.965812
OS.18166.1.S2_AT	LOC_Os03g18540	expressed protein	1e-67	AT2G40316.2	hypothetical protein	GO:0007186	G-protein coupled receptor signaling pathway	0.0100286	7.2862
OS.27968.1.S1_X_AT	LOC_Os01g71094	basic 7S globulin 2 precursor, putative, expressed	3e-57	AT1G03220.1	Eukaryotic aspartyl protease family protein	GO:0009651	response to salt stress	0.706711	0.862422
OS.27968.1.S1_X_AT	LOC_Os01g71094	basic 7S globulin 2 precursor, putative, expressed	3e-57	AT1G03220.1	Eukaryotic aspartyl protease family protein	GO:0009987	cellular process	0.490602	1.02407
OS.27968.1.S1_X_AT	LOC_Os01g71094	basic 7S globulin 2 precursor, putative, expressed	3e-57	AT1G03220.1	Eukaryotic aspartyl protease family protein	GO:0045493	xylan catabolic process	0.205126	4.58761
OS.27968.1.S1_X_AT	LOC_Os01g71094	basic 7S globulin 2 precursor, putative, expressed	3e-57	AT1G03220.1	Eukaryotic aspartyl protease family protein	GO:0006508	proteolysis	0.871304	0.65956
OS.27968.1.S1_X_AT	LOC_Os01g71094	basic 7S globulin 2 precursor, putative, expressed	3e-57	AT1G03220.1	Eukaryotic aspartyl protease family protein	GO:0019538	protein metabolic process	0.816522	0.781239
OS.11800.1.S1_S_AT	LOC_Os01g50100	ABC transporter, ATP-binding protein, putative, expressed	1e-115	AT1G10680.1	P-glycoprotein 10	GO:0006200	ATP catabolic process	0.412159	1.92039
OS.11800.1.S1_S_AT	LOC_Os01g50100	ABC transporter, ATP-binding protein, putative, expressed	1e-115	AT1G10680.1	P-glycoprotein 10	GO:0010540	basipetal auxin transport	0.0238361	9.17521
OS.11800.1.S1_S_AT	LOC_Os01g50100	ABC transporter, ATP-binding protein, putative, expressed	1e-115	AT1G10680.1	P-glycoprotein 10	GO:0010541	acropetal auxin transport	0.155643	6.35207
OS.11800.1.S1_S_AT	LOC_Os01g50100	ABC transporter, ATP-binding protein, putative, expressed	1e-115	AT1G10680.1	P-glycoprotein 10	GO:0006810	transport	0.949472	0.641487
OS.11800.1.S1_S_AT	LOC_Os01g50100	ABC transporter, ATP-binding protein, putative, expressed	1e-115	AT1G10680.1	P-glycoprotein 10	GO:0043481	anthocyanin accumulation in tissues in response to UV light	0.402284	1.46154
OS.11800.1.S1_S_AT	LOC_Os01g50100	ABC transporter, ATP-binding protein, putative, expressed	1e-115	AT1G10680.1	P-glycoprotein 10	GO:0010315	auxin efflux	0.0155424	11.7967
OS.11800.1.S1_S_AT	LOC_Os01g50100	ABC transporter, ATP-binding protein, putative, expressed	1e-115	AT1G10680.1	P-glycoprotein 10	GO:0048440	carpel development	0.158448	2.89744
OS.11800.1.S1_S_AT	LOC_Os01g50100	ABC transporter, ATP-binding protein, putative, expressed	1e-115	AT1G10680.1	P-glycoprotein 10	GO:0055085	transmembrane transport	0.752085	0.794009
OS.11800.1.S1_S_AT	LOC_Os01g50100	ABC transporter, ATP-binding protein, putative, expressed	1e-115	AT1G10680.1	P-glycoprotein 10	GO:0009607	response to biotic stimulus	0.827362	0.785823
OS.11800.1.S1_S_AT	LOC_Os01g50100	ABC transporter, ATP-binding protein, putative, expressed	1e-115	AT1G10680.1	P-glycoprotein 10	GO:0010048	vernalization response	0.00362026	5.22639
OS.11800.1.S1_S_AT	LOC_Os01g50100	ABC transporter, ATP-binding protein, putative, expressed	1e-115	AT1G10680.1	P-glycoprotein 10	GO:0040007	growth	0.273121	1.67386
OS.54248.1.S1_AT	LOC_Os08g31930	BRCA1 C Terminus domain containing protein, expressed	1e-36	AT1G67180.1	zinc finger (C3HC4-type RING finger) family protein / BRCT domain-containing protein	GO:0048453	sepal formation	0.158448	2.89744
OS.54248.1.S1_AT	LOC_Os08g31930	BRCA1 C Terminus domain containing protein, expressed	1e-36	AT1G67180.1	zinc finger (C3HC4-type RING finger) family protein / BRCT domain-containing protein	GO:0048451	petal formation	0.158448	2.89744
OS.45300.1.A1_AT	LOC_Os01g07070	transposon protein, putative, CACTA, En/Spm sub-class, expressed	6e-52	AT5G58470.2	TBP-associated factor 15B	GO:0008150	biological_process	0.0829121	1.21254
OSAFFX.30846.1.S1_AT	LOC_Os11g06690	serine esterase family protein, putative, expressed	2e-175	AT1G09980.2	Putative serine esterase family protein	GO:0008150	biological_process	0.0829121	1.21254
OS.52837.1.S1_X_AT	LOC_Os01g56640	transcription factor jumonji, putative, expressed	4e-28	AT5G19840.2	2-oxoglutarate (2OG) and Fe(II)-dependent oxygenase superfamily protein	GO:0008150	biological_process	0.0829121	1.21254
OS.52837.1.S1_X_AT	LOC_Os01g56640	transcription factor jumonji, putative, expressed	4e-28	AT5G19840.2	2-oxoglutarate (2OG) and Fe(II)-dependent oxygenase superfamily protein	GO:0006355	regulation of transcription, DNA-dependent	0.0993436	1.31632
OSAFFX.13363.1.S1_AT	LOC_Os03g45450	OsWRKY60 - Superfamily of TFs having WRKY and zinc finger domains, expressed	1e-12	AT1G29860.1	member of WRKY Transcription Factor; Group II-c	GO:0006355	regulation of transcription, DNA-dependent	0.0993436	1.31632
OSAFFX.13363.1.S1_AT	LOC_Os03g45450	OsWRKY60 - Superfamily of TFs having WRKY and zinc finger domains, expressed	1e-12	AT1G29860.1	member of WRKY Transcription Factor; Group II-c	GO:0006351	transcription, DNA-dependent	0.115142	1.31074
OS.26360.1.S1_AT	LOC_Os03g43684	KIP1, putative, expressed	1e-85	AT3G22790.1	Kinase interacting (KIP1-like) family protein	GO:0051322	anaphase	0.368434	1.57289
OS.26360.1.S1_AT	LOC_Os03g43684	KIP1, putative, expressed	1e-85	AT3G22790.1	Kinase interacting (KIP1-like) family protein	GO:0009965	leaf morphogenesis	0.257726	1.57289
OS.26360.1.S1_AT	LOC_Os03g43684	KIP1, putative, expressed	1e-85	AT3G22790.1	Kinase interacting (KIP1-like) family protein	GO:0000226	microtubule cytoskeleton organization	0.28283	1.6406
OS.26360.1.S1_AT	LOC_Os03g43684	KIP1, putative, expressed	1e-85	AT3G22790.1	Kinase interacting (KIP1-like) family protein	GO:0010073	meristem maintenance	0.100008	2.78349
OS.26360.1.S1_AT	LOC_Os03g43684	KIP1, putative, expressed	1e-85	AT3G22790.1	Kinase interacting (KIP1-like) family protein	GO:0010089	xylem development	0.280989	1.94299
OS.26360.1.S1_AT	LOC_Os03g43684	KIP1, putative, expressed	1e-85	AT3G22790.1	Kinase interacting (KIP1-like) family protein	GO:0000911	cytokinesis by cell plate formation	0.0991189	2.09586
OS.26360.1.S1_AT	LOC_Os03g43684	KIP1, putative, expressed	1e-85	AT3G22790.1	Kinase interacting (KIP1-like) family protein	GO:0008150	biological_process	0.0829121	1.21254
OS.26360.1.S1_AT	LOC_Os03g43684	KIP1, putative, expressed	1e-85	AT3G22790.1	Kinase interacting (KIP1-like) family protein	GO:0042127	regulation of cell proliferation	0.312332	2.75256
OS.26360.1.S1_AT	LOC_Os03g43684	KIP1, putative, expressed	1e-85	AT3G22790.1	Kinase interacting (KIP1-like) family protein	GO:0010382	cellular cell wall macromolecule metabolic process	0.0238727	3.84079
OS.26360.1.S1_AT	LOC_Os03g43684	KIP1, putative, expressed	1e-85	AT3G22790.1	Kinase interacting (KIP1-like) family protein	GO:0010014	meristem initiation	0.212762	1.92039
OS.26360.1.S1_AT	LOC_Os03g43684	KIP1, putative, expressed	1e-85	AT3G22790.1	Kinase interacting (KIP1-like) family protein	GO:0009855	determination of bilateral symmetry	0.206573	1.95064
OS.37267.1.S1_AT	LOC_Os07g37250	THYLAKOID FORMATION1, chloroplast precursor, putative, expressed	8e-108	AT2G20890.1	Chloroplast-localized Thylakoid formation1 gene product involved in vesicle-mediated formation of thylakoid membranes. Thf1 antisense lines contain abnormal chloroplasts early in leaf development (chloroplasts have loosely stacked thylakoid membranes). Expression was induced in the light and decreased under dark conditions. G-alpha interaction partner that functions downstream of the plasma membr…	GO:0015979	photosynthesis	0.184962	1.8249
OS.37267.1.S1_AT	LOC_Os07g37250	THYLAKOID FORMATION1, chloroplast precursor, putative, expressed	8e-108	AT2G20890.1	Chloroplast-localized Thylakoid formation1 gene product involved in vesicle-mediated formation of thylakoid membranes. Thf1 antisense lines contain abnormal chloroplasts early in leaf development (chloroplasts have loosely stacked thylakoid membranes). Expression was induced in the light and decreased under dark conditions. G-alpha interaction partner that functions downstream of the plasma membr…	GO:0009773	photosynthetic electron transport in photosystem I	0.453191	1.68524
OS.37267.1.S1_AT	LOC_Os07g37250	THYLAKOID FORMATION1, chloroplast precursor, putative, expressed	8e-108	AT2G20890.1	Chloroplast-localized Thylakoid formation1 gene product involved in vesicle-mediated formation of thylakoid membranes. Thf1 antisense lines contain abnormal chloroplasts early in leaf development (chloroplasts have loosely stacked thylakoid membranes). Expression was induced in the light and decreased under dark conditions. G-alpha interaction partner that functions downstream of the plasma membr…	GO:0019288	isopentenyl diphosphate biosynthetic process, mevalonate-independent pathway	0.577621	1.00296
OS.37267.1.S1_AT	LOC_Os07g37250	THYLAKOID FORMATION1, chloroplast precursor, putative, expressed	8e-108	AT2G20890.1	Chloroplast-localized Thylakoid formation1 gene product involved in vesicle-mediated formation of thylakoid membranes. Thf1 antisense lines contain abnormal chloroplasts early in leaf development (chloroplasts have loosely stacked thylakoid membranes). Expression was induced in the light and decreased under dark conditions. G-alpha interaction partner that functions downstream of the plasma membr…	GO:0010182	sugar mediated signaling pathway	0.463225	1.29026
OS.37267.1.S1_AT	LOC_Os07g37250	THYLAKOID FORMATION1, chloroplast precursor, putative, expressed	8e-108	AT2G20890.1	Chloroplast-localized Thylakoid formation1 gene product involved in vesicle-mediated formation of thylakoid membranes. Thf1 antisense lines contain abnormal chloroplasts early in leaf development (chloroplasts have loosely stacked thylakoid membranes). Expression was induced in the light and decreased under dark conditions. G-alpha interaction partner that functions downstream of the plasma membr…	GO:0006364	rRNA processing	0.585618	0.990923
OS.37267.1.S1_AT	LOC_Os07g37250	THYLAKOID FORMATION1, chloroplast precursor, putative, expressed	8e-108	AT2G20890.1	Chloroplast-localized Thylakoid formation1 gene product involved in vesicle-mediated formation of thylakoid membranes. Thf1 antisense lines contain abnormal chloroplasts early in leaf development (chloroplasts have loosely stacked thylakoid membranes). Expression was induced in the light and decreased under dark conditions. G-alpha interaction partner that functions downstream of the plasma membr…	GO:0009657	plastid organization	0.28542	1.92039
OS.37267.1.S1_AT	LOC_Os07g37250	THYLAKOID FORMATION1, chloroplast precursor, putative, expressed	8e-108	AT2G20890.1	Chloroplast-localized Thylakoid formation1 gene product involved in vesicle-mediated formation of thylakoid membranes. Thf1 antisense lines contain abnormal chloroplasts early in leaf development (chloroplasts have loosely stacked thylakoid membranes). Expression was induced in the light and decreased under dark conditions. G-alpha interaction partner that functions downstream of the plasma membr…	GO:0009902	chloroplast relocation	0.711148	0.809578
OS.37267.1.S1_AT	LOC_Os07g37250	THYLAKOID FORMATION1, chloroplast precursor, putative, expressed	8e-108	AT2G20890.1	Chloroplast-localized Thylakoid formation1 gene product involved in vesicle-mediated formation of thylakoid membranes. Thf1 antisense lines contain abnormal chloroplasts early in leaf development (chloroplasts have loosely stacked thylakoid membranes). Expression was induced in the light and decreased under dark conditions. G-alpha interaction partner that functions downstream of the plasma membr…	GO:0045037	protein import into chloroplast stroma	0.185692	5.16106
OS.37267.1.S1_AT	LOC_Os07g37250	THYLAKOID FORMATION1, chloroplast precursor, putative, expressed	8e-108	AT2G20890.1	Chloroplast-localized Thylakoid formation1 gene product involved in vesicle-mediated formation of thylakoid membranes. Thf1 antisense lines contain abnormal chloroplasts early in leaf development (chloroplasts have loosely stacked thylakoid membranes). Expression was induced in the light and decreased under dark conditions. G-alpha interaction partner that functions downstream of the plasma membr…	GO:0045038	protein import into chloroplast thylakoid membrane	0.0921618	11.7967
OS.37267.1.S1_AT	LOC_Os07g37250	THYLAKOID FORMATION1, chloroplast precursor, putative, expressed	8e-108	AT2G20890.1	Chloroplast-localized Thylakoid formation1 gene product involved in vesicle-mediated formation of thylakoid membranes. Thf1 antisense lines contain abnormal chloroplasts early in leaf development (chloroplasts have loosely stacked thylakoid membranes). Expression was induced in the light and decreased under dark conditions. G-alpha interaction partner that functions downstream of the plasma membr…	GO:0042742	defense response to bacterium	0.506762	1.06689
OS.37267.1.S1_AT	LOC_Os07g37250	THYLAKOID FORMATION1, chloroplast precursor, putative, expressed	8e-108	AT2G20890.1	Chloroplast-localized Thylakoid formation1 gene product involved in vesicle-mediated formation of thylakoid membranes. Thf1 antisense lines contain abnormal chloroplasts early in leaf development (chloroplasts have loosely stacked thylakoid membranes). Expression was induced in the light and decreased under dark conditions. G-alpha interaction partner that functions downstream of the plasma membr…	GO:0006655	phosphatidylglycerol biosynthetic process	0.272119	1.98981
OS.37267.1.S1_AT	LOC_Os07g37250	THYLAKOID FORMATION1, chloroplast precursor, putative, expressed	8e-108	AT2G20890.1	Chloroplast-localized Thylakoid formation1 gene product involved in vesicle-mediated formation of thylakoid membranes. Thf1 antisense lines contain abnormal chloroplasts early in leaf development (chloroplasts have loosely stacked thylakoid membranes). Expression was induced in the light and decreased under dark conditions. G-alpha interaction partner that functions downstream of the plasma membr…	GO:0035304	regulation of protein dephosphorylation	0.534815	1.1235
OS.37267.1.S1_AT	LOC_Os07g37250	THYLAKOID FORMATION1, chloroplast precursor, putative, expressed	8e-108	AT2G20890.1	Chloroplast-localized Thylakoid formation1 gene product involved in vesicle-mediated formation of thylakoid membranes. Thf1 antisense lines contain abnormal chloroplasts early in leaf development (chloroplasts have loosely stacked thylakoid membranes). Expression was induced in the light and decreased under dark conditions. G-alpha interaction partner that functions downstream of the plasma membr…	GO:0034660	ncRNA metabolic process	0.632569	1.00704
OS.37267.1.S1_AT	LOC_Os07g37250	THYLAKOID FORMATION1, chloroplast precursor, putative, expressed	8e-108	AT2G20890.1	Chloroplast-localized Thylakoid formation1 gene product involved in vesicle-mediated formation of thylakoid membranes. Thf1 antisense lines contain abnormal chloroplasts early in leaf development (chloroplasts have loosely stacked thylakoid membranes). Expression was induced in the light and decreased under dark conditions. G-alpha interaction partner that functions downstream of the plasma membr…	GO:0006417	regulation of translation	0.590517	1.13119
OS.37267.1.S1_AT	LOC_Os07g37250	THYLAKOID FORMATION1, chloroplast precursor, putative, expressed	8e-108	AT2G20890.1	Chloroplast-localized Thylakoid formation1 gene product involved in vesicle-mediated formation of thylakoid membranes. Thf1 antisense lines contain abnormal chloroplasts early in leaf development (chloroplasts have loosely stacked thylakoid membranes). Expression was induced in the light and decreased under dark conditions. G-alpha interaction partner that functions downstream of the plasma membr…	GO:0007186	G-protein coupled receptor signaling pathway	0.0100286	7.2862
OS.37267.1.S1_AT	LOC_Os07g37250	THYLAKOID FORMATION1, chloroplast precursor, putative, expressed	8e-108	AT2G20890.1	Chloroplast-localized Thylakoid formation1 gene product involved in vesicle-mediated formation of thylakoid membranes. Thf1 antisense lines contain abnormal chloroplasts early in leaf development (chloroplasts have loosely stacked thylakoid membranes). Expression was induced in the light and decreased under dark conditions. G-alpha interaction partner that functions downstream of the plasma membr…	GO:0042793	transcription from plastid promoter	0.2455	2.14486
OS.37267.1.S1_AT	LOC_Os07g37250	THYLAKOID FORMATION1, chloroplast precursor, putative, expressed	8e-108	AT2G20890.1	Chloroplast-localized Thylakoid formation1 gene product involved in vesicle-mediated formation of thylakoid membranes. Thf1 antisense lines contain abnormal chloroplasts early in leaf development (chloroplasts have loosely stacked thylakoid membranes). Expression was induced in the light and decreased under dark conditions. G-alpha interaction partner that functions downstream of the plasma membr…	GO:0010027	thylakoid membrane organization	0.782784	0.693924
OS.37267.1.S1_AT	LOC_Os07g37250	THYLAKOID FORMATION1, chloroplast precursor, putative, expressed	8e-108	AT2G20890.1	Chloroplast-localized Thylakoid formation1 gene product involved in vesicle-mediated formation of thylakoid membranes. Thf1 antisense lines contain abnormal chloroplasts early in leaf development (chloroplasts have loosely stacked thylakoid membranes). Expression was induced in the light and decreased under dark conditions. G-alpha interaction partner that functions downstream of the plasma membr…	GO:0010207	photosystem II assembly	0.541956	1.10842
OS.37267.1.S1_AT	LOC_Os07g37250	THYLAKOID FORMATION1, chloroplast precursor, putative, expressed	8e-108	AT2G20890.1	Chloroplast-localized Thylakoid formation1 gene product involved in vesicle-mediated formation of thylakoid membranes. Thf1 antisense lines contain abnormal chloroplasts early in leaf development (chloroplasts have loosely stacked thylakoid membranes). Expression was induced in the light and decreased under dark conditions. G-alpha interaction partner that functions downstream of the plasma membr…	GO:0045893	positive regulation of transcription, DNA-dependent	0.168802	1.52216
OS.53843.1.S1_AT	LOC_Os12g18729	expressed protein	1e-21	AT5G18980.1	ARM repeat superfamily protein	GO:0008150	biological_process	0.0829121	1.21254
OS.446.1.S1_AT	LOC_Os01g17330	eukaryotic translation initiation factor 6, putative, expressed	5e-110	AT3G55620.1	Translation initiation factor IF6	GO:0042256	mature ribosome assembly	0.0471993	27.5256
OS.446.1.S1_AT	LOC_Os01g17330	eukaryotic translation initiation factor 6, putative, expressed	5e-110	AT3G55620.1	Translation initiation factor IF6	GO:0006412	translation	0.792357	0.750699
OS.446.1.S1_AT	LOC_Os01g17330	eukaryotic translation initiation factor 6, putative, expressed	5e-110	AT3G55620.1	Translation initiation factor IF6	GO:0006413	translational initiation	0.485179	1.5292
OS.446.1.S1_AT	LOC_Os01g17330	eukaryotic translation initiation factor 6, putative, expressed	5e-110	AT3G55620.1	Translation initiation factor IF6	GO:0009793	embryo development ending in seed dormancy	0.438927	1.12023
OS.446.1.S1_AT	LOC_Os01g17330	eukaryotic translation initiation factor 6, putative, expressed	5e-110	AT3G55620.1	Translation initiation factor IF6	GO:0007229	integrin-mediated signaling pathway	0.0586454	20.6442
OS.446.1.S1_AT	LOC_Os01g17330	eukaryotic translation initiation factor 6, putative, expressed	5e-110	AT3G55620.1	Translation initiation factor IF6	GO:0071215	cellular response to abscisic acid stimulus	0.320581	2.66377
OS.446.1.S1_AT	LOC_Os01g17330	eukaryotic translation initiation factor 6, putative, expressed	5e-110	AT3G55620.1	Translation initiation factor IF6	GO:0016043	cellular component organization	0.82394	0.731849
OS.55635.1.S1_AT	LOC_Os02g36510	ethylene-insensitive 3, putative, expressed	5e-80	AT5G65100.1	Ethylene insensitive 3 family protein	GO:0009719	response to endogenous stimulus	0.998082	0.436146
OS.55635.1.S1_AT	LOC_Os02g36510	ethylene-insensitive 3, putative, expressed	5e-80	AT5G65100.1	Ethylene insensitive 3 family protein	GO:0007165	signal transduction	0.58129	0.972583
OS.55635.1.S1_AT	LOC_Os02g36510	ethylene-insensitive 3, putative, expressed	5e-80	AT5G65100.1	Ethylene insensitive 3 family protein	GO:0006355	regulation of transcription, DNA-dependent	0.0993436	1.31632
OS.55635.1.S1_AT	LOC_Os02g36510	ethylene-insensitive 3, putative, expressed	5e-80	AT5G65100.1	Ethylene insensitive 3 family protein	GO:0009873	ethylene mediated signaling pathway	0.102221	2.0748
OS.55635.1.S1_AT	LOC_Os02g36510	ethylene-insensitive 3, putative, expressed	5e-80	AT5G65100.1	Ethylene insensitive 3 family protein	GO:0006351	transcription, DNA-dependent	0.115142	1.31074
OS.55511.1.S1_AT	LOC_Os04g45520	integral membrane protein, putative, expressed	6e-54	AT3G43660.1	Vacuolar iron transporter (VIT) family protein	GO:0008150	biological_process	0.0829121	1.21254
OS.55511.1.S1_AT	LOC_Os04g45520	integral membrane protein, putative, expressed	6e-54	AT3G43660.1	Vacuolar iron transporter (VIT) family protein	GO:0055072	iron ion homeostasis	0.344739	2.42873
OS.55511.1.S1_AT	LOC_Os04g45520	integral membrane protein, putative, expressed	6e-54	AT3G43660.1	Vacuolar iron transporter (VIT) family protein	GO:0006811	ion transport	0.478935	1.55806
OSAFFX.25055.1.S1_AT	LOC_Os03g11380	SNARE domain containing protein, putative, expressed	2e-67	AT5G61210.1	membrane localized t-SNARE SNAP25 homologue, probably involved in cytokinesis and cell plate formation	GO:0043090	amino acid import	0.0435069	3.14579
OSAFFX.25055.1.S1_AT	LOC_Os03g11380	SNARE domain containing protein, putative, expressed	2e-67	AT5G61210.1	membrane localized t-SNARE SNAP25 homologue, probably involved in cytokinesis and cell plate formation	GO:0006820	anion transport	0.137672	3.17604
OSAFFX.25055.1.S1_AT	LOC_Os03g11380	SNARE domain containing protein, putative, expressed	2e-67	AT5G61210.1	membrane localized t-SNARE SNAP25 homologue, probably involved in cytokinesis and cell plate formation	GO:0009697	salicylic acid biosynthetic process	0.891884	0.525968
OSAFFX.25055.1.S1_AT	LOC_Os03g11380	SNARE domain containing protein, putative, expressed	2e-67	AT5G61210.1	membrane localized t-SNARE SNAP25 homologue, probably involved in cytokinesis and cell plate formation	GO:0050832	defense response to fungus	0.675611	0.869231
OSAFFX.25055.1.S1_AT	LOC_Os03g11380	SNARE domain containing protein, putative, expressed	2e-67	AT5G61210.1	membrane localized t-SNARE SNAP25 homologue, probably involved in cytokinesis and cell plate formation	GO:0009737	response to abscisic acid stimulus	0.274655	1.31597
OSAFFX.25055.1.S1_AT	LOC_Os03g11380	SNARE domain containing protein, putative, expressed	2e-67	AT5G61210.1	membrane localized t-SNARE SNAP25 homologue, probably involved in cytokinesis and cell plate formation	GO:0009620	response to fungus	0.516627	1.16306
OSAFFX.25055.1.S1_AT	LOC_Os03g11380	SNARE domain containing protein, putative, expressed	2e-67	AT5G61210.1	membrane localized t-SNARE SNAP25 homologue, probably involved in cytokinesis and cell plate formation	GO:0009695	jasmonic acid biosynthetic process	0.161604	1.93162
OSAFFX.25055.1.S1_AT	LOC_Os03g11380	SNARE domain containing protein, putative, expressed	2e-67	AT5G61210.1	membrane localized t-SNARE SNAP25 homologue, probably involved in cytokinesis and cell plate formation	GO:0006862	nucleotide transport	0.0872095	4.23471
OSAFFX.25055.1.S1_AT	LOC_Os03g11380	SNARE domain containing protein, putative, expressed	2e-67	AT5G61210.1	membrane localized t-SNARE SNAP25 homologue, probably involved in cytokinesis and cell plate formation	GO:0015031	protein transport	0.645973	0.904127
OSAFFX.25055.1.S1_AT	LOC_Os03g11380	SNARE domain containing protein, putative, expressed	2e-67	AT5G61210.1	membrane localized t-SNARE SNAP25 homologue, probably involved in cytokinesis and cell plate formation	GO:0043269	regulation of ion transport	0.0872095	4.23471
OSAFFX.25055.1.S1_AT	LOC_Os03g11380	SNARE domain containing protein, putative, expressed	2e-67	AT5G61210.1	membrane localized t-SNARE SNAP25 homologue, probably involved in cytokinesis and cell plate formation	GO:0030968	endoplasmic reticulum unfolded protein response	0.908682	0.417055
OSAFFX.25055.1.S1_AT	LOC_Os03g11380	SNARE domain containing protein, putative, expressed	2e-67	AT5G61210.1	membrane localized t-SNARE SNAP25 homologue, probably involved in cytokinesis and cell plate formation	GO:0009625	response to insect	0.328732	2.58053
OSAFFX.25055.1.S1_AT	LOC_Os03g11380	SNARE domain containing protein, putative, expressed	2e-67	AT5G61210.1	membrane localized t-SNARE SNAP25 homologue, probably involved in cytokinesis and cell plate formation	GO:0002679	respiratory burst involved in defense response	0.835745	0.554208
OSAFFX.25055.1.S1_AT	LOC_Os03g11380	SNARE domain containing protein, putative, expressed	2e-67	AT5G61210.1	membrane localized t-SNARE SNAP25 homologue, probably involved in cytokinesis and cell plate formation	GO:0000911	cytokinesis by cell plate formation	0.0991189	2.09586
OSAFFX.25055.1.S1_AT	LOC_Os03g11380	SNARE domain containing protein, putative, expressed	2e-67	AT5G61210.1	membrane localized t-SNARE SNAP25 homologue, probably involved in cytokinesis and cell plate formation	GO:0043069	negative regulation of programmed cell death	0.80134	0.665943
OSAFFX.25055.1.S1_AT	LOC_Os03g11380	SNARE domain containing protein, putative, expressed	2e-67	AT5G61210.1	membrane localized t-SNARE SNAP25 homologue, probably involved in cytokinesis and cell plate formation	GO:0000910	cytokinesis	0.397805	2.01407
OSAFFX.25055.1.S1_AT	LOC_Os03g11380	SNARE domain containing protein, putative, expressed	2e-67	AT5G61210.1	membrane localized t-SNARE SNAP25 homologue, probably involved in cytokinesis and cell plate formation	GO:0000165	MAPK cascade	0.794094	0.67686
OSAFFX.25055.1.S1_AT	LOC_Os03g11380	SNARE domain containing protein, putative, expressed	2e-67	AT5G61210.1	membrane localized t-SNARE SNAP25 homologue, probably involved in cytokinesis and cell plate formation	GO:0006612	protein targeting to membrane	0.777406	0.750699
OSAFFX.25055.1.S1_AT	LOC_Os03g11380	SNARE domain containing protein, putative, expressed	2e-67	AT5G61210.1	membrane localized t-SNARE SNAP25 homologue, probably involved in cytokinesis and cell plate formation	GO:0009595	detection of biotic stimulus	0.764531	0.693924
OSAFFX.25055.1.S1_AT	LOC_Os03g11380	SNARE domain containing protein, putative, expressed	2e-67	AT5G61210.1	membrane localized t-SNARE SNAP25 homologue, probably involved in cytokinesis and cell plate formation	GO:0009862	systemic acquired resistance, salicylic acid mediated signaling pathway	0.868371	0.563665
OSAFFX.25055.1.S1_AT	LOC_Os03g11380	SNARE domain containing protein, putative, expressed	2e-67	AT5G61210.1	membrane localized t-SNARE SNAP25 homologue, probably involved in cytokinesis and cell plate formation	GO:0010310	regulation of hydrogen peroxide metabolic process	0.752076	0.7406
OSAFFX.25055.1.S1_AT	LOC_Os03g11380	SNARE domain containing protein, putative, expressed	2e-67	AT5G61210.1	membrane localized t-SNARE SNAP25 homologue, probably involved in cytokinesis and cell plate formation	GO:0009863	salicylic acid mediated signaling pathway	0.377061	1.37628
OSAFFX.25055.1.S1_AT	LOC_Os03g11380	SNARE domain containing protein, putative, expressed	2e-67	AT5G61210.1	membrane localized t-SNARE SNAP25 homologue, probably involved in cytokinesis and cell plate formation	GO:0016192	vesicle-mediated transport	0.433761	1.19677
OSAFFX.25055.1.S1_AT	LOC_Os03g11380	SNARE domain containing protein, putative, expressed	2e-67	AT5G61210.1	membrane localized t-SNARE SNAP25 homologue, probably involved in cytokinesis and cell plate formation	GO:0010363	regulation of plant-type hypersensitive response	0.784604	0.742264
OSAFFX.25055.1.S1_AT	LOC_Os03g11380	SNARE domain containing protein, putative, expressed	2e-67	AT5G61210.1	membrane localized t-SNARE SNAP25 homologue, probably involved in cytokinesis and cell plate formation	GO:0042742	defense response to bacterium	0.506762	1.06689
OSAFFX.25055.1.S1_AT	LOC_Os03g11380	SNARE domain containing protein, putative, expressed	2e-67	AT5G61210.1	membrane localized t-SNARE SNAP25 homologue, probably involved in cytokinesis and cell plate formation	GO:0006499	N-terminal protein myristoylation	0.799779	0.724359
OSAFFX.25055.1.S1_AT	LOC_Os03g11380	SNARE domain containing protein, putative, expressed	2e-67	AT5G61210.1	membrane localized t-SNARE SNAP25 homologue, probably involved in cytokinesis and cell plate formation	GO:0009867	jasmonic acid mediated signaling pathway	0.357355	1.28225
OSAFFX.25055.1.S1_AT	LOC_Os03g11380	SNARE domain containing protein, putative, expressed	2e-67	AT5G61210.1	membrane localized t-SNARE SNAP25 homologue, probably involved in cytokinesis and cell plate formation	GO:0015696	ammonium transport	0.0872095	4.23471
OSAFFX.25055.1.S1_AT	LOC_Os03g11380	SNARE domain containing protein, putative, expressed	2e-67	AT5G61210.1	membrane localized t-SNARE SNAP25 homologue, probably involved in cytokinesis and cell plate formation	GO:0009611	response to wounding	0.639823	0.913462
OSAFFX.25055.1.S1_AT	LOC_Os03g11380	SNARE domain containing protein, putative, expressed	2e-67	AT5G61210.1	membrane localized t-SNARE SNAP25 homologue, probably involved in cytokinesis and cell plate formation	GO:0043900	regulation of multi-organism process	0.74077	0.743936
OSAFFX.25055.1.S1_AT	LOC_Os03g11380	SNARE domain containing protein, putative, expressed	2e-67	AT5G61210.1	membrane localized t-SNARE SNAP25 homologue, probably involved in cytokinesis and cell plate formation	GO:0009612	response to mechanical stimulus	0.426169	1.83504
OSAFFX.25055.1.S1_AT	LOC_Os03g11380	SNARE domain containing protein, putative, expressed	2e-67	AT5G61210.1	membrane localized t-SNARE SNAP25 homologue, probably involved in cytokinesis and cell plate formation	GO:0006888	ER to Golgi vesicle-mediated transport	0.203493	1.96612
OSAFFX.25055.1.S1_AT	LOC_Os03g11380	SNARE domain containing protein, putative, expressed	2e-67	AT5G61210.1	membrane localized t-SNARE SNAP25 homologue, probably involved in cytokinesis and cell plate formation	GO:0015802	basic amino acid transport	0.0908615	4.12885
OSAFFX.25055.1.S1_AT	LOC_Os03g11380	SNARE domain containing protein, putative, expressed	2e-67	AT5G61210.1	membrane localized t-SNARE SNAP25 homologue, probably involved in cytokinesis and cell plate formation	GO:0010200	response to chitin	0.96696	0.378793
OSAFFX.25055.1.S1_AT	LOC_Os03g11380	SNARE domain containing protein, putative, expressed	2e-67	AT5G61210.1	membrane localized t-SNARE SNAP25 homologue, probably involved in cytokinesis and cell plate formation	GO:0006944	cellular membrane fusion	0.73769	0.781485
OSAFFX.25055.1.S1_AT	LOC_Os03g11380	SNARE domain containing protein, putative, expressed	2e-67	AT5G61210.1	membrane localized t-SNARE SNAP25 homologue, probably involved in cytokinesis and cell plate formation	GO:0009753	response to jasmonic acid stimulus	0.00717861	2.78349
OSAFFX.25055.1.S1_AT	LOC_Os03g11380	SNARE domain containing protein, putative, expressed	2e-67	AT5G61210.1	membrane localized t-SNARE SNAP25 homologue, probably involved in cytokinesis and cell plate formation	GO:0045087	innate immune response	0.767343	0.688141
OSAFFX.25055.1.S1_AT	LOC_Os03g11380	SNARE domain containing protein, putative, expressed	2e-67	AT5G61210.1	membrane localized t-SNARE SNAP25 homologue, probably involved in cytokinesis and cell plate formation	GO:0031348	negative regulation of defense response	0.888783	0.531041
OSAFFX.25055.1.S1_AT	LOC_Os03g11380	SNARE domain containing protein, putative, expressed	2e-67	AT5G61210.1	membrane localized t-SNARE SNAP25 homologue, probably involved in cytokinesis and cell plate formation	GO:0009627	systemic acquired resistance	0.934898	0.45001
OSAFFX.25055.1.S1_AT	LOC_Os03g11380	SNARE domain containing protein, putative, expressed	2e-67	AT5G61210.1	membrane localized t-SNARE SNAP25 homologue, probably involved in cytokinesis and cell plate formation	GO:0002831	regulation of response to biotic stimulus	0.743867	0.737294
OSAFFX.25055.1.S1_AT	LOC_Os03g11380	SNARE domain containing protein, putative, expressed	2e-67	AT5G61210.1	membrane localized t-SNARE SNAP25 homologue, probably involved in cytokinesis and cell plate formation	GO:0051707	response to other organism	0.74077	0.743936
OS.10118.1.S1_AT	LOC_Os09g38030	UTP--glucose-1-phosphate uridylyltransferase, putative, expressed	0	AT5G17310.2	UDP-glucose pyrophosphorylase 2	GO:0052543	callose deposition in cell wall	0.312332	2.75256
OS.10118.1.S1_AT	LOC_Os09g38030	UTP--glucose-1-phosphate uridylyltransferase, putative, expressed	0	AT5G17310.2	UDP-glucose pyrophosphorylase 2	GO:0009651	response to salt stress	0.706711	0.862422
OS.10118.1.S1_AT	LOC_Os09g38030	UTP--glucose-1-phosphate uridylyltransferase, putative, expressed	0	AT5G17310.2	UDP-glucose pyrophosphorylase 2	GO:0010264	myo-inositol hexakisphosphate biosynthetic process	0.0345062	4.42376
OS.10118.1.S1_AT	LOC_Os09g38030	UTP--glucose-1-phosphate uridylyltransferase, putative, expressed	0	AT5G17310.2	UDP-glucose pyrophosphorylase 2	GO:0009555	pollen development	0.889404	0.453719
OS.10118.1.S1_AT	LOC_Os09g38030	UTP--glucose-1-phosphate uridylyltransferase, putative, expressed	0	AT5G17310.2	UDP-glucose pyrophosphorylase 2	GO:0008152	metabolic process	0.850571	0.793112
OS.10118.1.S1_AT	LOC_Os09g38030	UTP--glucose-1-phosphate uridylyltransferase, putative, expressed	0	AT5G17310.2	UDP-glucose pyrophosphorylase 2	GO:0046686	response to cadmium ion	0.622408	0.933073
OS.32263.1.S1_AT	LOC_Os01g55310	haloacid dehalogenase-like hydrolase domain-containing protein 1A, putative, expressed	1e-69	AT4G21470.1	Bifunctional enzyme that catalyzes hydrolysis of FMN to riboflavin, and phosphorylation of riboflavin to FMN.	GO:0019375	galactolipid biosynthetic process	0.342546	1.66822
OS.32263.1.S1_AT	LOC_Os01g55310	haloacid dehalogenase-like hydrolase domain-containing protein 1A, putative, expressed	1e-69	AT4G21470.1	Bifunctional enzyme that catalyzes hydrolysis of FMN to riboflavin, and phosphorylation of riboflavin to FMN.	GO:0009231	riboflavin biosynthetic process	0.134994	7.50699
OS.32263.1.S1_AT	LOC_Os01g55310	haloacid dehalogenase-like hydrolase domain-containing protein 1A, putative, expressed	1e-69	AT4G21470.1	Bifunctional enzyme that catalyzes hydrolysis of FMN to riboflavin, and phosphorylation of riboflavin to FMN.	GO:0008152	metabolic process	0.850571	0.793112
OS.32263.1.S1_AT	LOC_Os01g55310	haloacid dehalogenase-like hydrolase domain-containing protein 1A, putative, expressed	1e-69	AT4G21470.1	Bifunctional enzyme that catalyzes hydrolysis of FMN to riboflavin, and phosphorylation of riboflavin to FMN.	GO:0016036	cellular response to phosphate starvation	0.79857	0.625583
OS.32263.1.S1_AT	LOC_Os01g55310	haloacid dehalogenase-like hydrolase domain-containing protein 1A, putative, expressed	1e-69	AT4G21470.1	Bifunctional enzyme that catalyzes hydrolysis of FMN to riboflavin, and phosphorylation of riboflavin to FMN.	GO:0045892	negative regulation of transcription, DNA-dependent	0.897071	0.439239
OS.27805.1.S1_AT	LOC_Os03g48000	CorA-like magnesium transporter protein, putative, expressed	9e-95	AT5G22830.1	Transmembrane magnesium transporter. One of nine family members.	GO:0015693	magnesium ion transport	0.0471993	27.5256
OS.27805.1.S1_AT	LOC_Os03g48000	CorA-like magnesium transporter protein, putative, expressed	9e-95	AT5G22830.1	Transmembrane magnesium transporter. One of nine family members.	GO:0030003	cellular cation homeostasis	0.0127826	3.78793
OS.27805.1.S1_AT	LOC_Os03g48000	CorA-like magnesium transporter protein, putative, expressed	9e-95	AT5G22830.1	Transmembrane magnesium transporter. One of nine family members.	GO:0070838	divalent metal ion transport	0.0333534	3.44071
OS.27805.1.S1_AT	LOC_Os03g48000	CorA-like magnesium transporter protein, putative, expressed	9e-95	AT5G22830.1	Transmembrane magnesium transporter. One of nine family members.	GO:0055085	transmembrane transport	0.752085	0.794009
OS.27805.1.S1_AT	LOC_Os03g48000	CorA-like magnesium transporter protein, putative, expressed	9e-95	AT5G22830.1	Transmembrane magnesium transporter. One of nine family members.	GO:0030001	metal ion transport	0.728001	0.771747
OS.27805.1.S1_AT	LOC_Os03g48000	CorA-like magnesium transporter protein, putative, expressed	9e-95	AT5G22830.1	Transmembrane magnesium transporter. One of nine family members.	GO:0006810	transport	0.949472	0.641487
OSAFFX.17230.1.S1_AT	LOC_Os08g29650	RNA recognition motif containing protein, expressed	2e-31	AT1G07350.2	RNA-binding (RRM/RBD/RNP motifs) family protein	GO:0008380	RNA splicing	0.0858237	2.98471
OSAFFX.17230.1.S1_AT	LOC_Os08g29650	RNA recognition motif containing protein, expressed	2e-31	AT1G07350.2	RNA-binding (RRM/RBD/RNP motifs) family protein	GO:0006139	nucleobase-containing compound metabolic process	0.118298	1.67244
OSAFFX.17230.1.S1_AT	LOC_Os08g29650	RNA recognition motif containing protein, expressed	2e-31	AT1G07350.2	RNA-binding (RRM/RBD/RNP motifs) family protein	GO:0043484	regulation of RNA splicing	0.113838	9.17521
OSAFFX.17230.1.S1_AT	LOC_Os08g29650	RNA recognition motif containing protein, expressed	2e-31	AT1G07350.2	RNA-binding (RRM/RBD/RNP motifs) family protein	GO:0009644	response to high light intensity	0.24492	1.5124
OS.56073.1.S1_AT	LOC_Os02g56830	transposon protein, putative, CACTA, En/Spm sub-class	7e-56	AT5G41980.1	hypothetical protein	GO:0008150	biological_process	0.0829121	1.21254
OS.4759.1.S1_AT	LOC_Os09g20220	glutathione S-transferase, putative, expressed	1e-67	AT1G17180.1	Encodes glutathione transferase belonging to the tau class of GSTs. Naming convention according to Wagner et al. (2002).	GO:0010583	response to cyclopentenone	0.569741	1.05194
OS.4759.1.S1_AT	LOC_Os09g20220	glutathione S-transferase, putative, expressed	1e-67	AT1G17180.1	Encodes glutathione transferase belonging to the tau class of GSTs. Naming convention according to Wagner et al. (2002).	GO:0009407	toxin catabolic process	0.329438	1.3937
OS.4759.1.S1_AT	LOC_Os09g20220	glutathione S-transferase, putative, expressed	1e-67	AT1G17180.1	Encodes glutathione transferase belonging to the tau class of GSTs. Naming convention according to Wagner et al. (2002).	GO:0009636	response to toxin	0.696913	0.842622
OS.54038.1.S1_AT	LOC_Os02g50330	RNA-dependent RNA polymerase, putative, expressed	0	AT1G14790.1	Encodes RNA-dependent RNA polymerase. While not required for virus-induced post-transcriptional gene silencing (PTGS), it can promote turnover of viral RNAs in infected plants. Nomenclature according to Xie, et al. (2004). Involved in the production of Cucumber Mosaic Virus siRNAs.	GO:0006355	regulation of transcription, DNA-dependent	0.0993436	1.31632
OS.54038.1.S1_AT	LOC_Os02g50330	RNA-dependent RNA polymerase, putative, expressed	0	AT1G14790.1	Encodes RNA-dependent RNA polymerase. While not required for virus-induced post-transcriptional gene silencing (PTGS), it can promote turnover of viral RNAs in infected plants. Nomenclature according to Xie, et al. (2004). Involved in the production of Cucumber Mosaic Virus siRNAs.	GO:0035304	regulation of protein dephosphorylation	0.534815	1.1235
OS.54038.1.S1_AT	LOC_Os02g50330	RNA-dependent RNA polymerase, putative, expressed	0	AT1G14790.1	Encodes RNA-dependent RNA polymerase. While not required for virus-induced post-transcriptional gene silencing (PTGS), it can promote turnover of viral RNAs in infected plants. Nomenclature according to Xie, et al. (2004). Involved in the production of Cucumber Mosaic Virus siRNAs.	GO:0006952	defense response	0.672551	0.887924
OS.54038.1.S1_AT	LOC_Os02g50330	RNA-dependent RNA polymerase, putative, expressed	0	AT1G14790.1	Encodes RNA-dependent RNA polymerase. While not required for virus-induced post-transcriptional gene silencing (PTGS), it can promote turnover of viral RNAs in infected plants. Nomenclature according to Xie, et al. (2004). Involved in the production of Cucumber Mosaic Virus siRNAs.	GO:0060148	positive regulation of posttranscriptional gene silencing	0.0238861	82.5769
OS.54038.1.S1_AT	LOC_Os02g50330	RNA-dependent RNA polymerase, putative, expressed	0	AT1G14790.1	Encodes RNA-dependent RNA polymerase. While not required for virus-induced post-transcriptional gene silencing (PTGS), it can promote turnover of viral RNAs in infected plants. Nomenclature according to Xie, et al. (2004). Involved in the production of Cucumber Mosaic Virus siRNAs.	GO:0031047	gene silencing by RNA	0.482705	1.24176
OS.54038.1.S1_AT	LOC_Os02g50330	RNA-dependent RNA polymerase, putative, expressed	0	AT1G14790.1	Encodes RNA-dependent RNA polymerase. While not required for virus-induced post-transcriptional gene silencing (PTGS), it can promote turnover of viral RNAs in infected plants. Nomenclature according to Xie, et al. (2004). Involved in the production of Cucumber Mosaic Virus siRNAs.	GO:0009615	response to virus	0.352598	2.35934
OS.54038.1.S1_AT	LOC_Os02g50330	RNA-dependent RNA polymerase, putative, expressed	0	AT1G14790.1	Encodes RNA-dependent RNA polymerase. While not required for virus-induced post-transcriptional gene silencing (PTGS), it can promote turnover of viral RNAs in infected plants. Nomenclature according to Xie, et al. (2004). Involved in the production of Cucumber Mosaic Virus siRNAs.	GO:0016441	posttranscriptional gene silencing	0.205126	4.58761
OS.54038.1.S1_AT	LOC_Os02g50330	RNA-dependent RNA polymerase, putative, expressed	0	AT1G14790.1	Encodes RNA-dependent RNA polymerase. While not required for virus-induced post-transcriptional gene silencing (PTGS), it can promote turnover of viral RNAs in infected plants. Nomenclature according to Xie, et al. (2004). Involved in the production of Cucumber Mosaic Virus siRNAs.	GO:0009617	response to bacterium	0.593023	1.00704
OS.54038.1.S1_AT	LOC_Os02g50330	RNA-dependent RNA polymerase, putative, expressed	0	AT1G14790.1	Encodes RNA-dependent RNA polymerase. While not required for virus-induced post-transcriptional gene silencing (PTGS), it can promote turnover of viral RNAs in infected plants. Nomenclature according to Xie, et al. (2004). Involved in the production of Cucumber Mosaic Virus siRNAs.	GO:0000165	MAPK cascade	0.794094	0.67686
OS.54038.1.S1_AT	LOC_Os02g50330	RNA-dependent RNA polymerase, putative, expressed	0	AT1G14790.1	Encodes RNA-dependent RNA polymerase. While not required for virus-induced post-transcriptional gene silencing (PTGS), it can promote turnover of viral RNAs in infected plants. Nomenclature according to Xie, et al. (2004). Involved in the production of Cucumber Mosaic Virus siRNAs.	GO:0031348	negative regulation of defense response	0.888783	0.531041
OS.54038.1.S1_AT	LOC_Os02g50330	RNA-dependent RNA polymerase, putative, expressed	0	AT1G14790.1	Encodes RNA-dependent RNA polymerase. While not required for virus-induced post-transcriptional gene silencing (PTGS), it can promote turnover of viral RNAs in infected plants. Nomenclature according to Xie, et al. (2004). Involved in the production of Cucumber Mosaic Virus siRNAs.	GO:0006612	protein targeting to membrane	0.777406	0.750699
OS.54038.1.S1_AT	LOC_Os02g50330	RNA-dependent RNA polymerase, putative, expressed	0	AT1G14790.1	Encodes RNA-dependent RNA polymerase. While not required for virus-induced post-transcriptional gene silencing (PTGS), it can promote turnover of viral RNAs in infected plants. Nomenclature according to Xie, et al. (2004). Involved in the production of Cucumber Mosaic Virus siRNAs.	GO:0009751	response to salicylic acid stimulus	0.139409	2.0516
OS.54038.1.S1_AT	LOC_Os02g50330	RNA-dependent RNA polymerase, putative, expressed	0	AT1G14790.1	Encodes RNA-dependent RNA polymerase. While not required for virus-induced post-transcriptional gene silencing (PTGS), it can promote turnover of viral RNAs in infected plants. Nomenclature according to Xie, et al. (2004). Involved in the production of Cucumber Mosaic Virus siRNAs.	GO:0009862	systemic acquired resistance, salicylic acid mediated signaling pathway	0.868371	0.563665
OS.54038.1.S1_AT	LOC_Os02g50330	RNA-dependent RNA polymerase, putative, expressed	0	AT1G14790.1	Encodes RNA-dependent RNA polymerase. While not required for virus-induced post-transcriptional gene silencing (PTGS), it can promote turnover of viral RNAs in infected plants. Nomenclature according to Xie, et al. (2004). Involved in the production of Cucumber Mosaic Virus siRNAs.	GO:0010310	regulation of hydrogen peroxide metabolic process	0.752076	0.7406
OS.54038.1.S1_AT	LOC_Os02g50330	RNA-dependent RNA polymerase, putative, expressed	0	AT1G14790.1	Encodes RNA-dependent RNA polymerase. While not required for virus-induced post-transcriptional gene silencing (PTGS), it can promote turnover of viral RNAs in infected plants. Nomenclature according to Xie, et al. (2004). Involved in the production of Cucumber Mosaic Virus siRNAs.	GO:0040029	regulation of gene expression, epigenetic	0.419206	1.87675
OS.54038.1.S1_AT	LOC_Os02g50330	RNA-dependent RNA polymerase, putative, expressed	0	AT1G14790.1	Encodes RNA-dependent RNA polymerase. While not required for virus-induced post-transcriptional gene silencing (PTGS), it can promote turnover of viral RNAs in infected plants. Nomenclature according to Xie, et al. (2004). Involved in the production of Cucumber Mosaic Virus siRNAs.	GO:0010363	regulation of plant-type hypersensitive response	0.784604	0.742264
OS.54038.1.S1_AT	LOC_Os02g50330	RNA-dependent RNA polymerase, putative, expressed	0	AT1G14790.1	Encodes RNA-dependent RNA polymerase. While not required for virus-induced post-transcriptional gene silencing (PTGS), it can promote turnover of viral RNAs in infected plants. Nomenclature according to Xie, et al. (2004). Involved in the production of Cucumber Mosaic Virus siRNAs.	GO:0010025	wax biosynthetic process	0.233407	3.93223
OS.54038.1.S1_AT	LOC_Os02g50330	RNA-dependent RNA polymerase, putative, expressed	0	AT1G14790.1	Encodes RNA-dependent RNA polymerase. While not required for virus-induced post-transcriptional gene silencing (PTGS), it can promote turnover of viral RNAs in infected plants. Nomenclature according to Xie, et al. (2004). Involved in the production of Cucumber Mosaic Virus siRNAs.	GO:0009867	jasmonic acid mediated signaling pathway	0.357355	1.28225
OS.49913.1.S1_AT	LOC_Os02g56380	OsWAK21 - OsWAK receptor-like cytoplasmic kinase OsWAK-RLCK, expressed	1e-100	AT1G21240.1	encodes a wall-associated kinase	GO:0007165	signal transduction	0.58129	0.972583
OS.49913.1.S1_AT	LOC_Os02g56380	OsWAK21 - OsWAK receptor-like cytoplasmic kinase OsWAK-RLCK, expressed	1e-100	AT1G21240.1	encodes a wall-associated kinase	GO:0006468	protein phosphorylation	0.921386	0.671903
OS.49913.1.S1_AT	LOC_Os02g56380	OsWAK21 - OsWAK receptor-like cytoplasmic kinase OsWAK-RLCK, expressed	1e-100	AT1G21240.1	encodes a wall-associated kinase	GO:0006464	cellular protein modification process	0.989026	0.49633
OSAFFX.21459.2.S1_S_AT	LOC_Os01g46020	TATA-binding protein-associated factor TAFII55 family protein, putative, expressed	9e-41	AT1G55300.2	TBP-associated factor 7	GO:0000394	RNA splicing, via endonucleolytic cleavage and ligation	0.823484	0.577461
OSAFFX.21459.2.S1_S_AT	LOC_Os01g46020	TATA-binding protein-associated factor TAFII55 family protein, putative, expressed	9e-41	AT1G55300.2	TBP-associated factor 7	GO:0006367	transcription initiation from RNA polymerase II promoter	0.185692	5.16106
OSAFFX.21459.2.S1_S_AT	LOC_Os01g46020	TATA-binding protein-associated factor TAFII55 family protein, putative, expressed	9e-41	AT1G55300.2	TBP-associated factor 7	GO:0006366	transcription from RNA polymerase II promoter	0.497442	1.47459
OS.11889.1.S1_AT	LOC_Os02g39010	cyclin-dependent kinase G-1, putative, expressed	0	AT1G67580.2	Protein kinase superfamily protein	GO:0009719	response to endogenous stimulus	0.998082	0.436146
OS.11889.1.S1_AT	LOC_Os02g39010	cyclin-dependent kinase G-1, putative, expressed	0	AT1G67580.2	Protein kinase superfamily protein	GO:0000956	nuclear-transcribed mRNA catabolic process	0.0074462	3.69747
OS.11889.1.S1_AT	LOC_Os02g39010	cyclin-dependent kinase G-1, putative, expressed	0	AT1G67580.2	Protein kinase superfamily protein	GO:0006950	response to stress	0.986046	0.654541
OS.11889.1.S1_AT	LOC_Os02g39010	cyclin-dependent kinase G-1, putative, expressed	0	AT1G67580.2	Protein kinase superfamily protein	GO:0010638	positive regulation of organelle organization	0.16267	2.84748
OS.11889.1.S1_AT	LOC_Os02g39010	cyclin-dependent kinase G-1, putative, expressed	0	AT1G67580.2	Protein kinase superfamily protein	GO:0009607	response to biotic stimulus	0.827362	0.785823
OS.11889.1.S1_AT	LOC_Os02g39010	cyclin-dependent kinase G-1, putative, expressed	0	AT1G67580.2	Protein kinase superfamily protein	GO:0007165	signal transduction	0.58129	0.972583
OS.11889.1.S1_AT	LOC_Os02g39010	cyclin-dependent kinase G-1, putative, expressed	0	AT1G67580.2	Protein kinase superfamily protein	GO:0009888	tissue development	0.12954	3.30308
OS.11889.1.S1_AT	LOC_Os02g39010	cyclin-dependent kinase G-1, putative, expressed	0	AT1G67580.2	Protein kinase superfamily protein	GO:0009887	organ morphogenesis	0.474966	1.26072
OS.11889.1.S1_AT	LOC_Os02g39010	cyclin-dependent kinase G-1, putative, expressed	0	AT1G67580.2	Protein kinase superfamily protein	GO:0006468	protein phosphorylation	0.921386	0.671903
OS.11889.1.S1_AT	LOC_Os02g39010	cyclin-dependent kinase G-1, putative, expressed	0	AT1G67580.2	Protein kinase superfamily protein	GO:0006464	cellular protein modification process	0.989026	0.49633
OS.11889.1.S1_AT	LOC_Os02g39010	cyclin-dependent kinase G-1, putative, expressed	0	AT1G67580.2	Protein kinase superfamily protein	GO:0033044	regulation of chromosome organization	0.329469	1.72035
OSAFFX.21286.1.S1_AT	Os01g0532900	Os01g0532900				GO:0006075	(1->3)-beta-D-glucan biosynthetic process	0.145381	6.88141
OS.14831.2.S1_AT	LOC_Os09g04440	DNA-binding protein, putative, expressed	0	AT5G35970.1	P-loop containing nucleoside triphosphate hydrolases superfamily protein	GO:0015996	chlorophyll catabolic process	0.23664	2.20205
OS.14831.2.S1_AT	LOC_Os09g04440	DNA-binding protein, putative, expressed	0	AT5G35970.1	P-loop containing nucleoside triphosphate hydrolases superfamily protein	GO:0008150	biological_process	0.0829121	1.21254
OS.7505.2.S1_AT	LOC_Os05g33840	transketolase, putative, expressed	0	AT4G15560.1	Encodes a protein with 1-deoxyxylulose 5-phosphate synthase activity involved in the MEP pathway. It is essential for chloroplast development in Arabidopsis	GO:0006629	lipid metabolic process	0.942714	0.525968
OS.7505.2.S1_AT	LOC_Os05g33840	transketolase, putative, expressed	0	AT4G15560.1	Encodes a protein with 1-deoxyxylulose 5-phosphate synthase activity involved in the MEP pathway. It is essential for chloroplast development in Arabidopsis	GO:0019344	cysteine biosynthetic process	0.668344	0.87383
OS.7505.2.S1_AT	LOC_Os05g33840	transketolase, putative, expressed	0	AT4G15560.1	Encodes a protein with 1-deoxyxylulose 5-phosphate synthase activity involved in the MEP pathway. It is essential for chloroplast development in Arabidopsis	GO:0009228	thiamine biosynthetic process	0.134994	7.50699
OS.7505.2.S1_AT	LOC_Os05g33840	transketolase, putative, expressed	0	AT4G15560.1	Encodes a protein with 1-deoxyxylulose 5-phosphate synthase activity involved in the MEP pathway. It is essential for chloroplast development in Arabidopsis	GO:0019288	isopentenyl diphosphate biosynthetic process, mevalonate-independent pathway	0.577621	1.00296
OS.7505.2.S1_AT	LOC_Os05g33840	transketolase, putative, expressed	0	AT4G15560.1	Encodes a protein with 1-deoxyxylulose 5-phosphate synthase activity involved in the MEP pathway. It is essential for chloroplast development in Arabidopsis	GO:0031408	oxylipin biosynthetic process	0.472615	1.58802
OS.7505.2.S1_AT	LOC_Os05g33840	transketolase, putative, expressed	0	AT4G15560.1	Encodes a protein with 1-deoxyxylulose 5-phosphate synthase activity involved in the MEP pathway. It is essential for chloroplast development in Arabidopsis	GO:0009695	jasmonic acid biosynthetic process	0.161604	1.93162
OS.7505.2.S1_AT	LOC_Os05g33840	transketolase, putative, expressed	0	AT4G15560.1	Encodes a protein with 1-deoxyxylulose 5-phosphate synthase activity involved in the MEP pathway. It is essential for chloroplast development in Arabidopsis	GO:0030154	cell differentiation	0.879041	0.592657
OS.7505.2.S1_AT	LOC_Os05g33840	transketolase, putative, expressed	0	AT4G15560.1	Encodes a protein with 1-deoxyxylulose 5-phosphate synthase activity involved in the MEP pathway. It is essential for chloroplast development in Arabidopsis	GO:0032880	regulation of protein localization	0.0237249	5.16106
OS.7505.2.S1_AT	LOC_Os05g33840	transketolase, putative, expressed	0	AT4G15560.1	Encodes a protein with 1-deoxyxylulose 5-phosphate synthase activity involved in the MEP pathway. It is essential for chloroplast development in Arabidopsis	GO:0046777	protein autophosphorylation	0.59627	1.00093
OS.7505.2.S1_AT	LOC_Os05g33840	transketolase, putative, expressed	0	AT4G15560.1	Encodes a protein with 1-deoxyxylulose 5-phosphate synthase activity involved in the MEP pathway. It is essential for chloroplast development in Arabidopsis	GO:0009106	lipoate metabolic process	0.439843	1.75696
OS.7505.2.S1_AT	LOC_Os05g33840	transketolase, putative, expressed	0	AT4G15560.1	Encodes a protein with 1-deoxyxylulose 5-phosphate synthase activity involved in the MEP pathway. It is essential for chloroplast development in Arabidopsis	GO:0010155	regulation of proton transport	0.210186	2.39353
OS.7505.2.S1_AT	LOC_Os05g33840	transketolase, putative, expressed	0	AT4G15560.1	Encodes a protein with 1-deoxyxylulose 5-phosphate synthase activity involved in the MEP pathway. It is essential for chloroplast development in Arabidopsis	GO:0009108	coenzyme biosynthetic process	0.439843	1.75696
OS.7505.2.S1_AT	LOC_Os05g33840	transketolase, putative, expressed	0	AT4G15560.1	Encodes a protein with 1-deoxyxylulose 5-phosphate synthase activity involved in the MEP pathway. It is essential for chloroplast development in Arabidopsis	GO:0009416	response to light stimulus	0.383504	1.36116
OS.7505.2.S1_AT	LOC_Os05g33840	transketolase, putative, expressed	0	AT4G15560.1	Encodes a protein with 1-deoxyxylulose 5-phosphate synthase activity involved in the MEP pathway. It is essential for chloroplast development in Arabidopsis	GO:0016114	terpenoid biosynthetic process	0.214668	4.34615
OS.7505.2.S1_AT	LOC_Os05g33840	transketolase, putative, expressed	0	AT4G15560.1	Encodes a protein with 1-deoxyxylulose 5-phosphate synthase activity involved in the MEP pathway. It is essential for chloroplast development in Arabidopsis	GO:0006655	phosphatidylglycerol biosynthetic process	0.272119	1.98981
OS.7505.2.S1_AT	LOC_Os05g33840	transketolase, putative, expressed	0	AT4G15560.1	Encodes a protein with 1-deoxyxylulose 5-phosphate synthase activity involved in the MEP pathway. It is essential for chloroplast development in Arabidopsis	GO:0006733	oxidoreduction coenzyme metabolic process	0.439843	1.75696
OS.7505.2.S1_AT	LOC_Os05g33840	transketolase, putative, expressed	0	AT4G15560.1	Encodes a protein with 1-deoxyxylulose 5-phosphate synthase activity involved in the MEP pathway. It is essential for chloroplast development in Arabidopsis	GO:0006636	unsaturated fatty acid biosynthetic process	0.662255	0.927831
OS.7505.2.S1_AT	LOC_Os05g33840	transketolase, putative, expressed	0	AT4G15560.1	Encodes a protein with 1-deoxyxylulose 5-phosphate synthase activity involved in the MEP pathway. It is essential for chloroplast development in Arabidopsis	GO:0009058	biosynthetic process	0.720919	0.872764
OS.7505.2.S1_AT	LOC_Os05g33840	transketolase, putative, expressed	0	AT4G15560.1	Encodes a protein with 1-deoxyxylulose 5-phosphate synthase activity involved in the MEP pathway. It is essential for chloroplast development in Arabidopsis	GO:0009987	cellular process	0.490602	1.02407
OS.7505.2.S1_AT	LOC_Os05g33840	transketolase, putative, expressed	0	AT4G15560.1	Encodes a protein with 1-deoxyxylulose 5-phosphate synthase activity involved in the MEP pathway. It is essential for chloroplast development in Arabidopsis	GO:0044272	sulfur compound biosynthetic process	0.439843	1.75696
OS.7505.2.S1_AT	LOC_Os05g33840	transketolase, putative, expressed	0	AT4G15560.1	Encodes a protein with 1-deoxyxylulose 5-phosphate synthase activity involved in the MEP pathway. It is essential for chloroplast development in Arabidopsis	GO:0016117	carotenoid biosynthetic process	0.783521	0.655372
OS.7505.2.S1_AT	LOC_Os05g33840	transketolase, putative, expressed	0	AT4G15560.1	Encodes a protein with 1-deoxyxylulose 5-phosphate synthase activity involved in the MEP pathway. It is essential for chloroplast development in Arabidopsis	GO:0019748	secondary metabolic process	0.912228	0.604516
OS.7505.2.S1_AT	LOC_Os05g33840	transketolase, putative, expressed	0	AT4G15560.1	Encodes a protein with 1-deoxyxylulose 5-phosphate synthase activity involved in the MEP pathway. It is essential for chloroplast development in Arabidopsis	GO:0009965	leaf morphogenesis	0.257726	1.57289
OS.7505.2.S1_AT	LOC_Os05g33840	transketolase, putative, expressed	0	AT4G15560.1	Encodes a protein with 1-deoxyxylulose 5-phosphate synthase activity involved in the MEP pathway. It is essential for chloroplast development in Arabidopsis	GO:0009072	aromatic amino acid family metabolic process	0.478935	1.55806
OS.7505.2.S1_AT	LOC_Os05g33840	transketolase, putative, expressed	0	AT4G15560.1	Encodes a protein with 1-deoxyxylulose 5-phosphate synthase activity involved in the MEP pathway. It is essential for chloroplast development in Arabidopsis	GO:0008652	cellular amino acid biosynthetic process	0.619057	1.04528
OS.7505.2.S1_AT	LOC_Os05g33840	transketolase, putative, expressed	0	AT4G15560.1	Encodes a protein with 1-deoxyxylulose 5-phosphate synthase activity involved in the MEP pathway. It is essential for chloroplast development in Arabidopsis	GO:0009073	aromatic amino acid family biosynthetic process	0.590517	1.13119
OS.7505.2.S1_AT	LOC_Os05g33840	transketolase, putative, expressed	0	AT4G15560.1	Encodes a protein with 1-deoxyxylulose 5-phosphate synthase activity involved in the MEP pathway. It is essential for chloroplast development in Arabidopsis	GO:0019216	regulation of lipid metabolic process	0.312332	2.75256
OS.7505.2.S1_AT	LOC_Os05g33840	transketolase, putative, expressed	0	AT4G15560.1	Encodes a protein with 1-deoxyxylulose 5-phosphate synthase activity involved in the MEP pathway. It is essential for chloroplast development in Arabidopsis	GO:0000096	sulfur amino acid metabolic process	0.472615	1.58802
OS.7505.2.S1_AT	LOC_Os05g33840	transketolase, putative, expressed	0	AT4G15560.1	Encodes a protein with 1-deoxyxylulose 5-phosphate synthase activity involved in the MEP pathway. It is essential for chloroplast development in Arabidopsis	GO:0006766	vitamin metabolic process	0.439843	1.75696
OS.7505.2.S1_AT	LOC_Os05g33840	transketolase, putative, expressed	0	AT4G15560.1	Encodes a protein with 1-deoxyxylulose 5-phosphate synthase activity involved in the MEP pathway. It is essential for chloroplast development in Arabidopsis	GO:0008152	metabolic process	0.850571	0.793112
OS.7505.2.S1_AT	LOC_Os05g33840	transketolase, putative, expressed	0	AT4G15560.1	Encodes a protein with 1-deoxyxylulose 5-phosphate synthase activity involved in the MEP pathway. It is essential for chloroplast development in Arabidopsis	GO:0006546	glycine catabolic process	0.521094	1.37628
OS.7505.2.S1_AT	LOC_Os05g33840	transketolase, putative, expressed	0	AT4G15560.1	Encodes a protein with 1-deoxyxylulose 5-phosphate synthase activity involved in the MEP pathway. It is essential for chloroplast development in Arabidopsis	GO:0045893	positive regulation of transcription, DNA-dependent	0.168802	1.52216
OS.7505.2.S1_AT	LOC_Os05g33840	transketolase, putative, expressed	0	AT4G15560.1	Encodes a protein with 1-deoxyxylulose 5-phosphate synthase activity involved in the MEP pathway. It is essential for chloroplast development in Arabidopsis	GO:0015995	chlorophyll biosynthetic process	0.805695	0.611681
OS.7505.2.S1_AT	LOC_Os05g33840	transketolase, putative, expressed	0	AT4G15560.1	Encodes a protein with 1-deoxyxylulose 5-phosphate synthase activity involved in the MEP pathway. It is essential for chloroplast development in Arabidopsis	GO:0015994	chlorophyll metabolic process	0.368034	2.23181
OS.7505.2.S1_AT	LOC_Os05g33840	transketolase, putative, expressed	0	AT4G15560.1	Encodes a protein with 1-deoxyxylulose 5-phosphate synthase activity involved in the MEP pathway. It is essential for chloroplast development in Arabidopsis	GO:0009117	nucleotide metabolic process	0.478935	1.55806
OSAFFX.26460.1.S1_AT	LOC_Os04g44460	sulfotransferase domain containing protein, expressed	8e-72	AT5G07010.1	Encodes a sulfotransferase that acts specifically on 11- and 12-hydroxyjasmonic acid. Transcript levels for this enzyme are increased by treatments with jasmonic acid (JA), 12-hydroxyJA, JA-isoleucine, and 12-oxyphytodienoic acid (a JA precursor).	GO:0009753	response to jasmonic acid stimulus	0.00717861	2.78349
OSAFFX.26460.1.S1_AT	LOC_Os04g44460	sulfotransferase domain containing protein, expressed	8e-72	AT5G07010.1	Encodes a sulfotransferase that acts specifically on 11- and 12-hydroxyjasmonic acid. Transcript levels for this enzyme are increased by treatments with jasmonic acid (JA), 12-hydroxyJA, JA-isoleucine, and 12-oxyphytodienoic acid (a JA precursor).	GO:0009611	response to wounding	0.639823	0.913462
OSAFFX.26460.1.S1_AT	LOC_Os04g44460	sulfotransferase domain containing protein, expressed	8e-72	AT5G07010.1	Encodes a sulfotransferase that acts specifically on 11- and 12-hydroxyjasmonic acid. Transcript levels for this enzyme are increased by treatments with jasmonic acid (JA), 12-hydroxyJA, JA-isoleucine, and 12-oxyphytodienoic acid (a JA precursor).	GO:0009695	jasmonic acid biosynthetic process	0.161604	1.93162
OSAFFX.26460.1.S1_AT	LOC_Os04g44460	sulfotransferase domain containing protein, expressed	8e-72	AT5G07010.1	Encodes a sulfotransferase that acts specifically on 11- and 12-hydroxyjasmonic acid. Transcript levels for this enzyme are increased by treatments with jasmonic acid (JA), 12-hydroxyJA, JA-isoleucine, and 12-oxyphytodienoic acid (a JA precursor).	GO:0009694	jasmonic acid metabolic process	0.312332	2.75256
OSAFFX.26460.1.S1_AT	LOC_Os04g44460	sulfotransferase domain containing protein, expressed	8e-72	AT5G07010.1	Encodes a sulfotransferase that acts specifically on 11- and 12-hydroxyjasmonic acid. Transcript levels for this enzyme are increased by treatments with jasmonic acid (JA), 12-hydroxyJA, JA-isoleucine, and 12-oxyphytodienoic acid (a JA precursor).	GO:0009867	jasmonic acid mediated signaling pathway	0.357355	1.28225
OS.5540.2.S1_AT	LOC_Os01g72420	C2 domain containing protein, putative, expressed	3e-58	AT5G12300.1	Calcium-dependent lipid-binding (CaLB domain) family protein	GO:0008150	biological_process	0.0829121	1.21254
OS.53038.1.S1_AT	LOC_Os12g02280	pentatricopeptide, putative, expressed	1e-86	AT4G18840.1	Pentatricopeptide repeat (PPR-like) superfamily protein	GO:0008150	biological_process	0.0829121	1.21254
OSAFFX.16002.1.S1_AT	LOC_Os06g49860	methyltransferase, putative, expressed	0	AT3G51070.1	S-adenosyl-L-methionine-dependent methyltransferases superfamily protein	GO:0008150	biological_process	0.0829121	1.21254
OS.11478.1.S1_AT	LOC_Os09g38440	ATXR, putative, expressed	7e-39	AT1G05830.2	Encodes a homolog of trithorax, a histone-lysine N-methyltransferase. Paralog of ATX1. Unlike ATX1 which is involved in trimethylating of histone H3-mysine 4, ATX2 is involved in dimethylating of histone H3-lysine 4. ATX1 and ATX2 influence the expression of largely nonoverlapping gene sets. The expression pattern of ATX2 is also different from that of ATX1.	GO:0006355	regulation of transcription, DNA-dependent	0.0993436	1.31632
OS.11478.1.S1_AT	LOC_Os09g38440	ATXR, putative, expressed	7e-39	AT1G05830.2	Encodes a homolog of trithorax, a histone-lysine N-methyltransferase. Paralog of ATX1. Unlike ATX1 which is involved in trimethylating of histone H3-mysine 4, ATX2 is involved in dimethylating of histone H3-lysine 4. ATX1 and ATX2 influence the expression of largely nonoverlapping gene sets. The expression pattern of ATX2 is also different from that of ATX1.	GO:0051568	histone H3-K4 methylation	0.103066	10.3221
OS.11478.1.S1_AT	LOC_Os09g38440	ATXR, putative, expressed	7e-39	AT1G05830.2	Encodes a homolog of trithorax, a histone-lysine N-methyltransferase. Paralog of ATX1. Unlike ATX1 which is involved in trimethylating of histone H3-mysine 4, ATX2 is involved in dimethylating of histone H3-lysine 4. ATX1 and ATX2 influence the expression of largely nonoverlapping gene sets. The expression pattern of ATX2 is also different from that of ATX1.	GO:0006351	transcription, DNA-dependent	0.115142	1.31074
OSAFFX.19321.1.S1_AT	LOC_Os11g42000	FRA10AC1, putative, expressed	3e-83	AT4G15030.2	protein FRA10AC1	GO:0008150	biological_process	0.0829121	1.21254
OS.48089.1.S1_AT	LOC_Os04g51800	MYB protein, putative	1e-21	AT4G09460.1	Encodes myb6 DNA-binding protein.	GO:0008150	biological_process	0.0829121	1.21254
OS.48089.1.S1_AT	LOC_Os04g51800	MYB protein, putative	1e-21	AT4G09460.1	Encodes myb6 DNA-binding protein.	GO:0006355	regulation of transcription, DNA-dependent	0.0993436	1.31632
OS.48089.1.S1_AT	LOC_Os04g51800	MYB protein, putative	1e-21	AT4G09460.1	Encodes myb6 DNA-binding protein.	GO:0009753	response to jasmonic acid stimulus	0.00717861	2.78349
OS.48089.1.S1_AT	LOC_Os04g51800	MYB protein, putative	1e-21	AT4G09460.1	Encodes myb6 DNA-binding protein.	GO:0009751	response to salicylic acid stimulus	0.139409	2.0516
OS.48089.1.S1_AT	LOC_Os04g51800	MYB protein, putative	1e-21	AT4G09460.1	Encodes myb6 DNA-binding protein.	GO:0009739	response to gibberellin stimulus	0.0881248	2.94918
OS.48089.1.S1_AT	LOC_Os04g51800	MYB protein, putative	1e-21	AT4G09460.1	Encodes myb6 DNA-binding protein.	GO:0006351	transcription, DNA-dependent	0.115142	1.31074
OS.4784.1.S1_AT	LOC_Os09g31040	EF hand family protein, putative, expressed	3e-35	AT2G44310.1	Calcium-binding EF-hand family protein	GO:0008150	biological_process	0.0829121	1.21254
OSAFFX.12262.1.S1_AT	LOC_Os02g29010	retrotransposon protein, putative, unclassified	2e-65	AT3G05950.1	RmlC-like cupins superfamily protein	GO:0008150	biological_process	0.0829121	1.21254
OSAFFX.6095.1.S1_S_AT	LOC_Os08g40560	ZOS8-11 - C2H2 zinc finger protein, expressed	0	AT2G27100.1	Identified as a leaf form mutant by Redei having serrated leaves. Further analysis of the single loss of function allele indicated pleiotropic effects extending to many aspects of shoot development such as taller meristems, alterations in phase transition, phyllotaxy and branching. Encodes a single zinc finger containing protein that is expressed in meristems and organ primordia.	GO:0006397	mRNA processing	0.689534	0.860176
OSAFFX.6095.1.S1_S_AT	LOC_Os08g40560	ZOS8-11 - C2H2 zinc finger protein, expressed	0	AT2G27100.1	Identified as a leaf form mutant by Redei having serrated leaves. Further analysis of the single loss of function allele indicated pleiotropic effects extending to many aspects of shoot development such as taller meristems, alterations in phase transition, phyllotaxy and branching. Encodes a single zinc finger containing protein that is expressed in meristems and organ primordia.	GO:2000011	regulation of adaxial/abaxial pattern formation	0.0471993	27.5256
OSAFFX.6095.1.S1_S_AT	LOC_Os08g40560	ZOS8-11 - C2H2 zinc finger protein, expressed	0	AT2G27100.1	Identified as a leaf form mutant by Redei having serrated leaves. Further analysis of the single loss of function allele indicated pleiotropic effects extending to many aspects of shoot development such as taller meristems, alterations in phase transition, phyllotaxy and branching. Encodes a single zinc finger containing protein that is expressed in meristems and organ primordia.	GO:0008380	RNA splicing	0.0858237	2.98471
OSAFFX.6095.1.S1_S_AT	LOC_Os08g40560	ZOS8-11 - C2H2 zinc finger protein, expressed	0	AT2G27100.1	Identified as a leaf form mutant by Redei having serrated leaves. Further analysis of the single loss of function allele indicated pleiotropic effects extending to many aspects of shoot development such as taller meristems, alterations in phase transition, phyllotaxy and branching. Encodes a single zinc finger containing protein that is expressed in meristems and organ primordia.	GO:0006355	regulation of transcription, DNA-dependent	0.0993436	1.31632
OSAFFX.6095.1.S1_S_AT	LOC_Os08g40560	ZOS8-11 - C2H2 zinc finger protein, expressed	0	AT2G27100.1	Identified as a leaf form mutant by Redei having serrated leaves. Further analysis of the single loss of function allele indicated pleiotropic effects extending to many aspects of shoot development such as taller meristems, alterations in phase transition, phyllotaxy and branching. Encodes a single zinc finger containing protein that is expressed in meristems and organ primordia.	GO:0048509	regulation of meristem development	0.145381	6.88141
OSAFFX.6095.1.S1_S_AT	LOC_Os08g40560	ZOS8-11 - C2H2 zinc finger protein, expressed	0	AT2G27100.1	Identified as a leaf form mutant by Redei having serrated leaves. Further analysis of the single loss of function allele indicated pleiotropic effects extending to many aspects of shoot development such as taller meristems, alterations in phase transition, phyllotaxy and branching. Encodes a single zinc finger containing protein that is expressed in meristems and organ primordia.	GO:0010267	production of ta-siRNAs involved in RNA interference	0.206573	1.95064
OSAFFX.6095.1.S1_S_AT	LOC_Os08g40560	ZOS8-11 - C2H2 zinc finger protein, expressed	0	AT2G27100.1	Identified as a leaf form mutant by Redei having serrated leaves. Further analysis of the single loss of function allele indicated pleiotropic effects extending to many aspects of shoot development such as taller meristems, alterations in phase transition, phyllotaxy and branching. Encodes a single zinc finger containing protein that is expressed in meristems and organ primordia.	GO:0007346	regulation of mitotic cell cycle	0.29553	2.94918
OSAFFX.6095.1.S1_S_AT	LOC_Os08g40560	ZOS8-11 - C2H2 zinc finger protein, expressed	0	AT2G27100.1	Identified as a leaf form mutant by Redei having serrated leaves. Further analysis of the single loss of function allele indicated pleiotropic effects extending to many aspects of shoot development such as taller meristems, alterations in phase transition, phyllotaxy and branching. Encodes a single zinc finger containing protein that is expressed in meristems and organ primordia.	GO:0048367	shoot development	0.439843	1.75696
OSAFFX.6095.1.S1_S_AT	LOC_Os08g40560	ZOS8-11 - C2H2 zinc finger protein, expressed	0	AT2G27100.1	Identified as a leaf form mutant by Redei having serrated leaves. Further analysis of the single loss of function allele indicated pleiotropic effects extending to many aspects of shoot development such as taller meristems, alterations in phase transition, phyllotaxy and branching. Encodes a single zinc finger containing protein that is expressed in meristems and organ primordia.	GO:0000398	mRNA splicing, via spliceosome	0.364146	1.58802
OSAFFX.6095.1.S1_S_AT	LOC_Os08g40560	ZOS8-11 - C2H2 zinc finger protein, expressed	0	AT2G27100.1	Identified as a leaf form mutant by Redei having serrated leaves. Further analysis of the single loss of function allele indicated pleiotropic effects extending to many aspects of shoot development such as taller meristems, alterations in phase transition, phyllotaxy and branching. Encodes a single zinc finger containing protein that is expressed in meristems and organ primordia.	GO:0031053	primary miRNA processing	0.0921618	11.7967
OSAFFX.6095.1.S1_S_AT	LOC_Os08g40560	ZOS8-11 - C2H2 zinc finger protein, expressed	0	AT2G27100.1	Identified as a leaf form mutant by Redei having serrated leaves. Further analysis of the single loss of function allele indicated pleiotropic effects extending to many aspects of shoot development such as taller meristems, alterations in phase transition, phyllotaxy and branching. Encodes a single zinc finger containing protein that is expressed in meristems and organ primordia.	GO:0045893	positive regulation of transcription, DNA-dependent	0.168802	1.52216
OSAFFX.6095.1.S1_S_AT	LOC_Os08g40560	ZOS8-11 - C2H2 zinc finger protein, expressed	0	AT2G27100.1	Identified as a leaf form mutant by Redei having serrated leaves. Further analysis of the single loss of function allele indicated pleiotropic effects extending to many aspects of shoot development such as taller meristems, alterations in phase transition, phyllotaxy and branching. Encodes a single zinc finger containing protein that is expressed in meristems and organ primordia.	GO:0043687	post-translational protein modification	0.516627	1.16306
OSAFFX.6095.1.S1_S_AT	LOC_Os08g40560	ZOS8-11 - C2H2 zinc finger protein, expressed	0	AT2G27100.1	Identified as a leaf form mutant by Redei having serrated leaves. Further analysis of the single loss of function allele indicated pleiotropic effects extending to many aspects of shoot development such as taller meristems, alterations in phase transition, phyllotaxy and branching. Encodes a single zinc finger containing protein that is expressed in meristems and organ primordia.	GO:0016568	chromatin modification	0.689534	0.860176
OS.7296.1.S1_AT	LOC_Os02g13400	expressed protein	0	AT4G32850.9	Encodes a nuclear poly(A) polymerase. Located in the nucleus.	GO:0000956	nuclear-transcribed mRNA catabolic process	0.0074462	3.69747
OS.7296.1.S1_AT	LOC_Os02g13400	expressed protein	0	AT4G32850.9	Encodes a nuclear poly(A) polymerase. Located in the nucleus.	GO:0031123	RNA 3'-end processing	0.103066	10.3221
OS.7296.1.S1_AT	LOC_Os02g13400	expressed protein	0	AT4G32850.9	Encodes a nuclear poly(A) polymerase. Located in the nucleus.	GO:0043631	RNA polyadenylation	0.0699534	16.5154
OS.7296.1.S1_AT	LOC_Os02g13400	expressed protein	0	AT4G32850.9	Encodes a nuclear poly(A) polymerase. Located in the nucleus.	GO:0006351	transcription, DNA-dependent	0.115142	1.31074
OS.7296.1.S1_AT	LOC_Os02g13400	expressed protein	0	AT4G32850.9	Encodes a nuclear poly(A) polymerase. Located in the nucleus.	GO:0000911	cytokinesis by cell plate formation	0.0991189	2.09586
OS.7296.1.S1_AT	LOC_Os02g13400	expressed protein	0	AT4G32850.9	Encodes a nuclear poly(A) polymerase. Located in the nucleus.	GO:0006139	nucleobase-containing compound metabolic process	0.118298	1.67244
OS.7296.1.S1_AT	LOC_Os02g13400	expressed protein	0	AT4G32850.9	Encodes a nuclear poly(A) polymerase. Located in the nucleus.	GO:0006944	cellular membrane fusion	0.73769	0.781485
OS.7296.1.S1_AT	LOC_Os02g13400	expressed protein	0	AT4G32850.9	Encodes a nuclear poly(A) polymerase. Located in the nucleus.	GO:0006623	protein targeting to vacuole	0.170817	1.88747
OS.7296.1.S1_AT	LOC_Os02g13400	expressed protein	0	AT4G32850.9	Encodes a nuclear poly(A) polymerase. Located in the nucleus.	GO:0016192	vesicle-mediated transport	0.433761	1.19677
OS.11868.2.S1_AT	LOC_Os04g57500	phosphatidate cytidylyltransferase, putative, expressed	5e-85	AT5G04490.1	Encodes a protein with phytol kinase activity involved in tocopherol biosynthesis.	GO:0006629	lipid metabolic process	0.942714	0.525968
OS.11868.2.S1_AT	LOC_Os04g57500	phosphatidate cytidylyltransferase, putative, expressed	5e-85	AT5G04490.1	Encodes a protein with phytol kinase activity involved in tocopherol biosynthesis.	GO:0009058	biosynthetic process	0.720919	0.872764
OS.11868.2.S1_AT	LOC_Os04g57500	phosphatidate cytidylyltransferase, putative, expressed	5e-85	AT5G04490.1	Encodes a protein with phytol kinase activity involved in tocopherol biosynthesis.	GO:0009987	cellular process	0.490602	1.02407
OS.11868.2.S1_AT	LOC_Os04g57500	phosphatidate cytidylyltransferase, putative, expressed	5e-85	AT5G04490.1	Encodes a protein with phytol kinase activity involved in tocopherol biosynthesis.	GO:0008654	phospholipid biosynthetic process	0.360363	2.2938
OS.11868.2.S1_AT	LOC_Os04g57500	phosphatidate cytidylyltransferase, putative, expressed	5e-85	AT5G04490.1	Encodes a protein with phytol kinase activity involved in tocopherol biosynthesis.	GO:0010189	vitamin E biosynthetic process	0.145381	6.88141
OS.52272.1.S1_AT	LOC_Os06g01400	glycyl-tRNA synthetase 2, chloroplast/mitochondrial precursor, putative, expressed	0	AT3G48110.1	glycine-tRNA ligase	GO:0048481	ovule development	0.189759	1.80496
OS.52272.1.S1_AT	LOC_Os06g01400	glycyl-tRNA synthetase 2, chloroplast/mitochondrial precursor, putative, expressed	0	AT3G48110.1	glycine-tRNA ligase	GO:0009658	chloroplast organization	0.110601	2.24699
OS.52272.1.S1_AT	LOC_Os06g01400	glycyl-tRNA synthetase 2, chloroplast/mitochondrial precursor, putative, expressed	0	AT3G48110.1	glycine-tRNA ligase	GO:0009790	embryo development	0.82767	0.569496
OS.52272.1.S1_AT	LOC_Os06g01400	glycyl-tRNA synthetase 2, chloroplast/mitochondrial precursor, putative, expressed	0	AT3G48110.1	glycine-tRNA ligase	GO:0006412	translation	0.792357	0.750699
OS.52272.1.S1_AT	LOC_Os06g01400	glycyl-tRNA synthetase 2, chloroplast/mitochondrial precursor, putative, expressed	0	AT3G48110.1	glycine-tRNA ligase	GO:0009793	embryo development ending in seed dormancy	0.438927	1.12023
OS.52272.1.S1_AT	LOC_Os06g01400	glycyl-tRNA synthetase 2, chloroplast/mitochondrial precursor, putative, expressed	0	AT3G48110.1	glycine-tRNA ligase	GO:0006426	glycyl-tRNA aminoacylation	0.0471993	27.5256
OS.52272.1.S1_AT	LOC_Os06g01400	glycyl-tRNA synthetase 2, chloroplast/mitochondrial precursor, putative, expressed	0	AT3G48110.1	glycine-tRNA ligase	GO:0045995	regulation of embryonic development	0.0471993	27.5256
OS.52272.1.S1_AT	LOC_Os06g01400	glycyl-tRNA synthetase 2, chloroplast/mitochondrial precursor, putative, expressed	0	AT3G48110.1	glycine-tRNA ligase	GO:0006420	arginyl-tRNA aminoacylation	0.0471993	27.5256
OS.52272.1.S1_AT	LOC_Os06g01400	glycyl-tRNA synthetase 2, chloroplast/mitochondrial precursor, putative, expressed	0	AT3G48110.1	glycine-tRNA ligase	GO:0000003	reproduction	0.869208	0.491529
OS.5389.1.S1_AT	LOC_Os01g56969	homeobox-leucine zipper protein ATHB-54, putative, expressed	1e-12	AT1G27050.1	Encodes a homeodomain leucine zipper class I (HD-Zip I) protein.	GO:0006355	regulation of transcription, DNA-dependent	0.0993436	1.31632
OS.5389.1.S1_AT	LOC_Os01g56969	homeobox-leucine zipper protein ATHB-54, putative, expressed	1e-12	AT1G27050.1	Encodes a homeodomain leucine zipper class I (HD-Zip I) protein.	GO:0006351	transcription, DNA-dependent	0.115142	1.31074
OS.50299.1.S1_AT	LOC_Os02g27070	PPR repeat domain containing protein, putative, expressed	6e-63	AT1G09900.1	Pentatricopeptide repeat (PPR-like) superfamily protein	GO:0008150	biological_process	0.0829121	1.21254
OS.38358.1.S1_AT	LOC_Os07g07580	ROOT HAIRLESS 1, putative, expressed	2e-60	AT1G48380.2	Encodes a novel nuclear protein required for root hair initiation and ploidy-dependent cell growth. Its sequence has similarity to the C-terminal domain of mammalian DNA topo IIalpha. Shows in vitro DNA binding activity and is likely to be part of the topo VI complex by binding to subunit A.	GO:0006396	RNA processing	0.639671	0.922647
OS.38358.1.S1_AT	LOC_Os07g07580	ROOT HAIRLESS 1, putative, expressed	2e-60	AT1G48380.2	Encodes a novel nuclear protein required for root hair initiation and ploidy-dependent cell growth. Its sequence has similarity to the C-terminal domain of mammalian DNA topo IIalpha. Shows in vitro DNA binding activity and is likely to be part of the topo VI complex by binding to subunit A.	GO:0006355	regulation of transcription, DNA-dependent	0.0993436	1.31632
OS.38358.1.S1_AT	LOC_Os07g07580	ROOT HAIRLESS 1, putative, expressed	2e-60	AT1G48380.2	Encodes a novel nuclear protein required for root hair initiation and ploidy-dependent cell growth. Its sequence has similarity to the C-terminal domain of mammalian DNA topo IIalpha. Shows in vitro DNA binding activity and is likely to be part of the topo VI complex by binding to subunit A.	GO:0022402	cell cycle process	0.552521	1.08654
OS.38358.1.S1_AT	LOC_Os07g07580	ROOT HAIRLESS 1, putative, expressed	2e-60	AT1G48380.2	Encodes a novel nuclear protein required for root hair initiation and ploidy-dependent cell growth. Its sequence has similarity to the C-terminal domain of mammalian DNA topo IIalpha. Shows in vitro DNA binding activity and is likely to be part of the topo VI complex by binding to subunit A.	GO:0042023	DNA endoreduplication	0.704117	0.825769
OS.38358.1.S1_AT	LOC_Os07g07580	ROOT HAIRLESS 1, putative, expressed	2e-60	AT1G48380.2	Encodes a novel nuclear protein required for root hair initiation and ploidy-dependent cell growth. Its sequence has similarity to the C-terminal domain of mammalian DNA topo IIalpha. Shows in vitro DNA binding activity and is likely to be part of the topo VI complex by binding to subunit A.	GO:0048522	positive regulation of cellular process	0.26955	3.30308
OS.38358.1.S1_AT	LOC_Os07g07580	ROOT HAIRLESS 1, putative, expressed	2e-60	AT1G48380.2	Encodes a novel nuclear protein required for root hair initiation and ploidy-dependent cell growth. Its sequence has similarity to the C-terminal domain of mammalian DNA topo IIalpha. Shows in vitro DNA binding activity and is likely to be part of the topo VI complex by binding to subunit A.	GO:0048766	root hair initiation	0.081125	13.7628
OS.38358.1.S1_AT	LOC_Os07g07580	ROOT HAIRLESS 1, putative, expressed	2e-60	AT1G48380.2	Encodes a novel nuclear protein required for root hair initiation and ploidy-dependent cell growth. Its sequence has similarity to the C-terminal domain of mammalian DNA topo IIalpha. Shows in vitro DNA binding activity and is likely to be part of the topo VI complex by binding to subunit A.	GO:0009410	response to xenobiotic stimulus	0.554494	1.25117
OS.38358.1.S1_AT	LOC_Os07g07580	ROOT HAIRLESS 1, putative, expressed	2e-60	AT1G48380.2	Encodes a novel nuclear protein required for root hair initiation and ploidy-dependent cell growth. Its sequence has similarity to the C-terminal domain of mammalian DNA topo IIalpha. Shows in vitro DNA binding activity and is likely to be part of the topo VI complex by binding to subunit A.	GO:0045893	positive regulation of transcription, DNA-dependent	0.168802	1.52216
OS.38358.1.S1_AT	LOC_Os07g07580	ROOT HAIRLESS 1, putative, expressed	2e-60	AT1G48380.2	Encodes a novel nuclear protein required for root hair initiation and ploidy-dependent cell growth. Its sequence has similarity to the C-terminal domain of mammalian DNA topo IIalpha. Shows in vitro DNA binding activity and is likely to be part of the topo VI complex by binding to subunit A.	GO:0043687	post-translational protein modification	0.516627	1.16306
OS.6798.1.S2_AT	LOC_Os02g24134	Sec1 family transport protein, putative, expressed	2e-136	AT1G77140.1	A peripheral membrane protein that associates with microsomal membranes, likely to function in the transport of proteins to the vacuole. It is a member of Sec1p protein family. It may be involved in the regulation of vesicle fusion reactions through interaction with t-SNAREs at the Golgi trans face.	GO:0043090	amino acid import	0.0435069	3.14579
OS.6798.1.S2_AT	LOC_Os02g24134	Sec1 family transport protein, putative, expressed	2e-136	AT1G77140.1	A peripheral membrane protein that associates with microsomal membranes, likely to function in the transport of proteins to the vacuole. It is a member of Sec1p protein family. It may be involved in the regulation of vesicle fusion reactions through interaction with t-SNAREs at the Golgi trans face.	GO:0006820	anion transport	0.137672	3.17604
OS.6798.1.S2_AT	LOC_Os02g24134	Sec1 family transport protein, putative, expressed	2e-136	AT1G77140.1	A peripheral membrane protein that associates with microsomal membranes, likely to function in the transport of proteins to the vacuole. It is a member of Sec1p protein family. It may be involved in the regulation of vesicle fusion reactions through interaction with t-SNAREs at the Golgi trans face.	GO:0009306	protein secretion	0.0361718	7.1806
OS.6798.1.S2_AT	LOC_Os02g24134	Sec1 family transport protein, putative, expressed	2e-136	AT1G77140.1	A peripheral membrane protein that associates with microsomal membranes, likely to function in the transport of proteins to the vacuole. It is a member of Sec1p protein family. It may be involved in the regulation of vesicle fusion reactions through interaction with t-SNAREs at the Golgi trans face.	GO:0006882	cellular zinc ion homeostasis	0.155643	6.35207
OS.6798.1.S2_AT	LOC_Os02g24134	Sec1 family transport protein, putative, expressed	2e-136	AT1G77140.1	A peripheral membrane protein that associates with microsomal membranes, likely to function in the transport of proteins to the vacuole. It is a member of Sec1p protein family. It may be involved in the regulation of vesicle fusion reactions through interaction with t-SNAREs at the Golgi trans face.	GO:0006862	nucleotide transport	0.0872095	4.23471
OS.6798.1.S2_AT	LOC_Os02g24134	Sec1 family transport protein, putative, expressed	2e-136	AT1G77140.1	A peripheral membrane protein that associates with microsomal membranes, likely to function in the transport of proteins to the vacuole. It is a member of Sec1p protein family. It may be involved in the regulation of vesicle fusion reactions through interaction with t-SNAREs at the Golgi trans face.	GO:0009624	response to nematode	0.654028	0.94916
OS.6798.1.S2_AT	LOC_Os02g24134	Sec1 family transport protein, putative, expressed	2e-136	AT1G77140.1	A peripheral membrane protein that associates with microsomal membranes, likely to function in the transport of proteins to the vacuole. It is a member of Sec1p protein family. It may be involved in the regulation of vesicle fusion reactions through interaction with t-SNAREs at the Golgi trans face.	GO:0006886	intracellular protein transport	0.918003	0.398922
OS.6798.1.S2_AT	LOC_Os02g24134	Sec1 family transport protein, putative, expressed	2e-136	AT1G77140.1	A peripheral membrane protein that associates with microsomal membranes, likely to function in the transport of proteins to the vacuole. It is a member of Sec1p protein family. It may be involved in the regulation of vesicle fusion reactions through interaction with t-SNAREs at the Golgi trans face.	GO:0043269	regulation of ion transport	0.0872095	4.23471
OS.6798.1.S2_AT	LOC_Os02g24134	Sec1 family transport protein, putative, expressed	2e-136	AT1G77140.1	A peripheral membrane protein that associates with microsomal membranes, likely to function in the transport of proteins to the vacuole. It is a member of Sec1p protein family. It may be involved in the regulation of vesicle fusion reactions through interaction with t-SNAREs at the Golgi trans face.	GO:0006904	vesicle docking involved in exocytosis	0.426169	1.83504
OS.6798.1.S2_AT	LOC_Os02g24134	Sec1 family transport protein, putative, expressed	2e-136	AT1G77140.1	A peripheral membrane protein that associates with microsomal membranes, likely to function in the transport of proteins to the vacuole. It is a member of Sec1p protein family. It may be involved in the regulation of vesicle fusion reactions through interaction with t-SNAREs at the Golgi trans face.	GO:0043069	negative regulation of programmed cell death	0.80134	0.665943
OS.6798.1.S2_AT	LOC_Os02g24134	Sec1 family transport protein, putative, expressed	2e-136	AT1G77140.1	A peripheral membrane protein that associates with microsomal membranes, likely to function in the transport of proteins to the vacuole. It is a member of Sec1p protein family. It may be involved in the regulation of vesicle fusion reactions through interaction with t-SNAREs at the Golgi trans face.	GO:0006612	protein targeting to membrane	0.777406	0.750699
OS.6798.1.S2_AT	LOC_Os02g24134	Sec1 family transport protein, putative, expressed	2e-136	AT1G77140.1	A peripheral membrane protein that associates with microsomal membranes, likely to function in the transport of proteins to the vacuole. It is a member of Sec1p protein family. It may be involved in the regulation of vesicle fusion reactions through interaction with t-SNAREs at the Golgi trans face.	GO:0006810	transport	0.949472	0.641487
OS.6798.1.S2_AT	LOC_Os02g24134	Sec1 family transport protein, putative, expressed	2e-136	AT1G77140.1	A peripheral membrane protein that associates with microsomal membranes, likely to function in the transport of proteins to the vacuole. It is a member of Sec1p protein family. It may be involved in the regulation of vesicle fusion reactions through interaction with t-SNAREs at the Golgi trans face.	GO:0006816	calcium ion transport	0.286073	1.62981
OS.6798.1.S2_AT	LOC_Os02g24134	Sec1 family transport protein, putative, expressed	2e-136	AT1G77140.1	A peripheral membrane protein that associates with microsomal membranes, likely to function in the transport of proteins to the vacuole. It is a member of Sec1p protein family. It may be involved in the regulation of vesicle fusion reactions through interaction with t-SNAREs at the Golgi trans face.	GO:0016192	vesicle-mediated transport	0.433761	1.19677
OS.6798.1.S2_AT	LOC_Os02g24134	Sec1 family transport protein, putative, expressed	2e-136	AT1G77140.1	A peripheral membrane protein that associates with microsomal membranes, likely to function in the transport of proteins to the vacuole. It is a member of Sec1p protein family. It may be involved in the regulation of vesicle fusion reactions through interaction with t-SNAREs at the Golgi trans face.	GO:0010363	regulation of plant-type hypersensitive response	0.784604	0.742264
OS.6798.1.S2_AT	LOC_Os02g24134	Sec1 family transport protein, putative, expressed	2e-136	AT1G77140.1	A peripheral membrane protein that associates with microsomal membranes, likely to function in the transport of proteins to the vacuole. It is a member of Sec1p protein family. It may be involved in the regulation of vesicle fusion reactions through interaction with t-SNAREs at the Golgi trans face.	GO:0015696	ammonium transport	0.0872095	4.23471
OS.6798.1.S2_AT	LOC_Os02g24134	Sec1 family transport protein, putative, expressed	2e-136	AT1G77140.1	A peripheral membrane protein that associates with microsomal membranes, likely to function in the transport of proteins to the vacuole. It is a member of Sec1p protein family. It may be involved in the regulation of vesicle fusion reactions through interaction with t-SNAREs at the Golgi trans face.	GO:0006888	ER to Golgi vesicle-mediated transport	0.203493	1.96612
OS.6798.1.S2_AT	LOC_Os02g24134	Sec1 family transport protein, putative, expressed	2e-136	AT1G77140.1	A peripheral membrane protein that associates with microsomal membranes, likely to function in the transport of proteins to the vacuole. It is a member of Sec1p protein family. It may be involved in the regulation of vesicle fusion reactions through interaction with t-SNAREs at the Golgi trans face.	GO:0015802	basic amino acid transport	0.0908615	4.12885
OS.6798.1.S2_AT	LOC_Os02g24134	Sec1 family transport protein, putative, expressed	2e-136	AT1G77140.1	A peripheral membrane protein that associates with microsomal membranes, likely to function in the transport of proteins to the vacuole. It is a member of Sec1p protein family. It may be involved in the regulation of vesicle fusion reactions through interaction with t-SNAREs at the Golgi trans face.	GO:0006944	cellular membrane fusion	0.73769	0.781485
OS.6798.1.S2_AT	LOC_Os02g24134	Sec1 family transport protein, putative, expressed	2e-136	AT1G77140.1	A peripheral membrane protein that associates with microsomal membranes, likely to function in the transport of proteins to the vacuole. It is a member of Sec1p protein family. It may be involved in the regulation of vesicle fusion reactions through interaction with t-SNAREs at the Golgi trans face.	GO:0006623	protein targeting to vacuole	0.170817	1.88747
OS.6798.1.S2_AT	LOC_Os02g24134	Sec1 family transport protein, putative, expressed	2e-136	AT1G77140.1	A peripheral membrane protein that associates with microsomal membranes, likely to function in the transport of proteins to the vacuole. It is a member of Sec1p protein family. It may be involved in the regulation of vesicle fusion reactions through interaction with t-SNAREs at the Golgi trans face.	GO:0016043	cellular component organization	0.82394	0.731849
OS.45954.1.S1_AT	LOC_Os03g12270	dehydrogenase, putative, expressed	2e-111	AT4G37970.1	cinnamyl alcohol dehydrogenase 6	GO:0006520	cellular amino acid metabolic process	0.950887	0.539718
OS.45954.1.S1_AT	LOC_Os03g12270	dehydrogenase, putative, expressed	2e-111	AT4G37970.1	cinnamyl alcohol dehydrogenase 6	GO:0008219	cell death	0.347907	1.44872
OS.45954.1.S1_AT	LOC_Os03g12270	dehydrogenase, putative, expressed	2e-111	AT4G37970.1	cinnamyl alcohol dehydrogenase 6	GO:0009058	biosynthetic process	0.720919	0.872764
OS.45954.1.S1_AT	LOC_Os03g12270	dehydrogenase, putative, expressed	2e-111	AT4G37970.1	cinnamyl alcohol dehydrogenase 6	GO:0019748	secondary metabolic process	0.912228	0.604516
OS.45954.1.S1_AT	LOC_Os03g12270	dehydrogenase, putative, expressed	2e-111	AT4G37970.1	cinnamyl alcohol dehydrogenase 6	GO:0006950	response to stress	0.986046	0.654541
OS.45954.1.S1_AT	LOC_Os03g12270	dehydrogenase, putative, expressed	2e-111	AT4G37970.1	cinnamyl alcohol dehydrogenase 6	GO:0009809	lignin biosynthetic process	0.249934	2.11736
OS.45954.1.S1_AT	LOC_Os03g12270	dehydrogenase, putative, expressed	2e-111	AT4G37970.1	cinnamyl alcohol dehydrogenase 6	GO:0008152	metabolic process	0.850571	0.793112
OS.45954.1.S1_AT	LOC_Os03g12270	dehydrogenase, putative, expressed	2e-111	AT4G37970.1	cinnamyl alcohol dehydrogenase 6	GO:0055114	oxidation-reduction process	0.931716	0.645693
OS.51984.1.S2_AT	LOC_Os07g08729	ATP-dependent DNA helicase 2 subunit 1, putative, expressed	0	AT1G16970.1	Ku80 and ku70 form the heterodimer complex Ku, required for proper maintenance of the telomeric C strand. Ku regulates the extension of the telomeric G strand. Interacts with WEX, and this interaction stimulates the WEX exonuclease activity.	GO:0009408	response to heat	0.409935	1.23711
OS.51984.1.S2_AT	LOC_Os07g08729	ATP-dependent DNA helicase 2 subunit 1, putative, expressed	0	AT1G16970.1	Ku80 and ku70 form the heterodimer complex Ku, required for proper maintenance of the telomeric C strand. Ku regulates the extension of the telomeric G strand. Interacts with WEX, and this interaction stimulates the WEX exonuclease activity.	GO:0006310	DNA recombination	0.0683766	3.30308
OS.51984.1.S2_AT	LOC_Os07g08729	ATP-dependent DNA helicase 2 subunit 1, putative, expressed	0	AT1G16970.1	Ku80 and ku70 form the heterodimer complex Ku, required for proper maintenance of the telomeric C strand. Ku regulates the extension of the telomeric G strand. Interacts with WEX, and this interaction stimulates the WEX exonuclease activity.	GO:0006303	double-strand break repair via nonhomologous end joining	0.0356134	41.2885
OS.51984.1.S2_AT	LOC_Os07g08729	ATP-dependent DNA helicase 2 subunit 1, putative, expressed	0	AT1G16970.1	Ku80 and ku70 form the heterodimer complex Ku, required for proper maintenance of the telomeric C strand. Ku regulates the extension of the telomeric G strand. Interacts with WEX, and this interaction stimulates the WEX exonuclease activity.	GO:0006281	DNA repair	0.0486501	2.61319
OS.51984.1.S2_AT	LOC_Os07g08729	ATP-dependent DNA helicase 2 subunit 1, putative, expressed	0	AT1G16970.1	Ku80 and ku70 form the heterodimer complex Ku, required for proper maintenance of the telomeric C strand. Ku regulates the extension of the telomeric G strand. Interacts with WEX, and this interaction stimulates the WEX exonuclease activity.	GO:0000723	telomere maintenance	0.00611572	20.6442
OS.26814.1.S1_X_AT	LOC_Os12g37720	zinc knuckle family protein, expressed	0	AT5G49930.1	zinc knuckle (CCHC-type) family protein	GO:0015979	photosynthesis	0.184962	1.8249
OS.26814.1.S1_X_AT	LOC_Os12g37720	zinc knuckle family protein, expressed	0	AT5G49930.1	zinc knuckle (CCHC-type) family protein	GO:0000956	nuclear-transcribed mRNA catabolic process	0.0074462	3.69747
OS.26814.1.S1_X_AT	LOC_Os12g37720	zinc knuckle family protein, expressed	0	AT5G49930.1	zinc knuckle (CCHC-type) family protein	GO:0009308	amine metabolic process	0.205126	4.58761
OS.26814.1.S1_X_AT	LOC_Os12g37720	zinc knuckle family protein, expressed	0	AT5G49930.1	zinc knuckle (CCHC-type) family protein	GO:0009793	embryo development ending in seed dormancy	0.438927	1.12023
OS.1182.1.S1_X_AT	LOC_Os01g03144	white-brown complex homolog protein 7, putative, expressed	0	AT2G01320.4	ABC-2 type transporter family protein	GO:0009607	response to biotic stimulus	0.827362	0.785823
OS.1182.1.S1_X_AT	LOC_Os01g03144	white-brown complex homolog protein 7, putative, expressed	0	AT2G01320.4	ABC-2 type transporter family protein	GO:0006810	transport	0.949472	0.641487
OS.49140.1.S1_AT	LOC_Os05g50370	dnaJ domain containing protein, expressed	1e-78	AT1G75310.1	auxin-like 1 protein	GO:0006457	protein folding	0.685209	0.857942
OS.49140.1.S1_AT	LOC_Os05g50370	dnaJ domain containing protein, expressed	1e-78	AT1G75310.1	auxin-like 1 protein	GO:0009987	cellular process	0.490602	1.02407
OS.49140.1.S1_AT	LOC_Os05g50370	dnaJ domain containing protein, expressed	1e-78	AT1G75310.1	auxin-like 1 protein	GO:0019538	protein metabolic process	0.816522	0.781239
OS.2368.1.S3_AT	LOC_Os03g60720	expansin precursor, putative, expressed	2e-121	AT2G39700.1	putative expansin. Naming convention from the Expansin Working Group (Kende et al, 2004. Plant Mol Bio). Involved in the formation of nematode-induced syncytia in roots of Arabidopsis thaliana.	GO:0009828	plant-type cell wall loosening	0.405026	1.96612
OS.2368.1.S3_AT	LOC_Os03g60720	expansin precursor, putative, expressed	2e-121	AT2G39700.1	putative expansin. Naming convention from the Expansin Working Group (Kende et al, 2004. Plant Mol Bio). Involved in the formation of nematode-induced syncytia in roots of Arabidopsis thaliana.	GO:0009826	unidimensional cell growth	0.814804	0.594079
OS.2368.1.S3_AT	LOC_Os03g60720	expansin precursor, putative, expressed	2e-121	AT2G39700.1	putative expansin. Naming convention from the Expansin Working Group (Kende et al, 2004. Plant Mol Bio). Involved in the formation of nematode-induced syncytia in roots of Arabidopsis thaliana.	GO:0009664	plant-type cell wall organization	0.292566	1.60864
OS.2368.1.S3_AT	LOC_Os03g60720	expansin precursor, putative, expressed	2e-121	AT2G39700.1	putative expansin. Naming convention from the Expansin Working Group (Kende et al, 2004. Plant Mol Bio). Involved in the formation of nematode-induced syncytia in roots of Arabidopsis thaliana.	GO:0006949	syncytium formation	0.195468	4.85747
OS.2368.1.S3_AT	LOC_Os03g60720	expansin precursor, putative, expressed	2e-121	AT2G39700.1	putative expansin. Naming convention from the Expansin Working Group (Kende et al, 2004. Plant Mol Bio). Involved in the formation of nematode-induced syncytia in roots of Arabidopsis thaliana.	GO:0009831	plant-type cell wall modification involved in multidimensional cell growth	0.336784	2.50233
OS.2368.1.S3_AT	LOC_Os03g60720	expansin precursor, putative, expressed	2e-121	AT2G39700.1	putative expansin. Naming convention from the Expansin Working Group (Kende et al, 2004. Plant Mol Bio). Involved in the formation of nematode-induced syncytia in roots of Arabidopsis thaliana.	GO:0016049	cell growth	0.566805	1.01947
OS.2368.1.S3_AT	LOC_Os03g60720	expansin precursor, putative, expressed	2e-121	AT2G39700.1	putative expansin. Naming convention from the Expansin Working Group (Kende et al, 2004. Plant Mol Bio). Involved in the formation of nematode-induced syncytia in roots of Arabidopsis thaliana.	GO:0016043	cellular component organization	0.82394	0.731849
OS.56287.1.S1_AT	LOC_Os04g46470	carotenoid cleavage dioxygenase 7, chloroplast precursor, putative, expressed	7e-177	AT2G44990.1	More Axillary Branching; carotenoid cleavage dioxygenases.	GO:0009926	auxin polar transport	0.398099	1.47459
OS.56287.1.S1_AT	LOC_Os04g46470	carotenoid cleavage dioxygenase 7, chloroplast precursor, putative, expressed	7e-177	AT2G44990.1	More Axillary Branching; carotenoid cleavage dioxygenases.	GO:0010223	secondary shoot formation	0.0137088	12.7041
OS.56287.1.S1_AT	LOC_Os04g46470	carotenoid cleavage dioxygenase 7, chloroplast precursor, putative, expressed	7e-177	AT2G44990.1	More Axillary Branching; carotenoid cleavage dioxygenases.	GO:0009733	response to auxin stimulus	0.577901	0.988945
OS.56287.1.S1_AT	LOC_Os04g46470	carotenoid cleavage dioxygenase 7, chloroplast precursor, putative, expressed	7e-177	AT2G44990.1	More Axillary Branching; carotenoid cleavage dioxygenases.	GO:0016124	xanthophyll catabolic process	0.081125	13.7628
OS.56287.1.S1_AT	LOC_Os04g46470	carotenoid cleavage dioxygenase 7, chloroplast precursor, putative, expressed	7e-177	AT2G44990.1	More Axillary Branching; carotenoid cleavage dioxygenases.	GO:0016121	carotene catabolic process	0.081125	13.7628
OSAFFX.27388.1.S1_AT	LOC_Os05g49920	pentatricopeptide, putative, expressed	0	AT1G15510.1	Encodes a pentatricopeptide repeat protein required for chloroplast transcript accD RNA editing and early chloroplast biogenesis.	GO:0009451	RNA modification	0.0107912	7.07802
OSAFFX.27388.1.S1_AT	LOC_Os05g49920	pentatricopeptide, putative, expressed	0	AT1G15510.1	Encodes a pentatricopeptide repeat protein required for chloroplast transcript accD RNA editing and early chloroplast biogenesis.	GO:0009658	chloroplast organization	0.110601	2.24699
OSAFFX.27388.1.S1_AT	LOC_Os05g49920	pentatricopeptide, putative, expressed	0	AT1G15510.1	Encodes a pentatricopeptide repeat protein required for chloroplast transcript accD RNA editing and early chloroplast biogenesis.	GO:0009416	response to light stimulus	0.383504	1.36116
OSAFFX.27388.1.S1_AT	LOC_Os05g49920	pentatricopeptide, putative, expressed	0	AT1G15510.1	Encodes a pentatricopeptide repeat protein required for chloroplast transcript accD RNA editing and early chloroplast biogenesis.	GO:0040007	growth	0.273121	1.67386
OS.24424.1.S1_AT	LOC_Os08g41270	endonuclease/exonuclease/phosphatase family domain containing protein, expressed	0	AT2G43900.1	Endonuclease/exonuclease/phosphatase family protein	GO:0046854	phosphatidylinositol phosphorylation	0.0115863	6.88141
OS.24424.1.S1_AT	LOC_Os08g41270	endonuclease/exonuclease/phosphatase family domain containing protein, expressed	0	AT2G43900.1	Endonuclease/exonuclease/phosphatase family protein	GO:0008150	biological_process	0.0829121	1.21254
OS.24424.1.S1_AT	LOC_Os08g41270	endonuclease/exonuclease/phosphatase family domain containing protein, expressed	0	AT2G43900.1	Endonuclease/exonuclease/phosphatase family protein	GO:0046855	inositol phosphate dephosphorylation	0.0474304	6.11681
OS.20243.1.S1_AT	LOC_Os02g09840	serine/threonine-protein phosphatase 2A regulatory subunit B subunitbeta, putative, expressed	0	AT5G28850.2	Calcium-binding EF-hand family protein	GO:0008150	biological_process	0.0829121	1.21254
OS.23132.1.S2_AT	LOC_Os04g31620	retrotransposon protein, putative, unclassified, expressed	3e-58	AT5G51300.3	splicing factor-related	GO:0008380	RNA splicing	0.0858237	2.98471
OS.23132.1.S2_AT	LOC_Os04g31620	retrotransposon protein, putative, unclassified, expressed	3e-58	AT5G51300.3	splicing factor-related	GO:0000398	mRNA splicing, via spliceosome	0.364146	1.58802
OSAFFX.5112.1.S1_S_AT	LOC_Os06g45250	tRNA pseudouridine synthase family protein, putative, expressed	7e-115	AT5G35400.2	Pseudouridine synthase family protein	GO:0009451	RNA modification	0.0107912	7.07802
OSAFFX.5112.1.S1_S_AT	LOC_Os06g45250	tRNA pseudouridine synthase family protein, putative, expressed	7e-115	AT5G35400.2	Pseudouridine synthase family protein	GO:0001522	pseudouridine synthesis	0.242608	3.7535
OSAFFX.5112.1.S1_S_AT	LOC_Os06g45250	tRNA pseudouridine synthase family protein, putative, expressed	7e-115	AT5G35400.2	Pseudouridine synthase family protein	GO:0006730	one-carbon metabolic process	0.320581	2.66377
OSAFFX.5112.1.S1_S_AT	LOC_Os06g45250	tRNA pseudouridine synthase family protein, putative, expressed	7e-115	AT5G35400.2	Pseudouridine synthase family protein	GO:0008033	tRNA processing	0.446557	1.72035
OS.19385.1.S2_AT	LOC_Os01g52730	DUF584 domain containing protein, putative, expressed	2e-14	AT1G29640.1	Protein of unknown function, DUF584	GO:0008150	biological_process	0.0829121	1.21254
OS.34493.1.A1_AT	LOC_Os02g27360	aspartic proteinase-like protein 2 precursor, putative, expressed	4e-127	AT1G05840.1	Eukaryotic aspartyl protease family protein	GO:0044265	cellular macromolecule catabolic process	0.0261365	8.69231
OS.34493.1.A1_AT	LOC_Os02g27360	aspartic proteinase-like protein 2 precursor, putative, expressed	4e-127	AT1G05840.1	Eukaryotic aspartyl protease family protein	GO:0006511	ubiquitin-dependent protein catabolic process	0.913096	0.490071
OS.34493.1.A1_AT	LOC_Os02g27360	aspartic proteinase-like protein 2 precursor, putative, expressed	4e-127	AT1G05840.1	Eukaryotic aspartyl protease family protein	GO:0008219	cell death	0.347907	1.44872
OS.34493.1.A1_AT	LOC_Os02g27360	aspartic proteinase-like protein 2 precursor, putative, expressed	4e-127	AT1G05840.1	Eukaryotic aspartyl protease family protein	GO:0048573	photoperiodism, flowering	0.218989	1.89107
OS.34493.1.A1_AT	LOC_Os02g27360	aspartic proteinase-like protein 2 precursor, putative, expressed	4e-127	AT1G05840.1	Eukaryotic aspartyl protease family protein	GO:0006301	postreplication repair	0.344739	2.42873
OS.34493.1.A1_AT	LOC_Os02g27360	aspartic proteinase-like protein 2 precursor, putative, expressed	4e-127	AT1G05840.1	Eukaryotic aspartyl protease family protein	GO:0006508	proteolysis	0.871304	0.65956
OS.34493.1.A1_AT	LOC_Os02g27360	aspartic proteinase-like protein 2 precursor, putative, expressed	4e-127	AT1G05840.1	Eukaryotic aspartyl protease family protein	GO:0009863	salicylic acid mediated signaling pathway	0.377061	1.37628
OS.34493.1.A1_AT	LOC_Os02g27360	aspartic proteinase-like protein 2 precursor, putative, expressed	4e-127	AT1G05840.1	Eukaryotic aspartyl protease family protein	GO:0016558	protein import into peroxisome matrix	0.47107	1.27041
OS.34493.1.A1_AT	LOC_Os02g27360	aspartic proteinase-like protein 2 precursor, putative, expressed	4e-127	AT1G05840.1	Eukaryotic aspartyl protease family protein	GO:0006499	N-terminal protein myristoylation	0.799779	0.724359
OS.34493.1.A1_AT	LOC_Os02g27360	aspartic proteinase-like protein 2 precursor, putative, expressed	4e-127	AT1G05840.1	Eukaryotic aspartyl protease family protein	GO:0010351	lithium ion transport	0.478935	1.55806
OS.34493.1.A1_AT	LOC_Os02g27360	aspartic proteinase-like protein 2 precursor, putative, expressed	4e-127	AT1G05840.1	Eukaryotic aspartyl protease family protein	GO:0006635	fatty acid beta-oxidation	0.689918	0.838344
OS.34493.1.A1_AT	LOC_Os02g27360	aspartic proteinase-like protein 2 precursor, putative, expressed	4e-127	AT1G05840.1	Eukaryotic aspartyl protease family protein	GO:0009987	cellular process	0.490602	1.02407
OS.34493.1.A1_AT	LOC_Os02g27360	aspartic proteinase-like protein 2 precursor, putative, expressed	4e-127	AT1G05840.1	Eukaryotic aspartyl protease family protein	GO:0006891	intra-Golgi vesicle-mediated transport	0.636965	0.994903
OS.34493.1.A1_AT	LOC_Os02g27360	aspartic proteinase-like protein 2 precursor, putative, expressed	4e-127	AT1G05840.1	Eukaryotic aspartyl protease family protein	GO:0007165	signal transduction	0.58129	0.972583
OS.34493.1.A1_AT	LOC_Os02g27360	aspartic proteinase-like protein 2 precursor, putative, expressed	4e-127	AT1G05840.1	Eukaryotic aspartyl protease family protein	GO:0009755	hormone-mediated signaling pathway	0.433047	1.79515
OS.34493.1.A1_AT	LOC_Os02g27360	aspartic proteinase-like protein 2 precursor, putative, expressed	4e-127	AT1G05840.1	Eukaryotic aspartyl protease family protein	GO:0006869	lipid transport	0.85776	0.5129
OS.34493.1.A1_AT	LOC_Os02g27360	aspartic proteinase-like protein 2 precursor, putative, expressed	4e-127	AT1G05840.1	Eukaryotic aspartyl protease family protein	GO:0000303	response to superoxide	0.0730727	4.71868
OS.34493.1.A1_AT	LOC_Os02g27360	aspartic proteinase-like protein 2 precursor, putative, expressed	4e-127	AT1G05840.1	Eukaryotic aspartyl protease family protein	GO:0019538	protein metabolic process	0.816522	0.781239
OS.34493.1.A1_AT	LOC_Os02g27360	aspartic proteinase-like protein 2 precursor, putative, expressed	4e-127	AT1G05840.1	Eukaryotic aspartyl protease family protein	GO:0009873	ethylene mediated signaling pathway	0.102221	2.0748
OS.56281.1.S1_AT	LOC_Os06g36710	transposon protein, putative, CACTA, En/Spm sub-class, expressed	2e-27	AT2G03150.1	ATP/GTP-binding protein family	GO:0048193	Golgi vesicle transport	0.681968	0.851308
OS.56281.1.S1_AT	LOC_Os06g36710	transposon protein, putative, CACTA, En/Spm sub-class, expressed	2e-27	AT2G03150.1	ATP/GTP-binding protein family	GO:0009793	embryo development ending in seed dormancy	0.438927	1.12023
OS.56281.1.S1_AT	LOC_Os06g36710	transposon protein, putative, CACTA, En/Spm sub-class, expressed	2e-27	AT2G03150.1	ATP/GTP-binding protein family	GO:0030244	cellulose biosynthetic process	0.161658	2.21188
OS.56281.1.S1_AT	LOC_Os06g36710	transposon protein, putative, CACTA, En/Spm sub-class, expressed	2e-27	AT2G03150.1	ATP/GTP-binding protein family	GO:0009630	gravitropism	0.0973009	2.35934
OS.49593.1.S1_X_AT	LOC_Os09g29060	expressed protein	1e-44	AT5G49710.3	hypothetical protein	GO:0008150	biological_process	0.0829121	1.21254
OS.30724.2.S1_AT	LOC_Os02g51820	expressed protein	4e-49	AT5G64230.1	hypothetical protein	GO:0008150	biological_process	0.0829121	1.21254
OS.51583.1.S1_AT	LOC_Os12g23200	photosystem I reaction center subunit XI, chloroplast precursor, putative, expressed	1e-69	AT4G12800.1	Encodes subunit L of photosystem I reaction center.	GO:0015979	photosynthesis	0.184962	1.8249
OS.51583.1.S1_AT	LOC_Os12g23200	photosystem I reaction center subunit XI, chloroplast precursor, putative, expressed	1e-69	AT4G12800.1	Encodes subunit L of photosystem I reaction center.	GO:0006364	rRNA processing	0.585618	0.990923
OS.51583.1.S1_AT	LOC_Os12g23200	photosystem I reaction center subunit XI, chloroplast precursor, putative, expressed	1e-69	AT4G12800.1	Encodes subunit L of photosystem I reaction center.	GO:0030003	cellular cation homeostasis	0.0127826	3.78793
OS.51583.1.S1_AT	LOC_Os12g23200	photosystem I reaction center subunit XI, chloroplast precursor, putative, expressed	1e-69	AT4G12800.1	Encodes subunit L of photosystem I reaction center.	GO:0009657	plastid organization	0.28542	1.92039
OS.51583.1.S1_AT	LOC_Os12g23200	photosystem I reaction center subunit XI, chloroplast precursor, putative, expressed	1e-69	AT4G12800.1	Encodes subunit L of photosystem I reaction center.	GO:0019684	photosynthesis, light reaction	0.372709	1.55806
OS.51583.1.S1_AT	LOC_Os12g23200	photosystem I reaction center subunit XI, chloroplast precursor, putative, expressed	1e-69	AT4G12800.1	Encodes subunit L of photosystem I reaction center.	GO:0070838	divalent metal ion transport	0.0333534	3.44071
OS.51583.1.S1_AT	LOC_Os12g23200	photosystem I reaction center subunit XI, chloroplast precursor, putative, expressed	1e-69	AT4G12800.1	Encodes subunit L of photosystem I reaction center.	GO:0010207	photosystem II assembly	0.541956	1.10842
OS.51664.1.S1_AT	LOC_Os06g11720	cytokinin-O-glucosyltransferase 2, putative, expressed	8e-128	AT1G22340.1	UDP-glucosyl transferase 85A7	GO:0008152	metabolic process	0.850571	0.793112
OSAFFX.3461.1.S1_AT	LOC_Os03g40550	kinase, pfkB family, putative, expressed	6e-139	AT1G69200.1	Encodes a fructokinase-like protein (AT3G54090/FLN1, AT1G69200/FLN2), a member of the pfkB-carbohydrate kinase family. FLN1 and FLN2 are potential plastidial thioredoxin z (TRX z) targets.	GO:0009662	etioplast organization	0.0238861	82.5769
OSAFFX.3461.1.S1_AT	LOC_Os03g40550	kinase, pfkB family, putative, expressed	6e-139	AT1G69200.1	Encodes a fructokinase-like protein (AT3G54090/FLN1, AT1G69200/FLN2), a member of the pfkB-carbohydrate kinase family. FLN1 and FLN2 are potential plastidial thioredoxin z (TRX z) targets.	GO:0006399	tRNA metabolic process	0.368034	2.23181
OSAFFX.3461.1.S1_AT	LOC_Os03g40550	kinase, pfkB family, putative, expressed	6e-139	AT1G69200.1	Encodes a fructokinase-like protein (AT3G54090/FLN1, AT1G69200/FLN2), a member of the pfkB-carbohydrate kinase family. FLN1 and FLN2 are potential plastidial thioredoxin z (TRX z) targets.	GO:0005986	sucrose biosynthetic process	0.0261365	8.69231
OSAFFX.3461.1.S1_AT	LOC_Os03g40550	kinase, pfkB family, putative, expressed	6e-139	AT1G69200.1	Encodes a fructokinase-like protein (AT3G54090/FLN1, AT1G69200/FLN2), a member of the pfkB-carbohydrate kinase family. FLN1 and FLN2 are potential plastidial thioredoxin z (TRX z) targets.	GO:0006364	rRNA processing	0.585618	0.990923
OSAFFX.3461.1.S1_AT	LOC_Os03g40550	kinase, pfkB family, putative, expressed	6e-139	AT1G69200.1	Encodes a fructokinase-like protein (AT3G54090/FLN1, AT1G69200/FLN2), a member of the pfkB-carbohydrate kinase family. FLN1 and FLN2 are potential plastidial thioredoxin z (TRX z) targets.	GO:0009220	pyrimidine ribonucleotide biosynthetic process	0.459277	1.30042
OSAFFX.3461.1.S1_AT	LOC_Os03g40550	kinase, pfkB family, putative, expressed	6e-139	AT1G69200.1	Encodes a fructokinase-like protein (AT3G54090/FLN1, AT1G69200/FLN2), a member of the pfkB-carbohydrate kinase family. FLN1 and FLN2 are potential plastidial thioredoxin z (TRX z) targets.	GO:0009658	chloroplast organization	0.110601	2.24699
OSAFFX.3461.1.S1_AT	LOC_Os03g40550	kinase, pfkB family, putative, expressed	6e-139	AT1G69200.1	Encodes a fructokinase-like protein (AT3G54090/FLN1, AT1G69200/FLN2), a member of the pfkB-carbohydrate kinase family. FLN1 and FLN2 are potential plastidial thioredoxin z (TRX z) targets.	GO:0019654	acetate fermentation	0.081125	13.7628
OSAFFX.3461.1.S1_AT	LOC_Os03g40550	kinase, pfkB family, putative, expressed	6e-139	AT1G69200.1	Encodes a fructokinase-like protein (AT3G54090/FLN1, AT1G69200/FLN2), a member of the pfkB-carbohydrate kinase family. FLN1 and FLN2 are potential plastidial thioredoxin z (TRX z) targets.	GO:0045036	protein targeting to chloroplast	0.472615	1.58802
OSAFFX.3461.1.S1_AT	LOC_Os03g40550	kinase, pfkB family, putative, expressed	6e-139	AT1G69200.1	Encodes a fructokinase-like protein (AT3G54090/FLN1, AT1G69200/FLN2), a member of the pfkB-carbohydrate kinase family. FLN1 and FLN2 are potential plastidial thioredoxin z (TRX z) targets.	GO:0042793	transcription from plastid promoter	0.2455	2.14486
OSAFFX.3461.1.S1_AT	LOC_Os03g40550	kinase, pfkB family, putative, expressed	6e-139	AT1G69200.1	Encodes a fructokinase-like protein (AT3G54090/FLN1, AT1G69200/FLN2), a member of the pfkB-carbohydrate kinase family. FLN1 and FLN2 are potential plastidial thioredoxin z (TRX z) targets.	GO:0045893	positive regulation of transcription, DNA-dependent	0.168802	1.52216
OSAFFX.30701.1.S1_AT	LOC_Os10g37330	oxidoreductase, aldo/keto reductase family protein, putative, expressed	6e-161	AT5G53580.1	NAD(P)-linked oxidoreductase superfamily protein	GO:0009058	biosynthetic process	0.720919	0.872764
OSAFFX.30701.1.S1_AT	LOC_Os10g37330	oxidoreductase, aldo/keto reductase family protein, putative, expressed	6e-161	AT5G53580.1	NAD(P)-linked oxidoreductase superfamily protein	GO:0009987	cellular process	0.490602	1.02407
OSAFFX.30701.1.S1_AT	LOC_Os10g37330	oxidoreductase, aldo/keto reductase family protein, putative, expressed	6e-161	AT5G53580.1	NAD(P)-linked oxidoreductase superfamily protein	GO:0000023	maltose metabolic process	0.509219	1.17967
OSAFFX.30701.1.S1_AT	LOC_Os10g37330	oxidoreductase, aldo/keto reductase family protein, putative, expressed	6e-161	AT5G53580.1	NAD(P)-linked oxidoreductase superfamily protein	GO:0043085	positive regulation of catalytic activity	0.704117	0.825769
OSAFFX.30701.1.S1_AT	LOC_Os10g37330	oxidoreductase, aldo/keto reductase family protein, putative, expressed	6e-161	AT5G53580.1	NAD(P)-linked oxidoreductase superfamily protein	GO:0006098	pentose-phosphate shunt	0.729563	0.77537
OSAFFX.30701.1.S1_AT	LOC_Os10g37330	oxidoreductase, aldo/keto reductase family protein, putative, expressed	6e-161	AT5G53580.1	NAD(P)-linked oxidoreductase superfamily protein	GO:0019252	starch biosynthetic process	0.627662	0.943736
OSAFFX.30701.1.S1_AT	LOC_Os10g37330	oxidoreductase, aldo/keto reductase family protein, putative, expressed	6e-161	AT5G53580.1	NAD(P)-linked oxidoreductase superfamily protein	GO:0006810	transport	0.949472	0.641487
OSAFFX.30701.1.S1_AT	LOC_Os10g37330	oxidoreductase, aldo/keto reductase family protein, putative, expressed	6e-161	AT5G53580.1	NAD(P)-linked oxidoreductase superfamily protein	GO:0019761	glucosinolate biosynthetic process	0.318605	1.5292
OSAFFX.30701.1.S1_AT	LOC_Os10g37330	oxidoreductase, aldo/keto reductase family protein, putative, expressed	6e-161	AT5G53580.1	NAD(P)-linked oxidoreductase superfamily protein	GO:0055114	oxidation-reduction process	0.931716	0.645693
OS.10427.1.S1_A_AT	LOC_Os12g04260	astaxanthin synthase KC28, putative	3e-168	AT1G50450.1	Saccharopine dehydrogenase	GO:0008152	metabolic process	0.850571	0.793112
OS.10427.1.S1_A_AT	LOC_Os12g04260	astaxanthin synthase KC28, putative	3e-168	AT1G50450.1	Saccharopine dehydrogenase	GO:0055114	oxidation-reduction process	0.931716	0.645693
OS.49828.1.S1_AT	LOC_Os04g38042	retrotransposon protein, putative, unclassified, expressed	2e-11	AT3G09510.1	Ribonuclease H-like superfamily protein	GO:0008150	biological_process	0.0829121	1.21254
OS.49828.1.S1_AT	LOC_Os04g38042	retrotransposon protein, putative, unclassified, expressed	2e-11	AT3G09510.1	Ribonuclease H-like superfamily protein	GO:0006278	RNA-dependent DNA replication	0.515288	1.39961
OS.33080.4.S1_X_AT	LOC_Os01g29409	tRNA methyltransferase, putative, expressed	4e-166	AT4G27340.1	Met-10+ like family protein	GO:0008150	biological_process	0.0829121	1.21254
OS.46287.1.S1_A_AT	LOC_Os05g40770	leucine-rich repeat family protein, putative, expressed	0	AT1G79620.1	Leucine-rich repeat protein kinase family protein	GO:0042546	cell wall biogenesis	0.303107	1.83504
OS.46287.1.S1_A_AT	LOC_Os05g40770	leucine-rich repeat family protein, putative, expressed	0	AT1G79620.1	Leucine-rich repeat protein kinase family protein	GO:0045492	xylan biosynthetic process	0.252524	1.58802
OS.46287.1.S1_A_AT	LOC_Os05g40770	leucine-rich repeat family protein, putative, expressed	0	AT1G79620.1	Leucine-rich repeat protein kinase family protein	GO:0010382	cellular cell wall macromolecule metabolic process	0.0238727	3.84079
OS.46287.1.S1_A_AT	LOC_Os05g40770	leucine-rich repeat family protein, putative, expressed	0	AT1G79620.1	Leucine-rich repeat protein kinase family protein	GO:0006950	response to stress	0.986046	0.654541
OS.46287.1.S1_A_AT	LOC_Os05g40770	leucine-rich repeat family protein, putative, expressed	0	AT1G79620.1	Leucine-rich repeat protein kinase family protein	GO:0010413	glucuronoxylan metabolic process	0.252524	1.58802
OS.46287.1.S1_A_AT	LOC_Os05g40770	leucine-rich repeat family protein, putative, expressed	0	AT1G79620.1	Leucine-rich repeat protein kinase family protein	GO:0009607	response to biotic stimulus	0.827362	0.785823
OS.46287.1.S1_A_AT	LOC_Os05g40770	leucine-rich repeat family protein, putative, expressed	0	AT1G79620.1	Leucine-rich repeat protein kinase family protein	GO:0007165	signal transduction	0.58129	0.972583
OS.46287.1.S1_A_AT	LOC_Os05g40770	leucine-rich repeat family protein, putative, expressed	0	AT1G79620.1	Leucine-rich repeat protein kinase family protein	GO:0009605	response to external stimulus	0.972489	0.458761
OS.46287.1.S1_A_AT	LOC_Os05g40770	leucine-rich repeat family protein, putative, expressed	0	AT1G79620.1	Leucine-rich repeat protein kinase family protein	GO:0006468	protein phosphorylation	0.921386	0.671903
OS.46287.1.S1_A_AT	LOC_Os05g40770	leucine-rich repeat family protein, putative, expressed	0	AT1G79620.1	Leucine-rich repeat protein kinase family protein	GO:0007169	transmembrane receptor protein tyrosine kinase signaling pathway	0.894576	0.443962
OS.46287.1.S1_A_AT	LOC_Os05g40770	leucine-rich repeat family protein, putative, expressed	0	AT1G79620.1	Leucine-rich repeat protein kinase family protein	GO:0006464	cellular protein modification process	0.989026	0.49633
OSAFFX.13358.1.S1_AT	Q84ST4					GO:0015996	chlorophyll catabolic process	0.23664	2.20205
OS.53489.1.S1_AT	LOC_Os11g27329	OsSCP62 - Putative Serine Carboxypeptidase homologue, expressed	8e-24	AT3G10450.2	serine carboxypeptidase-like 7	GO:0009987	cellular process	0.490602	1.02407
OS.53489.1.S1_AT	LOC_Os11g27329	OsSCP62 - Putative Serine Carboxypeptidase homologue, expressed	8e-24	AT3G10450.2	serine carboxypeptidase-like 7	GO:0006508	proteolysis	0.871304	0.65956
OS.53489.1.S1_AT	LOC_Os11g27329	OsSCP62 - Putative Serine Carboxypeptidase homologue, expressed	8e-24	AT3G10450.2	serine carboxypeptidase-like 7	GO:0019538	protein metabolic process	0.816522	0.781239
OSAFFX.2829.1.S1_X_AT	LOC_Os02g32420	protein binding protein, putative, expressed	8e-27	AT3G12920.1	SBP (S-ribonuclease binding protein) family protein	GO:0043067	regulation of programmed cell death	0.242608	3.7535
OS.2488.1.S1_AT	LOC_Os03g12840	Inositol 1, 3, 4-trisphosphate 5/6-kinase, putative, expressed	2e-108	AT4G08170.3	Inositol 1,3,4-trisphosphate 5/6-kinase family protein	GO:0009611	response to wounding	0.639823	0.913462
OS.2488.1.S1_AT	LOC_Os03g12840	Inositol 1, 3, 4-trisphosphate 5/6-kinase, putative, expressed	2e-108	AT4G08170.3	Inositol 1,3,4-trisphosphate 5/6-kinase family protein	GO:0009620	response to fungus	0.516627	1.16306
OS.2488.1.S1_AT	LOC_Os03g12840	Inositol 1, 3, 4-trisphosphate 5/6-kinase, putative, expressed	2e-108	AT4G08170.3	Inositol 1,3,4-trisphosphate 5/6-kinase family protein	GO:0009695	jasmonic acid biosynthetic process	0.161604	1.93162
OS.2488.1.S1_AT	LOC_Os03g12840	Inositol 1, 3, 4-trisphosphate 5/6-kinase, putative, expressed	2e-108	AT4G08170.3	Inositol 1,3,4-trisphosphate 5/6-kinase family protein	GO:0009753	response to jasmonic acid stimulus	0.00717861	2.78349
OS.2488.1.S1_AT	LOC_Os03g12840	Inositol 1, 3, 4-trisphosphate 5/6-kinase, putative, expressed	2e-108	AT4G08170.3	Inositol 1,3,4-trisphosphate 5/6-kinase family protein	GO:0032957	inositol trisphosphate metabolic process	0.0474304	6.11681
OS.51993.1.S1_AT	LOC_Os01g67370	expressed protein	4e-37	AT3G59300.1	Pentatricopeptide repeat (PPR) superfamily protein	GO:0008150	biological_process	0.0829121	1.21254
OS.7806.1.S1_AT	LOC_Os04g39980	gibberellin 20 oxidase 2, putative, expressed	7e-78	AT1G14130.1	2-oxoglutarate (2OG) and Fe(II)-dependent oxygenase superfamily protein	GO:0006629	lipid metabolic process	0.942714	0.525968
OS.7806.1.S1_AT	LOC_Os04g39980	gibberellin 20 oxidase 2, putative, expressed	7e-78	AT1G14130.1	2-oxoglutarate (2OG) and Fe(II)-dependent oxygenase superfamily protein	GO:0006520	cellular amino acid metabolic process	0.950887	0.539718
OS.7806.1.S1_AT	LOC_Os04g39980	gibberellin 20 oxidase 2, putative, expressed	7e-78	AT1G14130.1	2-oxoglutarate (2OG) and Fe(II)-dependent oxygenase superfamily protein	GO:0008219	cell death	0.347907	1.44872
OS.7806.1.S1_AT	LOC_Os04g39980	gibberellin 20 oxidase 2, putative, expressed	7e-78	AT1G14130.1	2-oxoglutarate (2OG) and Fe(II)-dependent oxygenase superfamily protein	GO:0009719	response to endogenous stimulus	0.998082	0.436146
OS.7806.1.S1_AT	LOC_Os04g39980	gibberellin 20 oxidase 2, putative, expressed	7e-78	AT1G14130.1	2-oxoglutarate (2OG) and Fe(II)-dependent oxygenase superfamily protein	GO:0009058	biosynthetic process	0.720919	0.872764
OS.7806.1.S1_AT	LOC_Os04g39980	gibberellin 20 oxidase 2, putative, expressed	7e-78	AT1G14130.1	2-oxoglutarate (2OG) and Fe(II)-dependent oxygenase superfamily protein	GO:0005975	carbohydrate metabolic process	0.46725	1.07243
OS.7806.1.S1_AT	LOC_Os04g39980	gibberellin 20 oxidase 2, putative, expressed	7e-78	AT1G14130.1	2-oxoglutarate (2OG) and Fe(II)-dependent oxygenase superfamily protein	GO:0009987	cellular process	0.490602	1.02407
OS.7806.1.S1_AT	LOC_Os04g39980	gibberellin 20 oxidase 2, putative, expressed	7e-78	AT1G14130.1	2-oxoglutarate (2OG) and Fe(II)-dependent oxygenase superfamily protein	GO:0019748	secondary metabolic process	0.912228	0.604516
OS.7806.1.S1_AT	LOC_Os04g39980	gibberellin 20 oxidase 2, putative, expressed	7e-78	AT1G14130.1	2-oxoglutarate (2OG) and Fe(II)-dependent oxygenase superfamily protein	GO:0009791	post-embryonic development	0.0893254	1.99783
OS.7806.1.S1_AT	LOC_Os04g39980	gibberellin 20 oxidase 2, putative, expressed	7e-78	AT1G14130.1	2-oxoglutarate (2OG) and Fe(II)-dependent oxygenase superfamily protein	GO:0008150	biological_process	0.0829121	1.21254
OS.7806.1.S1_AT	LOC_Os04g39980	gibberellin 20 oxidase 2, putative, expressed	7e-78	AT1G14130.1	2-oxoglutarate (2OG) and Fe(II)-dependent oxygenase superfamily protein	GO:0007165	signal transduction	0.58129	0.972583
OS.7806.1.S1_AT	LOC_Os04g39980	gibberellin 20 oxidase 2, putative, expressed	7e-78	AT1G14130.1	2-oxoglutarate (2OG) and Fe(II)-dependent oxygenase superfamily protein	GO:0008152	metabolic process	0.850571	0.793112
OS.7806.1.S1_AT	LOC_Os04g39980	gibberellin 20 oxidase 2, putative, expressed	7e-78	AT1G14130.1	2-oxoglutarate (2OG) and Fe(II)-dependent oxygenase superfamily protein	GO:0055114	oxidation-reduction process	0.931716	0.645693
OSAFFX.17810.1.S1_AT	LOC_Os09g20910	conserved hypothetical protein	6e-33	AT4G09680.2	Encodes CTC1 (Conserved Telomere Maintenance Component 1) involved in telomere maintenance.	GO:0010048	vernalization response	0.00362026	5.22639
OSAFFX.17810.1.S1_AT	LOC_Os09g20910	conserved hypothetical protein	6e-33	AT4G09680.2	Encodes CTC1 (Conserved Telomere Maintenance Component 1) involved in telomere maintenance.	GO:0000723	telomere maintenance	0.00611572	20.6442
OSAFFX.29501.1.S1_AT	LOC_Os08g34050	phosphofructokinase, putative	0	AT2G22480.1	6-phosphofructokinase 5	GO:0005975	carbohydrate metabolic process	0.46725	1.07243
OSAFFX.29501.1.S1_AT	LOC_Os08g34050	phosphofructokinase, putative	0	AT2G22480.1	6-phosphofructokinase 5	GO:0006094	gluconeogenesis	0.923681	0.387685
OSAFFX.29501.1.S1_AT	LOC_Os08g34050	phosphofructokinase, putative	0	AT2G22480.1	6-phosphofructokinase 5	GO:0009056	catabolic process	0.922421	0.524853
OSAFFX.29501.1.S1_AT	LOC_Os08g34050	phosphofructokinase, putative	0	AT2G22480.1	6-phosphofructokinase 5	GO:0006091	generation of precursor metabolites and energy	0.0603275	3.48917
OSAFFX.29501.1.S1_AT	LOC_Os08g34050	phosphofructokinase, putative	0	AT2G22480.1	6-phosphofructokinase 5	GO:0006096	glycolysis	0.508262	1.08298
OSAFFX.29501.1.S1_AT	LOC_Os08g34050	phosphofructokinase, putative	0	AT2G22480.1	6-phosphofructokinase 5	GO:0007010	cytoskeleton organization	0.778258	0.665943
OSAFFX.29501.1.S1_AT	LOC_Os08g34050	phosphofructokinase, putative	0	AT2G22480.1	6-phosphofructokinase 5	GO:0010498	proteasomal protein catabolic process	0.734463	0.757586
OS.29866.1.S1_AT	LOC_Os01g52530	phosphoribosyl transferase, putative, expressed	1e-153	AT1G10700.1	Encodes a P-independent phosphoribosyl pyrophosphate (PRPP) synthase.	GO:0006139	nucleobase-containing compound metabolic process	0.118298	1.67244
OS.29866.1.S1_AT	LOC_Os01g52530	phosphoribosyl transferase, putative, expressed	1e-153	AT1G10700.1	Encodes a P-independent phosphoribosyl pyrophosphate (PRPP) synthase.	GO:0009116	nucleoside metabolic process	0.214668	4.34615
OS.29866.1.S1_AT	LOC_Os01g52530	phosphoribosyl transferase, putative, expressed	1e-153	AT1G10700.1	Encodes a P-independent phosphoribosyl pyrophosphate (PRPP) synthase.	GO:0009165	nucleotide biosynthetic process	0.6456	0.971493
OS.29866.1.S1_AT	LOC_Os01g52530	phosphoribosyl transferase, putative, expressed	1e-153	AT1G10700.1	Encodes a P-independent phosphoribosyl pyrophosphate (PRPP) synthase.	GO:0006783	heme biosynthetic process	0.260678	3.44071
OSAFFX.29015.1.S1_S_AT	LOC_Os08g03550	expressed protein	1e-52	AT1G32730.1	hypothetical protein	GO:0048453	sepal formation	0.158448	2.89744
OSAFFX.29015.1.S1_S_AT	LOC_Os08g03550	expressed protein	1e-52	AT1G32730.1	hypothetical protein	GO:0048451	petal formation	0.158448	2.89744
OSAFFX.29015.1.S1_S_AT	LOC_Os08g03550	expressed protein	1e-52	AT1G32730.1	hypothetical protein	GO:0016571	histone methylation	0.590517	1.13119
OS.50558.1.A1_AT	LOC_Os02g21580	PPR repeat containing protein	1e-21	AT1G09900.1	Pentatricopeptide repeat (PPR-like) superfamily protein	GO:0008150	biological_process	0.0829121	1.21254
OS.49714.1.S1_AT	LOC_Os04g41950	calcium-binding mitochondrial protein anon-60Da, putative, expressed	0	AT1G65540.1	LETM1-like protein	GO:0008150	biological_process	0.0829121	1.21254
OS.7348.1.S1_A_AT	LOC_Os08g38910	caffeoyl-CoA O-methyltransferase, putative, expressed	3e-62	AT4G26220.1	S-adenosyl-L-methionine-dependent methyltransferases superfamily protein	GO:0009809	lignin biosynthetic process	0.249934	2.11736
OS.16882.1.S1_AT	LOC_Os08g19610	peptidyl-prolyl cis-trans isomerase, putative, expressed	2e-48	AT5G35100.2	Cyclophilin-like peptidyl-prolyl cis-trans isomerase family protein	GO:0009987	cellular process	0.490602	1.02407
OS.16882.1.S1_AT	LOC_Os08g19610	peptidyl-prolyl cis-trans isomerase, putative, expressed	2e-48	AT5G35100.2	Cyclophilin-like peptidyl-prolyl cis-trans isomerase family protein	GO:0006457	protein folding	0.685209	0.857942
OS.16882.1.S1_AT	LOC_Os08g19610	peptidyl-prolyl cis-trans isomerase, putative, expressed	2e-48	AT5G35100.2	Cyclophilin-like peptidyl-prolyl cis-trans isomerase family protein	GO:0018119	peptidyl-cysteine S-nitrosylation	0.0174746	11.0103
OS.16882.1.S1_AT	LOC_Os08g19610	peptidyl-prolyl cis-trans isomerase, putative, expressed	2e-48	AT5G35100.2	Cyclophilin-like peptidyl-prolyl cis-trans isomerase family protein	GO:0019538	protein metabolic process	0.816522	0.781239
OS.17347.1.S1_AT	LOC_Os02g03840	expressed protein				GO:0009987	cellular process	0.490602	1.02407
OS.17347.1.S1_AT	LOC_Os02g03840	expressed protein				GO:0019538	protein metabolic process	0.816522	0.781239
OSAFFX.5133.1.S1_AT	LOC_Os06g47130	C2 domain containing protein, expressed	3e-110	AT1G20080.1	Calcium-dependent lipid-binding (CaLB domain) family protein	GO:0009306	protein secretion	0.0361718	7.1806
OS.46693.1.S1_AT	LOC_Os10g21940	expressed protein	8e-93	AT1G22060.1	hypothetical protein	GO:0010075	regulation of meristem growth	0.373833	1.38397
OS.18724.1.S1_A_AT	LOC_Os01g54620	CESA4 - cellulose synthase, expressed	0	AT4G18780.1	Encodes a member of the cellulose synthase family involved in secondary cell wall biosynthesis. Mutants have abnormal xylem formation, reduced cellulose content, and enhanced drought and osmotic stress tolerance. Mediates resistance towards bacterial pathogens via ABA. Confers resistance towards bacterial and fungal pathogens, independent of salicylic acid, ethylene and jasmonate signaling.	GO:0050832	defense response to fungus	0.675611	0.869231
OS.18724.1.S1_A_AT	LOC_Os01g54620	CESA4 - cellulose synthase, expressed	0	AT4G18780.1	Encodes a member of the cellulose synthase family involved in secondary cell wall biosynthesis. Mutants have abnormal xylem formation, reduced cellulose content, and enhanced drought and osmotic stress tolerance. Mediates resistance towards bacterial pathogens via ABA. Confers resistance towards bacterial and fungal pathogens, independent of salicylic acid, ethylene and jasmonate signaling.	GO:0045492	xylan biosynthetic process	0.252524	1.58802
OS.18724.1.S1_A_AT	LOC_Os01g54620	CESA4 - cellulose synthase, expressed	0	AT4G18780.1	Encodes a member of the cellulose synthase family involved in secondary cell wall biosynthesis. Mutants have abnormal xylem formation, reduced cellulose content, and enhanced drought and osmotic stress tolerance. Mediates resistance towards bacterial pathogens via ABA. Confers resistance towards bacterial and fungal pathogens, independent of salicylic acid, ethylene and jasmonate signaling.	GO:0010116	positive regulation of abscisic acid biosynthetic process	0.0356134	41.2885
OS.18724.1.S1_A_AT	LOC_Os01g54620	CESA4 - cellulose synthase, expressed	0	AT4G18780.1	Encodes a member of the cellulose synthase family involved in secondary cell wall biosynthesis. Mutants have abnormal xylem formation, reduced cellulose content, and enhanced drought and osmotic stress tolerance. Mediates resistance towards bacterial pathogens via ABA. Confers resistance towards bacterial and fungal pathogens, independent of salicylic acid, ethylene and jasmonate signaling.	GO:0009414	response to water deprivation	0.369063	1.26264
OS.18724.1.S1_A_AT	LOC_Os01g54620	CESA4 - cellulose synthase, expressed	0	AT4G18780.1	Encodes a member of the cellulose synthase family involved in secondary cell wall biosynthesis. Mutants have abnormal xylem formation, reduced cellulose content, and enhanced drought and osmotic stress tolerance. Mediates resistance towards bacterial pathogens via ABA. Confers resistance towards bacterial and fungal pathogens, independent of salicylic acid, ethylene and jasmonate signaling.	GO:0009863	salicylic acid mediated signaling pathway	0.377061	1.37628
OS.18724.1.S1_A_AT	LOC_Os01g54620	CESA4 - cellulose synthase, expressed	0	AT4G18780.1	Encodes a member of the cellulose synthase family involved in secondary cell wall biosynthesis. Mutants have abnormal xylem formation, reduced cellulose content, and enhanced drought and osmotic stress tolerance. Mediates resistance towards bacterial pathogens via ABA. Confers resistance towards bacterial and fungal pathogens, independent of salicylic acid, ethylene and jasmonate signaling.	GO:0042742	defense response to bacterium	0.506762	1.06689
OS.18724.1.S1_A_AT	LOC_Os01g54620	CESA4 - cellulose synthase, expressed	0	AT4G18780.1	Encodes a member of the cellulose synthase family involved in secondary cell wall biosynthesis. Mutants have abnormal xylem formation, reduced cellulose content, and enhanced drought and osmotic stress tolerance. Mediates resistance towards bacterial pathogens via ABA. Confers resistance towards bacterial and fungal pathogens, independent of salicylic acid, ethylene and jasmonate signaling.	GO:0009867	jasmonic acid mediated signaling pathway	0.357355	1.28225
OS.18724.1.S1_A_AT	LOC_Os01g54620	CESA4 - cellulose synthase, expressed	0	AT4G18780.1	Encodes a member of the cellulose synthase family involved in secondary cell wall biosynthesis. Mutants have abnormal xylem formation, reduced cellulose content, and enhanced drought and osmotic stress tolerance. Mediates resistance towards bacterial pathogens via ABA. Confers resistance towards bacterial and fungal pathogens, independent of salicylic acid, ethylene and jasmonate signaling.	GO:0009058	biosynthetic process	0.720919	0.872764
OS.18724.1.S1_A_AT	LOC_Os01g54620	CESA4 - cellulose synthase, expressed	0	AT4G18780.1	Encodes a member of the cellulose synthase family involved in secondary cell wall biosynthesis. Mutants have abnormal xylem formation, reduced cellulose content, and enhanced drought and osmotic stress tolerance. Mediates resistance towards bacterial pathogens via ABA. Confers resistance towards bacterial and fungal pathogens, independent of salicylic acid, ethylene and jasmonate signaling.	GO:0005975	carbohydrate metabolic process	0.46725	1.07243
OS.18724.1.S1_A_AT	LOC_Os01g54620	CESA4 - cellulose synthase, expressed	0	AT4G18780.1	Encodes a member of the cellulose synthase family involved in secondary cell wall biosynthesis. Mutants have abnormal xylem formation, reduced cellulose content, and enhanced drought and osmotic stress tolerance. Mediates resistance towards bacterial pathogens via ABA. Confers resistance towards bacterial and fungal pathogens, independent of salicylic acid, ethylene and jasmonate signaling.	GO:0009987	cellular process	0.490602	1.02407
OS.18724.1.S1_A_AT	LOC_Os01g54620	CESA4 - cellulose synthase, expressed	0	AT4G18780.1	Encodes a member of the cellulose synthase family involved in secondary cell wall biosynthesis. Mutants have abnormal xylem formation, reduced cellulose content, and enhanced drought and osmotic stress tolerance. Mediates resistance towards bacterial pathogens via ABA. Confers resistance towards bacterial and fungal pathogens, independent of salicylic acid, ethylene and jasmonate signaling.	GO:0052386	cell wall thickening	0.0471993	27.5256
OS.18724.1.S1_A_AT	LOC_Os01g54620	CESA4 - cellulose synthase, expressed	0	AT4G18780.1	Encodes a member of the cellulose synthase family involved in secondary cell wall biosynthesis. Mutants have abnormal xylem formation, reduced cellulose content, and enhanced drought and osmotic stress tolerance. Mediates resistance towards bacterial pathogens via ABA. Confers resistance towards bacterial and fungal pathogens, independent of salicylic acid, ethylene and jasmonate signaling.	GO:0007275	multicellular organismal development	0.264624	1.33189
OS.18724.1.S1_A_AT	LOC_Os01g54620	CESA4 - cellulose synthase, expressed	0	AT4G18780.1	Encodes a member of the cellulose synthase family involved in secondary cell wall biosynthesis. Mutants have abnormal xylem formation, reduced cellulose content, and enhanced drought and osmotic stress tolerance. Mediates resistance towards bacterial pathogens via ABA. Confers resistance towards bacterial and fungal pathogens, independent of salicylic acid, ethylene and jasmonate signaling.	GO:0006970	response to osmotic stress	0.615341	0.965812
OS.18724.1.S1_A_AT	LOC_Os01g54620	CESA4 - cellulose synthase, expressed	0	AT4G18780.1	Encodes a member of the cellulose synthase family involved in secondary cell wall biosynthesis. Mutants have abnormal xylem formation, reduced cellulose content, and enhanced drought and osmotic stress tolerance. Mediates resistance towards bacterial pathogens via ABA. Confers resistance towards bacterial and fungal pathogens, independent of salicylic acid, ethylene and jasmonate signaling.	GO:0010413	glucuronoxylan metabolic process	0.252524	1.58802
OS.18724.1.S1_A_AT	LOC_Os01g54620	CESA4 - cellulose synthase, expressed	0	AT4G18780.1	Encodes a member of the cellulose synthase family involved in secondary cell wall biosynthesis. Mutants have abnormal xylem formation, reduced cellulose content, and enhanced drought and osmotic stress tolerance. Mediates resistance towards bacterial pathogens via ABA. Confers resistance towards bacterial and fungal pathogens, independent of salicylic acid, ethylene and jasmonate signaling.	GO:0009834	secondary cell wall biogenesis	0.405026	1.96612
OS.18724.1.S1_A_AT	LOC_Os01g54620	CESA4 - cellulose synthase, expressed	0	AT4G18780.1	Encodes a member of the cellulose synthase family involved in secondary cell wall biosynthesis. Mutants have abnormal xylem formation, reduced cellulose content, and enhanced drought and osmotic stress tolerance. Mediates resistance towards bacterial pathogens via ABA. Confers resistance towards bacterial and fungal pathogens, independent of salicylic acid, ethylene and jasmonate signaling.	GO:0009832	plant-type cell wall biogenesis	0.260232	1.72035
OS.18724.1.S1_A_AT	LOC_Os01g54620	CESA4 - cellulose synthase, expressed	0	AT4G18780.1	Encodes a member of the cellulose synthase family involved in secondary cell wall biosynthesis. Mutants have abnormal xylem formation, reduced cellulose content, and enhanced drought and osmotic stress tolerance. Mediates resistance towards bacterial pathogens via ABA. Confers resistance towards bacterial and fungal pathogens, independent of salicylic acid, ethylene and jasmonate signaling.	GO:0007047	cellular cell wall organization	0.66234	0.881604
OS.18724.1.S1_A_AT	LOC_Os01g54620	CESA4 - cellulose synthase, expressed	0	AT4G18780.1	Encodes a member of the cellulose synthase family involved in secondary cell wall biosynthesis. Mutants have abnormal xylem formation, reduced cellulose content, and enhanced drought and osmotic stress tolerance. Mediates resistance towards bacterial pathogens via ABA. Confers resistance towards bacterial and fungal pathogens, independent of salicylic acid, ethylene and jasmonate signaling.	GO:0009873	ethylene mediated signaling pathway	0.102221	2.0748
OS.18724.1.S1_A_AT	LOC_Os01g54620	CESA4 - cellulose synthase, expressed	0	AT4G18780.1	Encodes a member of the cellulose synthase family involved in secondary cell wall biosynthesis. Mutants have abnormal xylem formation, reduced cellulose content, and enhanced drought and osmotic stress tolerance. Mediates resistance towards bacterial pathogens via ABA. Confers resistance towards bacterial and fungal pathogens, independent of salicylic acid, ethylene and jasmonate signaling.	GO:0030244	cellulose biosynthetic process	0.161658	2.21188
OS.18724.1.S1_A_AT	LOC_Os01g54620	CESA4 - cellulose synthase, expressed	0	AT4G18780.1	Encodes a member of the cellulose synthase family involved in secondary cell wall biosynthesis. Mutants have abnormal xylem formation, reduced cellulose content, and enhanced drought and osmotic stress tolerance. Mediates resistance towards bacterial pathogens via ABA. Confers resistance towards bacterial and fungal pathogens, independent of salicylic acid, ethylene and jasmonate signaling.	GO:0016043	cellular component organization	0.82394	0.731849
OS.53348.2.S1_AT	LOC_Os11g17014	NB-ARC domain containing protein, expressed	2e-55	AT3G46710.1	NB-ARC domain-containing disease resistance protein	GO:0006950	response to stress	0.986046	0.654541
OS.53348.2.S1_AT	LOC_Os11g17014	NB-ARC domain containing protein, expressed	2e-55	AT3G46710.1	NB-ARC domain-containing disease resistance protein	GO:0006915	apoptotic process	0.114939	1.85566
OS.53348.2.S1_AT	LOC_Os11g17014	NB-ARC domain containing protein, expressed	2e-55	AT3G46710.1	NB-ARC domain-containing disease resistance protein	GO:0006952	defense response	0.672551	0.887924
OS.53321.1.S1_AT	LOC_Os06g44270	synthase, putative, expressed	8e-152	AT1G17890.3	NAD(P)-binding Rossmann-fold superfamily protein	GO:0009058	biosynthetic process	0.720919	0.872764
OS.53321.1.S1_AT	LOC_Os06g44270	synthase, putative, expressed	8e-152	AT1G17890.3	NAD(P)-binding Rossmann-fold superfamily protein	GO:0005975	carbohydrate metabolic process	0.46725	1.07243
OS.53321.1.S1_AT	LOC_Os06g44270	synthase, putative, expressed	8e-152	AT1G17890.3	NAD(P)-binding Rossmann-fold superfamily protein	GO:0006139	nucleobase-containing compound metabolic process	0.118298	1.67244
OS.53321.1.S1_AT	LOC_Os06g44270	synthase, putative, expressed	8e-152	AT1G17890.3	NAD(P)-binding Rossmann-fold superfamily protein	GO:0006857	oligopeptide transport	0.79857	0.625583
OS.53321.1.S1_AT	LOC_Os06g44270	synthase, putative, expressed	8e-152	AT1G17890.3	NAD(P)-binding Rossmann-fold superfamily protein	GO:0008152	metabolic process	0.850571	0.793112
OS.53321.1.S1_AT	LOC_Os06g44270	synthase, putative, expressed	8e-152	AT1G17890.3	NAD(P)-binding Rossmann-fold superfamily protein	GO:0042350	GDP-L-fucose biosynthetic process	0.0238861	82.5769
OS.53321.1.S1_AT	LOC_Os06g44270	synthase, putative, expressed	8e-152	AT1G17890.3	NAD(P)-binding Rossmann-fold superfamily protein	GO:0044237	cellular metabolic process	0.364146	1.58802
OS.20871.1.S1_S_AT	LOC_Os11g31480	ATP binding protein, putative, expressed	0	AT3G48770.1	DNA binding;ATP binding	GO:0008150	biological_process	0.0829121	1.21254
OS.57405.1.S1_AT	LOC_Os01g71300	S-formylglutathione hydrolase, putative, expressed	7e-40	AT2G41530.1	Encodes a protein with S-formylglutathione hydrolase activity.	GO:0046686	response to cadmium ion	0.622408	0.933073
OSAFFX.23163.1.A1_AT	LOC_Os01g08670	expressed protein				GO:0006810	transport	0.949472	0.641487
OS.8335.1.S1_S_AT	LOC_Os12g44390	Os12g0641500	2e-175	AT3G54670.3	Encodes a member of the Arabidopsis cohesin complex that is essential for viability and sister chromatid alignment.	GO:0051276	chromosome organization	0.233407	3.93223
OS.8335.1.S1_S_AT	LOC_Os12g44390	Os12g0641500	2e-175	AT3G54670.3	Encodes a member of the Arabidopsis cohesin complex that is essential for viability and sister chromatid alignment.	GO:0016246	RNA interference	0.670286	0.907439
OS.8335.1.S1_S_AT	LOC_Os12g44390	Os12g0641500	2e-175	AT3G54670.3	Encodes a member of the Arabidopsis cohesin complex that is essential for viability and sister chromatid alignment.	GO:0030261	chromosome condensation	0.0699534	16.5154
OS.8335.1.S1_S_AT	LOC_Os12g44390	Os12g0641500	2e-175	AT3G54670.3	Encodes a member of the Arabidopsis cohesin complex that is essential for viability and sister chromatid alignment.	GO:0006346	methylation-dependent chromatin silencing	0.443313	1.34271
OS.8335.1.S1_S_AT	LOC_Os12g44390	Os12g0641500	2e-175	AT3G54670.3	Encodes a member of the Arabidopsis cohesin complex that is essential for viability and sister chromatid alignment.	GO:0045492	xylan biosynthetic process	0.252524	1.58802
OS.8335.1.S1_S_AT	LOC_Os12g44390	Os12g0641500	2e-175	AT3G54670.3	Encodes a member of the Arabidopsis cohesin complex that is essential for viability and sister chromatid alignment.	GO:0007059	chromosome segregation	0.0908615	4.12885
OS.8335.1.S1_S_AT	LOC_Os12g44390	Os12g0641500	2e-175	AT3G54670.3	Encodes a member of the Arabidopsis cohesin complex that is essential for viability and sister chromatid alignment.	GO:0009888	tissue development	0.12954	3.30308
OS.8335.1.S1_S_AT	LOC_Os12g44390	Os12g0641500	2e-175	AT3G54670.3	Encodes a member of the Arabidopsis cohesin complex that is essential for viability and sister chromatid alignment.	GO:0009887	organ morphogenesis	0.474966	1.26072
OS.8335.1.S1_S_AT	LOC_Os12g44390	Os12g0641500	2e-175	AT3G54670.3	Encodes a member of the Arabidopsis cohesin complex that is essential for viability and sister chromatid alignment.	GO:0010014	meristem initiation	0.212762	1.92039
OS.8335.1.S1_S_AT	LOC_Os12g44390	Os12g0641500	2e-175	AT3G54670.3	Encodes a member of the Arabidopsis cohesin complex that is essential for viability and sister chromatid alignment.	GO:0006396	RNA processing	0.639671	0.922647
OS.8335.1.S1_S_AT	LOC_Os12g44390	Os12g0641500	2e-175	AT3G54670.3	Encodes a member of the Arabidopsis cohesin complex that is essential for viability and sister chromatid alignment.	GO:0009987	cellular process	0.490602	1.02407
OS.8335.1.S1_S_AT	LOC_Os12g44390	Os12g0641500	2e-175	AT3G54670.3	Encodes a member of the Arabidopsis cohesin complex that is essential for viability and sister chromatid alignment.	GO:0006310	DNA recombination	0.0683766	3.30308
OS.8335.1.S1_S_AT	LOC_Os12g44390	Os12g0641500	2e-175	AT3G54670.3	Encodes a member of the Arabidopsis cohesin complex that is essential for viability and sister chromatid alignment.	GO:0010413	glucuronoxylan metabolic process	0.252524	1.58802
OS.8335.1.S1_S_AT	LOC_Os12g44390	Os12g0641500	2e-175	AT3G54670.3	Encodes a member of the Arabidopsis cohesin complex that is essential for viability and sister chromatid alignment.	GO:0022402	cell cycle process	0.552521	1.08654
OS.8335.1.S1_S_AT	LOC_Os12g44390	Os12g0641500	2e-175	AT3G54670.3	Encodes a member of the Arabidopsis cohesin complex that is essential for viability and sister chromatid alignment.	GO:0010073	meristem maintenance	0.100008	2.78349
OS.8335.1.S1_S_AT	LOC_Os12g44390	Os12g0641500	2e-175	AT3G54670.3	Encodes a member of the Arabidopsis cohesin complex that is essential for viability and sister chromatid alignment.	GO:0009630	gravitropism	0.0973009	2.35934
OS.8335.1.S1_S_AT	LOC_Os12g44390	Os12g0641500	2e-175	AT3G54670.3	Encodes a member of the Arabidopsis cohesin complex that is essential for viability and sister chromatid alignment.	GO:0010638	positive regulation of organelle organization	0.16267	2.84748
OS.8335.1.S1_S_AT	LOC_Os12g44390	Os12g0641500	2e-175	AT3G54670.3	Encodes a member of the Arabidopsis cohesin complex that is essential for viability and sister chromatid alignment.	GO:0006281	DNA repair	0.0486501	2.61319
OS.8335.1.S1_S_AT	LOC_Os12g44390	Os12g0641500	2e-175	AT3G54670.3	Encodes a member of the Arabidopsis cohesin complex that is essential for viability and sister chromatid alignment.	GO:0007062	sister chromatid cohesion	0.552521	1.08654
OS.8335.1.S1_S_AT	LOC_Os12g44390	Os12g0641500	2e-175	AT3G54670.3	Encodes a member of the Arabidopsis cohesin complex that is essential for viability and sister chromatid alignment.	GO:0045893	positive regulation of transcription, DNA-dependent	0.168802	1.52216
OS.8335.1.S1_S_AT	LOC_Os12g44390	Os12g0641500	2e-175	AT3G54670.3	Encodes a member of the Arabidopsis cohesin complex that is essential for viability and sister chromatid alignment.	GO:0009855	determination of bilateral symmetry	0.206573	1.95064
OS.8335.1.S1_S_AT	LOC_Os12g44390	Os12g0641500	2e-175	AT3G54670.3	Encodes a member of the Arabidopsis cohesin complex that is essential for viability and sister chromatid alignment.	GO:0033044	regulation of chromosome organization	0.329469	1.72035
OS.16422.1.S1_S_AT	LOC_Os08g15050	CCT/B-box zinc finger protein, putative, expressed	2e-30	AT2G24790.2	Positive regulator of photomorphogenesis that acts downstream of COP1 but can promote lateral root development independently of COP1 and also function as a daylength-sensitive regulator of shoot branching.	GO:0010161	red light signaling pathway	0.165781	5.89835
OS.16422.1.S1_S_AT	LOC_Os08g15050	CCT/B-box zinc finger protein, putative, expressed	2e-30	AT2G24790.2	Positive regulator of photomorphogenesis that acts downstream of COP1 but can promote lateral root development independently of COP1 and also function as a daylength-sensitive regulator of shoot branching.	GO:0009637	response to blue light	0.685777	0.869231
OS.16422.1.S1_S_AT	LOC_Os08g15050	CCT/B-box zinc finger protein, putative, expressed	2e-30	AT2G24790.2	Positive regulator of photomorphogenesis that acts downstream of COP1 but can promote lateral root development independently of COP1 and also function as a daylength-sensitive regulator of shoot branching.	GO:0006351	transcription, DNA-dependent	0.115142	1.31074
OS.16422.1.S1_S_AT	LOC_Os08g15050	CCT/B-box zinc finger protein, putative, expressed	2e-30	AT2G24790.2	Positive regulator of photomorphogenesis that acts downstream of COP1 but can promote lateral root development independently of COP1 and also function as a daylength-sensitive regulator of shoot branching.	GO:0009644	response to high light intensity	0.24492	1.5124
OS.16422.1.S1_S_AT	LOC_Os08g15050	CCT/B-box zinc finger protein, putative, expressed	2e-30	AT2G24790.2	Positive regulator of photomorphogenesis that acts downstream of COP1 but can promote lateral root development independently of COP1 and also function as a daylength-sensitive regulator of shoot branching.	GO:0032880	regulation of protein localization	0.0237249	5.16106
OS.16422.1.S1_S_AT	LOC_Os08g15050	CCT/B-box zinc finger protein, putative, expressed	2e-30	AT2G24790.2	Positive regulator of photomorphogenesis that acts downstream of COP1 but can promote lateral root development independently of COP1 and also function as a daylength-sensitive regulator of shoot branching.	GO:0010114	response to red light	0.654028	0.94916
OS.16422.1.S1_S_AT	LOC_Os08g15050	CCT/B-box zinc finger protein, putative, expressed	2e-30	AT2G24790.2	Positive regulator of photomorphogenesis that acts downstream of COP1 but can promote lateral root development independently of COP1 and also function as a daylength-sensitive regulator of shoot branching.	GO:0010099	regulation of photomorphogenesis	0.155643	6.35207
OS.16422.1.S1_S_AT	LOC_Os08g15050	CCT/B-box zinc finger protein, putative, expressed	2e-30	AT2G24790.2	Positive regulator of photomorphogenesis that acts downstream of COP1 but can promote lateral root development independently of COP1 and also function as a daylength-sensitive regulator of shoot branching.	GO:0008150	biological_process	0.0829121	1.21254
OS.16422.1.S1_S_AT	LOC_Os08g15050	CCT/B-box zinc finger protein, putative, expressed	2e-30	AT2G24790.2	Positive regulator of photomorphogenesis that acts downstream of COP1 but can promote lateral root development independently of COP1 and also function as a daylength-sensitive regulator of shoot branching.	GO:0009744	response to sucrose stimulus	0.727218	0.779028
OS.16422.1.S1_S_AT	LOC_Os08g15050	CCT/B-box zinc finger protein, putative, expressed	2e-30	AT2G24790.2	Positive regulator of photomorphogenesis that acts downstream of COP1 but can promote lateral root development independently of COP1 and also function as a daylength-sensitive regulator of shoot branching.	GO:0010155	regulation of proton transport	0.210186	2.39353
OS.16422.1.S1_S_AT	LOC_Os08g15050	CCT/B-box zinc finger protein, putative, expressed	2e-30	AT2G24790.2	Positive regulator of photomorphogenesis that acts downstream of COP1 but can promote lateral root development independently of COP1 and also function as a daylength-sensitive regulator of shoot branching.	GO:0010218	response to far red light	0.678125	0.887924
OS.14508.2.S1_X_AT	LOC_Os03g60730	transposon protein, putative, unclassified, expressed	8e-73	AT3G42170.1	transposase-like gene with conserved domains from the family of hAT transposases that includes hobo from Drosophila melanogaster, Activator (Ac) from maize, and Tam3 from snapdragon but lacks several amino acids known to be essential for Ac transposition5. The DAYSLEEPER gene lacks 8 bp duplications and TIRs (a common feature of transcriptionally silent hAT transposases), however, DAYSLEEPER expr…	GO:0009791	post-embryonic development	0.0893254	1.99783
OSAFFX.6228.1.S1_AT	LOC_Os09g10710	R-interacting factor 1, putative, expressed	5e-94	AT5G13020.1	Emsy N Terminus (ENT)/ plant Tudor-like domains-containing protein	GO:0008150	biological_process	0.0829121	1.21254
OSAFFX.6228.1.S1_AT	LOC_Os09g10710	R-interacting factor 1, putative, expressed	5e-94	AT5G13020.1	Emsy N Terminus (ENT)/ plant Tudor-like domains-containing protein	GO:0008284	positive regulation of cell proliferation	0.2455	2.14486
OSAFFX.6228.1.S1_AT	LOC_Os09g10710	R-interacting factor 1, putative, expressed	5e-94	AT5G13020.1	Emsy N Terminus (ENT)/ plant Tudor-like domains-containing protein	GO:0045492	xylan biosynthetic process	0.252524	1.58802
OSAFFX.6228.1.S1_AT	LOC_Os09g10710	R-interacting factor 1, putative, expressed	5e-94	AT5G13020.1	Emsy N Terminus (ENT)/ plant Tudor-like domains-containing protein	GO:0010413	glucuronoxylan metabolic process	0.252524	1.58802
OS.51168.1.S1_AT	LOC_Os02g58480	sucrose synthase, putative, expressed	0	AT1G73370.2	Encodes a protein with sucrose synthase activity (SUS6).	GO:0001666	response to hypoxia	0.658167	0.938374
OS.51168.1.S1_AT	LOC_Os02g58480	sucrose synthase, putative, expressed	0	AT1G73370.2	Encodes a protein with sucrose synthase activity (SUS6).	GO:0005986	sucrose biosynthetic process	0.0261365	8.69231
OS.51168.1.S1_AT	LOC_Os02g58480	sucrose synthase, putative, expressed	0	AT1G73370.2	Encodes a protein with sucrose synthase activity (SUS6).	GO:0009058	biosynthetic process	0.720919	0.872764
OS.51168.1.S1_AT	LOC_Os02g58480	sucrose synthase, putative, expressed	0	AT1G73370.2	Encodes a protein with sucrose synthase activity (SUS6).	GO:0080165	callose deposition in phloem sieve plate	0.0471993	27.5256
OS.51168.1.S1_AT	LOC_Os02g58480	sucrose synthase, putative, expressed	0	AT1G73370.2	Encodes a protein with sucrose synthase activity (SUS6).	GO:0019375	galactolipid biosynthetic process	0.342546	1.66822
OS.51168.1.S1_AT	LOC_Os02g58480	sucrose synthase, putative, expressed	0	AT1G73370.2	Encodes a protein with sucrose synthase activity (SUS6).	GO:0005975	carbohydrate metabolic process	0.46725	1.07243
OS.51168.1.S1_AT	LOC_Os02g58480	sucrose synthase, putative, expressed	0	AT1G73370.2	Encodes a protein with sucrose synthase activity (SUS6).	GO:0009987	cellular process	0.490602	1.02407
OS.51168.1.S1_AT	LOC_Os02g58480	sucrose synthase, putative, expressed	0	AT1G73370.2	Encodes a protein with sucrose synthase activity (SUS6).	GO:0005985	sucrose metabolic process	0.185692	5.16106
OSAFFX.27557.2.S1_AT	LOC_Os06g10780	AP2 domain containing protein, expressed	6e-30	AT1G21910.1	encodes a member of the DREB subfamily A-5 of ERF/AP2 transcription factor family. The protein contains one AP2 domain. There are 15 members in this subfamily including RAP2.1, RAP2.9 and RAP2.10.	GO:0006355	regulation of transcription, DNA-dependent	0.0993436	1.31632
OSAFFX.27557.2.S1_AT	LOC_Os06g10780	AP2 domain containing protein, expressed	6e-30	AT1G21910.1	encodes a member of the DREB subfamily A-5 of ERF/AP2 transcription factor family. The protein contains one AP2 domain. There are 15 members in this subfamily including RAP2.1, RAP2.9 and RAP2.10.	GO:0007275	multicellular organismal development	0.264624	1.33189
OSAFFX.27557.2.S1_AT	LOC_Os06g10780	AP2 domain containing protein, expressed	6e-30	AT1G21910.1	encodes a member of the DREB subfamily A-5 of ERF/AP2 transcription factor family. The protein contains one AP2 domain. There are 15 members in this subfamily including RAP2.1, RAP2.9 and RAP2.10.	GO:0006351	transcription, DNA-dependent	0.115142	1.31074
OSAFFX.27557.2.S1_AT	LOC_Os06g10780	AP2 domain containing protein, expressed	6e-30	AT1G21910.1	encodes a member of the DREB subfamily A-5 of ERF/AP2 transcription factor family. The protein contains one AP2 domain. There are 15 members in this subfamily including RAP2.1, RAP2.9 and RAP2.10.	GO:0071497	cellular response to freezing	0.0471993	27.5256
OSAFFX.27557.2.S1_AT	LOC_Os06g10780	AP2 domain containing protein, expressed	6e-30	AT1G21910.1	encodes a member of the DREB subfamily A-5 of ERF/AP2 transcription factor family. The protein contains one AP2 domain. There are 15 members in this subfamily including RAP2.1, RAP2.9 and RAP2.10.	GO:0009741	response to brassinosteroid stimulus	0.670286	0.907439
OSAFFX.27557.2.S1_AT	LOC_Os06g10780	AP2 domain containing protein, expressed	6e-30	AT1G21910.1	encodes a member of the DREB subfamily A-5 of ERF/AP2 transcription factor family. The protein contains one AP2 domain. There are 15 members in this subfamily including RAP2.1, RAP2.9 and RAP2.10.	GO:0034605	cellular response to heat	0.185692	5.16106
OSAFFX.27557.2.S1_AT	LOC_Os06g10780	AP2 domain containing protein, expressed	6e-30	AT1G21910.1	encodes a member of the DREB subfamily A-5 of ERF/AP2 transcription factor family. The protein contains one AP2 domain. There are 15 members in this subfamily including RAP2.1, RAP2.9 and RAP2.10.	GO:0009753	response to jasmonic acid stimulus	0.00717861	2.78349
OSAFFX.27557.2.S1_AT	LOC_Os06g10780	AP2 domain containing protein, expressed	6e-30	AT1G21910.1	encodes a member of the DREB subfamily A-5 of ERF/AP2 transcription factor family. The protein contains one AP2 domain. There are 15 members in this subfamily including RAP2.1, RAP2.9 and RAP2.10.	GO:0009751	response to salicylic acid stimulus	0.139409	2.0516
OSAFFX.27557.2.S1_AT	LOC_Os06g10780	AP2 domain containing protein, expressed	6e-30	AT1G21910.1	encodes a member of the DREB subfamily A-5 of ERF/AP2 transcription factor family. The protein contains one AP2 domain. There are 15 members in this subfamily including RAP2.1, RAP2.9 and RAP2.10.	GO:0045893	positive regulation of transcription, DNA-dependent	0.168802	1.52216
OSAFFX.27557.2.S1_AT	LOC_Os06g10780	AP2 domain containing protein, expressed	6e-30	AT1G21910.1	encodes a member of the DREB subfamily A-5 of ERF/AP2 transcription factor family. The protein contains one AP2 domain. There are 15 members in this subfamily including RAP2.1, RAP2.9 and RAP2.10.	GO:0009873	ethylene mediated signaling pathway	0.102221	2.0748
OS.38340.1.S1_AT	LOC_Os03g55990	homeobox domain containing protein, expressed	2e-18	AT1G30490.1	Dominant PHV mutations cause transformation of abaxial leaf fates into adaxial leaf fates. Has overlapping functions with PHABULOSA, REVOLUTA and CORONA/ATHB15 in patterning the apical portion of the embryo. Encodes a member of HD-Zip family which contains homeodomain-leucine zipper domains and domain similar to a mammalian sterol binding domain.	GO:0006355	regulation of transcription, DNA-dependent	0.0993436	1.31632
OS.38340.1.S1_AT	LOC_Os03g55990	homeobox domain containing protein, expressed	2e-18	AT1G30490.1	Dominant PHV mutations cause transformation of abaxial leaf fates into adaxial leaf fates. Has overlapping functions with PHABULOSA, REVOLUTA and CORONA/ATHB15 in patterning the apical portion of the embryo. Encodes a member of HD-Zip family which contains homeodomain-leucine zipper domains and domain similar to a mammalian sterol binding domain.	GO:0010075	regulation of meristem growth	0.373833	1.38397
OS.38340.1.S1_AT	LOC_Os03g55990	homeobox domain containing protein, expressed	2e-18	AT1G30490.1	Dominant PHV mutations cause transformation of abaxial leaf fates into adaxial leaf fates. Has overlapping functions with PHABULOSA, REVOLUTA and CORONA/ATHB15 in patterning the apical portion of the embryo. Encodes a member of HD-Zip family which contains homeodomain-leucine zipper domains and domain similar to a mammalian sterol binding domain.	GO:0010051	xylem and phloem pattern formation	0.280989	1.94299
OS.38340.1.S1_AT	LOC_Os03g55990	homeobox domain containing protein, expressed	2e-18	AT1G30490.1	Dominant PHV mutations cause transformation of abaxial leaf fates into adaxial leaf fates. Has overlapping functions with PHABULOSA, REVOLUTA and CORONA/ATHB15 in patterning the apical portion of the embryo. Encodes a member of HD-Zip family which contains homeodomain-leucine zipper domains and domain similar to a mammalian sterol binding domain.	GO:0009943	adaxial/abaxial axis specification	0.081125	13.7628
OS.38340.1.S1_AT	LOC_Os03g55990	homeobox domain containing protein, expressed	2e-18	AT1G30490.1	Dominant PHV mutations cause transformation of abaxial leaf fates into adaxial leaf fates. Has overlapping functions with PHABULOSA, REVOLUTA and CORONA/ATHB15 in patterning the apical portion of the embryo. Encodes a member of HD-Zip family which contains homeodomain-leucine zipper domains and domain similar to a mammalian sterol binding domain.	GO:0030154	cell differentiation	0.879041	0.592657
OS.38340.1.S1_AT	LOC_Os03g55990	homeobox domain containing protein, expressed	2e-18	AT1G30490.1	Dominant PHV mutations cause transformation of abaxial leaf fates into adaxial leaf fates. Has overlapping functions with PHABULOSA, REVOLUTA and CORONA/ATHB15 in patterning the apical portion of the embryo. Encodes a member of HD-Zip family which contains homeodomain-leucine zipper domains and domain similar to a mammalian sterol binding domain.	GO:0010073	meristem maintenance	0.100008	2.78349
OS.38340.1.S1_AT	LOC_Os03g55990	homeobox domain containing protein, expressed	2e-18	AT1G30490.1	Dominant PHV mutations cause transformation of abaxial leaf fates into adaxial leaf fates. Has overlapping functions with PHABULOSA, REVOLUTA and CORONA/ATHB15 in patterning the apical portion of the embryo. Encodes a member of HD-Zip family which contains homeodomain-leucine zipper domains and domain similar to a mammalian sterol binding domain.	GO:0006351	transcription, DNA-dependent	0.115142	1.31074
OS.38340.1.S1_AT	LOC_Os03g55990	homeobox domain containing protein, expressed	2e-18	AT1G30490.1	Dominant PHV mutations cause transformation of abaxial leaf fates into adaxial leaf fates. Has overlapping functions with PHABULOSA, REVOLUTA and CORONA/ATHB15 in patterning the apical portion of the embryo. Encodes a member of HD-Zip family which contains homeodomain-leucine zipper domains and domain similar to a mammalian sterol binding domain.	GO:0045010	actin nucleation	0.23471	1.82155
OS.38340.1.S1_AT	LOC_Os03g55990	homeobox domain containing protein, expressed	2e-18	AT1G30490.1	Dominant PHV mutations cause transformation of abaxial leaf fates into adaxial leaf fates. Has overlapping functions with PHABULOSA, REVOLUTA and CORONA/ATHB15 in patterning the apical portion of the embryo. Encodes a member of HD-Zip family which contains homeodomain-leucine zipper domains and domain similar to a mammalian sterol binding domain.	GO:0010072	primary shoot apical meristem specification	0.197068	2.50233
OS.38340.1.S1_AT	LOC_Os03g55990	homeobox domain containing protein, expressed	2e-18	AT1G30490.1	Dominant PHV mutations cause transformation of abaxial leaf fates into adaxial leaf fates. Has overlapping functions with PHABULOSA, REVOLUTA and CORONA/ATHB15 in patterning the apical portion of the embryo. Encodes a member of HD-Zip family which contains homeodomain-leucine zipper domains and domain similar to a mammalian sterol binding domain.	GO:0009944	polarity specification of adaxial/abaxial axis	0.585556	1.1469
OS.38340.1.S1_AT	LOC_Os03g55990	homeobox domain containing protein, expressed	2e-18	AT1G30490.1	Dominant PHV mutations cause transformation of abaxial leaf fates into adaxial leaf fates. Has overlapping functions with PHABULOSA, REVOLUTA and CORONA/ATHB15 in patterning the apical portion of the embryo. Encodes a member of HD-Zip family which contains homeodomain-leucine zipper domains and domain similar to a mammalian sterol binding domain.	GO:0009880	embryonic pattern specification	0.485179	1.5292
OS.38340.1.S1_AT	LOC_Os03g55990	homeobox domain containing protein, expressed	2e-18	AT1G30490.1	Dominant PHV mutations cause transformation of abaxial leaf fates into adaxial leaf fates. Has overlapping functions with PHABULOSA, REVOLUTA and CORONA/ATHB15 in patterning the apical portion of the embryo. Encodes a member of HD-Zip family which contains homeodomain-leucine zipper domains and domain similar to a mammalian sterol binding domain.	GO:0010090	trichome morphogenesis	0.166188	1.90929
OS.38340.1.S1_AT	LOC_Os03g55990	homeobox domain containing protein, expressed	2e-18	AT1G30490.1	Dominant PHV mutations cause transformation of abaxial leaf fates into adaxial leaf fates. Has overlapping functions with PHABULOSA, REVOLUTA and CORONA/ATHB15 in patterning the apical portion of the embryo. Encodes a member of HD-Zip family which contains homeodomain-leucine zipper domains and domain similar to a mammalian sterol binding domain.	GO:0048765	root hair cell differentiation	0.338149	1.47459
OS.38340.1.S1_AT	LOC_Os03g55990	homeobox domain containing protein, expressed	2e-18	AT1G30490.1	Dominant PHV mutations cause transformation of abaxial leaf fates into adaxial leaf fates. Has overlapping functions with PHABULOSA, REVOLUTA and CORONA/ATHB15 in patterning the apical portion of the embryo. Encodes a member of HD-Zip family which contains homeodomain-leucine zipper domains and domain similar to a mammalian sterol binding domain.	GO:0071555	cell wall organization	0.364132	1.40756
OS.38340.1.S1_AT	LOC_Os03g55990	homeobox domain containing protein, expressed	2e-18	AT1G30490.1	Dominant PHV mutations cause transformation of abaxial leaf fates into adaxial leaf fates. Has overlapping functions with PHABULOSA, REVOLUTA and CORONA/ATHB15 in patterning the apical portion of the embryo. Encodes a member of HD-Zip family which contains homeodomain-leucine zipper domains and domain similar to a mammalian sterol binding domain.	GO:0007155	cell adhesion	0.209662	1.9354
OS.38340.1.S1_AT	LOC_Os03g55990	homeobox domain containing protein, expressed	2e-18	AT1G30490.1	Dominant PHV mutations cause transformation of abaxial leaf fates into adaxial leaf fates. Has overlapping functions with PHABULOSA, REVOLUTA and CORONA/ATHB15 in patterning the apical portion of the embryo. Encodes a member of HD-Zip family which contains homeodomain-leucine zipper domains and domain similar to a mammalian sterol binding domain.	GO:0010014	meristem initiation	0.212762	1.92039
OS.38340.1.S1_AT	LOC_Os03g55990	homeobox domain containing protein, expressed	2e-18	AT1G30490.1	Dominant PHV mutations cause transformation of abaxial leaf fates into adaxial leaf fates. Has overlapping functions with PHABULOSA, REVOLUTA and CORONA/ATHB15 in patterning the apical portion of the embryo. Encodes a member of HD-Zip family which contains homeodomain-leucine zipper domains and domain similar to a mammalian sterol binding domain.	GO:0080060	integument development	0.081125	13.7628
OS.38340.1.S1_AT	LOC_Os03g55990	homeobox domain containing protein, expressed	2e-18	AT1G30490.1	Dominant PHV mutations cause transformation of abaxial leaf fates into adaxial leaf fates. Has overlapping functions with PHABULOSA, REVOLUTA and CORONA/ATHB15 in patterning the apical portion of the embryo. Encodes a member of HD-Zip family which contains homeodomain-leucine zipper domains and domain similar to a mammalian sterol binding domain.	GO:0009855	determination of bilateral symmetry	0.206573	1.95064
OS.41637.1.S1_AT	LOC_Os01g50080	MDR-like ABC transporter, putative, expressed	7e-120	AT2G47000.1	Multidrug resistance P-glycoprotein (MDR/PGP) subfamily of ABC transporters. Functions in the basipetal redirection of auxin from the root tip. Exhibits apolar plasma membrane localization in the root cap and polar localization in tissues above.	GO:0043090	amino acid import	0.0435069	3.14579
OS.41637.1.S1_AT	LOC_Os01g50080	MDR-like ABC transporter, putative, expressed	7e-120	AT2G47000.1	Multidrug resistance P-glycoprotein (MDR/PGP) subfamily of ABC transporters. Functions in the basipetal redirection of auxin from the root tip. Exhibits apolar plasma membrane localization in the root cap and polar localization in tissues above.	GO:0009651	response to salt stress	0.706711	0.862422
OS.41637.1.S1_AT	LOC_Os01g50080	MDR-like ABC transporter, putative, expressed	7e-120	AT2G47000.1	Multidrug resistance P-glycoprotein (MDR/PGP) subfamily of ABC transporters. Functions in the basipetal redirection of auxin from the root tip. Exhibits apolar plasma membrane localization in the root cap and polar localization in tissues above.	GO:0010540	basipetal auxin transport	0.0238361	9.17521
OS.41637.1.S1_AT	LOC_Os01g50080	MDR-like ABC transporter, putative, expressed	7e-120	AT2G47000.1	Multidrug resistance P-glycoprotein (MDR/PGP) subfamily of ABC transporters. Functions in the basipetal redirection of auxin from the root tip. Exhibits apolar plasma membrane localization in the root cap and polar localization in tissues above.	GO:0009407	toxin catabolic process	0.329438	1.3937
OS.41637.1.S1_AT	LOC_Os01g50080	MDR-like ABC transporter, putative, expressed	7e-120	AT2G47000.1	Multidrug resistance P-glycoprotein (MDR/PGP) subfamily of ABC transporters. Functions in the basipetal redirection of auxin from the root tip. Exhibits apolar plasma membrane localization in the root cap and polar localization in tissues above.	GO:0009737	response to abscisic acid stimulus	0.274655	1.31597
OS.41637.1.S1_AT	LOC_Os01g50080	MDR-like ABC transporter, putative, expressed	7e-120	AT2G47000.1	Multidrug resistance P-glycoprotein (MDR/PGP) subfamily of ABC transporters. Functions in the basipetal redirection of auxin from the root tip. Exhibits apolar plasma membrane localization in the root cap and polar localization in tissues above.	GO:0009738	abscisic acid mediated signaling pathway	0.264998	1.46413
OS.41637.1.S1_AT	LOC_Os01g50080	MDR-like ABC transporter, putative, expressed	7e-120	AT2G47000.1	Multidrug resistance P-glycoprotein (MDR/PGP) subfamily of ABC transporters. Functions in the basipetal redirection of auxin from the root tip. Exhibits apolar plasma membrane localization in the root cap and polar localization in tissues above.	GO:0043248	proteasome assembly	0.619057	1.04528
OS.41637.1.S1_AT	LOC_Os01g50080	MDR-like ABC transporter, putative, expressed	7e-120	AT2G47000.1	Multidrug resistance P-glycoprotein (MDR/PGP) subfamily of ABC transporters. Functions in the basipetal redirection of auxin from the root tip. Exhibits apolar plasma membrane localization in the root cap and polar localization in tissues above.	GO:0009926	auxin polar transport	0.398099	1.47459
OS.41637.1.S1_AT	LOC_Os01g50080	MDR-like ABC transporter, putative, expressed	7e-120	AT2G47000.1	Multidrug resistance P-glycoprotein (MDR/PGP) subfamily of ABC transporters. Functions in the basipetal redirection of auxin from the root tip. Exhibits apolar plasma membrane localization in the root cap and polar localization in tissues above.	GO:0051788	response to misfolded protein	0.89072	0.45124
OS.41637.1.S1_AT	LOC_Os01g50080	MDR-like ABC transporter, putative, expressed	7e-120	AT2G47000.1	Multidrug resistance P-glycoprotein (MDR/PGP) subfamily of ABC transporters. Functions in the basipetal redirection of auxin from the root tip. Exhibits apolar plasma membrane localization in the root cap and polar localization in tissues above.	GO:0009743	response to carbohydrate stimulus	0.278315	3.17604
OS.41637.1.S1_AT	LOC_Os01g50080	MDR-like ABC transporter, putative, expressed	7e-120	AT2G47000.1	Multidrug resistance P-glycoprotein (MDR/PGP) subfamily of ABC transporters. Functions in the basipetal redirection of auxin from the root tip. Exhibits apolar plasma membrane localization in the root cap and polar localization in tissues above.	GO:0006810	transport	0.949472	0.641487
OS.41637.1.S1_AT	LOC_Os01g50080	MDR-like ABC transporter, putative, expressed	7e-120	AT2G47000.1	Multidrug resistance P-glycoprotein (MDR/PGP) subfamily of ABC transporters. Functions in the basipetal redirection of auxin from the root tip. Exhibits apolar plasma membrane localization in the root cap and polar localization in tissues above.	GO:0009414	response to water deprivation	0.369063	1.26264
OS.41637.1.S1_AT	LOC_Os01g50080	MDR-like ABC transporter, putative, expressed	7e-120	AT2G47000.1	Multidrug resistance P-glycoprotein (MDR/PGP) subfamily of ABC transporters. Functions in the basipetal redirection of auxin from the root tip. Exhibits apolar plasma membrane localization in the root cap and polar localization in tissues above.	GO:0009723	response to ethylene stimulus	0.621618	0.938374
OS.41637.1.S1_AT	LOC_Os01g50080	MDR-like ABC transporter, putative, expressed	7e-120	AT2G47000.1	Multidrug resistance P-glycoprotein (MDR/PGP) subfamily of ABC transporters. Functions in the basipetal redirection of auxin from the root tip. Exhibits apolar plasma membrane localization in the root cap and polar localization in tissues above.	GO:0048767	root hair elongation	0.734201	0.768157
OS.41637.1.S1_AT	LOC_Os01g50080	MDR-like ABC transporter, putative, expressed	7e-120	AT2G47000.1	Multidrug resistance P-glycoprotein (MDR/PGP) subfamily of ABC transporters. Functions in the basipetal redirection of auxin from the root tip. Exhibits apolar plasma membrane localization in the root cap and polar localization in tissues above.	GO:0010315	auxin efflux	0.0155424	11.7967
OS.41637.1.S1_AT	LOC_Os01g50080	MDR-like ABC transporter, putative, expressed	7e-120	AT2G47000.1	Multidrug resistance P-glycoprotein (MDR/PGP) subfamily of ABC transporters. Functions in the basipetal redirection of auxin from the root tip. Exhibits apolar plasma membrane localization in the root cap and polar localization in tissues above.	GO:0042538	hyperosmotic salinity response	0.386719	1.35372
OS.41637.1.S1_AT	LOC_Os01g50080	MDR-like ABC transporter, putative, expressed	7e-120	AT2G47000.1	Multidrug resistance P-glycoprotein (MDR/PGP) subfamily of ABC transporters. Functions in the basipetal redirection of auxin from the root tip. Exhibits apolar plasma membrane localization in the root cap and polar localization in tissues above.	GO:0055085	transmembrane transport	0.752085	0.794009
OS.41637.1.S1_AT	LOC_Os01g50080	MDR-like ABC transporter, putative, expressed	7e-120	AT2G47000.1	Multidrug resistance P-glycoprotein (MDR/PGP) subfamily of ABC transporters. Functions in the basipetal redirection of auxin from the root tip. Exhibits apolar plasma membrane localization in the root cap and polar localization in tissues above.	GO:0009630	gravitropism	0.0973009	2.35934
OS.41637.1.S1_AT	LOC_Os01g50080	MDR-like ABC transporter, putative, expressed	7e-120	AT2G47000.1	Multidrug resistance P-glycoprotein (MDR/PGP) subfamily of ABC transporters. Functions in the basipetal redirection of auxin from the root tip. Exhibits apolar plasma membrane localization in the root cap and polar localization in tissues above.	GO:0009607	response to biotic stimulus	0.827362	0.785823
OS.41637.1.S1_AT	LOC_Os01g50080	MDR-like ABC transporter, putative, expressed	7e-120	AT2G47000.1	Multidrug resistance P-glycoprotein (MDR/PGP) subfamily of ABC transporters. Functions in the basipetal redirection of auxin from the root tip. Exhibits apolar plasma membrane localization in the root cap and polar localization in tissues above.	GO:0006888	ER to Golgi vesicle-mediated transport	0.203493	1.96612
OS.41637.1.S1_AT	LOC_Os01g50080	MDR-like ABC transporter, putative, expressed	7e-120	AT2G47000.1	Multidrug resistance P-glycoprotein (MDR/PGP) subfamily of ABC transporters. Functions in the basipetal redirection of auxin from the root tip. Exhibits apolar plasma membrane localization in the root cap and polar localization in tissues above.	GO:0010583	response to cyclopentenone	0.569741	1.05194
OS.41637.1.S1_AT	LOC_Os01g50080	MDR-like ABC transporter, putative, expressed	7e-120	AT2G47000.1	Multidrug resistance P-glycoprotein (MDR/PGP) subfamily of ABC transporters. Functions in the basipetal redirection of auxin from the root tip. Exhibits apolar plasma membrane localization in the root cap and polar localization in tissues above.	GO:0007165	signal transduction	0.58129	0.972583
OS.41637.1.S1_AT	LOC_Os01g50080	MDR-like ABC transporter, putative, expressed	7e-120	AT2G47000.1	Multidrug resistance P-glycoprotein (MDR/PGP) subfamily of ABC transporters. Functions in the basipetal redirection of auxin from the root tip. Exhibits apolar plasma membrane localization in the root cap and polar localization in tissues above.	GO:0009753	response to jasmonic acid stimulus	0.00717861	2.78349
OS.41637.1.S1_AT	LOC_Os01g50080	MDR-like ABC transporter, putative, expressed	7e-120	AT2G47000.1	Multidrug resistance P-glycoprotein (MDR/PGP) subfamily of ABC transporters. Functions in the basipetal redirection of auxin from the root tip. Exhibits apolar plasma membrane localization in the root cap and polar localization in tissues above.	GO:0009735	response to cytokinin stimulus	0.20143	2.46498
OS.41637.1.S1_AT	LOC_Os01g50080	MDR-like ABC transporter, putative, expressed	7e-120	AT2G47000.1	Multidrug resistance P-glycoprotein (MDR/PGP) subfamily of ABC transporters. Functions in the basipetal redirection of auxin from the root tip. Exhibits apolar plasma membrane localization in the root cap and polar localization in tissues above.	GO:0009733	response to auxin stimulus	0.577901	0.988945
OS.41637.1.S1_AT	LOC_Os01g50080	MDR-like ABC transporter, putative, expressed	7e-120	AT2G47000.1	Multidrug resistance P-glycoprotein (MDR/PGP) subfamily of ABC transporters. Functions in the basipetal redirection of auxin from the root tip. Exhibits apolar plasma membrane localization in the root cap and polar localization in tissues above.	GO:0043161	proteasomal ubiquitin-dependent protein catabolic process	0.755888	0.71187
OS.41637.1.S1_AT	LOC_Os01g50080	MDR-like ABC transporter, putative, expressed	7e-120	AT2G47000.1	Multidrug resistance P-glycoprotein (MDR/PGP) subfamily of ABC transporters. Functions in the basipetal redirection of auxin from the root tip. Exhibits apolar plasma membrane localization in the root cap and polar localization in tissues above.	GO:0000303	response to superoxide	0.0730727	4.71868
OS.41637.1.S1_AT	LOC_Os01g50080	MDR-like ABC transporter, putative, expressed	7e-120	AT2G47000.1	Multidrug resistance P-glycoprotein (MDR/PGP) subfamily of ABC transporters. Functions in the basipetal redirection of auxin from the root tip. Exhibits apolar plasma membrane localization in the root cap and polar localization in tissues above.	GO:0040007	growth	0.273121	1.67386
OS.41637.1.S1_AT	LOC_Os01g50080	MDR-like ABC transporter, putative, expressed	7e-120	AT2G47000.1	Multidrug resistance P-glycoprotein (MDR/PGP) subfamily of ABC transporters. Functions in the basipetal redirection of auxin from the root tip. Exhibits apolar plasma membrane localization in the root cap and polar localization in tissues above.	GO:0009873	ethylene mediated signaling pathway	0.102221	2.0748
OS.9017.1.S1_X_AT	LOC_Os07g23570	cytochrome P450 72A1, putative, expressed	5e-146	AT2G46950.1	member of CYP709B	GO:0055114	oxidation-reduction process	0.931716	0.645693
OS.31652.1.S1_AT	LOC_Os01g06320	MYB family transcription factor, putative, expressed	6e-44	AT5G52660.2	Homeodomain-like superfamily protein	GO:0009719	response to endogenous stimulus	0.998082	0.436146
OS.31652.1.S1_AT	LOC_Os01g06320	MYB family transcription factor, putative, expressed	6e-44	AT5G52660.2	Homeodomain-like superfamily protein	GO:0006355	regulation of transcription, DNA-dependent	0.0993436	1.31632
OS.31652.1.S1_AT	LOC_Os01g06320	MYB family transcription factor, putative, expressed	6e-44	AT5G52660.2	Homeodomain-like superfamily protein	GO:0009651	response to salt stress	0.706711	0.862422
OS.31652.1.S1_AT	LOC_Os01g06320	MYB family transcription factor, putative, expressed	6e-44	AT5G52660.2	Homeodomain-like superfamily protein	GO:0006950	response to stress	0.986046	0.654541
OS.31652.1.S1_AT	LOC_Os01g06320	MYB family transcription factor, putative, expressed	6e-44	AT5G52660.2	Homeodomain-like superfamily protein	GO:0009737	response to abscisic acid stimulus	0.274655	1.31597
OS.31652.1.S1_AT	LOC_Os01g06320	MYB family transcription factor, putative, expressed	6e-44	AT5G52660.2	Homeodomain-like superfamily protein	GO:0009739	response to gibberellin stimulus	0.0881248	2.94918
OS.31652.1.S1_AT	LOC_Os01g06320	MYB family transcription factor, putative, expressed	6e-44	AT5G52660.2	Homeodomain-like superfamily protein	GO:0006351	transcription, DNA-dependent	0.115142	1.31074
OS.31652.1.S1_AT	LOC_Os01g06320	MYB family transcription factor, putative, expressed	6e-44	AT5G52660.2	Homeodomain-like superfamily protein	GO:0008150	biological_process	0.0829121	1.21254
OS.31652.1.S1_AT	LOC_Os01g06320	MYB family transcription factor, putative, expressed	6e-44	AT5G52660.2	Homeodomain-like superfamily protein	GO:0009753	response to jasmonic acid stimulus	0.00717861	2.78349
OS.31652.1.S1_AT	LOC_Os01g06320	MYB family transcription factor, putative, expressed	6e-44	AT5G52660.2	Homeodomain-like superfamily protein	GO:0009751	response to salicylic acid stimulus	0.139409	2.0516
OS.31652.1.S1_AT	LOC_Os01g06320	MYB family transcription factor, putative, expressed	6e-44	AT5G52660.2	Homeodomain-like superfamily protein	GO:0009628	response to abiotic stimulus	0.74406	0.856061
OS.31652.1.S1_AT	LOC_Os01g06320	MYB family transcription factor, putative, expressed	6e-44	AT5G52660.2	Homeodomain-like superfamily protein	GO:0009723	response to ethylene stimulus	0.621618	0.938374
OS.31652.1.S1_AT	LOC_Os01g06320	MYB family transcription factor, putative, expressed	6e-44	AT5G52660.2	Homeodomain-like superfamily protein	GO:0046686	response to cadmium ion	0.622408	0.933073
OS.7244.1.S1_AT	LOC_Os06g23870	acyl-CoA dehydrogenase domain protein, putative, expressed	3e-42	AT3G51840.1	Encodes a short-chain acyl-CoA oxidase, which catalyzes the first step of peroxisomal fatty acid beta-oxidation during early, post-germinative growth in oilseed species. Null mutants virtually lack short-chain acyl-CoA and are resistant to 2,4-dichlorophenoxybutyric acid, which is converted to the herbicide and auxin analogue 2,4-dichlorophenoxyacetic acid by beta-oxidation. Despite the almost co…	GO:0044265	cellular macromolecule catabolic process	0.0261365	8.69231
OS.7244.1.S1_AT	LOC_Os06g23870	acyl-CoA dehydrogenase domain protein, putative, expressed	3e-42	AT3G51840.1	Encodes a short-chain acyl-CoA oxidase, which catalyzes the first step of peroxisomal fatty acid beta-oxidation during early, post-germinative growth in oilseed species. Null mutants virtually lack short-chain acyl-CoA and are resistant to 2,4-dichlorophenoxybutyric acid, which is converted to the herbicide and auxin analogue 2,4-dichlorophenoxyacetic acid by beta-oxidation. Despite the almost co…	GO:0006635	fatty acid beta-oxidation	0.689918	0.838344
OS.7244.1.S1_AT	LOC_Os06g23870	acyl-CoA dehydrogenase domain protein, putative, expressed	3e-42	AT3G51840.1	Encodes a short-chain acyl-CoA oxidase, which catalyzes the first step of peroxisomal fatty acid beta-oxidation during early, post-germinative growth in oilseed species. Null mutants virtually lack short-chain acyl-CoA and are resistant to 2,4-dichlorophenoxybutyric acid, which is converted to the herbicide and auxin analogue 2,4-dichlorophenoxyacetic acid by beta-oxidation. Despite the almost co…	GO:0046459	short-chain fatty acid metabolic process	0.0586454	20.6442
OS.7244.1.S1_AT	LOC_Os06g23870	acyl-CoA dehydrogenase domain protein, putative, expressed	3e-42	AT3G51840.1	Encodes a short-chain acyl-CoA oxidase, which catalyzes the first step of peroxisomal fatty acid beta-oxidation during early, post-germinative growth in oilseed species. Null mutants virtually lack short-chain acyl-CoA and are resistant to 2,4-dichlorophenoxybutyric acid, which is converted to the herbicide and auxin analogue 2,4-dichlorophenoxyacetic acid by beta-oxidation. Despite the almost co…	GO:0009793	embryo development ending in seed dormancy	0.438927	1.12023
OS.7244.1.S1_AT	LOC_Os06g23870	acyl-CoA dehydrogenase domain protein, putative, expressed	3e-42	AT3G51840.1	Encodes a short-chain acyl-CoA oxidase, which catalyzes the first step of peroxisomal fatty acid beta-oxidation during early, post-germinative growth in oilseed species. Null mutants virtually lack short-chain acyl-CoA and are resistant to 2,4-dichlorophenoxybutyric acid, which is converted to the herbicide and auxin analogue 2,4-dichlorophenoxyacetic acid by beta-oxidation. Despite the almost co…	GO:0008152	metabolic process	0.850571	0.793112
OS.7244.1.S1_AT	LOC_Os06g23870	acyl-CoA dehydrogenase domain protein, putative, expressed	3e-42	AT3G51840.1	Encodes a short-chain acyl-CoA oxidase, which catalyzes the first step of peroxisomal fatty acid beta-oxidation during early, post-germinative growth in oilseed species. Null mutants virtually lack short-chain acyl-CoA and are resistant to 2,4-dichlorophenoxybutyric acid, which is converted to the herbicide and auxin analogue 2,4-dichlorophenoxyacetic acid by beta-oxidation. Despite the almost co…	GO:0007030	Golgi organization	0.367101	1.31597
OS.7244.1.S1_AT	LOC_Os06g23870	acyl-CoA dehydrogenase domain protein, putative, expressed	3e-42	AT3G51840.1	Encodes a short-chain acyl-CoA oxidase, which catalyzes the first step of peroxisomal fatty acid beta-oxidation during early, post-germinative growth in oilseed species. Null mutants virtually lack short-chain acyl-CoA and are resistant to 2,4-dichlorophenoxybutyric acid, which is converted to the herbicide and auxin analogue 2,4-dichlorophenoxyacetic acid by beta-oxidation. Despite the almost co…	GO:0006623	protein targeting to vacuole	0.170817	1.88747
OS.7244.1.S1_AT	LOC_Os06g23870	acyl-CoA dehydrogenase domain protein, putative, expressed	3e-42	AT3G51840.1	Encodes a short-chain acyl-CoA oxidase, which catalyzes the first step of peroxisomal fatty acid beta-oxidation during early, post-germinative growth in oilseed species. Null mutants virtually lack short-chain acyl-CoA and are resistant to 2,4-dichlorophenoxybutyric acid, which is converted to the herbicide and auxin analogue 2,4-dichlorophenoxyacetic acid by beta-oxidation. Despite the almost co…	GO:0007033	vacuole organization	0.554494	1.25117
OS.7244.1.S1_AT	LOC_Os06g23870	acyl-CoA dehydrogenase domain protein, putative, expressed	3e-42	AT3G51840.1	Encodes a short-chain acyl-CoA oxidase, which catalyzes the first step of peroxisomal fatty acid beta-oxidation during early, post-germinative growth in oilseed species. Null mutants virtually lack short-chain acyl-CoA and are resistant to 2,4-dichlorophenoxybutyric acid, which is converted to the herbicide and auxin analogue 2,4-dichlorophenoxyacetic acid by beta-oxidation. Despite the almost co…	GO:0016558	protein import into peroxisome matrix	0.47107	1.27041
OS.7244.1.S1_AT	LOC_Os06g23870	acyl-CoA dehydrogenase domain protein, putative, expressed	3e-42	AT3G51840.1	Encodes a short-chain acyl-CoA oxidase, which catalyzes the first step of peroxisomal fatty acid beta-oxidation during early, post-germinative growth in oilseed species. Null mutants virtually lack short-chain acyl-CoA and are resistant to 2,4-dichlorophenoxybutyric acid, which is converted to the herbicide and auxin analogue 2,4-dichlorophenoxyacetic acid by beta-oxidation. Despite the almost co…	GO:0016192	vesicle-mediated transport	0.433761	1.19677
OS.7244.1.S1_AT	LOC_Os06g23870	acyl-CoA dehydrogenase domain protein, putative, expressed	3e-42	AT3G51840.1	Encodes a short-chain acyl-CoA oxidase, which catalyzes the first step of peroxisomal fatty acid beta-oxidation during early, post-germinative growth in oilseed species. Null mutants virtually lack short-chain acyl-CoA and are resistant to 2,4-dichlorophenoxybutyric acid, which is converted to the herbicide and auxin analogue 2,4-dichlorophenoxyacetic acid by beta-oxidation. Despite the almost co…	GO:0055114	oxidation-reduction process	0.931716	0.645693
OS.47706.1.S1_AT	LOC_Os03g59090	retrotransposon protein, putative, unclassified, expressed				GO:0055114	oxidation-reduction process	0.931716	0.645693
OS.7275.1.S1_A_AT	LOC_Os08g24946	EDM2, putative, expressed	0	AT5G55390.2	Encodes EDM2 (enhanced downy mildew 2). The predicted protein bears typical features of transcriptional regulators. EDM2 contains two putative bipartite nuclear localization signals (NLS) two zinc-finger-like motifs, a Proline-rich region and a large aspartic acid-rich region. Both zinc-finger-like stretches resemble the PHD (plant homeodomain) finger motif. Mutations in EDM2 comprise RPP7 mediat…	GO:0009607	response to biotic stimulus	0.827362	0.785823
OS.7275.1.S1_A_AT	LOC_Os08g24946	EDM2, putative, expressed	0	AT5G55390.2	Encodes EDM2 (enhanced downy mildew 2). The predicted protein bears typical features of transcriptional regulators. EDM2 contains two putative bipartite nuclear localization signals (NLS) two zinc-finger-like motifs, a Proline-rich region and a large aspartic acid-rich region. Both zinc-finger-like stretches resemble the PHD (plant homeodomain) finger motif. Mutations in EDM2 comprise RPP7 mediat…	GO:0010228	vegetative to reproductive phase transition of meristem	0.665808	0.880821
OS.7275.1.S1_A_AT	LOC_Os08g24946	EDM2, putative, expressed	0	AT5G55390.2	Encodes EDM2 (enhanced downy mildew 2). The predicted protein bears typical features of transcriptional regulators. EDM2 contains two putative bipartite nuclear localization signals (NLS) two zinc-finger-like motifs, a Proline-rich region and a large aspartic acid-rich region. Both zinc-finger-like stretches resemble the PHD (plant homeodomain) finger motif. Mutations in EDM2 comprise RPP7 mediat…	GO:0007165	signal transduction	0.58129	0.972583
OS.7275.1.S1_A_AT	LOC_Os08g24946	EDM2, putative, expressed	0	AT5G55390.2	Encodes EDM2 (enhanced downy mildew 2). The predicted protein bears typical features of transcriptional regulators. EDM2 contains two putative bipartite nuclear localization signals (NLS) two zinc-finger-like motifs, a Proline-rich region and a large aspartic acid-rich region. Both zinc-finger-like stretches resemble the PHD (plant homeodomain) finger motif. Mutations in EDM2 comprise RPP7 mediat…	GO:0009911	positive regulation of flower development	0.439843	1.75696
OS.7275.1.S1_A_AT	LOC_Os08g24946	EDM2, putative, expressed	0	AT5G55390.2	Encodes EDM2 (enhanced downy mildew 2). The predicted protein bears typical features of transcriptional regulators. EDM2 contains two putative bipartite nuclear localization signals (NLS) two zinc-finger-like motifs, a Proline-rich region and a large aspartic acid-rich region. Both zinc-finger-like stretches resemble the PHD (plant homeodomain) finger motif. Mutations in EDM2 comprise RPP7 mediat…	GO:0050832	defense response to fungus	0.675611	0.869231
OS.7275.1.S1_A_AT	LOC_Os08g24946	EDM2, putative, expressed	0	AT5G55390.2	Encodes EDM2 (enhanced downy mildew 2). The predicted protein bears typical features of transcriptional regulators. EDM2 contains two putative bipartite nuclear localization signals (NLS) two zinc-finger-like motifs, a Proline-rich region and a large aspartic acid-rich region. Both zinc-finger-like stretches resemble the PHD (plant homeodomain) finger motif. Mutations in EDM2 comprise RPP7 mediat…	GO:0006950	response to stress	0.986046	0.654541
OS.10164.1.S1_AT	LOC_Os09g35880	B-box zinc finger family protein, putative, expressed	4e-57	AT2G21320.1	B-box zinc finger family protein	GO:0010264	myo-inositol hexakisphosphate biosynthetic process	0.0345062	4.42376
OS.10164.1.S1_AT	LOC_Os09g35880	B-box zinc finger family protein, putative, expressed	4e-57	AT2G21320.1	B-box zinc finger family protein	GO:0008150	biological_process	0.0829121	1.21254
OS.10164.1.S1_AT	LOC_Os09g35880	B-box zinc finger family protein, putative, expressed	4e-57	AT2G21320.1	B-box zinc finger family protein	GO:0006355	regulation of transcription, DNA-dependent	0.0993436	1.31632
OS.10164.1.S1_AT	LOC_Os09g35880	B-box zinc finger family protein, putative, expressed	4e-57	AT2G21320.1	B-box zinc finger family protein	GO:0006351	transcription, DNA-dependent	0.115142	1.31074
OS.57202.1.S1_AT	LOC_Os07g44310	heat shock protein DnaJ, putative, expressed	5e-13	AT3G62190.2	Chaperone DnaJ-domain superfamily protein	GO:0006457	protein folding	0.685209	0.857942
OS.57202.1.S1_AT	LOC_Os07g44310	heat shock protein DnaJ, putative, expressed	5e-13	AT3G62190.2	Chaperone DnaJ-domain superfamily protein	GO:0009987	cellular process	0.490602	1.02407
OS.57202.1.S1_AT	LOC_Os07g44310	heat shock protein DnaJ, putative, expressed	5e-13	AT3G62190.2	Chaperone DnaJ-domain superfamily protein	GO:0048573	photoperiodism, flowering	0.218989	1.89107
OS.57202.1.S1_AT	LOC_Os07g44310	heat shock protein DnaJ, putative, expressed	5e-13	AT3G62190.2	Chaperone DnaJ-domain superfamily protein	GO:0019538	protein metabolic process	0.816522	0.781239
OS.11132.1.S1_S_AT	LOC_Os08g08120	B-box zinc finger family protein, putative, expressed	1e-25	AT4G27310.1	B-box type zinc finger family protein	GO:0006355	regulation of transcription, DNA-dependent	0.0993436	1.31632
OS.11132.1.S1_S_AT	LOC_Os08g08120	B-box zinc finger family protein, putative, expressed	1e-25	AT4G27310.1	B-box type zinc finger family protein	GO:0006351	transcription, DNA-dependent	0.115142	1.31074
OSAFFX.29851.1.S1_AT	Os09g0322800	Os09g0322800				GO:0006915	apoptotic process	0.114939	1.85566
OSAFFX.29851.1.S1_AT	Os09g0322800	Os09g0322800				GO:0006952	defense response	0.672551	0.887924
OS.19086.1.S1_AT	LOC_Os01g68860	zinc finger C-x8-C-x5-C-x3-H type family protein, expressed	1e-15	AT3G02830.1	Encodes a zinc finger protein.	GO:0017148	negative regulation of translation	0.233407	3.93223
OS.19086.1.S1_AT	LOC_Os01g68860	zinc finger C-x8-C-x5-C-x3-H type family protein, expressed	1e-15	AT3G02830.1	Encodes a zinc finger protein.	GO:0008150	biological_process	0.0829121	1.21254
OS.10183.1.S1_AT	LOC_Os05g08370	CESA1 - cellulose synthase, expressed	0	AT4G32410.1	Encodes a cellulose synthase isomer. CESA1 mutants have cellulose defect in the primary cell wall. Multiple lines of evidence suggest that CESA1, along with CESA3 and CESA6 are present in the same plasma membrane complex for cellulose biosynthesis. lasma membrane complex for cellulose biosynthesis. As inferred from the null role of secondary wall-type CesAs, included in a set of five primary wall…	GO:0009651	response to salt stress	0.706711	0.862422
OS.10183.1.S1_AT	LOC_Os05g08370	CESA1 - cellulose synthase, expressed	0	AT4G32410.1	Encodes a cellulose synthase isomer. CESA1 mutants have cellulose defect in the primary cell wall. Multiple lines of evidence suggest that CESA1, along with CESA3 and CESA6 are present in the same plasma membrane complex for cellulose biosynthesis. lasma membrane complex for cellulose biosynthesis. As inferred from the null role of secondary wall-type CesAs, included in a set of five primary wall…	GO:0006096	glycolysis	0.508262	1.08298
OS.10183.1.S1_AT	LOC_Os05g08370	CESA1 - cellulose synthase, expressed	0	AT4G32410.1	Encodes a cellulose synthase isomer. CESA1 mutants have cellulose defect in the primary cell wall. Multiple lines of evidence suggest that CESA1, along with CESA3 and CESA6 are present in the same plasma membrane complex for cellulose biosynthesis. lasma membrane complex for cellulose biosynthesis. As inferred from the null role of secondary wall-type CesAs, included in a set of five primary wall…	GO:0009266	response to temperature stimulus	0.545497	1.10103
OS.10183.1.S1_AT	LOC_Os05g08370	CESA1 - cellulose synthase, expressed	0	AT4G32410.1	Encodes a cellulose synthase isomer. CESA1 mutants have cellulose defect in the primary cell wall. Multiple lines of evidence suggest that CESA1, along with CESA3 and CESA6 are present in the same plasma membrane complex for cellulose biosynthesis. lasma membrane complex for cellulose biosynthesis. As inferred from the null role of secondary wall-type CesAs, included in a set of five primary wall…	GO:0007030	Golgi organization	0.367101	1.31597
OS.10183.1.S1_AT	LOC_Os05g08370	CESA1 - cellulose synthase, expressed	0	AT4G32410.1	Encodes a cellulose synthase isomer. CESA1 mutants have cellulose defect in the primary cell wall. Multiple lines of evidence suggest that CESA1, along with CESA3 and CESA6 are present in the same plasma membrane complex for cellulose biosynthesis. lasma membrane complex for cellulose biosynthesis. As inferred from the null role of secondary wall-type CesAs, included in a set of five primary wall…	GO:0006816	calcium ion transport	0.286073	1.62981
OS.10183.1.S1_AT	LOC_Os05g08370	CESA1 - cellulose synthase, expressed	0	AT4G32410.1	Encodes a cellulose synthase isomer. CESA1 mutants have cellulose defect in the primary cell wall. Multiple lines of evidence suggest that CESA1, along with CESA3 and CESA6 are present in the same plasma membrane complex for cellulose biosynthesis. lasma membrane complex for cellulose biosynthesis. As inferred from the null role of secondary wall-type CesAs, included in a set of five primary wall…	GO:0048767	root hair elongation	0.734201	0.768157
OS.10183.1.S1_AT	LOC_Os05g08370	CESA1 - cellulose synthase, expressed	0	AT4G32410.1	Encodes a cellulose synthase isomer. CESA1 mutants have cellulose defect in the primary cell wall. Multiple lines of evidence suggest that CESA1, along with CESA3 and CESA6 are present in the same plasma membrane complex for cellulose biosynthesis. lasma membrane complex for cellulose biosynthesis. As inferred from the null role of secondary wall-type CesAs, included in a set of five primary wall…	GO:0006833	water transport	0.671106	0.869231
OS.10183.1.S1_AT	LOC_Os05g08370	CESA1 - cellulose synthase, expressed	0	AT4G32410.1	Encodes a cellulose synthase isomer. CESA1 mutants have cellulose defect in the primary cell wall. Multiple lines of evidence suggest that CESA1, along with CESA3 and CESA6 are present in the same plasma membrane complex for cellulose biosynthesis. lasma membrane complex for cellulose biosynthesis. As inferred from the null role of secondary wall-type CesAs, included in a set of five primary wall…	GO:0009058	biosynthetic process	0.720919	0.872764
OS.10183.1.S1_AT	LOC_Os05g08370	CESA1 - cellulose synthase, expressed	0	AT4G32410.1	Encodes a cellulose synthase isomer. CESA1 mutants have cellulose defect in the primary cell wall. Multiple lines of evidence suggest that CESA1, along with CESA3 and CESA6 are present in the same plasma membrane complex for cellulose biosynthesis. lasma membrane complex for cellulose biosynthesis. As inferred from the null role of secondary wall-type CesAs, included in a set of five primary wall…	GO:0009987	cellular process	0.490602	1.02407
OS.10183.1.S1_AT	LOC_Os05g08370	CESA1 - cellulose synthase, expressed	0	AT4G32410.1	Encodes a cellulose synthase isomer. CESA1 mutants have cellulose defect in the primary cell wall. Multiple lines of evidence suggest that CESA1, along with CESA3 and CESA6 are present in the same plasma membrane complex for cellulose biosynthesis. lasma membrane complex for cellulose biosynthesis. As inferred from the null role of secondary wall-type CesAs, included in a set of five primary wall…	GO:0005975	carbohydrate metabolic process	0.46725	1.07243
OS.10183.1.S1_AT	LOC_Os05g08370	CESA1 - cellulose synthase, expressed	0	AT4G32410.1	Encodes a cellulose synthase isomer. CESA1 mutants have cellulose defect in the primary cell wall. Multiple lines of evidence suggest that CESA1, along with CESA3 and CESA6 are present in the same plasma membrane complex for cellulose biosynthesis. lasma membrane complex for cellulose biosynthesis. As inferred from the null role of secondary wall-type CesAs, included in a set of five primary wall…	GO:0042538	hyperosmotic salinity response	0.386719	1.35372
OS.10183.1.S1_AT	LOC_Os05g08370	CESA1 - cellulose synthase, expressed	0	AT4G32410.1	Encodes a cellulose synthase isomer. CESA1 mutants have cellulose defect in the primary cell wall. Multiple lines of evidence suggest that CESA1, along with CESA3 and CESA6 are present in the same plasma membrane complex for cellulose biosynthesis. lasma membrane complex for cellulose biosynthesis. As inferred from the null role of secondary wall-type CesAs, included in a set of five primary wall…	GO:0007275	multicellular organismal development	0.264624	1.33189
OS.10183.1.S1_AT	LOC_Os05g08370	CESA1 - cellulose synthase, expressed	0	AT4G32410.1	Encodes a cellulose synthase isomer. CESA1 mutants have cellulose defect in the primary cell wall. Multiple lines of evidence suggest that CESA1, along with CESA3 and CESA6 are present in the same plasma membrane complex for cellulose biosynthesis. lasma membrane complex for cellulose biosynthesis. As inferred from the null role of secondary wall-type CesAs, included in a set of five primary wall…	GO:0006972	hyperosmotic response	0.47107	1.27041
OS.10183.1.S1_AT	LOC_Os05g08370	CESA1 - cellulose synthase, expressed	0	AT4G32410.1	Encodes a cellulose synthase isomer. CESA1 mutants have cellulose defect in the primary cell wall. Multiple lines of evidence suggest that CESA1, along with CESA3 and CESA6 are present in the same plasma membrane complex for cellulose biosynthesis. lasma membrane complex for cellulose biosynthesis. As inferred from the null role of secondary wall-type CesAs, included in a set of five primary wall…	GO:0009664	plant-type cell wall organization	0.292566	1.60864
OS.10183.1.S1_AT	LOC_Os05g08370	CESA1 - cellulose synthase, expressed	0	AT4G32410.1	Encodes a cellulose synthase isomer. CESA1 mutants have cellulose defect in the primary cell wall. Multiple lines of evidence suggest that CESA1, along with CESA3 and CESA6 are present in the same plasma membrane complex for cellulose biosynthesis. lasma membrane complex for cellulose biosynthesis. As inferred from the null role of secondary wall-type CesAs, included in a set of five primary wall…	GO:0000902	cell morphogenesis	0.654028	0.94916
OS.10183.1.S1_AT	LOC_Os05g08370	CESA1 - cellulose synthase, expressed	0	AT4G32410.1	Encodes a cellulose synthase isomer. CESA1 mutants have cellulose defect in the primary cell wall. Multiple lines of evidence suggest that CESA1, along with CESA3 and CESA6 are present in the same plasma membrane complex for cellulose biosynthesis. lasma membrane complex for cellulose biosynthesis. As inferred from the null role of secondary wall-type CesAs, included in a set of five primary wall…	GO:0009832	plant-type cell wall biogenesis	0.260232	1.72035
OS.10183.1.S1_AT	LOC_Os05g08370	CESA1 - cellulose synthase, expressed	0	AT4G32410.1	Encodes a cellulose synthase isomer. CESA1 mutants have cellulose defect in the primary cell wall. Multiple lines of evidence suggest that CESA1, along with CESA3 and CESA6 are present in the same plasma membrane complex for cellulose biosynthesis. lasma membrane complex for cellulose biosynthesis. As inferred from the null role of secondary wall-type CesAs, included in a set of five primary wall…	GO:0009833	primary cell wall biogenesis	0.0921618	11.7967
OS.10183.1.S1_AT	LOC_Os05g08370	CESA1 - cellulose synthase, expressed	0	AT4G32410.1	Encodes a cellulose synthase isomer. CESA1 mutants have cellulose defect in the primary cell wall. Multiple lines of evidence suggest that CESA1, along with CESA3 and CESA6 are present in the same plasma membrane complex for cellulose biosynthesis. lasma membrane complex for cellulose biosynthesis. As inferred from the null role of secondary wall-type CesAs, included in a set of five primary wall…	GO:0007047	cellular cell wall organization	0.66234	0.881604
OS.10183.1.S1_AT	LOC_Os05g08370	CESA1 - cellulose synthase, expressed	0	AT4G32410.1	Encodes a cellulose synthase isomer. CESA1 mutants have cellulose defect in the primary cell wall. Multiple lines of evidence suggest that CESA1, along with CESA3 and CESA6 are present in the same plasma membrane complex for cellulose biosynthesis. lasma membrane complex for cellulose biosynthesis. As inferred from the null role of secondary wall-type CesAs, included in a set of five primary wall…	GO:0009750	response to fructose stimulus	0.84344	0.539718
OS.10183.1.S1_AT	LOC_Os05g08370	CESA1 - cellulose synthase, expressed	0	AT4G32410.1	Encodes a cellulose synthase isomer. CESA1 mutants have cellulose defect in the primary cell wall. Multiple lines of evidence suggest that CESA1, along with CESA3 and CESA6 are present in the same plasma membrane complex for cellulose biosynthesis. lasma membrane complex for cellulose biosynthesis. As inferred from the null role of secondary wall-type CesAs, included in a set of five primary wall…	GO:0016049	cell growth	0.566805	1.01947
OS.10183.1.S1_AT	LOC_Os05g08370	CESA1 - cellulose synthase, expressed	0	AT4G32410.1	Encodes a cellulose synthase isomer. CESA1 mutants have cellulose defect in the primary cell wall. Multiple lines of evidence suggest that CESA1, along with CESA3 and CESA6 are present in the same plasma membrane complex for cellulose biosynthesis. lasma membrane complex for cellulose biosynthesis. As inferred from the null role of secondary wall-type CesAs, included in a set of five primary wall…	GO:0048193	Golgi vesicle transport	0.681968	0.851308
OS.10183.1.S1_AT	LOC_Os05g08370	CESA1 - cellulose synthase, expressed	0	AT4G32410.1	Encodes a cellulose synthase isomer. CESA1 mutants have cellulose defect in the primary cell wall. Multiple lines of evidence suggest that CESA1, along with CESA3 and CESA6 are present in the same plasma membrane complex for cellulose biosynthesis. lasma membrane complex for cellulose biosynthesis. As inferred from the null role of secondary wall-type CesAs, included in a set of five primary wall…	GO:0046686	response to cadmium ion	0.622408	0.933073
OS.10183.1.S1_AT	LOC_Os05g08370	CESA1 - cellulose synthase, expressed	0	AT4G32410.1	Encodes a cellulose synthase isomer. CESA1 mutants have cellulose defect in the primary cell wall. Multiple lines of evidence suggest that CESA1, along with CESA3 and CESA6 are present in the same plasma membrane complex for cellulose biosynthesis. lasma membrane complex for cellulose biosynthesis. As inferred from the null role of secondary wall-type CesAs, included in a set of five primary wall…	GO:0030243	cellulose metabolic process	0.419206	1.87675
OS.10183.1.S1_AT	LOC_Os05g08370	CESA1 - cellulose synthase, expressed	0	AT4G32410.1	Encodes a cellulose synthase isomer. CESA1 mutants have cellulose defect in the primary cell wall. Multiple lines of evidence suggest that CESA1, along with CESA3 and CESA6 are present in the same plasma membrane complex for cellulose biosynthesis. lasma membrane complex for cellulose biosynthesis. As inferred from the null role of secondary wall-type CesAs, included in a set of five primary wall…	GO:0030244	cellulose biosynthetic process	0.161658	2.21188
OS.10183.1.S1_AT	LOC_Os05g08370	CESA1 - cellulose synthase, expressed	0	AT4G32410.1	Encodes a cellulose synthase isomer. CESA1 mutants have cellulose defect in the primary cell wall. Multiple lines of evidence suggest that CESA1, along with CESA3 and CESA6 are present in the same plasma membrane complex for cellulose biosynthesis. lasma membrane complex for cellulose biosynthesis. As inferred from the null role of secondary wall-type CesAs, included in a set of five primary wall…	GO:0016043	cellular component organization	0.82394	0.731849
OS.27554.1.S1_X_AT	LOC_Os07g46690	PHD-finger family protein, expressed	0	AT5G12400.1	DNA binding;zinc ion binding;DNA binding	GO:0006355	regulation of transcription, DNA-dependent	0.0993436	1.31632
OS.27554.1.S1_X_AT	LOC_Os07g46690	PHD-finger family protein, expressed	0	AT5G12400.1	DNA binding;zinc ion binding;DNA binding	GO:0016926	protein desumoylation	0.724712	0.779028
OS.27554.1.S1_X_AT	LOC_Os07g46690	PHD-finger family protein, expressed	0	AT5G12400.1	DNA binding;zinc ion binding;DNA binding	GO:0042546	cell wall biogenesis	0.303107	1.83504
OS.27554.1.S1_X_AT	LOC_Os07g46690	PHD-finger family protein, expressed	0	AT5G12400.1	DNA binding;zinc ion binding;DNA binding	GO:0000956	nuclear-transcribed mRNA catabolic process	0.0074462	3.69747
OS.27554.1.S1_X_AT	LOC_Os07g46690	PHD-finger family protein, expressed	0	AT5G12400.1	DNA binding;zinc ion binding;DNA binding	GO:0050665	hydrogen peroxide biosynthetic process	0.704117	0.825769
OS.27554.1.S1_X_AT	LOC_Os07g46690	PHD-finger family protein, expressed	0	AT5G12400.1	DNA binding;zinc ion binding;DNA binding	GO:0006351	transcription, DNA-dependent	0.115142	1.31074
OS.27554.1.S1_X_AT	LOC_Os07g46690	PHD-finger family protein, expressed	0	AT5G12400.1	DNA binding;zinc ion binding;DNA binding	GO:0045010	actin nucleation	0.23471	1.82155
OS.27554.1.S1_X_AT	LOC_Os07g46690	PHD-finger family protein, expressed	0	AT5G12400.1	DNA binding;zinc ion binding;DNA binding	GO:0010228	vegetative to reproductive phase transition of meristem	0.665808	0.880821
OS.27554.1.S1_X_AT	LOC_Os07g46690	PHD-finger family protein, expressed	0	AT5G12400.1	DNA binding;zinc ion binding;DNA binding	GO:0010090	trichome morphogenesis	0.166188	1.90929
OS.27554.1.S1_X_AT	LOC_Os07g46690	PHD-finger family protein, expressed	0	AT5G12400.1	DNA binding;zinc ion binding;DNA binding	GO:0048765	root hair cell differentiation	0.338149	1.47459
OS.27554.1.S1_X_AT	LOC_Os07g46690	PHD-finger family protein, expressed	0	AT5G12400.1	DNA binding;zinc ion binding;DNA binding	GO:0071555	cell wall organization	0.364132	1.40756
OS.27554.1.S1_X_AT	LOC_Os07g46690	PHD-finger family protein, expressed	0	AT5G12400.1	DNA binding;zinc ion binding;DNA binding	GO:0010382	cellular cell wall macromolecule metabolic process	0.0238727	3.84079
OS.27554.1.S1_X_AT	LOC_Os07g46690	PHD-finger family protein, expressed	0	AT5G12400.1	DNA binding;zinc ion binding;DNA binding	GO:0007155	cell adhesion	0.209662	1.9354
OS.3434.1.S1_A_AT	LOC_Os06g42680	phytosulfokines 1 precursor, putative, expressed				GO:0007275	multicellular organismal development	0.264624	1.33189
OS.3434.1.S1_A_AT	LOC_Os06g42680	phytosulfokines 1 precursor, putative, expressed				GO:0030154	cell differentiation	0.879041	0.592657
OSAFFX.27790.1.S1_AT	LOC_Os06g23650	no apical meristem protein, putative, expressed	5e-78	AT5G53950.1	Transcriptional activator of the NAC gene family, with CUC1 redundantly required for embryonic apical meristem formation, cotyledon separation and expression of STM. Proper timing of CUC2 expression is required to maintain the phyllotactic pattern initiated in the meristem. CUC2 expression in leaf sinus region is required for serration and the extent of serration is modulated by mir164A mediated …	GO:0010160	formation of organ boundary	0.0356134	41.2885
OSAFFX.27790.1.S1_AT	LOC_Os06g23650	no apical meristem protein, putative, expressed	5e-78	AT5G53950.1	Transcriptional activator of the NAC gene family, with CUC1 redundantly required for embryonic apical meristem formation, cotyledon separation and expression of STM. Proper timing of CUC2 expression is required to maintain the phyllotactic pattern initiated in the meristem. CUC2 expression in leaf sinus region is required for serration and the extent of serration is modulated by mir164A mediated …	GO:0006355	regulation of transcription, DNA-dependent	0.0993436	1.31632
OSAFFX.27790.1.S1_AT	LOC_Os06g23650	no apical meristem protein, putative, expressed	5e-78	AT5G53950.1	Transcriptional activator of the NAC gene family, with CUC1 redundantly required for embryonic apical meristem formation, cotyledon separation and expression of STM. Proper timing of CUC2 expression is required to maintain the phyllotactic pattern initiated in the meristem. CUC2 expression in leaf sinus region is required for serration and the extent of serration is modulated by mir164A mediated …	GO:0048504	regulation of timing of organ formation	0.0238861	82.5769
OSAFFX.27790.1.S1_AT	LOC_Os06g23650	no apical meristem protein, putative, expressed	5e-78	AT5G53950.1	Transcriptional activator of the NAC gene family, with CUC1 redundantly required for embryonic apical meristem formation, cotyledon separation and expression of STM. Proper timing of CUC2 expression is required to maintain the phyllotactic pattern initiated in the meristem. CUC2 expression in leaf sinus region is required for serration and the extent of serration is modulated by mir164A mediated …	GO:0009965	leaf morphogenesis	0.257726	1.57289
OSAFFX.27790.1.S1_AT	LOC_Os06g23650	no apical meristem protein, putative, expressed	5e-78	AT5G53950.1	Transcriptional activator of the NAC gene family, with CUC1 redundantly required for embryonic apical meristem formation, cotyledon separation and expression of STM. Proper timing of CUC2 expression is required to maintain the phyllotactic pattern initiated in the meristem. CUC2 expression in leaf sinus region is required for serration and the extent of serration is modulated by mir164A mediated …	GO:0007275	multicellular organismal development	0.264624	1.33189
OSAFFX.27790.1.S1_AT	LOC_Os06g23650	no apical meristem protein, putative, expressed	5e-78	AT5G53950.1	Transcriptional activator of the NAC gene family, with CUC1 redundantly required for embryonic apical meristem formation, cotyledon separation and expression of STM. Proper timing of CUC2 expression is required to maintain the phyllotactic pattern initiated in the meristem. CUC2 expression in leaf sinus region is required for serration and the extent of serration is modulated by mir164A mediated …	GO:0006351	transcription, DNA-dependent	0.115142	1.31074
OSAFFX.27790.1.S1_AT	LOC_Os06g23650	no apical meristem protein, putative, expressed	5e-78	AT5G53950.1	Transcriptional activator of the NAC gene family, with CUC1 redundantly required for embryonic apical meristem formation, cotyledon separation and expression of STM. Proper timing of CUC2 expression is required to maintain the phyllotactic pattern initiated in the meristem. CUC2 expression in leaf sinus region is required for serration and the extent of serration is modulated by mir164A mediated …	GO:0010072	primary shoot apical meristem specification	0.197068	2.50233
OSAFFX.27790.1.S1_AT	LOC_Os06g23650	no apical meristem protein, putative, expressed	5e-78	AT5G53950.1	Transcriptional activator of the NAC gene family, with CUC1 redundantly required for embryonic apical meristem formation, cotyledon separation and expression of STM. Proper timing of CUC2 expression is required to maintain the phyllotactic pattern initiated in the meristem. CUC2 expression in leaf sinus region is required for serration and the extent of serration is modulated by mir164A mediated …	GO:0048366	leaf development	0.482705	1.24176
OSAFFX.27790.1.S1_AT	LOC_Os06g23650	no apical meristem protein, putative, expressed	5e-78	AT5G53950.1	Transcriptional activator of the NAC gene family, with CUC1 redundantly required for embryonic apical meristem formation, cotyledon separation and expression of STM. Proper timing of CUC2 expression is required to maintain the phyllotactic pattern initiated in the meristem. CUC2 expression in leaf sinus region is required for serration and the extent of serration is modulated by mir164A mediated …	GO:0010223	secondary shoot formation	0.0137088	12.7041
OS.46678.2.S1_X_AT	LOC_Os10g28660	type I inositol-1,4,5-trisphosphate 5-phosphatase, putative, expressed	0	AT3G63240.1	DNAse I-like superfamily protein	GO:0046854	phosphatidylinositol phosphorylation	0.0115863	6.88141
OS.46678.2.S1_X_AT	LOC_Os10g28660	type I inositol-1,4,5-trisphosphate 5-phosphatase, putative, expressed	0	AT3G63240.1	DNAse I-like superfamily protein	GO:0008150	biological_process	0.0829121	1.21254
OS.46678.2.S1_X_AT	LOC_Os10g28660	type I inositol-1,4,5-trisphosphate 5-phosphatase, putative, expressed	0	AT3G63240.1	DNAse I-like superfamily protein	GO:0032957	inositol trisphosphate metabolic process	0.0474304	6.11681
OS.46678.2.S1_X_AT	LOC_Os10g28660	type I inositol-1,4,5-trisphosphate 5-phosphatase, putative, expressed	0	AT3G63240.1	DNAse I-like superfamily protein	GO:0046855	inositol phosphate dephosphorylation	0.0474304	6.11681
OSAFFX.16641.1.S1_AT	LOC_Os07g39510	yippee zinc-binding protein, putative, expressed	6e-21	AT2G40110.2	Yippee family putative zinc-binding protein	GO:0008150	biological_process	0.0829121	1.21254
OSAFFX.26590.1.S1_AT	LOC_Os04g53300	polyphenol oxidase, putative, expressed				GO:0008152	metabolic process	0.850571	0.793112
OS.57414.1.S1_X_AT	Os09g0526300	Os09g0526300				GO:0006355	regulation of transcription, DNA-dependent	0.0993436	1.31632
OS.57414.1.S1_X_AT	Os09g0526300	Os09g0526300				GO:0006351	transcription, DNA-dependent	0.115142	1.31074
OS.50906.1.S1_AT	LOC_Os06g17970	NBS-LRR disease resistance protein, putative, expressed	9e-17	AT3G07040.1	Contains an N-terminal tripartite nucleotide binding site and a C-terminal tandem array of leucine-rich repeats. Confers resistance to Pseudomonas syringae strains that carry the avirulence genes avrB and avrRpm1.	GO:0006950	response to stress	0.986046	0.654541
OS.50906.1.S1_AT	LOC_Os06g17970	NBS-LRR disease resistance protein, putative, expressed	9e-17	AT3G07040.1	Contains an N-terminal tripartite nucleotide binding site and a C-terminal tandem array of leucine-rich repeats. Confers resistance to Pseudomonas syringae strains that carry the avirulence genes avrB and avrRpm1.	GO:0006915	apoptotic process	0.114939	1.85566
OS.50906.1.S1_AT	LOC_Os06g17970	NBS-LRR disease resistance protein, putative, expressed	9e-17	AT3G07040.1	Contains an N-terminal tripartite nucleotide binding site and a C-terminal tandem array of leucine-rich repeats. Confers resistance to Pseudomonas syringae strains that carry the avirulence genes avrB and avrRpm1.	GO:0006952	defense response	0.672551	0.887924
OS.50906.1.S1_AT	LOC_Os06g17970	NBS-LRR disease resistance protein, putative, expressed	9e-17	AT3G07040.1	Contains an N-terminal tripartite nucleotide binding site and a C-terminal tandem array of leucine-rich repeats. Confers resistance to Pseudomonas syringae strains that carry the avirulence genes avrB and avrRpm1.	GO:0009626	plant-type hypersensitive response	0.229402	1.65984
OSAFFX.3309.1.S1_S_AT	LOC_Os03g24590	mTERF domain containing protein, expressed	1e-52	AT2G36000.2	Mitochondrial transcription termination factor family protein	GO:0008150	biological_process	0.0829121	1.21254
OS.57315.1.S1_AT	LOC_Os01g09000	glutaminyl-tRNA synthetase, putative, expressed	0	AT1G25350.2	glutamine-tRNA ligase, putative / glutaminyl-tRNA synthetase, putative / GlnRS, putative	GO:0009640	photomorphogenesis	0.937714	0.35903
OS.57315.1.S1_AT	LOC_Os01g09000	glutaminyl-tRNA synthetase, putative, expressed	0	AT1G25350.2	glutamine-tRNA ligase, putative / glutaminyl-tRNA synthetase, putative / GlnRS, putative	GO:0016567	protein ubiquitination	0.858228	0.579487
OS.57315.1.S1_AT	LOC_Os01g09000	glutaminyl-tRNA synthetase, putative, expressed	0	AT1G25350.2	glutamine-tRNA ligase, putative / glutaminyl-tRNA synthetase, putative / GlnRS, putative	GO:0010182	sugar mediated signaling pathway	0.463225	1.29026
OS.57315.1.S1_AT	LOC_Os01g09000	glutaminyl-tRNA synthetase, putative, expressed	0	AT1G25350.2	glutamine-tRNA ligase, putative / glutaminyl-tRNA synthetase, putative / GlnRS, putative	GO:0019915	lipid storage	0.724712	0.779028
OS.57315.1.S1_AT	LOC_Os01g09000	glutaminyl-tRNA synthetase, putative, expressed	0	AT1G25350.2	glutamine-tRNA ligase, putative / glutaminyl-tRNA synthetase, putative / GlnRS, putative	GO:0010162	seed dormancy process	0.612212	0.971493
OS.57315.1.S1_AT	LOC_Os01g09000	glutaminyl-tRNA synthetase, putative, expressed	0	AT1G25350.2	glutamine-tRNA ligase, putative / glutaminyl-tRNA synthetase, putative / GlnRS, putative	GO:0009909	regulation of flower development	0.712166	0.814904
OS.57315.1.S1_AT	LOC_Os01g09000	glutaminyl-tRNA synthetase, putative, expressed	0	AT1G25350.2	glutamine-tRNA ligase, putative / glutaminyl-tRNA synthetase, putative / GlnRS, putative	GO:0006412	translation	0.792357	0.750699
OS.57315.1.S1_AT	LOC_Os01g09000	glutaminyl-tRNA synthetase, putative, expressed	0	AT1G25350.2	glutamine-tRNA ligase, putative / glutaminyl-tRNA synthetase, putative / GlnRS, putative	GO:0009933	meristem structural organization	0.707654	0.817593
OS.57315.1.S1_AT	LOC_Os01g09000	glutaminyl-tRNA synthetase, putative, expressed	0	AT1G25350.2	glutamine-tRNA ligase, putative / glutaminyl-tRNA synthetase, putative / GlnRS, putative	GO:0009793	embryo development ending in seed dormancy	0.438927	1.12023
OS.57315.1.S1_AT	LOC_Os01g09000	glutaminyl-tRNA synthetase, putative, expressed	0	AT1G25350.2	glutamine-tRNA ligase, putative / glutaminyl-tRNA synthetase, putative / GlnRS, putative	GO:0009845	seed germination	0.386719	1.35372
OS.57315.1.S1_AT	LOC_Os01g09000	glutaminyl-tRNA synthetase, putative, expressed	0	AT1G25350.2	glutamine-tRNA ligase, putative / glutaminyl-tRNA synthetase, putative / GlnRS, putative	GO:0006520	cellular amino acid metabolic process	0.950887	0.539718
OS.57315.1.S1_AT	LOC_Os01g09000	glutaminyl-tRNA synthetase, putative, expressed	0	AT1G25350.2	glutamine-tRNA ligase, putative / glutaminyl-tRNA synthetase, putative / GlnRS, putative	GO:0048481	ovule development	0.189759	1.80496
OS.57315.1.S1_AT	LOC_Os01g09000	glutaminyl-tRNA synthetase, putative, expressed	0	AT1G25350.2	glutamine-tRNA ligase, putative / glutaminyl-tRNA synthetase, putative / GlnRS, putative	GO:0050826	response to freezing	0.728001	0.771747
OS.57315.1.S1_AT	LOC_Os01g09000	glutaminyl-tRNA synthetase, putative, expressed	0	AT1G25350.2	glutamine-tRNA ligase, putative / glutaminyl-tRNA synthetase, putative / GlnRS, putative	GO:0006418	tRNA aminoacylation for protein translation	0.585556	1.1469
OS.57315.1.S1_AT	LOC_Os01g09000	glutaminyl-tRNA synthetase, putative, expressed	0	AT1G25350.2	glutamine-tRNA ligase, putative / glutaminyl-tRNA synthetase, putative / GlnRS, putative	GO:0010228	vegetative to reproductive phase transition of meristem	0.665808	0.880821
OS.57315.1.S1_AT	LOC_Os01g09000	glutaminyl-tRNA synthetase, putative, expressed	0	AT1G25350.2	glutamine-tRNA ligase, putative / glutaminyl-tRNA synthetase, putative / GlnRS, putative	GO:0006139	nucleobase-containing compound metabolic process	0.118298	1.67244
OS.57315.1.S1_AT	LOC_Os01g09000	glutaminyl-tRNA synthetase, putative, expressed	0	AT1G25350.2	glutamine-tRNA ligase, putative / glutaminyl-tRNA synthetase, putative / GlnRS, putative	GO:0006425	glutaminyl-tRNA aminoacylation	0.0356134	41.2885
OS.57315.1.S1_AT	LOC_Os01g09000	glutaminyl-tRNA synthetase, putative, expressed	0	AT1G25350.2	glutamine-tRNA ligase, putative / glutaminyl-tRNA synthetase, putative / GlnRS, putative	GO:0006424	glutamyl-tRNA aminoacylation	0.081125	13.7628
OS.57315.1.S1_AT	LOC_Os01g09000	glutaminyl-tRNA synthetase, putative, expressed	0	AT1G25350.2	glutamine-tRNA ligase, putative / glutaminyl-tRNA synthetase, putative / GlnRS, putative	GO:0043039	tRNA aminoacylation	0.165781	5.89835
OS.33962.1.S2_AT	LOC_Os08g29100	SAM domain family protein, expressed	2e-14	AT3G11890.2	Sterile alpha motif (SAM) domain-containing protein	GO:0008150	biological_process	0.0829121	1.21254
OS.16044.1.S1_AT	LOC_Os02g30910	nodulin MtN3 family protein, putative, expressed	7e-74	AT3G48740.1	Nodulin MtN3 family protein	GO:0009651	response to salt stress	0.706711	0.862422
OS.16044.1.S1_AT	LOC_Os02g30910	nodulin MtN3 family protein, putative, expressed	7e-74	AT3G48740.1	Nodulin MtN3 family protein	GO:0030003	cellular cation homeostasis	0.0127826	3.78793
OS.16044.1.S1_AT	LOC_Os02g30910	nodulin MtN3 family protein, putative, expressed	7e-74	AT3G48740.1	Nodulin MtN3 family protein	GO:0070838	divalent metal ion transport	0.0333534	3.44071
OS.16044.1.S1_AT	LOC_Os02g30910	nodulin MtN3 family protein, putative, expressed	7e-74	AT3G48740.1	Nodulin MtN3 family protein	GO:0008150	biological_process	0.0829121	1.21254
OS.16044.1.S1_AT	LOC_Os02g30910	nodulin MtN3 family protein, putative, expressed	7e-74	AT3G48740.1	Nodulin MtN3 family protein	GO:0015770	sucrose transport	0.113838	9.17521
OS.16044.1.S1_AT	LOC_Os02g30910	nodulin MtN3 family protein, putative, expressed	7e-74	AT3G48740.1	Nodulin MtN3 family protein	GO:0007030	Golgi organization	0.367101	1.31597
OS.16044.1.S1_AT	LOC_Os02g30910	nodulin MtN3 family protein, putative, expressed	7e-74	AT3G48740.1	Nodulin MtN3 family protein	GO:0006816	calcium ion transport	0.286073	1.62981
OS.54676.1.S1_AT	LOC_Os04g49310	tRNA-splicing endonuclease positive effector-related, putative, expressed	2e-84	AT4G05540.1	P-loop containing nucleoside triphosphate hydrolases superfamily protein	GO:0008150	biological_process	0.0829121	1.21254
OSAFFX.3193.1.S1_AT	LOC_Os03g10780	flap endonuclease, putative, expressed	0	AT3G28030.1	Required for repair of pyrimidine-pyrimidinone (6-4) dimers.	GO:0009408	response to heat	0.409935	1.23711
OSAFFX.3193.1.S1_AT	LOC_Os03g10780	flap endonuclease, putative, expressed	0	AT3G28030.1	Required for repair of pyrimidine-pyrimidinone (6-4) dimers.	GO:0006950	response to stress	0.986046	0.654541
OSAFFX.3193.1.S1_AT	LOC_Os03g10780	flap endonuclease, putative, expressed	0	AT3G28030.1	Required for repair of pyrimidine-pyrimidinone (6-4) dimers.	GO:0006259	DNA metabolic process	0.386719	1.35372
OSAFFX.3193.1.S1_AT	LOC_Os03g10780	flap endonuclease, putative, expressed	0	AT3G28030.1	Required for repair of pyrimidine-pyrimidinone (6-4) dimers.	GO:0006281	DNA repair	0.0486501	2.61319
OSAFFX.3193.1.S1_AT	LOC_Os03g10780	flap endonuclease, putative, expressed	0	AT3G28030.1	Required for repair of pyrimidine-pyrimidinone (6-4) dimers.	GO:0010224	response to UV-B	0.758804	0.705786
OSAFFX.3193.1.S1_AT	LOC_Os03g10780	flap endonuclease, putative, expressed	0	AT3G28030.1	Required for repair of pyrimidine-pyrimidinone (6-4) dimers.	GO:0010213	non-photoreactive DNA repair	0.0356134	41.2885
OSAFFX.3193.1.S1_AT	LOC_Os03g10780	flap endonuclease, putative, expressed	0	AT3G28030.1	Required for repair of pyrimidine-pyrimidinone (6-4) dimers.	GO:0006486	protein glycosylation	0.879731	0.471868
OSAFFX.3193.1.S1_AT	LOC_Os03g10780	flap endonuclease, putative, expressed	0	AT3G28030.1	Required for repair of pyrimidine-pyrimidinone (6-4) dimers.	GO:0006289	nucleotide-excision repair	0.320581	2.66377
OS.26770.2.S1_X_AT	Os04g0235600	Os04g0235600				GO:0015986	ATP synthesis coupled proton transport	0.466219	1.61916
OS.35895.2.S1_X_AT	LOC_Os01g52304	NB-ARC domain containing protein, expressed				GO:0006915	apoptotic process	0.114939	1.85566
OS.53264.1.S1_X_AT	LOC_Os02g10794	conserved hypothetical protein	1e-134	AT5G51200.1	Protein of unknown function (DUF3414)	GO:0008150	biological_process	0.0829121	1.21254
OS.46675.1.S1_AT	LOC_Os10g30550	tRNA methyltransferase, putative, expressed	3e-42	AT3G12780.1	nuclear phosphoglycerate kinase (PGK1)	GO:0019344	cysteine biosynthetic process	0.668344	0.87383
OS.46675.1.S1_AT	LOC_Os10g30550	tRNA methyltransferase, putative, expressed	3e-42	AT3G12780.1	nuclear phosphoglycerate kinase (PGK1)	GO:0009697	salicylic acid biosynthetic process	0.891884	0.525968
OS.46675.1.S1_AT	LOC_Os10g30550	tRNA methyltransferase, putative, expressed	3e-42	AT3G12780.1	nuclear phosphoglycerate kinase (PGK1)	GO:0019288	isopentenyl diphosphate biosynthetic process, mevalonate-independent pathway	0.577621	1.00296
OS.46675.1.S1_AT	LOC_Os10g30550	tRNA methyltransferase, putative, expressed	3e-42	AT3G12780.1	nuclear phosphoglycerate kinase (PGK1)	GO:0009409	response to cold	0.99631	0.176446
OS.46675.1.S1_AT	LOC_Os10g30550	tRNA methyltransferase, putative, expressed	3e-42	AT3G12780.1	nuclear phosphoglycerate kinase (PGK1)	GO:0009814	defense response, incompatible interaction	0.707654	0.817593
OS.46675.1.S1_AT	LOC_Os10g30550	tRNA methyltransferase, putative, expressed	3e-42	AT3G12780.1	nuclear phosphoglycerate kinase (PGK1)	GO:0009658	chloroplast organization	0.110601	2.24699
OS.46675.1.S1_AT	LOC_Os10g30550	tRNA methyltransferase, putative, expressed	3e-42	AT3G12780.1	nuclear phosphoglycerate kinase (PGK1)	GO:0006091	generation of precursor metabolites and energy	0.0603275	3.48917
OS.46675.1.S1_AT	LOC_Os10g30550	tRNA methyltransferase, putative, expressed	3e-42	AT3G12780.1	nuclear phosphoglycerate kinase (PGK1)	GO:0006098	pentose-phosphate shunt	0.729563	0.77537
OS.46675.1.S1_AT	LOC_Os10g30550	tRNA methyltransferase, putative, expressed	3e-42	AT3G12780.1	nuclear phosphoglycerate kinase (PGK1)	GO:0070838	divalent metal ion transport	0.0333534	3.44071
OS.46675.1.S1_AT	LOC_Os10g30550	tRNA methyltransferase, putative, expressed	3e-42	AT3G12780.1	nuclear phosphoglycerate kinase (PGK1)	GO:0006096	glycolysis	0.508262	1.08298
OS.46675.1.S1_AT	LOC_Os10g30550	tRNA methyltransferase, putative, expressed	3e-42	AT3G12780.1	nuclear phosphoglycerate kinase (PGK1)	GO:0019760	glucosinolate metabolic process	0.320581	2.66377
OS.46675.1.S1_AT	LOC_Os10g30550	tRNA methyltransferase, putative, expressed	3e-42	AT3G12780.1	nuclear phosphoglycerate kinase (PGK1)	GO:0009744	response to sucrose stimulus	0.727218	0.779028
OS.46675.1.S1_AT	LOC_Os10g30550	tRNA methyltransferase, putative, expressed	3e-42	AT3G12780.1	nuclear phosphoglycerate kinase (PGK1)	GO:0042744	hydrogen peroxide catabolic process	0.67928	0.855719
OS.46675.1.S1_AT	LOC_Os10g30550	tRNA methyltransferase, putative, expressed	3e-42	AT3G12780.1	nuclear phosphoglycerate kinase (PGK1)	GO:0019761	glucosinolate biosynthetic process	0.318605	1.5292
OS.46675.1.S1_AT	LOC_Os10g30550	tRNA methyltransferase, putative, expressed	3e-42	AT3G12780.1	nuclear phosphoglycerate kinase (PGK1)	GO:0042742	defense response to bacterium	0.506762	1.06689
OS.46675.1.S1_AT	LOC_Os10g30550	tRNA methyltransferase, putative, expressed	3e-42	AT3G12780.1	nuclear phosphoglycerate kinase (PGK1)	GO:0048481	ovule development	0.189759	1.80496
OS.46675.1.S1_AT	LOC_Os10g30550	tRNA methyltransferase, putative, expressed	3e-42	AT3G12780.1	nuclear phosphoglycerate kinase (PGK1)	GO:0005975	carbohydrate metabolic process	0.46725	1.07243
OS.46675.1.S1_AT	LOC_Os10g30550	tRNA methyltransferase, putative, expressed	3e-42	AT3G12780.1	nuclear phosphoglycerate kinase (PGK1)	GO:0000023	maltose metabolic process	0.509219	1.17967
OS.46675.1.S1_AT	LOC_Os10g30550	tRNA methyltransferase, putative, expressed	3e-42	AT3G12780.1	nuclear phosphoglycerate kinase (PGK1)	GO:0030003	cellular cation homeostasis	0.0127826	3.78793
OS.46675.1.S1_AT	LOC_Os10g30550	tRNA methyltransferase, putative, expressed	3e-42	AT3G12780.1	nuclear phosphoglycerate kinase (PGK1)	GO:0006950	response to stress	0.986046	0.654541
OS.46675.1.S1_AT	LOC_Os10g30550	tRNA methyltransferase, putative, expressed	3e-42	AT3G12780.1	nuclear phosphoglycerate kinase (PGK1)	GO:0009056	catabolic process	0.922421	0.524853
OS.46675.1.S1_AT	LOC_Os10g30550	tRNA methyltransferase, putative, expressed	3e-42	AT3G12780.1	nuclear phosphoglycerate kinase (PGK1)	GO:0019684	photosynthesis, light reaction	0.372709	1.55806
OS.46675.1.S1_AT	LOC_Os10g30550	tRNA methyltransferase, putative, expressed	3e-42	AT3G12780.1	nuclear phosphoglycerate kinase (PGK1)	GO:0018119	peptidyl-cysteine S-nitrosylation	0.0174746	11.0103
OS.46675.1.S1_AT	LOC_Os10g30550	tRNA methyltransferase, putative, expressed	3e-42	AT3G12780.1	nuclear phosphoglycerate kinase (PGK1)	GO:0019253	reductive pentose-phosphate cycle	0.205126	4.58761
OS.46675.1.S1_AT	LOC_Os10g30550	tRNA methyltransferase, putative, expressed	3e-42	AT3G12780.1	nuclear phosphoglycerate kinase (PGK1)	GO:0019252	starch biosynthetic process	0.627662	0.943736
OS.46675.1.S1_AT	LOC_Os10g30550	tRNA methyltransferase, putative, expressed	3e-42	AT3G12780.1	nuclear phosphoglycerate kinase (PGK1)	GO:0009749	response to glucose stimulus	0.623616	1.03221
OS.46675.1.S1_AT	LOC_Os10g30550	tRNA methyltransferase, putative, expressed	3e-42	AT3G12780.1	nuclear phosphoglycerate kinase (PGK1)	GO:0009628	response to abiotic stimulus	0.74406	0.856061
OS.46675.1.S1_AT	LOC_Os10g30550	tRNA methyltransferase, putative, expressed	3e-42	AT3G12780.1	nuclear phosphoglycerate kinase (PGK1)	GO:0010027	thylakoid membrane organization	0.782784	0.693924
OS.46675.1.S1_AT	LOC_Os10g30550	tRNA methyltransferase, putative, expressed	3e-42	AT3G12780.1	nuclear phosphoglycerate kinase (PGK1)	GO:0046686	response to cadmium ion	0.622408	0.933073
OSAFFX.31068.1.S1_AT	LOC_Os11g19800	Ras family domain containing protein, expressed	3e-29	AT4G28950.1	A member of ROP GTPase gene family.	GO:0006184	GTP catabolic process	0.360363	2.2938
OSAFFX.31068.1.S1_AT	LOC_Os11g19800	Ras family domain containing protein, expressed	3e-29	AT4G28950.1	A member of ROP GTPase gene family.	GO:0007165	signal transduction	0.58129	0.972583
OSAFFX.31068.1.S1_AT	LOC_Os11g19800	Ras family domain containing protein, expressed	3e-29	AT4G28950.1	A member of ROP GTPase gene family.	GO:0007264	small GTPase mediated signal transduction	0.614443	1.05868
OSAFFX.31068.1.S1_AT	LOC_Os11g19800	Ras family domain containing protein, expressed	3e-29	AT4G28950.1	A member of ROP GTPase gene family.	GO:0009738	abscisic acid mediated signaling pathway	0.264998	1.46413
OSAFFX.31068.1.S1_AT	LOC_Os11g19800	Ras family domain containing protein, expressed	3e-29	AT4G28950.1	A member of ROP GTPase gene family.	GO:0007015	actin filament organization	0.3831	2.11736
OSAFFX.31068.1.S1_AT	LOC_Os11g19800	Ras family domain containing protein, expressed	3e-29	AT4G28950.1	A member of ROP GTPase gene family.	GO:0015031	protein transport	0.645973	0.904127
OS.11905.1.S1_AT	LOC_Os01g26000	expressed protein	9e-162	AT1G54570.1	Esterase/lipase/thioesterase family protein	GO:0008152	metabolic process	0.850571	0.793112
OS.11905.1.S1_AT	LOC_Os01g26000	expressed protein	9e-162	AT1G54570.1	Esterase/lipase/thioesterase family protein	GO:0019432	triglyceride biosynthetic process	0.155643	6.35207
OS.11905.1.S1_AT	LOC_Os01g26000	expressed protein	9e-162	AT1G54570.1	Esterase/lipase/thioesterase family protein	GO:0033306	phytol metabolic process	0.0471993	27.5256
OS.53568.1.S1_AT	LOC_Os08g39560	OTU-like cysteine protease family protein, putative, expressed	1e-66	AT3G57810.3	Cysteine proteinases superfamily protein	GO:0008150	biological_process	0.0829121	1.21254
OS.27742.1.S1_AT	LOC_Os06g08910	glutamate receptor 2.8 precursor, putative, expressed	2e-43	AT2G29110.1	member of Putative ligand-gated ion channel subunit family	GO:0019725	cellular homeostasis	0.6456	0.971493
OS.27742.1.S1_AT	LOC_Os06g08910	glutamate receptor 2.8 precursor, putative, expressed	2e-43	AT2G29110.1	member of Putative ligand-gated ion channel subunit family	GO:0019722	calcium-mediated signaling	0.218977	2.32611
OS.27742.1.S1_AT	LOC_Os06g08910	glutamate receptor 2.8 precursor, putative, expressed	2e-43	AT2G29110.1	member of Putative ligand-gated ion channel subunit family	GO:0030003	cellular cation homeostasis	0.0127826	3.78793
OS.27742.1.S1_AT	LOC_Os06g08910	glutamate receptor 2.8 precursor, putative, expressed	2e-43	AT2G29110.1	member of Putative ligand-gated ion channel subunit family	GO:0006874	cellular calcium ion homeostasis	0.214668	4.34615
OS.27742.1.S1_AT	LOC_Os06g08910	glutamate receptor 2.8 precursor, putative, expressed	2e-43	AT2G29110.1	member of Putative ligand-gated ion channel subunit family	GO:0009607	response to biotic stimulus	0.827362	0.785823
OS.27742.1.S1_AT	LOC_Os06g08910	glutamate receptor 2.8 precursor, putative, expressed	2e-43	AT2G29110.1	member of Putative ligand-gated ion channel subunit family	GO:0071230	cellular response to amino acid stimulus	0.175797	5.50513
OS.27742.1.S1_AT	LOC_Os06g08910	glutamate receptor 2.8 precursor, putative, expressed	2e-43	AT2G29110.1	member of Putative ligand-gated ion channel subunit family	GO:0009628	response to abiotic stimulus	0.74406	0.856061
OS.27742.1.S1_AT	LOC_Os06g08910	glutamate receptor 2.8 precursor, putative, expressed	2e-43	AT2G29110.1	member of Putative ligand-gated ion channel subunit family	GO:0006810	transport	0.949472	0.641487
OS.27742.1.S1_AT	LOC_Os06g08910	glutamate receptor 2.8 precursor, putative, expressed	2e-43	AT2G29110.1	member of Putative ligand-gated ion channel subunit family	GO:0009416	response to light stimulus	0.383504	1.36116
OS.49397.2.S1_AT	LOC_Os04g14450	pentatricopeptide, putative, expressed	6e-15	AT4G14820.1	Pentatricopeptide repeat (PPR) superfamily protein	GO:0008150	biological_process	0.0829121	1.21254
OS.27482.1.A1_AT	LOC_Os05g44300	plant-specific domain TIGR01615 family protein, expressed	1e-49	AT4G32480.1	Protein of unknown function (DUF506)	GO:0008150	biological_process	0.0829121	1.21254
OS.21563.1.S2_AT	LOC_Os01g07120	AP2 domain containing protein, expressed	3e-36	AT2G40340.1	Encodes a member of the DREB subfamily A-2 of ERF/AP2 transcription factor family. The protein contains one AP2 domain. There are eight members in this subfamily including DREB2A AND DREB2B that are involved in response to drought.	GO:0009719	response to endogenous stimulus	0.998082	0.436146
OS.21563.1.S2_AT	LOC_Os01g07120	AP2 domain containing protein, expressed	3e-36	AT2G40340.1	Encodes a member of the DREB subfamily A-2 of ERF/AP2 transcription factor family. The protein contains one AP2 domain. There are eight members in this subfamily including DREB2A AND DREB2B that are involved in response to drought.	GO:0006355	regulation of transcription, DNA-dependent	0.0993436	1.31632
OS.21563.1.S2_AT	LOC_Os01g07120	AP2 domain containing protein, expressed	3e-36	AT2G40340.1	Encodes a member of the DREB subfamily A-2 of ERF/AP2 transcription factor family. The protein contains one AP2 domain. There are eight members in this subfamily including DREB2A AND DREB2B that are involved in response to drought.	GO:0009737	response to abscisic acid stimulus	0.274655	1.31597
OS.21563.1.S2_AT	LOC_Os01g07120	AP2 domain containing protein, expressed	3e-36	AT2G40340.1	Encodes a member of the DREB subfamily A-2 of ERF/AP2 transcription factor family. The protein contains one AP2 domain. There are eight members in this subfamily including DREB2A AND DREB2B that are involved in response to drought.	GO:0006950	response to stress	0.986046	0.654541
OS.21563.1.S2_AT	LOC_Os01g07120	AP2 domain containing protein, expressed	3e-36	AT2G40340.1	Encodes a member of the DREB subfamily A-2 of ERF/AP2 transcription factor family. The protein contains one AP2 domain. There are eight members in this subfamily including DREB2A AND DREB2B that are involved in response to drought.	GO:0009738	abscisic acid mediated signaling pathway	0.264998	1.46413
OS.21563.1.S2_AT	LOC_Os01g07120	AP2 domain containing protein, expressed	3e-36	AT2G40340.1	Encodes a member of the DREB subfamily A-2 of ERF/AP2 transcription factor family. The protein contains one AP2 domain. There are eight members in this subfamily including DREB2A AND DREB2B that are involved in response to drought.	GO:0007275	multicellular organismal development	0.264624	1.33189
OS.21563.1.S2_AT	LOC_Os01g07120	AP2 domain containing protein, expressed	3e-36	AT2G40340.1	Encodes a member of the DREB subfamily A-2 of ERF/AP2 transcription factor family. The protein contains one AP2 domain. There are eight members in this subfamily including DREB2A AND DREB2B that are involved in response to drought.	GO:0006351	transcription, DNA-dependent	0.115142	1.31074
OS.21563.1.S2_AT	LOC_Os01g07120	AP2 domain containing protein, expressed	3e-36	AT2G40340.1	Encodes a member of the DREB subfamily A-2 of ERF/AP2 transcription factor family. The protein contains one AP2 domain. There are eight members in this subfamily including DREB2A AND DREB2B that are involved in response to drought.	GO:0007165	signal transduction	0.58129	0.972583
OS.21563.1.S2_AT	LOC_Os01g07120	AP2 domain containing protein, expressed	3e-36	AT2G40340.1	Encodes a member of the DREB subfamily A-2 of ERF/AP2 transcription factor family. The protein contains one AP2 domain. There are eight members in this subfamily including DREB2A AND DREB2B that are involved in response to drought.	GO:0009628	response to abiotic stimulus	0.74406	0.856061
OS.21563.1.S2_AT	LOC_Os01g07120	AP2 domain containing protein, expressed	3e-36	AT2G40340.1	Encodes a member of the DREB subfamily A-2 of ERF/AP2 transcription factor family. The protein contains one AP2 domain. There are eight members in this subfamily including DREB2A AND DREB2B that are involved in response to drought.	GO:0010286	heat acclimation	0.559829	1.23249
OS.21563.1.S2_AT	LOC_Os01g07120	AP2 domain containing protein, expressed	3e-36	AT2G40340.1	Encodes a member of the DREB subfamily A-2 of ERF/AP2 transcription factor family. The protein contains one AP2 domain. There are eight members in this subfamily including DREB2A AND DREB2B that are involved in response to drought.	GO:0045893	positive regulation of transcription, DNA-dependent	0.168802	1.52216
OS.21286.1.S1_AT	LOC_Os08g27824	NOL1/NOP2/sun family protein, putative, expressed	0	AT1G06560.1	NOL1/NOP2/sun family protein	GO:0008150	biological_process	0.0829121	1.21254
OS.35440.1.S2_A_AT	LOC_Os01g55094	expressed protein	7e-18	AT4G18490.2	hypothetical protein	GO:0008150	biological_process	0.0829121	1.21254
OS.11760.1.S2_AT	LOC_Os02g55300	CAF1 family ribonuclease containing protein, putative, expressed	6e-117	AT2G32070.1	Polynucleotidyl transferase, ribonuclease H-like superfamily protein	GO:0006355	regulation of transcription, DNA-dependent	0.0993436	1.31632
OS.11760.1.S2_AT	LOC_Os02g55300	CAF1 family ribonuclease containing protein, putative, expressed	6e-117	AT2G32070.1	Polynucleotidyl transferase, ribonuclease H-like superfamily protein	GO:0006351	transcription, DNA-dependent	0.115142	1.31074
OS.11760.1.S2_AT	LOC_Os02g55300	CAF1 family ribonuclease containing protein, putative, expressed	6e-117	AT2G32070.1	Polynucleotidyl transferase, ribonuclease H-like superfamily protein	GO:0006139	nucleobase-containing compound metabolic process	0.118298	1.67244
OS.11760.1.S2_AT	LOC_Os02g55300	CAF1 family ribonuclease containing protein, putative, expressed	6e-117	AT2G32070.1	Polynucleotidyl transferase, ribonuclease H-like superfamily protein	GO:0009451	RNA modification	0.0107912	7.07802
OS.11760.1.S2_AT	LOC_Os02g55300	CAF1 family ribonuclease containing protein, putative, expressed	6e-117	AT2G32070.1	Polynucleotidyl transferase, ribonuclease H-like superfamily protein	GO:0006499	N-terminal protein myristoylation	0.799779	0.724359
OS.14983.1.S1_A_AT	LOC_Os05g51790	RecF/RecN/SMC N terminal domain containing protein, expressed	0	AT5G15920.1	Encodes SMC5 (STRUCTURAL MAINTENANCE OF CHROMOSOMES 5), a component of the SMC5/6 complex. SMC5/6 complex promotes sister chromatid alignment and homologous recombination after DNA damage.	GO:0051607	defense response to virus	0.5651	1.21437
OS.14983.1.S1_A_AT	LOC_Os05g51790	RecF/RecN/SMC N terminal domain containing protein, expressed	0	AT5G15920.1	Encodes SMC5 (STRUCTURAL MAINTENANCE OF CHROMOSOMES 5), a component of the SMC5/6 complex. SMC5/6 complex promotes sister chromatid alignment and homologous recombination after DNA damage.	GO:0007059	chromosome segregation	0.0908615	4.12885
OS.14983.1.S1_A_AT	LOC_Os05g51790	RecF/RecN/SMC N terminal domain containing protein, expressed	0	AT5G15920.1	Encodes SMC5 (STRUCTURAL MAINTENANCE OF CHROMOSOMES 5), a component of the SMC5/6 complex. SMC5/6 complex promotes sister chromatid alignment and homologous recombination after DNA damage.	GO:0035196	production of miRNAs involved in gene silencing by miRNA	0.523959	1.1469
OS.14983.1.S1_A_AT	LOC_Os05g51790	RecF/RecN/SMC N terminal domain containing protein, expressed	0	AT5G15920.1	Encodes SMC5 (STRUCTURAL MAINTENANCE OF CHROMOSOMES 5), a component of the SMC5/6 complex. SMC5/6 complex promotes sister chromatid alignment and homologous recombination after DNA damage.	GO:0009987	cellular process	0.490602	1.02407
OS.14983.1.S1_A_AT	LOC_Os05g51790	RecF/RecN/SMC N terminal domain containing protein, expressed	0	AT5G15920.1	Encodes SMC5 (STRUCTURAL MAINTENANCE OF CHROMOSOMES 5), a component of the SMC5/6 complex. SMC5/6 complex promotes sister chromatid alignment and homologous recombination after DNA damage.	GO:0007062	sister chromatid cohesion	0.552521	1.08654
OS.14983.1.S1_A_AT	LOC_Os05g51790	RecF/RecN/SMC N terminal domain containing protein, expressed	0	AT5G15920.1	Encodes SMC5 (STRUCTURAL MAINTENANCE OF CHROMOSOMES 5), a component of the SMC5/6 complex. SMC5/6 complex promotes sister chromatid alignment and homologous recombination after DNA damage.	GO:0010267	production of ta-siRNAs involved in RNA interference	0.206573	1.95064
OS.22824.1.A1_AT	LOC_Os02g46910	glycosyl hydrolases family 16, putative, expressed	8e-70	AT1G32170.1	xyloglucan endotransglycosylase-related protein (XTR4)	GO:0009719	response to endogenous stimulus	0.998082	0.436146
OS.22824.1.A1_AT	LOC_Os02g46910	glycosyl hydrolases family 16, putative, expressed	8e-70	AT1G32170.1	xyloglucan endotransglycosylase-related protein (XTR4)	GO:0005975	carbohydrate metabolic process	0.46725	1.07243
OS.22824.1.A1_AT	LOC_Os02g46910	glycosyl hydrolases family 16, putative, expressed	8e-70	AT1G32170.1	xyloglucan endotransglycosylase-related protein (XTR4)	GO:0006950	response to stress	0.986046	0.654541
OS.22824.1.A1_AT	LOC_Os02g46910	glycosyl hydrolases family 16, putative, expressed	8e-70	AT1G32170.1	xyloglucan endotransglycosylase-related protein (XTR4)	GO:0006073	cellular glucan metabolic process	0.312332	2.75256
OS.22824.1.A1_AT	LOC_Os02g46910	glycosyl hydrolases family 16, putative, expressed	8e-70	AT1G32170.1	xyloglucan endotransglycosylase-related protein (XTR4)	GO:0007165	signal transduction	0.58129	0.972583
OS.22824.1.A1_AT	LOC_Os02g46910	glycosyl hydrolases family 16, putative, expressed	8e-70	AT1G32170.1	xyloglucan endotransglycosylase-related protein (XTR4)	GO:0008150	biological_process	0.0829121	1.21254
OS.22824.1.A1_AT	LOC_Os02g46910	glycosyl hydrolases family 16, putative, expressed	8e-70	AT1G32170.1	xyloglucan endotransglycosylase-related protein (XTR4)	GO:0009605	response to external stimulus	0.972489	0.458761
OS.22824.1.A1_AT	LOC_Os02g46910	glycosyl hydrolases family 16, putative, expressed	8e-70	AT1G32170.1	xyloglucan endotransglycosylase-related protein (XTR4)	GO:0007047	cellular cell wall organization	0.66234	0.881604
OS.22824.1.A1_AT	LOC_Os02g46910	glycosyl hydrolases family 16, putative, expressed	8e-70	AT1G32170.1	xyloglucan endotransglycosylase-related protein (XTR4)	GO:0009628	response to abiotic stimulus	0.74406	0.856061
OS.1175.1.S1_AT	Q9AQU1					GO:0009648	photoperiodism	0.12448	8.25769
OS.1175.1.S1_AT	Q9AQU1					GO:0010229	inflorescence development	0.175797	5.50513
OS.6566.1.S1_AT	LOC_Os02g37090	hydrolase, alpha/beta fold family domain containing protein, expressed	1e-63	AT1G68890.1	Homologous to the four eubacterial men genes involved in menanoquinone biosynthesis. Studies of mutants defective in this gene demonstrated its involvement in phylloquinone biosynthesis in Arabidopsis.	GO:0015979	photosynthesis	0.184962	1.8249
OS.6566.1.S1_AT	LOC_Os02g37090	hydrolase, alpha/beta fold family domain containing protein, expressed	1e-63	AT1G68890.1	Homologous to the four eubacterial men genes involved in menanoquinone biosynthesis. Studies of mutants defective in this gene demonstrated its involvement in phylloquinone biosynthesis in Arabidopsis.	GO:0009234	menaquinone biosynthetic process	0.0356134	41.2885
OS.6566.1.S1_AT	LOC_Os02g37090	hydrolase, alpha/beta fold family domain containing protein, expressed	1e-63	AT1G68890.1	Homologous to the four eubacterial men genes involved in menanoquinone biosynthesis. Studies of mutants defective in this gene demonstrated its involvement in phylloquinone biosynthesis in Arabidopsis.	GO:0042550	photosystem I stabilization	0.0699534	16.5154
OS.6566.1.S1_AT	LOC_Os02g37090	hydrolase, alpha/beta fold family domain containing protein, expressed	1e-63	AT1G68890.1	Homologous to the four eubacterial men genes involved in menanoquinone biosynthesis. Studies of mutants defective in this gene demonstrated its involvement in phylloquinone biosynthesis in Arabidopsis.	GO:0009058	biosynthetic process	0.720919	0.872764
OS.6566.1.S1_AT	LOC_Os02g37090	hydrolase, alpha/beta fold family domain containing protein, expressed	1e-63	AT1G68890.1	Homologous to the four eubacterial men genes involved in menanoquinone biosynthesis. Studies of mutants defective in this gene demonstrated its involvement in phylloquinone biosynthesis in Arabidopsis.	GO:0009987	cellular process	0.490602	1.02407
OS.6566.1.S1_AT	LOC_Os02g37090	hydrolase, alpha/beta fold family domain containing protein, expressed	1e-63	AT1G68890.1	Homologous to the four eubacterial men genes involved in menanoquinone biosynthesis. Studies of mutants defective in this gene demonstrated its involvement in phylloquinone biosynthesis in Arabidopsis.	GO:0006091	generation of precursor metabolites and energy	0.0603275	3.48917
OS.6566.1.S1_AT	LOC_Os02g37090	hydrolase, alpha/beta fold family domain containing protein, expressed	1e-63	AT1G68890.1	Homologous to the four eubacterial men genes involved in menanoquinone biosynthesis. Studies of mutants defective in this gene demonstrated its involvement in phylloquinone biosynthesis in Arabidopsis.	GO:0009063	cellular amino acid catabolic process	0.0356134	41.2885
OS.6566.1.S1_AT	LOC_Os02g37090	hydrolase, alpha/beta fold family domain containing protein, expressed	1e-63	AT1G68890.1	Homologous to the four eubacterial men genes involved in menanoquinone biosynthesis. Studies of mutants defective in this gene demonstrated its involvement in phylloquinone biosynthesis in Arabidopsis.	GO:0042372	phylloquinone biosynthetic process	0.081125	13.7628
OS.51297.1.S1_AT	LOC_Os02g35080	T-complex protein 11, putative, expressed	6e-139	AT1G22930.2	T-complex protein 11	GO:0008150	biological_process	0.0829121	1.21254
OS.21164.1.S1_AT	LOC_Os01g36080	protein phosphatase 2C containing protein, expressed	0	AT2G40860.1	protein kinase family protein / protein phosphatase 2C ( PP2C) family protein	GO:0009719	response to endogenous stimulus	0.998082	0.436146
OS.21164.1.S1_AT	LOC_Os01g36080	protein phosphatase 2C containing protein, expressed	0	AT2G40860.1	protein kinase family protein / protein phosphatase 2C ( PP2C) family protein	GO:0006950	response to stress	0.986046	0.654541
OS.21164.1.S1_AT	LOC_Os01g36080	protein phosphatase 2C containing protein, expressed	0	AT2G40860.1	protein kinase family protein / protein phosphatase 2C ( PP2C) family protein	GO:0009607	response to biotic stimulus	0.827362	0.785823
OS.21164.1.S1_AT	LOC_Os01g36080	protein phosphatase 2C containing protein, expressed	0	AT2G40860.1	protein kinase family protein / protein phosphatase 2C ( PP2C) family protein	GO:0007165	signal transduction	0.58129	0.972583
OS.21164.1.S1_AT	LOC_Os01g36080	protein phosphatase 2C containing protein, expressed	0	AT2G40860.1	protein kinase family protein / protein phosphatase 2C ( PP2C) family protein	GO:0009605	response to external stimulus	0.972489	0.458761
OS.21164.1.S1_AT	LOC_Os01g36080	protein phosphatase 2C containing protein, expressed	0	AT2G40860.1	protein kinase family protein / protein phosphatase 2C ( PP2C) family protein	GO:0006468	protein phosphorylation	0.921386	0.671903
OS.21164.1.S1_AT	LOC_Os01g36080	protein phosphatase 2C containing protein, expressed	0	AT2G40860.1	protein kinase family protein / protein phosphatase 2C ( PP2C) family protein	GO:0006464	cellular protein modification process	0.989026	0.49633
OS.14938.1.S1_AT	LOC_Os05g01140	methyltransferase, putative, expressed	6e-55	AT5G38020.1	encodes a protein whose sequence is similar to SAM:salicylic acid carboxyl methyltransferase (SAMT) (GI:6002712)(Clarkia breweri) and to SAM:benzoic acid carboxyl methyltransferase (BAMT)(GI:9789277)(Antirrhinum majus)	GO:0006629	lipid metabolic process	0.942714	0.525968
OS.14938.1.S1_AT	LOC_Os05g01140	methyltransferase, putative, expressed	6e-55	AT5G38020.1	encodes a protein whose sequence is similar to SAM:salicylic acid carboxyl methyltransferase (SAMT) (GI:6002712)(Clarkia breweri) and to SAM:benzoic acid carboxyl methyltransferase (BAMT)(GI:9789277)(Antirrhinum majus)	GO:0009719	response to endogenous stimulus	0.998082	0.436146
OS.14938.1.S1_AT	LOC_Os05g01140	methyltransferase, putative, expressed	6e-55	AT5G38020.1	encodes a protein whose sequence is similar to SAM:salicylic acid carboxyl methyltransferase (SAMT) (GI:6002712)(Clarkia breweri) and to SAM:benzoic acid carboxyl methyltransferase (BAMT)(GI:9789277)(Antirrhinum majus)	GO:0009058	biosynthetic process	0.720919	0.872764
OS.14938.1.S1_AT	LOC_Os05g01140	methyltransferase, putative, expressed	6e-55	AT5G38020.1	encodes a protein whose sequence is similar to SAM:salicylic acid carboxyl methyltransferase (SAMT) (GI:6002712)(Clarkia breweri) and to SAM:benzoic acid carboxyl methyltransferase (BAMT)(GI:9789277)(Antirrhinum majus)	GO:0009987	cellular process	0.490602	1.02407
OS.14938.1.S1_AT	LOC_Os05g01140	methyltransferase, putative, expressed	6e-55	AT5G38020.1	encodes a protein whose sequence is similar to SAM:salicylic acid carboxyl methyltransferase (SAMT) (GI:6002712)(Clarkia breweri) and to SAM:benzoic acid carboxyl methyltransferase (BAMT)(GI:9789277)(Antirrhinum majus)	GO:0006950	response to stress	0.986046	0.654541
OS.14938.1.S1_AT	LOC_Os05g01140	methyltransferase, putative, expressed	6e-55	AT5G38020.1	encodes a protein whose sequence is similar to SAM:salicylic acid carboxyl methyltransferase (SAMT) (GI:6002712)(Clarkia breweri) and to SAM:benzoic acid carboxyl methyltransferase (BAMT)(GI:9789277)(Antirrhinum majus)	GO:0010089	xylem development	0.280989	1.94299
OS.14938.1.S1_AT	LOC_Os05g01140	methyltransferase, putative, expressed	6e-55	AT5G38020.1	encodes a protein whose sequence is similar to SAM:salicylic acid carboxyl methyltransferase (SAMT) (GI:6002712)(Clarkia breweri) and to SAM:benzoic acid carboxyl methyltransferase (BAMT)(GI:9789277)(Antirrhinum majus)	GO:0009607	response to biotic stimulus	0.827362	0.785823
OS.14938.1.S1_AT	LOC_Os05g01140	methyltransferase, putative, expressed	6e-55	AT5G38020.1	encodes a protein whose sequence is similar to SAM:salicylic acid carboxyl methyltransferase (SAMT) (GI:6002712)(Clarkia breweri) and to SAM:benzoic acid carboxyl methyltransferase (BAMT)(GI:9789277)(Antirrhinum majus)	GO:0007165	signal transduction	0.58129	0.972583
OS.14938.1.S1_AT	LOC_Os05g01140	methyltransferase, putative, expressed	6e-55	AT5G38020.1	encodes a protein whose sequence is similar to SAM:salicylic acid carboxyl methyltransferase (SAMT) (GI:6002712)(Clarkia breweri) and to SAM:benzoic acid carboxyl methyltransferase (BAMT)(GI:9789277)(Antirrhinum majus)	GO:0009605	response to external stimulus	0.972489	0.458761
OS.14938.1.S1_AT	LOC_Os05g01140	methyltransferase, putative, expressed	6e-55	AT5G38020.1	encodes a protein whose sequence is similar to SAM:salicylic acid carboxyl methyltransferase (SAMT) (GI:6002712)(Clarkia breweri) and to SAM:benzoic acid carboxyl methyltransferase (BAMT)(GI:9789277)(Antirrhinum majus)	GO:0010382	cellular cell wall macromolecule metabolic process	0.0238727	3.84079
OS.14938.1.S1_AT	LOC_Os05g01140	methyltransferase, putative, expressed	6e-55	AT5G38020.1	encodes a protein whose sequence is similar to SAM:salicylic acid carboxyl methyltransferase (SAMT) (GI:6002712)(Clarkia breweri) and to SAM:benzoic acid carboxyl methyltransferase (BAMT)(GI:9789277)(Antirrhinum majus)	GO:0006633	fatty acid biosynthetic process	0.796137	0.630358
OS.49844.1.S1_AT	LOC_Os06g37750	S-locus-like receptor protein kinase, putative, expressed	6e-95	AT1G34300.1	lectin protein kinase family protein	GO:0006950	response to stress	0.986046	0.654541
OS.49844.1.S1_AT	LOC_Os06g37750	S-locus-like receptor protein kinase, putative, expressed	6e-95	AT1G34300.1	lectin protein kinase family protein	GO:0048544	recognition of pollen	0.272119	1.98981
OS.49844.1.S1_AT	LOC_Os06g37750	S-locus-like receptor protein kinase, putative, expressed	6e-95	AT1G34300.1	lectin protein kinase family protein	GO:0007165	signal transduction	0.58129	0.972583
OS.49844.1.S1_AT	LOC_Os06g37750	S-locus-like receptor protein kinase, putative, expressed	6e-95	AT1G34300.1	lectin protein kinase family protein	GO:0006468	protein phosphorylation	0.921386	0.671903
OS.49844.1.S1_AT	LOC_Os06g37750	S-locus-like receptor protein kinase, putative, expressed	6e-95	AT1G34300.1	lectin protein kinase family protein	GO:0006487	protein N-linked glycosylation	0.505487	1.18816
OS.49844.1.S1_AT	LOC_Os06g37750	S-locus-like receptor protein kinase, putative, expressed	6e-95	AT1G34300.1	lectin protein kinase family protein	GO:0006464	cellular protein modification process	0.989026	0.49633
OS.11860.1.S1_AT	LOC_Os05g05600	ATA15 protein, putative, expressed	2e-99	AT1G66330.2	senescence-associated family protein	GO:0010264	myo-inositol hexakisphosphate biosynthetic process	0.0345062	4.42376
OS.11860.1.S1_AT	LOC_Os05g05600	ATA15 protein, putative, expressed	2e-99	AT1G66330.2	senescence-associated family protein	GO:0010228	vegetative to reproductive phase transition of meristem	0.665808	0.880821
OS.11860.1.S1_AT	LOC_Os05g05600	ATA15 protein, putative, expressed	2e-99	AT1G66330.2	senescence-associated family protein	GO:0008150	biological_process	0.0829121	1.21254
OS.11860.1.S1_AT	LOC_Os05g05600	ATA15 protein, putative, expressed	2e-99	AT1G66330.2	senescence-associated family protein	GO:0072593	reactive oxygen species metabolic process	0.165781	5.89835
OS.11860.1.S1_AT	LOC_Os05g05600	ATA15 protein, putative, expressed	2e-99	AT1G66330.2	senescence-associated family protein	GO:0034599	cellular response to oxidative stress	0.103066	10.3221
OS.11860.1.S1_AT	LOC_Os05g05600	ATA15 protein, putative, expressed	2e-99	AT1G66330.2	senescence-associated family protein	GO:0010150	leaf senescence	0.580534	1.16306
OS.18533.1.S1_AT	LOC_Os04g45960	OsSub42 - Putative Subtilisin homologue, expressed	5e-177	AT2G19170.1	Encodes a novel subtilisin-like serine protease.	GO:0009987	cellular process	0.490602	1.02407
OS.18533.1.S1_AT	LOC_Os04g45960	OsSub42 - Putative Subtilisin homologue, expressed	5e-177	AT2G19170.1	Encodes a novel subtilisin-like serine protease.	GO:0043086	negative regulation of catalytic activity	0.549095	1.27041
OS.18533.1.S1_AT	LOC_Os04g45960	OsSub42 - Putative Subtilisin homologue, expressed	5e-177	AT2G19170.1	Encodes a novel subtilisin-like serine protease.	GO:0008152	metabolic process	0.850571	0.793112
OS.18533.1.S1_AT	LOC_Os04g45960	OsSub42 - Putative Subtilisin homologue, expressed	5e-177	AT2G19170.1	Encodes a novel subtilisin-like serine protease.	GO:0006508	proteolysis	0.871304	0.65956
OS.18533.1.S1_AT	LOC_Os04g45960	OsSub42 - Putative Subtilisin homologue, expressed	5e-177	AT2G19170.1	Encodes a novel subtilisin-like serine protease.	GO:0019538	protein metabolic process	0.816522	0.781239
OS.50543.1.S1_X_AT	LOC_Os05g46030	myosin head family protein, expressed	3e-115	AT5G20490.2	Encodes a member of the type XI myosin protein family involved in root hair growth, trichome development, and organelle trafficking. This gene appears to be expressed at low levels throughout the plant.	GO:0030048	actin filament-based movement	0.570307	1.19677
OS.50543.1.S1_X_AT	LOC_Os05g46030	myosin head family protein, expressed	3e-115	AT5G20490.2	Encodes a member of the type XI myosin protein family involved in root hair growth, trichome development, and organelle trafficking. This gene appears to be expressed at low levels throughout the plant.	GO:0090436	leaf pavement cell development	0.0699534	16.5154
OS.50543.1.S1_X_AT	LOC_Os05g46030	myosin head family protein, expressed	3e-115	AT5G20490.2	Encodes a member of the type XI myosin protein family involved in root hair growth, trichome development, and organelle trafficking. This gene appears to be expressed at low levels throughout the plant.	GO:0048467	gynoecium development	0.155643	6.35207
OS.50543.1.S1_X_AT	LOC_Os05g46030	myosin head family protein, expressed	3e-115	AT5G20490.2	Encodes a member of the type XI myosin protein family involved in root hair growth, trichome development, and organelle trafficking. This gene appears to be expressed at low levels throughout the plant.	GO:0010154	fruit development	0.439843	1.75696
OS.50543.1.S1_X_AT	LOC_Os05g46030	myosin head family protein, expressed	3e-115	AT5G20490.2	Encodes a member of the type XI myosin protein family involved in root hair growth, trichome development, and organelle trafficking. This gene appears to be expressed at low levels throughout the plant.	GO:0009791	post-embryonic development	0.0893254	1.99783
OS.50543.1.S1_X_AT	LOC_Os05g46030	myosin head family protein, expressed	3e-115	AT5G20490.2	Encodes a member of the type XI myosin protein family involved in root hair growth, trichome development, and organelle trafficking. This gene appears to be expressed at low levels throughout the plant.	GO:0010090	trichome morphogenesis	0.166188	1.90929
OS.50543.1.S1_X_AT	LOC_Os05g46030	myosin head family protein, expressed	3e-115	AT5G20490.2	Encodes a member of the type XI myosin protein family involved in root hair growth, trichome development, and organelle trafficking. This gene appears to be expressed at low levels throughout the plant.	GO:0016049	cell growth	0.566805	1.01947
OS.50543.1.S1_X_AT	LOC_Os05g46030	myosin head family protein, expressed	3e-115	AT5G20490.2	Encodes a member of the type XI myosin protein family involved in root hair growth, trichome development, and organelle trafficking. This gene appears to be expressed at low levels throughout the plant.	GO:0010091	trichome branching	0.312332	2.75256
OS.50543.1.S1_X_AT	LOC_Os05g46030	myosin head family protein, expressed	3e-115	AT5G20490.2	Encodes a member of the type XI myosin protein family involved in root hair growth, trichome development, and organelle trafficking. This gene appears to be expressed at low levels throughout the plant.	GO:0048768	root hair cell tip growth	0.175797	5.50513
OS.50543.1.S1_X_AT	LOC_Os05g46030	myosin head family protein, expressed	3e-115	AT5G20490.2	Encodes a member of the type XI myosin protein family involved in root hair growth, trichome development, and organelle trafficking. This gene appears to be expressed at low levels throughout the plant.	GO:0051645	Golgi localization	0.328732	2.58053
OS.50543.1.S1_X_AT	LOC_Os05g46030	myosin head family protein, expressed	3e-115	AT5G20490.2	Encodes a member of the type XI myosin protein family involved in root hair growth, trichome development, and organelle trafficking. This gene appears to be expressed at low levels throughout the plant.	GO:0060151	peroxisome localization	0.328732	2.58053
OS.50543.1.S1_X_AT	LOC_Os05g46030	myosin head family protein, expressed	3e-115	AT5G20490.2	Encodes a member of the type XI myosin protein family involved in root hair growth, trichome development, and organelle trafficking. This gene appears to be expressed at low levels throughout the plant.	GO:0051646	mitochondrion localization	0.328732	2.58053
OS.50543.1.S1_X_AT	LOC_Os05g46030	myosin head family protein, expressed	3e-115	AT5G20490.2	Encodes a member of the type XI myosin protein family involved in root hair growth, trichome development, and organelle trafficking. This gene appears to be expressed at low levels throughout the plant.	GO:0051301	cell division	0.92637	0.382301
OS.27422.2.S1_AT	LOC_Os02g27000	ATP-binding region, ATPase-like domain containing protein, expressed	0	AT5G50780.1	Histidine kinase-, DNA gyrase B-, and HSP90-like ATPase family protein	GO:0008150	biological_process	0.0829121	1.21254
OS.56757.1.S1_AT	LOC_Os04g47930	aluminum-activated malate transporter, putative, expressed	2e-122	AT4G00910.1	Aluminium activated malate transporter family protein	GO:0010044	response to aluminum ion	0.214668	4.34615
OS.54398.1.S1_AT	LOC_Os12g15550	S-locus-specific glycoprotein S13 precursor, putative, expressed	2e-88	AT4G21380.1	encodes a putative receptor-like serine/threonine protein kinases that is similar to Brassica self-incompatibility (S) locus. Expressed in root. Shoot expression limited to limited to the root-hypocotyl transition zone and at the base of lateral roots as well as in axillary buds, and pedicels.	GO:0048544	recognition of pollen	0.272119	1.98981
OS.54398.1.S1_AT	LOC_Os12g15550	S-locus-specific glycoprotein S13 precursor, putative, expressed	2e-88	AT4G21380.1	encodes a putative receptor-like serine/threonine protein kinases that is similar to Brassica self-incompatibility (S) locus. Expressed in root. Shoot expression limited to limited to the root-hypocotyl transition zone and at the base of lateral roots as well as in axillary buds, and pedicels.	GO:0046777	protein autophosphorylation	0.59627	1.00093
OS.54398.1.S1_AT	LOC_Os12g15550	S-locus-specific glycoprotein S13 precursor, putative, expressed	2e-88	AT4G21380.1	encodes a putative receptor-like serine/threonine protein kinases that is similar to Brassica self-incompatibility (S) locus. Expressed in root. Shoot expression limited to limited to the root-hypocotyl transition zone and at the base of lateral roots as well as in axillary buds, and pedicels.	GO:0006468	protein phosphorylation	0.921386	0.671903
OSAFFX.5011.1.S1_AT	LOC_Os06g34780	expressed protein	4e-29	AT3G22300.1	Nuclear-encoded gene for mitochondrial ribosomal small subunit protein S10	GO:0006354	DNA-dependent transcription, elongation	0.491347	1.5014
OSAFFX.5011.1.S1_AT	LOC_Os06g34780	expressed protein	4e-29	AT3G22300.1	Nuclear-encoded gene for mitochondrial ribosomal small subunit protein S10	GO:0009220	pyrimidine ribonucleotide biosynthetic process	0.459277	1.30042
OSAFFX.5011.1.S1_AT	LOC_Os06g34780	expressed protein	4e-29	AT3G22300.1	Nuclear-encoded gene for mitochondrial ribosomal small subunit protein S10	GO:0006412	translation	0.792357	0.750699
OS.11777.1.S1_AT	LOC_Os01g40050	peptidyl-prolyl cis-trans isomerase, putative, expressed	4e-157	AT4G33060.1	Cyclophilin-like peptidyl-prolyl cis-trans isomerase family protein	GO:0042542	response to hydrogen peroxide	0.774941	0.705786
OS.11777.1.S1_AT	LOC_Os01g40050	peptidyl-prolyl cis-trans isomerase, putative, expressed	4e-157	AT4G33060.1	Cyclophilin-like peptidyl-prolyl cis-trans isomerase family protein	GO:0034976	response to endoplasmic reticulum stress	0.792246	0.679645
OS.11777.1.S1_AT	LOC_Os01g40050	peptidyl-prolyl cis-trans isomerase, putative, expressed	4e-157	AT4G33060.1	Cyclophilin-like peptidyl-prolyl cis-trans isomerase family protein	GO:0009408	response to heat	0.409935	1.23711
OS.11777.1.S1_AT	LOC_Os01g40050	peptidyl-prolyl cis-trans isomerase, putative, expressed	4e-157	AT4G33060.1	Cyclophilin-like peptidyl-prolyl cis-trans isomerase family protein	GO:0009987	cellular process	0.490602	1.02407
OS.11777.1.S1_AT	LOC_Os01g40050	peptidyl-prolyl cis-trans isomerase, putative, expressed	4e-157	AT4G33060.1	Cyclophilin-like peptidyl-prolyl cis-trans isomerase family protein	GO:0009644	response to high light intensity	0.24492	1.5124
OS.11777.1.S1_AT	LOC_Os01g40050	peptidyl-prolyl cis-trans isomerase, putative, expressed	4e-157	AT4G33060.1	Cyclophilin-like peptidyl-prolyl cis-trans isomerase family protein	GO:0006139	nucleobase-containing compound metabolic process	0.118298	1.67244
OS.11777.1.S1_AT	LOC_Os01g40050	peptidyl-prolyl cis-trans isomerase, putative, expressed	4e-157	AT4G33060.1	Cyclophilin-like peptidyl-prolyl cis-trans isomerase family protein	GO:0006457	protein folding	0.685209	0.857942
OS.11777.1.S1_AT	LOC_Os01g40050	peptidyl-prolyl cis-trans isomerase, putative, expressed	4e-157	AT4G33060.1	Cyclophilin-like peptidyl-prolyl cis-trans isomerase family protein	GO:0006623	protein targeting to vacuole	0.170817	1.88747
OS.11777.1.S1_AT	LOC_Os01g40050	peptidyl-prolyl cis-trans isomerase, putative, expressed	4e-157	AT4G33060.1	Cyclophilin-like peptidyl-prolyl cis-trans isomerase family protein	GO:0019538	protein metabolic process	0.816522	0.781239
OS.52129.1.S1_AT	LOC_Os06g39900	agenet domain containing protein, putative, expressed	3e-29	AT4G32440.3	Plant Tudor-like RNA-binding protein	GO:0008150	biological_process	0.0829121	1.21254
OS.52129.1.S1_AT	LOC_Os06g39900	agenet domain containing protein, putative, expressed	3e-29	AT4G32440.3	Plant Tudor-like RNA-binding protein	GO:0010200	response to chitin	0.96696	0.378793
OS.34077.1.S1_AT	LOC_Os04g28820	retrotransposon protein, putative, unclassified, expressed	3e-16	AT5G28780.1	PIF1 helicase	GO:0008150	biological_process	0.0829121	1.21254
OS.46063.1.S1_AT	LOC_Os10g34390	expressed protein	1e-67	AT3G19780.2	hypothetical protein	GO:0045454	cell redox homeostasis	0.800974	0.620879
OS.10751.1.S1_AT	LOC_Os10g41100	CCT motif family protein, expressed	1e-17	AT5G57660.1	CONSTANS-like 5	GO:0042631	cellular response to water deprivation	0.372709	1.55806
OS.10751.1.S1_AT	LOC_Os10g41100	CCT motif family protein, expressed	1e-17	AT5G57660.1	CONSTANS-like 5	GO:0006355	regulation of transcription, DNA-dependent	0.0993436	1.31632
OS.10942.1.S1_A_AT	LOC_Os10g28340	heat stress transcription factor, putative, expressed	6e-56	AT3G22830.1	member of Heat Stress Transcription Factor (Hsf) family	GO:0006355	regulation of transcription, DNA-dependent	0.0993436	1.31632
OS.10942.1.S1_A_AT	LOC_Os10g28340	heat stress transcription factor, putative, expressed	6e-56	AT3G22830.1	member of Heat Stress Transcription Factor (Hsf) family	GO:0009407	toxin catabolic process	0.329438	1.3937
OS.10942.1.S1_A_AT	LOC_Os10g28340	heat stress transcription factor, putative, expressed	6e-56	AT3G22830.1	member of Heat Stress Transcription Factor (Hsf) family	GO:0009628	response to abiotic stimulus	0.74406	0.856061
OS.10942.1.S1_A_AT	LOC_Os10g28340	heat stress transcription factor, putative, expressed	6e-56	AT3G22830.1	member of Heat Stress Transcription Factor (Hsf) family	GO:0006950	response to stress	0.986046	0.654541
OS.10942.1.S1_A_AT	LOC_Os10g28340	heat stress transcription factor, putative, expressed	6e-56	AT3G22830.1	member of Heat Stress Transcription Factor (Hsf) family	GO:0006351	transcription, DNA-dependent	0.115142	1.31074
OS.14935.1.S1_AT	LOC_Os10g09990	cytokinin-O-glucosyltransferase 3, putative, expressed	2e-110	AT2G36800.1	Encodes a DON-Glucosyltransferase. The UGT73C5 glucosylates both brassinolide and castasterone in the 23-O position. The enzyme is presumably involved in the homeostasis of those steroid hormones hence regulating BR activity. Transgenic plants overexpressing UGT73C5 show a typical BR-deficient phenotype.	GO:0006520	cellular amino acid metabolic process	0.950887	0.539718
OS.14935.1.S1_AT	LOC_Os10g09990	cytokinin-O-glucosyltransferase 3, putative, expressed	2e-110	AT2G36800.1	Encodes a DON-Glucosyltransferase. The UGT73C5 glucosylates both brassinolide and castasterone in the 23-O position. The enzyme is presumably involved in the homeostasis of those steroid hormones hence regulating BR activity. Transgenic plants overexpressing UGT73C5 show a typical BR-deficient phenotype.	GO:0009058	biosynthetic process	0.720919	0.872764
OS.14935.1.S1_AT	LOC_Os10g09990	cytokinin-O-glucosyltransferase 3, putative, expressed	2e-110	AT2G36800.1	Encodes a DON-Glucosyltransferase. The UGT73C5 glucosylates both brassinolide and castasterone in the 23-O position. The enzyme is presumably involved in the homeostasis of those steroid hormones hence regulating BR activity. Transgenic plants overexpressing UGT73C5 show a typical BR-deficient phenotype.	GO:0019748	secondary metabolic process	0.912228	0.604516
OS.14935.1.S1_AT	LOC_Os10g09990	cytokinin-O-glucosyltransferase 3, putative, expressed	2e-110	AT2G36800.1	Encodes a DON-Glucosyltransferase. The UGT73C5 glucosylates both brassinolide and castasterone in the 23-O position. The enzyme is presumably involved in the homeostasis of those steroid hormones hence regulating BR activity. Transgenic plants overexpressing UGT73C5 show a typical BR-deficient phenotype.	GO:0008152	metabolic process	0.850571	0.793112
OS.14935.1.S1_AT	LOC_Os10g09990	cytokinin-O-glucosyltransferase 3, putative, expressed	2e-110	AT2G36800.1	Encodes a DON-Glucosyltransferase. The UGT73C5 glucosylates both brassinolide and castasterone in the 23-O position. The enzyme is presumably involved in the homeostasis of those steroid hormones hence regulating BR activity. Transgenic plants overexpressing UGT73C5 show a typical BR-deficient phenotype.	GO:0016131	brassinosteroid metabolic process	0.0699534	16.5154
OS.39294.1.S1_AT	LOC_Os09g29540	OsWAK82 - OsWAK receptor-like cytoplasmic kinase OsWAK-RLCK, expressed	3e-64	AT1G21230.1	encodes a wall-associated kinase	GO:0007165	signal transduction	0.58129	0.972583
OS.39294.1.S1_AT	LOC_Os09g29540	OsWAK82 - OsWAK receptor-like cytoplasmic kinase OsWAK-RLCK, expressed	3e-64	AT1G21230.1	encodes a wall-associated kinase	GO:0006468	protein phosphorylation	0.921386	0.671903
OS.39294.1.S1_AT	LOC_Os09g29540	OsWAK82 - OsWAK receptor-like cytoplasmic kinase OsWAK-RLCK, expressed	3e-64	AT1G21230.1	encodes a wall-associated kinase	GO:0006464	cellular protein modification process	0.989026	0.49633
OS.57491.1.S1_AT	LOC_Os03g38000	40S ribosomal protein S3-1, putative, expressed	2e-101	AT5G35530.1	Ribosomal protein S3 family protein	GO:0009651	response to salt stress	0.706711	0.862422
OS.57491.1.S1_AT	LOC_Os03g38000	40S ribosomal protein S3-1, putative, expressed	2e-101	AT5G35530.1	Ribosomal protein S3 family protein	GO:0006412	translation	0.792357	0.750699
OS.57491.1.S1_AT	LOC_Os03g38000	40S ribosomal protein S3-1, putative, expressed	2e-101	AT5G35530.1	Ribosomal protein S3 family protein	GO:0001510	RNA methylation	0.85776	0.5129
OS.17292.1.S1_X_AT	LOC_Os03g42750	roothairless 1, putative, expressed	0	AT1G47550.2	Encodes a member of the exocyst complex gene family. The exocyst is a protein complex involved in tethering vesicles to the plasma membrane during regulated or polarized secretion.	GO:0008150	biological_process	0.0829121	1.21254
OS.17292.1.S1_X_AT	LOC_Os03g42750	roothairless 1, putative, expressed	0	AT1G47550.2	Encodes a member of the exocyst complex gene family. The exocyst is a protein complex involved in tethering vesicles to the plasma membrane during regulated or polarized secretion.	GO:0015031	protein transport	0.645973	0.904127
OS.17292.1.S1_X_AT	LOC_Os03g42750	roothairless 1, putative, expressed	0	AT1G47550.2	Encodes a member of the exocyst complex gene family. The exocyst is a protein complex involved in tethering vesicles to the plasma membrane during regulated or polarized secretion.	GO:0006887	exocytosis	0.390497	2.06442
OSAFFX.2987.1.S1_AT	LOC_Os02g47280	growth-regulating factor, putative, expressed	3e-42	AT3G13960.1	Growth regulating factor encoding transcription activator. One of the nine members of a GRF gene family, containing nuclear targeting domain. Involved in leaf development and expressed in root, shoot and flower.	GO:0006355	regulation of transcription, DNA-dependent	0.0993436	1.31632
OSAFFX.2987.1.S1_AT	LOC_Os02g47280	growth-regulating factor, putative, expressed	3e-42	AT3G13960.1	Growth regulating factor encoding transcription activator. One of the nine members of a GRF gene family, containing nuclear targeting domain. Involved in leaf development and expressed in root, shoot and flower.	GO:0010162	seed dormancy process	0.612212	0.971493
OSAFFX.2987.1.S1_AT	LOC_Os02g47280	growth-regulating factor, putative, expressed	3e-42	AT3G13960.1	Growth regulating factor encoding transcription activator. One of the nine members of a GRF gene family, containing nuclear targeting domain. Involved in leaf development and expressed in root, shoot and flower.	GO:0009737	response to abscisic acid stimulus	0.274655	1.31597
OSAFFX.2987.1.S1_AT	LOC_Os02g47280	growth-regulating factor, putative, expressed	3e-42	AT3G13960.1	Growth regulating factor encoding transcription activator. One of the nine members of a GRF gene family, containing nuclear targeting domain. Involved in leaf development and expressed in root, shoot and flower.	GO:0009965	leaf morphogenesis	0.257726	1.57289
OSAFFX.2987.1.S1_AT	LOC_Os02g47280	growth-regulating factor, putative, expressed	3e-42	AT3G13960.1	Growth regulating factor encoding transcription activator. One of the nine members of a GRF gene family, containing nuclear targeting domain. Involved in leaf development and expressed in root, shoot and flower.	GO:0016570	histone modification	0.18838	2.58053
OSAFFX.2987.1.S1_AT	LOC_Os02g47280	growth-regulating factor, putative, expressed	3e-42	AT3G13960.1	Growth regulating factor encoding transcription activator. One of the nine members of a GRF gene family, containing nuclear targeting domain. Involved in leaf development and expressed in root, shoot and flower.	GO:0009909	regulation of flower development	0.712166	0.814904
OSAFFX.2987.1.S1_AT	LOC_Os02g47280	growth-regulating factor, putative, expressed	3e-42	AT3G13960.1	Growth regulating factor encoding transcription activator. One of the nine members of a GRF gene family, containing nuclear targeting domain. Involved in leaf development and expressed in root, shoot and flower.	GO:0009793	embryo development ending in seed dormancy	0.438927	1.12023
OSAFFX.2987.1.S1_AT	LOC_Os02g47280	growth-regulating factor, putative, expressed	3e-42	AT3G13960.1	Growth regulating factor encoding transcription activator. One of the nine members of a GRF gene family, containing nuclear targeting domain. Involved in leaf development and expressed in root, shoot and flower.	GO:0048366	leaf development	0.482705	1.24176
OSAFFX.2987.1.S1_AT	LOC_Os02g47280	growth-regulating factor, putative, expressed	3e-42	AT3G13960.1	Growth regulating factor encoding transcription activator. One of the nine members of a GRF gene family, containing nuclear targeting domain. Involved in leaf development and expressed in root, shoot and flower.	GO:0009845	seed germination	0.386719	1.35372
OSAFFX.2987.1.S1_AT	LOC_Os02g47280	growth-regulating factor, putative, expressed	3e-42	AT3G13960.1	Growth regulating factor encoding transcription activator. One of the nine members of a GRF gene family, containing nuclear targeting domain. Involved in leaf development and expressed in root, shoot and flower.	GO:0009628	response to abiotic stimulus	0.74406	0.856061
OSAFFX.2987.1.S1_AT	LOC_Os02g47280	growth-regulating factor, putative, expressed	3e-42	AT3G13960.1	Growth regulating factor encoding transcription activator. One of the nine members of a GRF gene family, containing nuclear targeting domain. Involved in leaf development and expressed in root, shoot and flower.	GO:0048449	floral organ formation	0.263245	2.03894
OS.28110.3.S1_AT	LOC_Os04g55710	transposon protein, putative, unclassified, expressed	5e-146	AT3G16150.1	N-terminal nucleophile aminohydrolases (Ntn hydrolases) superfamily protein	GO:0051604	protein maturation	0.526831	1.35372
OS.28110.3.S1_AT	LOC_Os04g55710	transposon protein, putative, unclassified, expressed	5e-146	AT3G16150.1	N-terminal nucleophile aminohydrolases (Ntn hydrolases) superfamily protein	GO:0033345	asparagine catabolic process via L-aspartate	0.0586454	20.6442
OS.28110.3.S1_AT	LOC_Os04g55710	transposon protein, putative, unclassified, expressed	5e-146	AT3G16150.1	N-terminal nucleophile aminohydrolases (Ntn hydrolases) superfamily protein	GO:0006508	proteolysis	0.871304	0.65956
OS.28110.3.S1_AT	LOC_Os04g55710	transposon protein, putative, unclassified, expressed	5e-146	AT3G16150.1	N-terminal nucleophile aminohydrolases (Ntn hydrolases) superfamily protein	GO:0006516	glycoprotein catabolic process	0.0471993	27.5256
OSAFFX.19485.2.A1_AT	LOC_Os12g04340	sulfotransferase domain containing protein, expressed	4e-60	AT1G74100.1	encodes a desulfoglucosinolate sulfotransferase, involved in the final step of glucosinolate core structure biosynthesis. Has a broad-substrate specificity with different desulfoglucosinolates, the best substrate is indole-3-methyl-dsGS, followed by benzyl-dsGS. Expression was induced by wounding, jasmonate and ethylene stimulates.	GO:0006569	tryptophan catabolic process	0.526831	1.35372
OSAFFX.19485.2.A1_AT	LOC_Os12g04340	sulfotransferase domain containing protein, expressed	4e-60	AT1G74100.1	encodes a desulfoglucosinolate sulfotransferase, involved in the final step of glucosinolate core structure biosynthesis. Has a broad-substrate specificity with different desulfoglucosinolates, the best substrate is indole-3-methyl-dsGS, followed by benzyl-dsGS. Expression was induced by wounding, jasmonate and ethylene stimulates.	GO:0009684	indoleacetic acid biosynthetic process	0.600261	1.10103
OSAFFX.19485.2.A1_AT	LOC_Os12g04340	sulfotransferase domain containing protein, expressed	4e-60	AT1G74100.1	encodes a desulfoglucosinolate sulfotransferase, involved in the final step of glucosinolate core structure biosynthesis. Has a broad-substrate specificity with different desulfoglucosinolates, the best substrate is indole-3-methyl-dsGS, followed by benzyl-dsGS. Expression was induced by wounding, jasmonate and ethylene stimulates.	GO:0009738	abscisic acid mediated signaling pathway	0.264998	1.46413
OSAFFX.19485.2.A1_AT	LOC_Os12g04340	sulfotransferase domain containing protein, expressed	4e-60	AT1G74100.1	encodes a desulfoglucosinolate sulfotransferase, involved in the final step of glucosinolate core structure biosynthesis. Has a broad-substrate specificity with different desulfoglucosinolates, the best substrate is indole-3-methyl-dsGS, followed by benzyl-dsGS. Expression was induced by wounding, jasmonate and ethylene stimulates.	GO:0042538	hyperosmotic salinity response	0.386719	1.35372
OSAFFX.19485.2.A1_AT	LOC_Os12g04340	sulfotransferase domain containing protein, expressed	4e-60	AT1G74100.1	encodes a desulfoglucosinolate sulfotransferase, involved in the final step of glucosinolate core structure biosynthesis. Has a broad-substrate specificity with different desulfoglucosinolates, the best substrate is indole-3-methyl-dsGS, followed by benzyl-dsGS. Expression was induced by wounding, jasmonate and ethylene stimulates.	GO:0007165	signal transduction	0.58129	0.972583
OSAFFX.19485.2.A1_AT	LOC_Os12g04340	sulfotransferase domain containing protein, expressed	4e-60	AT1G74100.1	encodes a desulfoglucosinolate sulfotransferase, involved in the final step of glucosinolate core structure biosynthesis. Has a broad-substrate specificity with different desulfoglucosinolates, the best substrate is indole-3-methyl-dsGS, followed by benzyl-dsGS. Expression was induced by wounding, jasmonate and ethylene stimulates.	GO:0032260	response to jasmonic acid stimulus involved in jasmonic acid and ethylene-dependent systemic resistance	0.0238861	82.5769
[truncated: 41 more rows]

## Sheet: GO2Gene_cluster 7
GOID	GOTerm	QueryID	Symbol	Description	P-Value	FDR	Enrichment
GO:0010048	vernalization response	OS.57418.1.S1_AT	LOC_Os04g52410	OsMADS31 - MADS-box family gene with MIKCc type-box, expressed	0.00362026	0.466715	5.22639
GO:0010048	vernalization response	OS.9824.1.S2_AT	LOC_Os05g39690	oxidoreductase, aldo/keto reductase family protein, putative, expressed	0.00362026	0.466715	5.22639
[truncated: 1,211 more rows]

## Sheet: GO_Result_cluster 10
GOID	GOTerm	DifGene	AllDifGene	GeneInGOID	AllGene	P-Value	FDR	Enrichment	(-log2P)
[truncated: 1,108 more rows]

## Sheet: Gene2GO_cluster 10
QueryID	QuerySymbol	Description	E-Value	SubjectSymbol	Description	GOID	GOTerm	P-Value	Enrichment
[truncated: 9,562 more rows]

[truncated: 13 more sheets: GO2Gene_cluster 10, GO_Result_cluster 11, Gene2GO_cluster 11, GO2Gene_cluster 11, GO_Result_cluster 14, Gene2GO_cluster 14, GO2Gene_cluster 14, GO_Result_cluster 15, Gene2GO_cluster 15, GO2Gene_cluster 15, GO_Result_cluster 18, Gene2GO_cluster 18, GO2Gene_cluster 18]
