# Supplementary material for: Genes associated with thermosensitive genic male sterility in rice identified by comparative expression profiling
Source: BMC Genomics. 2014 Dec 16;15(1):1114. doi: 10.1186/1471-2164-15-1114 (PMC4320516; doi:10.1186/1471-2164-15-1114)
Supplement: Supplementary file 8 — Additional file 8: Details of the 156 DEGs, including GO categories and cluster numbers, apparently involved in the TGMS of TGMS-Co27. (XLS 269 KB) [file 12864_2014_6904_MOESM8_ESM.xls]

## Sheet: TGMS related genes
Additional file 8: Details of the 156 DEGs, including GO categories and cluster numbers, apparently involved in the TGMS of TGMS-Co27.
ID	Symbol/AccID	Description	KeggID	evalue	BlastAccID	BlastSymbol/AccID	BlastDescription	BlastKeggID	logFC_Co27HTvsH1493HT	P.Value_Co27HTvsH1493HT	logFC_Co27LTvsH1493LT	P.Value_Co27LTvsH1493LT	logFC_Co27LTvsCo27HT	P.Value_Co27LTvsCo27HT	logFC_H1493LTvsH1493HT	P.Value_H1493LTvsH1493HT	H1493HT1_NS	H1493HT2_NS	H1493HT3_NS	Co27HT1_NS	Co27HT2_NS	Co27HT3_NS	H1493LT1_NS	H1493LT2_NS	H1493LT3_NS	Co27LT1_NS	Co27LT2_NS	Co27LT3_NS
Os.10156.1.S1_a_at	LOC_Os03g61260	ribosomal L18p/L5e family protein, putative, expressed	osa:4334651	4e-23	AAD49760	AT1G48350.1	Ribosomal L18p/L5e family protein	ath:AT1G48350					-1.24078	5.19731e-07	-1.0955	1.49677e-06	11.9878	11.9429	12.0514	11.9353	12.2142	12.101	10.9453	10.879	10.8713	10.9204	10.7338	10.8739
Os.10299.1.S1_at	LOC_Os05g30140	RNA recognition motif containing protein, expressed	osa:4338552	1e-76	AT1G02840	AT1G02840.3	SR1 is a plant homologue of the human general/alternative splicing factor SF2/ASF.	ath:AT1G02840					-1.35244	5.6709e-08	-1.3944	4.34339e-08	11.8362	11.8109	11.8529	11.4333	11.5931	11.5424	10.4328	10.4141	10.47	10.2291	10.0755	10.2071
Os.10307.1.S1_at	LOC_Os06g05250	GTP-binding protein GUF1, putative, expressed	osa:4340102	0	AED94489	AT5G39900.1	Small GTP-binding protein	ath:AT5G39900					1.17675	1.44032e-06			9.95193	10.2246	10.0087	9.95619	9.71839	9.84681	11.0545	11.0152	11.0332	11.1128	10.937	11.0018
Os.10422.1.S1_at	LOC_Os05g40630	DUF567 domain containing protein, putative, expressed	osa:4339136	9e-38	110741793	AT2G38640.1	Protein of unknown function (DUF567)	ath:AT2G38640					-2.37593	1.30995e-05			7.2998	7.08632	6.93185	8.11741	7.84263	8.23884	6.17198	6.01888	6.26242	4.98343	5.88926	6.19841
Os.10636.1.A1_at	LOC_Os06g06470	U-box domain containing heat shock protein, putative, expressed	osa:4340199	1e-49	AEE83125	AT4G12400.2	stress-inducible protein, putative	ath:AT4G12400					-2.68082	4.49146e-07	-2.74676	3.64677e-07	9.80568	9.65793	9.73234	9.51389	9.1651	9.22994	6.84816	7.41225	6.69526	6.93241	6.37032	6.56374
Os.11117.1.S2_at	LOC_Os07g43050	RNA recognition motif containing protein, expressed	osa:4343955	3e-14	AT5G18810	AT5G18810.1	encodes an SC35-like splicing factor of 28 kD localized to the nuclear specks.	ath:AT5G18810					1.35181	7.41128e-07	1.08999	4.52542e-06	9.36792	9.59744	9.4823	8.99974	8.98334	9.11869	10.6181	10.4596	10.6399	10.5218	10.2149	10.4205
Os.11376.1.S1_at	LOC_Os06g06490	U-box domain containing heat shock protein, putative, expressed	osa:4340201	6e-19	AEE83125	AT4G12400.2	stress-inducible protein, putative	ath:AT4G12400					1.22514	9.0365e-05			6.75662	7.2484	7.02828	6.29627	6.68179	6.544	7.88336	8.05589	8.02704	7.44099	8.03115	7.72533
Os.11722.1.S1_a_at	LOC_Os10g10244	alanyl-tRNA synthetase, putative, expressed	osa:4348211	0	AT1G50200	AT1G50200.2	Alanyl-tRNA synthetase	ath:AT1G50200					1.14601	1.69484e-06			10.5768	10.5701	10.6216	10.654	10.3371	10.3909	11.4784	11.6346	11.6501	11.6292	11.6513	11.5395
Os.11795.1.S1_a_at	LOC_Os03g63950	plastid-specific 30S ribosomal protein 1, chloroplast precursor, putative, expressed	osa:4334840	2e-48	AED93316	AT5G24490.1	30S ribosomal protein, putative	ath:AT5G24490					-1.1242	1.15702e-06			9.71551	9.70016	9.73434	9.70472	9.56111	9.53829	9.4392	9.30935	9.34239	8.57214	8.5454	8.31399
Os.11967.1.S1_at	LOC_Os03g45170	amino acid permease, putative, expressed	osa:4333602	0	AT1G58030	AT1G58030.1	Encodes a member of the cationic amino acid transporter (CAT) subfamily of amino acid polyamine choline transporters. Localized to the tonoplast.	ath:AT1G58030					1.90743	1.33431e-05			7.85441	8.12963	7.45309	7.86235	7.05933	7.61664	8.6626	8.82557	8.73842	9.5506	9.38758	9.32244
Os.12239.1.S1_at	LOC_Os09g31031	ubiquitin family protein, putative, expressed	osa:4347411	3e-41	AT3G52590	AT3G52590.1	Ubiquitin extension protein	ath:AT3G52590					-2.5862	4.77275e-10	-2.11488	2.84625e-09	13.6511	13.6356	13.7091	13.8106	13.6106	13.8868	11.5784	11.5294	11.5434	11.2161	11.2179	11.1154
Os.12337.1.S1_at	LOC_Os05g51500	eukaryotic translation initiation factor 5B, putative, expressed	osa:4339796	0	AEE35891	AT1G76810.1	eukaryotic translation initiation factor 2 (eIF-2) family protein	ath:AT1G76810					1.58668	2.24637e-06	1.0858	4.88128e-05	10.4703	11.0542	10.8326	10.6515	10.5727	10.3769	11.8249	11.8487	11.941	12.104	12.2228	12.0344
Os.12337.2.S1_x_at	LOC_Os05g51500	eukaryotic translation initiation factor 5B, putative, expressed	osa:4339796	0	AEE35891	AT1G76810.1	eukaryotic translation initiation factor 2 (eIF-2) family protein	ath:AT1G76810					1.27241	0.000263983	1.32435	0.000197038	8.64581	8.11638	8.97631	8.77201	8.6142	8.94397	10.0462	9.6695	9.99582	9.87608	10.2546	10.0167
Os.12358.1.S1_at	LOC_Os03g18570	40S ribosomal protein S7, putative, expressed	osa:4332545	8e-86	A96526	AT1G48830.2	Ribosomal protein S7e family protein	ath:AT1G48830					1.81959	7.42069e-08	2.48452	4.82387e-09	8.41634	8.60148	8.26211	8.86227	8.98321	9.07144	11.0195	10.8562	10.8579	10.9033	10.7391	10.7333
Os.12561.1.S1_at	LOC_Os05g39960	40S ribosomal protein S26, putative, expressed	osa:4339104	1e-43	AEE79511	AT3G56340.1	Ribosomal protein S26e family protein	ath:AT3G56340					1.22436	1.00711e-05			10.1349	10.2039	10.2841	10.2074	9.82704	9.88148	11.0633	11.1467	10.7401	11.139	11.1879	11.2621
Os.12705.1.S1_at	LOC_Os03g15890	RNA recognition motif containing protein, expressed	osa:4332350	3e-37	15450753	AT1G07350.2	RNA-binding (RRM/RBD/RNP motifs) family protein	ath:AT1G07350					1.4951	4.74404e-07	1.29356	1.62296e-06	10.3155	10.584	10.4683	10.2695	10.0917	9.95822	11.8302	11.6882	11.7301	11.5181	11.7344	11.5521
Os.12705.2.S1_x_at	LOC_Os03g15890	RNA recognition motif containing protein, expressed	osa:4332350	3e-37	15450753	AT1G07350.2	RNA-binding (RRM/RBD/RNP motifs) family protein	ath:AT1G07350					1.0902	4.85944e-06	1.11092	4.15774e-06	9.5002	9.7054	9.32838	9.43663	9.23701	9.34165	10.6952	10.5756	10.596	10.5064	10.3839	10.3956
Os.12931.1.S1_at	LOC_Os05g23940	transcription initiation factor IIB, putative, expressed	osa:4338362	4e-114	AEE74756	AT3G09360.1	Cyclin/Brf1-like TBP-binding protein	ath:AT3G09360					1.1413	1.70283e-06			10.7755	10.7874	10.8742	10.558	10.3386	10.3181	11.7116	11.5433	11.4897	11.6362	11.5397	11.4627
Os.14123.2.S1_at	LOC_Os05g44390	peptidyl-tRNA hydrolase, putative, expressed	osa:4339347	1e-55	AEE86140	AT4G32900.2	Peptidyl-tRNA hydrolase II (PTH2) family protein	ath:AT4G32900					-1.17327	1.47683e-06			11.4384	11.2877	11.4598	11.2531	11.4062	11.3629	10.2722	10.4691	10.5191	10.1794	10.0568	10.2662
Os.14143.1.S1_at	LOC_Os11g07500	DSHCT domain containing protein, expressed	osa:4349924	0	AT2G06990	AT2G06990.1	encodes a putative DExH-box RNA helicase that acts redundantly with HEN1, HUA1, and HUA2 in the specification of floral organ identity in the third whorl.	ath:AT2G06990					1.40473	2.65094e-07	1.39733	2.77421e-07	9.62341	9.86886	9.64513	9.69633	9.54358	9.80376	11.0599	11.094	11.1755	11.0559	11.1167	11.0853
Os.14271.1.S1_at	LOC_Os07g43810	RNA recognition motif containing protein, putative, expressed	osa:4344001	2e-70	A84790	AT2G37220.1	Encodes a chloroplast RNA binding protein. A substrate of the type III effector HopU1 (mono-ADP-ribosyltransferase). Protein is tyrosine-phosphorylated and its phosphorylation state is modulated in response to ABA in Arabidopsis thaliana seeds.	ath:AT2G37220					-1.30116	1.32874e-07			11.4616	11.4112	11.4053	11.5666	11.4257	11.4833	10.5296	10.5025	10.6223	10.0963	10.174	10.3019
Os.14456.1.S1_at	LOC_Os01g54020	tRNA synthetase, putative, expressed	osa:4326551	2e-147	AT2G25840	AT2G25840.3	Nucleotidylyl transferase superfamily protein	ath:AT2G25840					1.829	1.79678e-05	1.37037	0.000168025	7.90817	8.1327	7.63288	8.03209	7.24842	7.15559	9.27884	9.22996	9.27606	9.35072	9.2122	9.36017
Os.14565.1.S1_at	LOC_Os07g12250	ribosomal protein L24, putative, expressed	osa:4342748	5e-62	AT2G36620	AT2G36620.1	RPL24A encodes ribosomal protein L24, homolog of cytosolic RPL24, found in archaea and higher eukaryotes. Arabidopsis has two RPL24 homologs, RPL24A (AT2G36620) and RPL24B (AT3G53020).	ath:AT2G36620					1.08514	1.80036e-07	1.22293	6.37911e-08	11.8503	11.8934	11.8814	12.0244	11.9048	11.8789	13.1099	13.0758	13.1083	12.9962	13.031	13.0362
Os.14697.1.S1_at	LOC_Os03g07290	structural constituent of ribosome, putative, expressed	osa:4331759	8e-26	AEE30726	AT1G26740.1	Ribosomal L32p protein family	ath:AT1G26740					-1.41925	4.02547e-08	-1.23864	1.31637e-07	12.2539	12.026	12.1306	12.2621	12.3057	12.2942	10.8863	10.9403	10.868	10.8937	10.8398	10.8708
Os.14949.1.S1_at	LOC_Os04g12480	pumilio-family RNA binding repeat containing protein, expressed	osa:4335144	2e-119	AT2G29190	AT2G29190.2	Encodes a member of the Arabidopsis Pumilio (APUM) proteins containing PUF domain (eight repeats of approximately 36 amino acids each). PUF proteins regulate both mRNA stability and translation through sequence-specific binding to the 3' UTR of target mRNA transcripts.	ath:AT2G29190					1.22711	4.69373e-07	1.34519	2.13082e-07	8.93915	9.00262	8.96122	8.969	9.22521	9.23093	10.3493	10.3504	10.2389	10.3171	10.359	10.4304
Os.15015.1.S1_a_at	LOC_Os08g37960	RNA recognition motif containing protein, expressed	osa:4345884	5e-53	AT5G64200	AT5G64200.2	encodes an SC35-like splicing factor of 35 kD localized to the nuclear specks.	ath:AT5G64200					-1.08734	1.54969e-06	-1.29152	3.58219e-07	13.7964	13.8082	13.8476	13.6183	13.4957	13.616	12.5106	12.5722	12.4948	12.3779	12.4159	12.6742
Os.15297.1.S1_at	LOC_Os07g34589	translation initiation factor SUI1, putative, expressed	osa:4343445	9e-38	AAD25609	AT1G54290.1	Translation initiation factor SUI1 family protein	ath:AT1G54290					-1.56195	0.0326204	-2.59273	0.00235237	7.61418	7.06727	7.353	7.93056	7.16495	7.36495	5.49482	3.01055	5.75089	5.73153	6.02582	6.01726
Os.15831.2.S1_at	LOC_Os08g40560	ZOS8-11 - C2H2 zinc finger protein, expressed	osa:4346039	0	AT2G27100	AT2G27100.1	Identified as a leaf form mutant by Redei having serrated leaves. Further analysis of the single loss of function allele indicated pleiotropic effects extending to many aspects of shoot development such as taller meristems, alterations in phase transition, phyllotaxy and branching. Encodes a single zinc finger containing protein that is expressed in meristems and organ primordia.	ath:AT2G27100	-2.27565	0.0259182			2.40202	0.0203497			4.80857	5.6345	4.15422	2.40929	4.58367	0.777372	5.13413	5.60925	4.02182	5.13088	5.04323	4.80228
Os.15831.3.S1_at	LOC_Os08g40560	ZOS8-11 - C2H2 zinc finger protein, expressed	osa:4346039	0	AT2G27100	AT2G27100.1	Identified as a leaf form mutant by Redei having serrated leaves. Further analysis of the single loss of function allele indicated pleiotropic effects extending to many aspects of shoot development such as taller meristems, alterations in phase transition, phyllotaxy and branching. Encodes a single zinc finger containing protein that is expressed in meristems and organ primordia.	ath:AT2G27100					1.89448	5.10281e-08	2.14821	1.69749e-08	7.82254	8.05057	7.82548	8.09673	8.31427	8.14508	10.057	10.1646	9.9216	9.97971	10.2008	10.059
Os.15831.3.S1_x_at	LOC_Os08g40560	ZOS8-11 - C2H2 zinc finger protein, expressed	osa:4346039	0	AT2G27100	AT2G27100.1	Identified as a leaf form mutant by Redei having serrated leaves. Further analysis of the single loss of function allele indicated pleiotropic effects extending to many aspects of shoot development such as taller meristems, alterations in phase transition, phyllotaxy and branching. Encodes a single zinc finger containing protein that is expressed in meristems and organ primordia.	ath:AT2G27100					1.81222	8.32563e-07	1.72952	1.2372e-06	7.77586	8.30439	8.00099	8.30442	7.94931	8.24978	9.7771	9.86628	9.6264	9.97212	9.93159	10.0365
Os.16156.1.S1_at	LOC_Os04g45040	DEAD-box ATP-dependent RNA helicase, putative, expressed	osa:4336501	0	AT4G00660	AT4G00660.2	RNAhelicase-like 8	ath:AT4G00660					1.28319	8.1268e-05	1.00651	0.000483844	6.17352	6.34119	6.51551	6.34021	6.31936	6.79882	7.36078	7.45289	7.23609	8.11764	7.53093	7.65938
Os.16659.1.S2_at	LOC_Os03g49430	pre-mRNA-splicing factor, putative, expressed	osa:4333826	3e-42	AAD25794	AT1G03140.1	splicing factor Prp18 family protein	ath:AT1G03140					-1.34564	0.00017497	-1.34353	0.000177006	7.50841	7.17019	7.61239	6.74856	6.6942	7.06765	5.86701	6.06299	6.33038	5.35586	5.1959	5.92174
Os.16925.1.S2_at	LOC_Os04g20220	elongation factor Tu, putative, expressed	osa:4335338	0	AAF97824	AT1G18070.3	Translation elongation factor EF1A/initiation factor IF2gamma family protein	ath:AT1G18070					1.00964	4.03733e-06			11.2023	11.3418	11.1417	11.1926	11.1806	11.0888	12.3136	12.0799	12.2105	12.1305	12.2826	12.0778
Os.17279.1.S1_at	LOC_Os06g01400	glycyl-tRNA synthetase 2, chloroplast/mitochondrial precursor, putative, expressed	osa:4339847	0	AT3G48110	AT3G48110.1	glycine-tRNA ligase	ath:AT3G48110					1.10831	7.78149e-06			7.63872	7.61066	7.6128	7.30246	7.61741	7.17673	8.55814	8.35731	8.45534	8.51208	8.38424	8.5252
Os.17519.2.S1_at	LOC_Os08g01054	retrotransposon protein, putative, unclassified, expressed	osa:4344410	1e-30	AT5G23150	AT5G23150.1	Putative transcription factor. Member of the floral homeotic AGAMOUS pathway.Mutations in HUA enhance the phenotype of mild ag-4 allele. Single hua mutants are early flowering and have reduced levels of FLC mRNA. Other MADS box flowering time genes such as FLM and MAF2 also appear to be regulated by HUA2. HUA2 normally activates FLC expression and enhances AG function.	ath:AT5G23150					1.0681	8.95295e-05			8.87097	9.28298	9.24121	9.19206	8.99071	9.48035	10.2014	10.1158	9.93476	10.2309	10.2363	10.4001
Os.18169.2.S1_x_at	LOC_Os01g18360	OsIAA4 - Auxin-responsive Aux/IAA gene family member, expressed	osa:4327919	1e-22	AT3G62100	AT3G62100.1	Encodes a member of the Aux/IAA family of proteins implicated in auxin signaling. IAA30 lacks the conserved degron (domain II) found in many family members. IAA30 transcripts are induced by auxin treatment and accumulate preferentially in the quiescent center cells of the root meristem. Overexpression of IAA30 leads to defects in gravitropism, root development, root meristem maintenance, and coty…	ath:AT3G62100	1.21705	0.0229126	-1.08696	0.0370194	-2.34183	0.00051572			4.84871	4.88593	3.30538	5.10117	5.87782	5.71219	3.93464	4.19545	4.79648	3.60364	3.14903	2.91301
Os.18173.1.S1_at	LOC_Os06g21480	60S ribosomal protein L31, putative, expressed	osa:4340887	8e-51	AAC62142	AT2G19740.1	Ribosomal protein L31e family protein	ath:AT2G19740					1.04886	7.77111e-07	1.22419	2.06514e-07	10.9476	10.8363	10.8324	10.9448	11.0302	11.0787	12.0247	12.139	12.1252	12.0127	12.1624	12.0252
Os.18996.1.S1_at	LOC_Os05g05450	MA3 domain containing protein, expressed	osa:4337800	2e-159	110741922	AT5G17930.1	MIF4G domain-containing protein / MA3 domain-containing protein	ath:AT5G17930					1.30254	2.99053e-06	1.12532	9.99046e-06	9.04865	9.26087	8.90459	8.89914	8.55308	8.86534	10.1181	10.2322	10.2397	10.0111	10.1426	10.0715
Os.19048.1.S1_s_at	LOC_Os08g24760	ATP-dependent RNA helicase, putative, expressed	osa:4345304	0	AT1G32490	AT1G32490.2	Encodes a homolog of the yeast PRP2 protein, one of four related DEAH RNA helicases identified as essential cofactors for RNA splicing.	ath:AT1G32490					1.50717	4.79613e-07			10.1517	10.2637	10.1023	9.66982	9.23015	9.5536	10.922	10.9489	10.9109	10.9251	10.9991	11.0508
Os.19086.1.S1_at	LOC_Os01g68860	zinc finger C-x8-C-x5-C-x3-H type family protein, expressed	osa:4324354	1e-15	AT3G02830	AT3G02830.1	Encodes a zinc finger protein.	ath:AT3G02830					2.06662	0.00449234			5.41417	4.23507	2.9583	2.33366	3.37703	3.52037	4.83847	5.137	4.94741	5.11352	4.92851	5.38887
Os.19474.1.S1_a_at	LOC_Os03g19560	tetratricopeptide repeat domain containing protein, expressed	osa:4332620	2e-12	AT3G17040	AT3G17040.2	It is a RNA tetratricopeptide repeat-containing protein required for normal processing of transcripts from the polycistronic chloroplast psbB-psbT-psbH-petB-petD operon coding for proteins of the photosystem II and cytochrome b6/f complexes. Localizes to the chloroplast membrane. Involved in regulating plastidial gene expression and biogenesis.	ath:AT3G17040	-1.41077	0.00013702			2.08018	6.39897e-06	1.37256	0.000168136	8.85638	9.05086	8.80164	7.32989	7.50211	7.64458	10.3249	10.3321	10.1695	9.19229	9.38234	10.1425
Os.20045.1.S1_at	LOC_Os03g16369	retrotransposon protein, putative, unclassified, expressed	osa:4332383	3e-70	21928131	AT2G29210.1	splicing factor PWI domain-containing protein	ath:AT2G29210					-1.19789	1.05162e-06			8.89724	9.0917	8.9518	8.83516	8.68782	8.91686	8.00001	8.04281	8.15214	7.51341	7.71933	7.61342
Os.20084.1.S1_at	LOC_Os02g39160	hydroxymethylbutenyl 4-diphosphate synthase, putative, expressed	osa:4329911	0	AT5G60600	AT5G60600.3	Encodes a chloroplast-localized hydroxy-2-methyl-2-(E)-butenyl 4-diphosphate (HMBPP) synthase (HDS), catalyzes the formation of HMBPP from 2-C-methyl-D-erythrytol 2,4-cyclodiphosphate (MEcPP). The HDS enzyme controls the penultimate steps of the biosynthesis of IPP and dimethylallyl diphosphate (DMAPP) via the MEP pathway and may serve as a metabolic control point for SA-mediated disease resistan…	ath:AT5G60600					1.6075	1.01213e-08	1.27937	7.4766e-08	9.94828	10.1167	10.0481	9.91129	9.79754	9.80463	11.2996	11.2958	11.3558	11.4636	11.43	11.4423
Os.2066.2.S1_x_at	LOC_Os01g11550	TCP family transcription factor, putative, expressed	osa:4325252	3e-69	AT3G15030	AT3G15030.3	Arabidopsis thaliana TCP family transcription factor. Regulated by miR319. Involved in heterchronic regulation of leaf differentiation.	ath:AT3G15030					1.1459	0.00804496			7.87056	9.07518	8.49535	8.40777	8.68628	8.61585	8.75019	9.30854	9.9188	9.71999	9.59494	9.83268
Os.20697.1.S1_at	LOC_Os09g34070	RNA recognition motif containing protein, expressed	osa:4347579	3e-133	AT2G43410	AT2G43410.4	FPA is a gene that regulates flowering time in Arabidopsis via a pathway that is independent of daylength (the autonomous pathway). Mutations in FPA result in extremely delayed flowering. Double mutants with FCA have reduced fertility and single/double mutants have defects in siRNA mediated chromatin silencing.	ath:AT2G43410					1.41932	4.34353e-06			9.74133	10.1403	9.55244	9.13962	9.06153	9.03343	10.6813	10.6677	10.7897	10.4991	10.6091	10.3844
Os.21255.3.S1_x_at	LOC_Os08g44050	ZOS8-12 - C2H2 zinc finger protein, expressed	osa:4346276	5e-102	AT2G02070	AT2G02070.1	indeterminate(ID)-domain 5 protein	ath:AT2G02070					-2.21698	8.3188e-07	-2.08927	1.37536e-06	10.8678	10.6889	11.2472	11.2853	10.7783	10.6516	8.84217	8.77191	8.92196	8.74543	8.64786	8.67089
Os.21849.1.S1_at	LOC_Os03g11120	methionyl-tRNA synthetase, putative, expressed	osa:4332018	0	AT3G55400	AT3G55400.2	methionyl-tRNA synthetase / methionine--tRNA ligase / MetRS (cpMetRS)	ath:AT3G55400					1.20776	4.33301e-06			9.15325	9.48416	9.31011	9.00274	8.67029	8.81344	9.9671	9.90662	10.0847	9.96036	10.131	10.0184
Os.23132.1.S2_at	LOC_Os04g31620	retrotransposon protein, putative, unclassified, expressed	osa:9268114	3e-58	15241418	AT5G51300.3	splicing factor-related	ath:AT5G51300					1.39977	0.000128383			6.64764	7.535	7.11515	5.88409	6.31396	6.2252	7.85304	7.49619	7.74352	7.64866	7.44594	7.52794
Os.23712.2.S1_at	LOC_Os08g17784	purple acid phosphatase, putative, expressed	osa:4345161	0	AT4G13700	AT4G13700.1	purple acid phosphatase 23	ath:AT4G13700					-1.77952	6.12258e-09	-1.04023	6.54233e-07	10.4448	10.3845	10.3984	10.5605	10.6047	10.6101	9.35887	9.4608	9.28732	8.88999	8.82755	8.71915
Os.25010.1.S1_at	LOC_Os08g32100	transposon protein, putative, CACTA, En/Spm sub-class, expressed	osa:4345578	3e-149	AEE33666	AT1G60200.1	splicing factor PWI domain-containing protein / RNA recognition motif (RRM)-containing protein	ath:AT1G60200					1.84848	8.07598e-08	1.33544	1.31676e-06	10.0538	10.3561	10.0269	9.86185	9.68442	9.70953	11.4498	11.5959	11.3974	11.685	11.494	11.6222
Os.26393.1.S1_at	LOC_Os06g49120	Complex I intermediate-associated protein 30 domain containing protein, putative, expressed	osa:4341998	0	AT1G16720	AT1G16720.1	Encodes HCF173, a protein with weak similarities to the superfamily of the short-chain dehydrogenases/reductases. HCF173 is involved in the initiation of translation of the psbA mRNA. Mutants shows a high chlorophyll fluorescence phenotype (hcf) and are severely affected in the accumulation of PSII subunits. The protein HCF173 is localized in the chloroplast, where it is mainly associated with th…	ath:AT1G16720					1.83743	6.53362e-07	1.11769	3.91399e-05	8.27496	8.20896	8.23382	7.1317	7.81098	7.38894	9.3408	9.37048	9.35953	9.28372	9.24954	9.31065
Os.26657.1.A1_at	LOC_Os01g74310	expressed protein	osa:4324294	2e-129	240255333	AT3G12590.1	hypothetical protein	ath:AT3G12590					1.35075	5.27683e-06			8.76264	8.85188	8.58605	8.22103	7.89483	8.31851	9.33797	9.63698	9.47105	9.54561	9.576	9.365
Os.26688.1.S2_s_at	rpl14	50S ribosomal protein L14	osa:3131422										1.85567	1.21201e-06	1.09486	8.70541e-05	10.4957	10.2339	10.2624	9.8154	9.28829	9.45415	11.4877	11.257	11.5319	11.4006	11.5399	11.1844
Os.26798.2.S1_a_at	LOC_Os12g35630	elongation factor TS family protein, expressed	osa:4352441	2e-66	AT4G29060	AT4G29060.2	elongation factor Ts family protein	ath:AT4G29060					1.26947	1.02154e-05	2.0822	1.57444e-07	6.25834	6.2941	6.35649	6.48663	7.04178	6.90287	8.34547	8.4958	8.31424	8.21003	8.00962	8.02005
Os.26827.2.A1_x_at	LOC_Os01g21420	pre-mRNA-splicing factor SF2, putative, expressed	osa:4327263	1e-58	AT1G02840	AT1G02840.3	SR1 is a plant homologue of the human general/alternative splicing factor SF2/ASF.	ath:AT1G02840			-1.15818	0.0199025	-1.06882	0.0284297			6.45264	7.22007	6.5183	5.81188	6.70742	6.57302	6.46863	6.25864	6.63312	5.8678	5.64626	4.37179
Os.27007.1.A1_at	LOC_Os05g15360	expressed protein	osa:4338198	1e-16	110742779	AT3G01790.2	Ribosomal protein L13 family protein	ath:AT3G01790					1.39414	4.56106e-07	1.61636	1.2751e-07	6.81496	6.88721	6.70493	6.55294	6.87861	6.67596	8.45639	8.3012	8.49858	8.14901	8.05883	8.08208
Os.27241.1.S1_at	LOC_Os11g23880	expressed protein	osa:4350380										1.27489	2.9684e-06			9.64433	10.0335	9.67034	9.15608	9.30229	9.29102	10.6282	10.8376	10.8108	10.5886	10.5449	10.4406
Os.27730.1.S1_at	LOC_Os08g37700	RNA recognition motif containing protein, putative, expressed	osa:4345863	2e-40	145332989	AT4G09040.2	RNA-binding (RRM/RBD/RNP motifs) family protein	ath:AT4G09040					-1.23413	0.000168618			10.0326	10.5452	9.90539	10.2324	10.1031	9.61827	9.28666	9.28734	9.49795	8.73602	8.68881	8.82659
Os.27835.1.S1_at	LOC_Os06g13660	alanyl-tRNA synthetase, putative, expressed	osa:9266147	0	AT5G22800	AT5G22800.1	A locus involved in embryogenesis. Mutations in this locus result in embryo lethality.	ath:AT5G22800					1.44684	1.36987e-05	1.32037	2.84935e-05	7.31839	6.90797	6.91208	6.42952	6.5017	6.65027	8.29057	8.54958	8.25939	8.26322	7.74479	7.91401
Os.27850.1.S1_at	LOC_Os03g38980	tRNA synthetases class II domain containing protein, expressed	osa:4333345	0	AT3G11710	AT3G11710.1	lysyl-tRNA synthetase 1	ath:AT3G11710					1.18874	5.33302e-07	1.20283	4.8219e-07	11.0864	11.1132	11.0174	11.2181	10.9195	11.087	12.2933	12.2561	12.276	12.33	12.2153	12.2455
Os.27933.2.S1_at	LOC_Os01g45070	peptide deformylase, putative, expressed	osa:4326576	4e-71	AT5G14660	AT5G14660.2	Encodes a peptide deformylase PDF1B. The crystal structure has been determined at a resolution of 0.24 nm (Biochem J, 2008, vol 413:417-427).	ath:AT5G14660					2.28354	0.0398758	3.31225	0.00692535	1.18915	0	1.24077	0.26381	1.14282	4.61701	3.83563	4.21756	4.31347	4.21487	3.87351	4.78588
Os.27988.1.A1_at	LOC_Os04g43050	Dicer, putative, expressed	osa:4336362	0	AT5G20320	AT5G20320.2	Encodes an RNase III-like enzyme that catalyzes processing of trans-acting small interfering RNA precursors in a distinct small RNA biogenesis pathway. The protein is also involved in the production of 21-nt primary siRNAs from both inverted-repeat constructs and endogenous sequences, as well as the RDR6-dependent 21-nt secondary siRNAs involved in long-range cell-to-cell signaling. It binds DRB4…	ath:AT5G20320					1.37942	5.85573e-07	1.1172	3.46782e-06	9.34531	9.48287	9.33512	9.34752	9.04323	9.05529	10.569	10.4412	10.5046	10.5749	10.6011	10.4083
Os.28096.1.S1_at	LOC_Os05g43170	calreticulin precursor protein, putative, expressed	osa:4339262	1e-174	AT1G08450	AT1G08450.3	Encodes one of three Arabidopsis calreticulins. In CRT-deficient mouse fibroblasts, this protein restores ER Ca2+ levels. Non-receptor component required for EFR-mediated immunity. Mutants show de-repressed anthocyanin accumulation in the presence of elf18, and EFR accumulation and signalling.	ath:AT1G08450					1.86669	7.19314e-05	1.29239	0.00101914	7.62614	7.70311	7.35387	7.33951	6.11701	6.92221	8.71533	8.89986	8.94509	8.76116	8.75303	8.46463
Os.28186.1.S1_s_at	LOC_Os03g38740	Dicer, putative, expressed	osa:4333337	0	AT3G03300	AT3G03300.3	Encodes a Dicer-like protein that functions in the antiviral silencing response in turnip-crinkle virus-infected plants but not in TMV or CMV-strain-Y-infected plants. Involved in the production of ta-siRNAs. Partially antagonizes the production of miRNAs by DCL1. Substitutes for DCL4 to produce viral siRNA when DCL4 is missing or inhibited. Able to produce siRNAs but not miRNAs.	ath:AT3G03300					1.76935	4.84543e-08	1.31903	6.13085e-07	10.5148	10.8758	10.7502	10.4607	10.3254	10.4667	12.0404	12.0249	12.0326	12.1057	12.2421	12.2131
Os.28186.2.S1_s_at	LOC_Os09g14610	DCL2, putative, expressed	osa:4346696	1e-75	AT3G03300	AT3G03300.3	Encodes a Dicer-like protein that functions in the antiviral silencing response in turnip-crinkle virus-infected plants but not in TMV or CMV-strain-Y-infected plants. Involved in the production of ta-siRNAs. Partially antagonizes the production of miRNAs by DCL1. Substitutes for DCL4 to produce viral siRNA when DCL4 is missing or inhibited. Able to produce siRNAs but not miRNAs.	ath:AT3G03300					1.14651	0.00138561	1.28806	0.000635167	5.9819	6.58484	6.93527	6.902	6.3028	6.67742	7.74951	7.81838	7.79828	7.50001	7.79197	8.02978
Os.28192.1.S1_at	LOC_Os12g42850	amino acid permease, putative, expressed	osa:4352828	0	AT1G58030	AT1G58030.1	Encodes a member of the cationic amino acid transporter (CAT) subfamily of amino acid polyamine choline transporters. Localized to the tonoplast.	ath:AT1G58030					-1.87447	2.68112e-08	-2.09672	1.0019e-08	11.654	11.5984	11.712	11.6596	11.39	11.4412	9.53523	9.66972	9.46929	9.73192	9.54464	9.59079
Os.33311.1.S1_at	LOC_Os03g02100	valyl-tRNA synthetase, putative, expressed	osa:9271386	0	AT1G14610	AT1G14610.1	Required for proper proliferation of basal cells.	ath:AT1G14610					2.00776	2.35774e-06	1.70763	9.00195e-06	7.51471	8.32529	7.66676	7.48869	7.58331	7.66288	9.50981	9.64229	9.47754	9.47555	9.70101	9.58158
Os.33607.1.S1_at	LOC_Os01g49900	peptidyl-tRNA hydrolase, mitochondrial precursor protein, putative, expressed		5e-89	AEE29714	AT1G18440.1	Peptidyl-tRNA hydrolase family protein	ath:AT1G18440					1.25336	3.44669e-06	1.01087	1.9978e-05	8.99138	9.15245	8.65686	8.67713	8.7681	8.71293	9.90938	9.91313	10.0108	10.0243	9.90692	9.98705
Os.35041.1.S1_at	LOC_Os01g49330	formyl transferase, putative, expressed	osa:4324118	7e-129	AT1G66520	AT1G66520.1	formyltransferase, putative	ath:AT1G66520					1.64259	2.65068e-06	1.12202	5.77227e-05	7.85679	8.01359	7.64501	7.64809	7.34094	7.14667	8.98505	9.06203	8.83437	9.05892	8.84582	9.15873
Os.37197.1.S1_at	LOC_Os07g27110	RNA recognition motif containing protein, expressed	osa:4343138	4e-49	20147226	AT2G44710.1	RNA-binding (RRM/RBD/RNP motifs) family protein	ath:AT2G44710					1.02806	0.000109947			8.81995	9.1439	8.80415	8.67323	8.6717	8.48064	8.74438	9.21292	9.09548	9.53765	9.82811	9.544
Os.37267.1.S1_at	LOC_Os07g37250	THYLAKOID FORMATION1, chloroplast precursor, putative, expressed	osa:4343584	8e-108	AT2G20890	AT2G20890.1	Chloroplast-localized Thylakoid formation1 gene product involved in vesicle-mediated formation of thylakoid membranes. Thf1 antisense lines contain abnormal chloroplasts early in leaf development (chloroplasts have loosely stacked thylakoid membranes). Expression was induced in the light and decreased under dark conditions. G-alpha interaction partner that functions downstream of the plasma membr…	ath:AT2G20890	-2.82324	0.00070258			3.9533	5.9753e-05			3.64331	5.69458	5.59414	2.39621	1.24205	2.82406	5.79386	5.773	6.02923	5.8467	6.315	6.16053
Os.38021.1.S1_at	LOC_Os07g43950	RNA recognition motif containing protein, putative, expressed	osa:4344009	1e-47	AT3G13570	AT3G13570.1	encodes an SC35-like splicing factor of 30 kD that is localized to the nuclear specks.	ath:AT3G13570					-1.79518	9.89556e-05	-1.47745	0.000413726	8.92928	8.68921	9.04068	8.40152	8.22665	8.29116	7.35705	7.4806	7.38919	7.15344	5.85496	6.52539
Os.38162.1.S1_at	LOC_Os12g31880	translation initiation factor, putative, expressed	osa:9270871	1e-161	AEE35891	AT1G76810.1	eukaryotic translation initiation factor 2 (eIF-2) family protein	ath:AT1G76810					2.00624	1.85592e-07			8.75192	8.88918	8.59336	7.68412	8.17709	7.87283	9.76851	9.6947	9.69674	9.78981	10.0542	9.90871
Os.38804.1.S1_at	LOC_Os01g58220	translation initiation factor SUI1, putative, expressed	osa:4324136	2e-48	AAD25609	AT1G54290.1	Translation initiation factor SUI1 family protein	ath:AT1G54290					1.19199	7.22982e-07			10.3591	10.5851	10.5524	10.6736	10.4814	10.6371	11.3123	11.3965	11.3554	11.8507	11.819	11.6985
Os.3921.1.S1_at	LOC_Os03g36780	elongation factor, putative, expressed	osa:4333268	0	AAG34257	AT1G45332.1	Translation elongation factor EFG/EF2 protein	ath:AT1G45332					1.02259	3.84066e-06			10.8548	10.9825	10.984	10.7095	10.5265	10.7727	11.7323	11.8022	11.7637	11.6662	11.8322	11.578
Os.4147.1.S1_at	LOC_Os04g53220	signal recognition particle 14 kDa protein, putative, expressed	osa:4337050	3e-35	110743029	AT2G43640.3	Signal recognition particle, SRP9/SRP14 subunit	ath:AT2G43640					1.14192	6.6503e-05	1.04725	0.000128482	10.6239	10.5277	9.97096	10.151	10.2763	10.2483	11.2676	11.4523	11.5444	11.3633	11.4037	11.3344
Os.446.1.S1_at	LOC_Os01g17330	eukaryotic translation initiation factor 6, putative, expressed	osa:4326910	5e-110	AT3G55620	AT3G55620.1	Translation initiation factor IF6	ath:AT3G55620	-2.30634	0.0235621			2.30949	0.0234192			4.77092	3.64646	4.71303	2.77636	0.353171	3.08185	5.43672	4.72052	5.24084	5.50965	2.77635	4.85386
Os.4530.1.S1_at	LOC_Os09g31482	splicing factor U2AF, putative, expressed	osa:9268567	4e-98	AT5G42820	AT5G42820.2	U2 auxiliary factor small subunit. The atU2AF35b protein and its homolog, atU2AF35a, contain most of the conserved domains of hsU2AF35, including the psiRRM, one RS domain, two zinc fingers, and the two regions for interacting with U2AF large subunit. Both proteins lack the stretch of glycines present in human U2AF35. The sequences are overall 83% identical, and each Arabidopsis homolog shows app…	ath:AT5G42820	-1.74435	4.25526e-08			2.45916	2.06787e-09	1.61792	8.19956e-08	8.88424	9.0838	8.89402	7.15528	7.13905	7.33468	10.4335	10.6451	10.6372	9.71925	9.63342	9.65381
Os.45925.1.S1_x_at	LOC_Os01g34780	protein binding protein, putative, expressed	osa:4327802	2e-107	AT1G44910	AT1G44910.2	Binds the carboxyl-terminal domain (CTD) of the largest subunit of RNA polymerase II and functions as a scaffold for RNA processing machineries.	ath:AT1G44910					1.43183	5.32568e-07			10.6442	10.9748	10.7806	10.2375	10.1213	10.1029	11.3888	11.4883	11.5667	11.4657	11.7115	11.5801
Os.46028.1.S1_at	LOC_Os01g06510	arginyl-tRNA synthetase, putative, expressed	osa:4324056	0	AT4G26300	AT4G26300.1	Arginyl-tRNA synthetase, class Ic	ath:AT4G26300					1.86693	4.05696e-06	1.55026	1.85108e-05	6.8246	7.13517	7.29477	7.06396	7.22522	6.55163	8.63506	8.71076	8.5595	8.92859	8.87232	8.64069
Os.46071.1.S1_at	LOC_Os12g23180	3-beta hydroxysteroid dehydrogenase/isomerase family protein, putative, expressed	osa:4352083	1e-174	AT1G09340	AT1G09340.1	Encodes CHLOROPLAST RNA BINDING (CRB), a putative RNA-binding protein. CRB is important for the proper functioning of the chloroplast. Mutations in CRB also affects the circadian system, altering the expression of both oscillator and output genes.	ath:AT1G09340					1.55002	1.05808e-05	1.56462	9.80307e-06	6.91148	6.65275	6.58277	6.08577	6.09605	5.6088	8.26242	8.35607	8.22238	7.54757	7.19563	7.69748
Os.46071.1.S1_x_at	LOC_Os12g23180	3-beta hydroxysteroid dehydrogenase/isomerase family protein, putative, expressed	osa:4352083	1e-174	AT1G09340	AT1G09340.1	Encodes CHLOROPLAST RNA BINDING (CRB), a putative RNA-binding protein. CRB is important for the proper functioning of the chloroplast. Mutations in CRB also affects the circadian system, altering the expression of both oscillator and output genes.	ath:AT1G09340					1.4984	0.000620387	1.50425	0.000603893	6.68656	7.16256	6.67693	5.84908	6.75961	5.50409	8.3923	8.44759	8.19892	7.63279	7.34235	7.63281
Os.46327.1.S1_at	LOC_Os09g06230	serine/threonine-protein kinase 16, putative, expressed	osa:4346472	8e-138	AT5G08160	AT5G08160.2	Encodes a serine/threonine protein kinase.	ath:AT5G08160					1.42101	3.94405e-07	1.23462	1.3061e-06	10.2686	10.5184	10.2102	10.3724	10.2081	10.4065	11.6345	11.5941	11.4725	11.7292	11.8181	11.7028
Os.46550.1.A1_at	LOC_Os10g35436	Rf1, mitochondrial precursor, putative	osa:4349007	1e-75	AT1G62670	AT1G62670.1	Encodes a pentatricopeptide repeat protein required for 5' end processing of nad9 and cox3 mRNAs in mitochondria.	ath:AT1G62670					1.52171	2.15626e-05	1.47871	2.70911e-05	5.73114	5.88942	5.75728	5.79269	5.8496	5.35297	7.12479	7.04872	7.64046	7.00494	7.25354	7.3019
Os.47335.2.S1_at	LOC_Os12g42260	initiation factor 2 subunit family domain containing protein, expressed	osa:4352805	0	AED94344	AT5G38640.1	NagB/RpiA/CoA transferase-like superfamily protein	ath:AT5G38640					-2.6414	0.00027311	-4.19589	7.4884e-06	5.76455	5.09132	5.77742	5.18423	3.95315	5.0993	2.20752	0.602882	1.23523	2.35168	2.22257	1.73824
Os.47607.1.S1_at	LOC_Os12g18140	superkiller viralicidic activity 2-like 2, putative, expressed	osa:9268439	0	AAD39319	AT1G59760.1	RNA helicase, ATP-dependent, SK12/DOB1 protein	ath:AT1G59760					1.24093	2.00885e-06			8.49982	8.35931	8.14519	8.20352	8.20481	8.10671	9.40484	9.20659	9.37343	9.44189	9.5045	9.29144
Os.47934.1.S1_at	LOC_Os12g01210	HCF152, putative, expressed	osa:4351246	0	AT3G09650	AT3G09650.1	RNA binding protein involved in the processing of chloroplast psbB-psbT-psbH-petB-petD transcript unit.	ath:AT3G09650					-1.26937	4.23614e-06	-1.15668	9.10249e-06	10.6691	10.3668	10.5982	10.7154	10.3964	10.7285	9.32259	9.49599	9.34549	9.41418	9.39926	9.21879
Os.48189.1.S1_at	LOC_Os07g10350	S1 RNA binding domain containing protein, expressed	osa:4342673	0	240255326	AT3G11964.1	RNA binding;RNA binding	ath:AT3G11964					1.48281	4.10248e-06			10.3732	10.6075	10.5245	10.3512	9.76525	10.2685	11.4903	11.4503	11.5195	11.5405	11.6844	11.6085
Os.48434.1.A1_at	LOC_Os01g09890	translation initiation factor SUI1, putative, expressed	osa:4327323	6e-82	AED91736	AT5G11900.1	Translation initiation factor SUI1 family protein	ath:AT5G11900					3.59153	0.0285061			4.2729	0	2.05474	0	2.87194	0	4.97987	4.28038	1.21585	5.26937	3.15626	5.22089
Os.49132.1.S1_at	LOC_Os02g45490	expressed protein	osa:4330309						-1.1911	0.00309885			1.92818	0.000114423	1.06007	0.00609672	6.79837	7.28218	6.83498	5.86326	5.15633	6.32265	7.91207	8.01936	8.1643	8.05371	7.33191	7.74117
Os.49286.1.S1_x_at	LOC_Os05g15360	expressed protein	osa:4338198	1e-16	110742779	AT3G01790.2	Ribosomal protein L13 family protein	ath:AT3G01790					1.07164	0.000776969	1.22841	0.000298477	6.72385	6.97152	7.23401	7.16285	6.68763	6.51589	8.11128	8.27979	8.22355	8.10268	7.97037	7.50825
Os.49949.1.S1_at	LOC_Os11g37100	expressed protein	osa:4350784	1e-125	AEE33091	AT1G54385.2	ARM repeat superfamily protein	ath:AT1G54385					1.2125	8.33291e-06	1.11168	1.68513e-05	8.01765	8.3325	7.90253	8.163	8.45375	8.22789	9.26107	9.09881	9.22784	9.55701	9.54274	9.3824
Os.49949.1.S2_at	LOC_Os11g37100	expressed protein	osa:4350784	1e-125	AEE33091	AT1G54385.2	ARM repeat superfamily protein	ath:AT1G54385					1.1221	8.84651e-08			10.5811	10.544	10.6312	10.6228	10.6069	10.676	11.5141	11.483	11.4932	11.7502	11.7758	11.746
Os.4997.1.S1_s_at	LOC_Os01g69950	ribosomal protein L27, putative, expressed	osa:4327257	2e-58	AT5G40950	AT5G40950.1	ribosomal protein large subunit 27	ath:AT5G40950					1.08371	2.63751e-07	1.37879	3.25585e-08	9.67765	9.54642	9.59576	9.72654	9.8376	9.86147	10.9918	11.0041	10.9604	10.8951	10.9188	10.8629
Os.50254.1.S1_at	LOC_Os12g19549	telomerase reverse transcriptase, putative, expressed	osa:4352024	6e-15	AT5G16850	AT5G16850.1	Encodes the catalytic subunit of telomerase reverse transcriptase. Involved in telomere homeostasis. Homozygous double mutants with ATR show gross morphological defects over a period of generations. TERT shows Class II telomerase activity in vitro, indicating that it can initiate de novo telomerase synthesis on non-telomeric DNA, often using a preferred position within the telomerase-bound RNA.	ath:AT5G16850					1.43545	6.52148e-06			8.44641	8.95777	8.59231	7.88005	8.11854	8.27547	9.1767	9.31624	9.34482	9.43765	9.6447	9.49808
Os.50307.1.S1_at	LOC_Os05g49020	60S ribosomal protein L18a-1, putative, expressed	osa:4339624	8e-41	15010588	AT1G17080.1	Ribosomal protein L18ae family	ath:AT1G17080					-1.21427	6.81902e-05	-1.48817	1.36678e-05	10.1782	10.18	10.0075	10.1066	10.0911	10.0758	8.45539	8.58276	8.86303	8.65129	9.27785	8.70159
Os.50395.1.S1_at	LOC_Os12g31000	pumilio-family RNA binding repeat domain containing protein, expressed	osa:4352254	3e-103	AT1G78160	AT1G78160.1	Encodes a member of the Arabidopsis Pumilio (APUM) proteins containing PUF domain (eight repeats of approximately 36 amino acids each). PUF proteins regulate both mRNA stability and translation through sequence-specific binding to the 3' UTR of target mRNA transcripts.	ath:AT1G78160					-1.96047	2.09737e-06	-1.42253	2.88848e-05	8.03385	8.25592	7.92427	8.00401	7.85279	7.88361	6.73381	6.6909	6.52174	5.84668	5.63236	6.37997
Os.50406.1.S1_x_at	LOC_Os09g14610	DCL2, putative, expressed	osa:4346696	1e-75	AT3G03300	AT3G03300.3	Encodes a Dicer-like protein that functions in the antiviral silencing response in turnip-crinkle virus-infected plants but not in TMV or CMV-strain-Y-infected plants. Involved in the production of ta-siRNAs. Partially antagonizes the production of miRNAs by DCL1. Substitutes for DCL4 to produce viral siRNA when DCL4 is missing or inhibited. Able to produce siRNAs but not miRNAs.	ath:AT3G03300					1.98075	5.72765e-05	1.53678	0.000379191	7.69893	8.49976	7.53664	7.37761	7.86115	7.63339	9.61395	9.14101	9.5907	9.37153	9.96078	9.48208
Os.50740.1.S1_at	LOC_Os08g03450	ribosomal protein L37, putative, expressed	osa:4344579	8e-41	AEE29295	AT1G15250.1	Zinc-binding ribosomal protein family protein	ath:AT1G15250					2.33819	1.56319e-05	1.86318	9.28524e-05	5.62248	6.39444	5.16942	5.37089	4.86058	5.16197	7.48697	7.66525	7.62366	7.68246	7.41879	7.30675
Os.50740.1.S1_x_at	LOC_Os08g03450	ribosomal protein L37, putative, expressed	osa:4344579	8e-41	AEE29295	AT1G15250.1	Zinc-binding ribosomal protein family protein	ath:AT1G15250					2.7402	0.000116305	2.9378	6.84134e-05	4.22508	5.84742	4.30114	5.68605	5.24032	4.98611	7.82319	7.8179	7.54593	8.1686	8.40411	7.56036
Os.50897.1.S1_at	LOC_Os03g57560	piwi domain containing protein, expressed	osa:4334374	0	AT1G48410	AT1G48410.3	Encodes an RNA Slicer that selectively recruits microRNAs and siRNAs. There is currently no evidence that AGO1 Slicer is in a high molecular weight RNA-induced silencing complex (RISC). Mutants are defective in post-transcriptional gene silencing and have pleiotropic developmental and morphological defects. Through its action on the regulation of ARF17 expression, the protein regulates genes invo…	ath:AT1G48410					2.06356	1.40335e-06	1.42158	2.98564e-05	8.14394	8.22305	7.58734	7.60434	7.10908	7.47513	9.42409	9.32413	9.47085	9.51907	9.48524	9.37493
Os.51456.1.S1_at	LOC_Os01g69950	ribosomal protein L27, putative, expressed	osa:4327257	2e-58	AT5G40950	AT5G40950.1	ribosomal protein large subunit 27	ath:AT5G40950					1.20328	0.0262929	1.14421	0.0325553	6.00302	6.59234	4.56493	6.05207	5.27987	5.88282	6.93812	6.67755	6.97726	6.89667	7.23378	6.69416
Os.51874.1.S1_at	LOC_Os08g32100	transposon protein, putative, CACTA, En/Spm sub-class, expressed	osa:4345578	3e-149	AEE33666	AT1G60200.1	splicing factor PWI domain-containing protein / RNA recognition motif (RRM)-containing protein	ath:AT1G60200					2.07474	0.00118279	2.95447	9.52068e-05	4.49963	6.279	4.71599	6.45835	5.4877	5.81076	7.96222	8.25923	8.13657	8.13449	8.20336	7.6432
Os.51905.1.S1_at	LOC_Os06g38980	polyadenylate-binding protein, putative, expressed	osa:4341408	5e-154	AT1G22760	AT1G22760.1	Putative poly(A) binding protein May there fore function in posttranscriptional regulation, including mRNA turnover and translational initiation. Expression detected only in floral organs.	ath:AT1G22760					1.40327	0.000387425			5.48237	5.51433	5.68156	4.82015	4.76568	5.58624	6.38458	6.29218	6.10184	6.59979	6.00167	6.78042
Os.52036.1.S1_at	LOC_Os05g31020	eukaryotic peptide chain release factor subunit 1-1, putative, expressed	osa:4338603	0	AT1G12920	AT1G12920.1	Encodes a eukaryotic release factor one homolog.	ath:AT1G12920					-4.07315	4.75635e-07	-3.58995	1.39187e-06	6.07318	6.85207	6.39173	7.36555	6.54709	6.73087	2.54942	3.41566	2.58205	2.87206	3.05615	2.49585
Os.52272.1.S1_at	LOC_Os06g01400	glycyl-tRNA synthetase 2, chloroplast/mitochondrial precursor, putative, expressed	osa:4339847	0	AT3G48110	AT3G48110.1	glycine-tRNA ligase	ath:AT3G48110	-2.74341	0.000211717			2.84886	0.000160237			4.97633	5.01058	5.83996	3.17947	2.32378	2.09337	5.53857	4.74252	5.10757	6.24512	4.62077	5.27732
Os.52508.1.S1_at	LOC_Os11g09160	B3 DNA binding domain containing protein, expressed	osa:4349997	2e-14	238056756	AT5G42700.1	AP2/B3-like transcriptional factor family protein	ath:AT5G42700					1.02905	7.80936e-07	1.34258	7.90442e-08	10.2653	10.311	10.2391	10.4298	10.3213	10.5208	11.5307	11.6393	11.6732	11.4821	11.4207	11.4561
Os.52594.1.S1_at	LOC_Os08g01780	OsIAA25 - Auxin-responsive Aux/IAA gene family member, expressed	osa:4344471	2e-28	AT1G51950	AT1G51950.1	indole-3-acetic acid inducible 18	ath:AT1G51950					-1.09668	6.35359e-06	-1.55498	3.35127e-07	10.2216	10.3612	10.3971	10.158	10.1579	10.097	8.86872	8.55831	8.88797	9.08059	9.14724	8.89508
Os.53151.1.S1_at	LOC_Os07g12650	ribosomal protein L7Ae, putative, expressed	osa:4342771	2e-29	AAD15398	AT2G32060.3	Ribosomal protein L7Ae/L30e/S12e/Gadd45 family protein	ath:AT2G32060					1.3908	0.00556844	1.88032	0.000854844	3.89877	5.10997	5.11518	4.52705	5.69684	4.67123	6.52756	6.48659	6.75074	6.48058	6.47421	6.11273
Os.53929.1.S1_at	LOC_Os05g26660	NADH-ubiquinone oxidoreductase, mitochondrial precursor, putative, expressed	osa:4338442	0	AT4G21490	AT4G21490.1	NAD(P)H dehydrogenase B3	ath:AT4G21490					1.55657	1.72041e-06	1.60006	1.36371e-06	7.03883	6.81106	7.1945	7.01679	6.8085	6.58608	8.58046	8.65307	8.61106	8.37588	8.49372	8.21148
Os.53962.1.S1_at	LOC_Os05g37884	50S ribosomal protein L33, putative, expressed	osa:4338965	2e-18	NM_121884	AT5G18790.1	Ribosomal protein L33 family protein	ath:AT5G18790					1.93285	0.000121044	1.49139	0.000778723	7.10811	7.35771	6.85418	6.78481	5.61564	6.8293	8.77161	8.59365	8.4289	8.30346	8.45798	8.26686
Os.54184.1.S1_at	LOC_Os09g30200	ATP binding protein, putative, expressed	osa:4347379	2e-62	AEE33296	AT1G55790.2	Domain of unknown function (DUF2431)	ath:AT1G55790					-1.56192	2.42721e-06	-1.49542	3.48992e-06	7.99307	7.90036	7.8124	7.94884	7.97756	7.97511	6.53718	6.28401	6.39839	6.23564	6.22236	6.75775
Os.54716.1.S1_x_at	LOC_Os01g62080	serine/threonine-protein kinase AFC1, putative, expressed	osa:4327372	0	AT3G53570	AT3G53570.4	a member of a CDC2-related kinase subfamily, the LAMMER kinases. activates STE12-dependent functions in yeast.	ath:AT3G53570					1.35866	0.0183982	1.63511	0.00719645	5.06461	5.54613	3.55575	4.06198	4.61617	4.3714	6.56768	6.1186	6.38554	6.30738	5.42295	5.3952
Os.54842.1.S1_at	LOC_Os03g09150	pumilio-family RNA binding repeat domain containing protein, expressed	osa:4331909	2e-95	AT1G78160	AT1G78160.1	Encodes a member of the Arabidopsis Pumilio (APUM) proteins containing PUF domain (eight repeats of approximately 36 amino acids each). PUF proteins regulate both mRNA stability and translation through sequence-specific binding to the 3' UTR of target mRNA transcripts.	ath:AT1G78160					-1.26952	0.00236647			7.22298	7.07545	7.70183	7.48488	7.55606	6.47441	6.52857	6.3837	6.51171	6.11976	5.52193	6.06511
Os.55120.1.S1_at	LOC_Os04g52550	PAZ domain-containing protein, putative, expressed	osa:4336992	6e-158	AT1G31280	AT1G31280.1	An Argonaute gene	ath:AT1G31280			-1.20703	0.000273793	-1.76421	1.47819e-05			8.07239	8.12042	7.87441	7.34756	8.0046	7.45133	6.99938	7.11322	7.01936	6.20067	5.51549	5.79469
Os.55628.1.S1_at	LOC_Os04g53606	expressed protein	osa:4337078										-2.66613	0.0449986			6.37364	5.9963	5.59125	5.96215	4.89335	3.58757	5.29706	1.87673	3.38167	4.23312	0.0798104	2.13174
Os.5580.1.S1_at	LOC_Os09g33870	RNA recognition motif containing protein, putative, expressed	osa:4347560	3e-93	18252907	AT2G43370.1	RNA-binding (RRM/RBD/RNP motifs) family protein	ath:AT2G43370					-1.30815	2.22205e-07	-1.58669	4.1555e-08	10.6942	10.8484	10.75	10.5708	10.6235	10.4239	9.15765	9.2299	9.14491	9.13662	9.22993	9.32718
Os.56225.1.S1_at	LOC_Os05g40950	pentatricopeptide repeat-containing protein, putative, expressed	osa:4339150	5e-34	AEE73619	AT3G01170.1	Ribosomal protein L34e superfamily protein	ath:AT3G01170					-1.55522	4.55002e-07	-1.17748	4.74886e-06	9.2141	8.86702	9.19516	9.2072	9.35448	9.15693	7.90542	8.04614	7.79227	7.74989	7.64769	7.65538
Os.56310.1.A1_s_at	LOC_Os06g21690	expressed protein	osa:4340895										-2.46143	0.00822078	-1.66429	0.0485001	3.76639	3.71888	6.63103	4.70882	5.14245	5.38236	3.36481	2.94787	2.81073	3.39628	1.88086	2.5722
Os.57199.1.S1_at	LOC_Os09g35870	OsIAA26 - Auxin-responsive Aux/IAA gene family member, expressed	osa:4347643	4e-27	AT4G29080	AT4G29080.1	phytochrome-associated protein 2 (PAP2)	ath:AT4G29080					2.6608	0.0119718	2.61657	0.013022	4.15117	4.63469	1.44202	5.34795	4.06218	2.65162	6.07133	6.12687	5.87939	6.80986	6.54828	6.68602
Os.57315.1.S1_at	LOC_Os01g09000	glutaminyl-tRNA synthetase, putative, expressed	osa:4325653	0	AT1G25350	AT1G25350.2	glutamine-tRNA ligase, putative / glutaminyl-tRNA synthetase, putative / GlnRS, putative	ath:AT1G25350					2.40056	0.0136795			4.08215	5.19217	3.29495	1.99618	1.34955	4.53031	5.21211	5.00961	4.98262	4.33804	5.52254	5.21714
Os.57450.1.S1_x_at	LOC_Os12g32240	eukaryotic translation initiation factor 5A, putative, expressed	osa:4352300	9e-80	AT1G13950	AT1G13950.1	Encodes eukaryotic translation initiation factor 5A (EIF-5A).In mammalian cells it functions as a shuttle protein that translocates mRNA from the nucleus to cytoplasmic ribosomes. Overexpression results in an increase in both primary and secondary xylem formation. In RNAi suppressed lines, xylem formation is reduced.	ath:AT1G13950					-2.00978	2.61906e-09	-1.53826	2.76236e-08	13.7153	13.7184	13.7596	13.8222	13.9483	14.0492	12.134	12.2006	12.2439	11.9292	11.878	11.9831
Os.57491.1.S1_at	LOC_Os03g38000	40S ribosomal protein S3-1, putative, expressed	osa:4333308	2e-101	AED93978	AT5G35530.1	Ribosomal protein S3 family protein	ath:AT5G35530					1.42278	0.00487644			5.22295	5.21792	5.12356	3.44579	5.31918	4.61042	5.94306	5.68483	5.49469	6.00786	5.78988	5.84598
Os.5952.2.S1_s_at	LOC_Os01g37837	seryl-tRNA synthetase, putative, expressed	osa:4324679	2e-79	13507571	AT5G27470.1	seryl-tRNA synthetase / serine--tRNA ligase	ath:AT5G27470					1.10409	2.20622e-06	1.07764	2.70254e-06	11.1139	11.2531	11.1381	11.2655	10.9275	11.0058	12.2332	12.1961	12.3088	12.2061	12.1415	12.1633
Os.5981.1.S1_at	LOC_Os10g35690	ribosomal protein S18 containing protein, expressed	osa:4349032	4e-33	110737014	AT1G07210.1	Ribosomal protein S18	ath:AT1G07210					-1.58497	1.59869e-08	-1.39034	5.03631e-08	13.0472	12.8731	12.9896	13.0369	13.0699	13.0569	11.632	11.5315	11.5753	11.5089	11.3843	11.5156
Os.6211.1.S1_at	LOC_Os12g38430	SR repressor protein, putative, expressed	osa:4352590	1e-36	AT3G55460	AT3G55460.1	encodes an SC35-like splicing factor that is localized to nuclear specks.	ath:AT3G55460					-1.01012	1.12756e-06	-1.2363	2.00137e-07	12.7568	12.7216	12.7413	12.4417	12.6874	12.5742	11.4691	11.4984	11.5432	11.588	11.4897	11.5952
Os.6252.1.S1_at	LOC_Os01g72834	RNA recognition motif containing protein, putative, expressed	osa:4325390	8e-52	AEE31596	AT1G33470.2	RNA-binding (RRM/RBD/RNP motifs) family protein	ath:AT1G33470					1.04121	0.000133306			7.96118	8.2198	8.32491	8.22148	7.95195	7.78177	9.25207	8.97581	8.89016	9.22045	8.9624	8.89596
Os.6512.1.S1_at	LOC_Os08g40610	30S ribosomal protein S16, putative, expressed	osa:4346044	2e-55	14334472	AT5G56940.1	Ribosomal protein S16 family protein	ath:AT5G56940					-1.27395	5.3448e-08	-1.1616	1.19321e-07	12.6001	12.5019	12.5559	12.6352	12.7257	12.7231	11.3783	11.3865	11.4082	11.3767	11.3954	11.4901
Os.6853.1.S1_at	LOC_Os06g10620	transcription elongation factor SPT5 homolog 1, putative, expressed	osa:4340446	0	AT4G08350	AT4G08350.1	global transcription factor group A2	ath:AT4G08350					1.06884	3.14217e-06			10.8564	11.0421	10.7264	10.7843	10.6026	10.7074	11.8617	11.8773	11.7891	11.8494	11.7688	11.6826
Os.7029.1.S1_at	LOC_Os05g24650	DUF567 domain containing protein, putative, expressed	osa:4338378	1e-35	110741793	AT2G38640.1	Protein of unknown function (DUF567)	ath:AT2G38640					-1.5283	1.90133e-06	-1.41328	3.65696e-06	9.06141	8.99535	9.06675	9.17383	8.99764	9.13394	7.63762	7.70407	7.54198	7.2342	7.75563	7.73068
Os.7054.1.S1_a_at	LOC_Os05g46430	60S ribosomal protein L28-1, putative, expressed	osa:4339475	6e-39	145334179	AT4G29410.2	Ribosomal L28e protein family	ath:AT4G29410					1.65643	1.37278e-05	1.0211	0.000538099	6.62059	6.806	6.26915	5.49012	5.36442	6.03005	7.43688	7.65096	7.67118	7.3432	7.181	7.32969
Os.7054.2.S1_x_at	LOC_Os05g46430	60S ribosomal protein L28-1, putative, expressed	osa:4339475	6e-39	145334179	AT4G29410.2	Ribosomal L28e protein family	ath:AT4G29410					1.15383	0.00134781	1.4632	0.000261468	5.60012	6.30911	5.59632	6.24444	5.90316	5.63173	7.46652	7.28646	7.14217	7.42112	7.0561	6.76359
Os.7254.1.S1_at	LOC_Os05g19630	peptide chain release factor protein, putative, expressed	osa:4338281	4e-141	110735990	AT2G47020.2	Peptide chain release factor 1	ath:AT2G47020					1.22825	2.24801e-05	1.34176	1.10309e-05	7.79364	8.15566	7.46105	7.79941	7.86259	7.79064	9.15622	9.07589	9.2035	9.01096	9.07468	9.05174
Os.7254.2.S1_x_at	LOC_Os05g19630	peptide chain release factor protein, putative, expressed	osa:4338281	4e-141	110735990	AT2G47020.2	Peptide chain release factor 1	ath:AT2G47020					1.24083	1.00566e-07	1.08928	3.10024e-07	9.36254	9.46955	9.30876	9.3001	9.26477	9.18775	10.4457	10.433	10.5299	10.4847	10.5077	10.4827
Os.7296.1.S1_at	LOC_Os02g13400	expressed protein	osa:4328790	0	AT4G32850	AT4G32850.9	Encodes a nuclear poly(A) polymerase. Located in the nucleus.	ath:AT4G32850					1.05926	7.94049e-06			8.99758	9.24656	8.93373	8.53909	8.3722	8.35008	9.54918	9.52535	9.60038	9.33838	9.62313	9.47765
Os.7355.1.S1_at	LOC_Os02g13520	OsIAA7 - Auxin-responsive Aux/IAA gene family member, expressed	osa:4328796	5e-51	AT3G16500	AT3G16500.1	phytochrome-associated protein 1 (PAP1)	ath:AT3G16500					1.61007	1.98022e-06	1.8198	7.02656e-07	8.49813	7.99183	8.12603	8.49868	8.46396	8.82807	10.031	9.97782	10.0666	10.3091	10.1324	10.1794
Os.7406.1.S1_at	LOC_Os08g01840	nucleic acid binding protein, putative, expressed	osa:4344474	4e-105	AEC05597	AT2G02570.4	nucleic acid binding;RNA binding	ath:AT2G02570					1.11176	4.82009e-06			10.6409	10.9112	10.501	10.4236	10.3784	10.2691	11.3554	11.4562	11.4422	11.4316	11.5482	11.4267
Os.7772.2.A1_at	LOC_Os06g08840	RNA recognition motif containing protein, expressed	osa:4340353	5e-42	AT4G31580	AT4G31580.2	Encodes a Serine/arginine-rich (SR) protein RSZp22. SR proteins are splicing regulators that share a modular structure consisting of one or two N-terminal RNA recognition motif domains and a C-terminal RS-rich domain. RSZp22 is located in the nucleolus. It is a nucleocytoplasmic shuttling protein and an interacting partner to the Arabidopsis U1-70K.	ath:AT4G31580					-1.01763	1.40326e-06			10.617	10.4641	10.4742	10.5635	10.672	10.7446	9.76694	9.64071	9.75543	9.70965	9.61204	9.60552
Os.7952.1.S1_at	LOC_Os03g25980	polypyrimidine tract-binding protein, putative, expressed	osa:4332960	5e-172	AT3G01150	AT3G01150.2	Encodes one of the two polypyrimidine tract-binding (PTB) protein homologs in the Arabidopsis genome. Double mutants have defects in pollen germination.	ath:AT3G01150					1.10216	4.8445e-07	1.04293	7.76162e-07	10.267	10.3488	10.4643	10.1787	10.2923	10.2614	11.4186	11.3667	11.4234	11.3493	11.2755	11.414
Os.7968.1.S1_at	LOC_Os05g47630	peptidyl-tRNA hydrolase, mitochondrial precursor protein, putative, expressed	osa:4339520	1e-83	AEE29714	AT1G18440.1	Peptidyl-tRNA hydrolase family protein	ath:AT1G18440					1.19337	4.36004e-06			7.73539	7.87182	7.77768	7.3956	7.53995	7.46789	8.7527	8.3689	8.64773	8.58515	8.82122	8.57718
Os.8371.1.S1_x_at	LOC_Os05g30980	RNA recognition motif containing protein, putative, expressed	osa:4338600	3e-126	AT4G03110	AT4G03110.2	Encodes a putative RNA-binding protein that is located in the cytoplasm and is involved in the hypersensitive response and positively regulates salicylic acid-mediated immunity.	ath:AT4G03110					1.0565	2.15711e-06			9.8442	9.87856	10.0537	9.76312	9.65298	9.78727	10.743	10.6205	10.7434	10.7858	10.9026	10.6845
Os.8371.2.S1_at	LOC_Os05g30980	RNA recognition motif containing protein, putative, expressed	osa:4338600	3e-126	AT4G03110	AT4G03110.2	Encodes a putative RNA-binding protein that is located in the cytoplasm and is involved in the hypersensitive response and positively regulates salicylic acid-mediated immunity.	ath:AT4G03110					1.09956	1.75055e-05			10.0336	10.1372	10.1795	10.2436	9.72288	9.91035	11.1397	10.9907	10.9433	11.0126	11.11	11.0528
Os.8585.1.S1_at	LOC_Os03g53150	OsIAA13 - Auxin-responsive Aux/IAA gene family member, expressed	osa:4334069	2e-45	AT3G04730	AT3G04730.1	early auxin-induced (IAA16)	ath:AT3G04730					-1.36396	4.44063e-08	-1.25464	9.1954e-08	12.9942	12.8939	13.0089	13.309	13.3531	13.387	11.7544	11.7667	11.6119	11.9845	12.0001	11.9727
Os.8618.1.S1_at	LOC_Os05g44810	OsIAA18 - Auxin-responsive Aux/IAA gene family member, expressed	osa:4339365	1e-47	AT3G16500	AT3G16500.1	phytochrome-associated protein 1 (PAP1)	ath:AT3G16500					-1.46214	7.89951e-07	-1.78025	1.45698e-07	10.4072	10.5531	10.3208	10.2924	10.0898	10.1134	8.76916	8.70696	8.46432	8.56747	8.82403	8.71769
Os.8622.1.S1_at	LOC_Os07g08460	OsIAA24 - Auxin-responsive Aux/IAA gene family member, expressed	osa:4342573	5e-30	AT1G04240	AT1G04240.1	SHY2/IAA3 regulates multiple auxin responses in roots. It is induced rapidly by IAA, and has been shown to be phosphorylated by oat phytochrome A in vitro.	ath:AT1G04240					-1.15064	3.95106e-07	-1.07912	6.8391e-07	11.8002	11.8187	11.8318	11.978	11.8014	11.9347	10.7412	10.7618	10.7103	10.6449	10.8609	10.7563
Os.9003.1.S1_at	LOC_Os11g43620	LSM domain containing protein, expressed	osa:4351052	2e-39	AT4G30220	AT4G30220.2	small nuclear ribonucleoprotein F	ath:AT4G30220					1.22081	1.11215e-06	1.41565	3.14235e-07	10.8909	10.7344	10.7215	10.8756	11.1396	10.8863	12.1602	12.1782	12.2554	12.2819	12.2018	12.0804
Os.9678.1.S1_at	LOC_Os07g47300	spo0B-associated GTP-binding protein, putative, expressed	osa:4344232	0	AT5G18570	AT5G18570.1	Encodes AtObgC, a plant ortholog of bacterial Obg. AtObgC is a chloroplast-targeting GTPase essential for early embryogenesis. Mutations in this locus result in embryo lethality. The protein is dually localized in the stroma and the inner envelope membrane and is involved in thylakoid membrane biogenesis.	ath:AT5G18570					-1.00843	1.58805e-05			8.93122	8.87233	8.7535	8.89086	8.71259	8.42128	7.91519	7.87108	7.87816	7.66029	7.71005	7.62912
Os.9945.1.S1_at	LOC_Os03g43410	OsIAA12 - Auxin-responsive Aux/IAA gene family member, expressed	osa:4333512	6e-42	AT1G04240	AT1G04240.1	SHY2/IAA3 regulates multiple auxin responses in roots. It is induced rapidly by IAA, and has been shown to be phosphorylated by oat phytochrome A in vitro.	ath:AT1G04240					1.82102	0.000589814	1.00823	0.0187382	5.47983	4.35178	5.01461	5.53224	4.23319	4.50191	5.93014	5.87558	6.06518	6.51553	6.63741	6.57748
Os.9991.1.S1_at	LOC_Os07g15440	alanyl-tRNA synthetase family protein, expressed	osa:4342861	6e-116	AT1G50200	AT1G50200.2	Alanyl-tRNA synthetase	ath:AT1G50200					1.65017	1.47377e-06	1.19895	2.04695e-05	9.38182	9.82476	9.56019	9.37034	8.8678	9.08785	10.7259	10.8075	10.8301	10.7534	10.7776	10.7455
OsAffx.11946.1.S1_at	LOC_Os02g09120	isoleucyl-tRNA synthetase, cytoplasmic, putative	osa:9268435	7e-136	AEE82867	AT4G10320.1	tRNA synthetase class I (I, L, M and V) family protein	ath:AT4G10320					-3.30794	0.00759225			4.5402	4.58634	6.03314	5.55786	4.44746	4.8823	4.40022	2.3704	4.71826	1.03232	0.145163	3.78631
OsAffx.12938.1.S1_at	LOC_Os03g19570	fip1 motif family protein, expressed	osa:4332621	3e-21	AT5G58040	AT5G58040.1	Encodes a subunit of the polyadenylation apparatus that interacts with and stimulates the activity of poly(A) polymerase. Additionally , it interacts with several polyadenylation factor subunits and is an RNA-binding protein. It is suggested that this protein coordinates a number of polyadenylation factor subunits with PAP and with RNA.	ath:AT5G58040					1.66868	2.81321e-06			7.16371	6.88982	6.85062	6.31592	6.10504	6.35082	7.97419	7.82761	7.40057	7.93939	8.01552	7.82292
OsAffx.12948.1.S1_at	LOC_Os03g19920	expressed protein	osa:9272301	2e-116	AT3G06560	AT3G06560.1	Encodes a poly(A) polymerase. Located in the cytoplasm.	ath:AT3G06560			1.25613	5.80071e-06	1.494	1.36384e-06			7.70724	7.82908	7.46894	7.79266	7.64796	7.58904	8.11057	7.89738	7.7353	9.15597	9.26358	9.09209
OsAffx.13526.1.S1_x_at	LOC_Os03g57560	piwi domain containing protein, expressed	osa:4334374	0	AT1G48410	AT1G48410.3	Encodes an RNA Slicer that selectively recruits microRNAs and siRNAs. There is currently no evidence that AGO1 Slicer is in a high molecular weight RNA-induced silencing complex (RISC). Mutants are defective in post-transcriptional gene silencing and have pleiotropic developmental and morphological defects. Through its action on the regulation of ARF17 expression, the protein regulates genes invo…	ath:AT1G48410					2.71378	0.0047925			6.81848	7.31087	6.76685	7.08326	6.21911	3.52401	8.3881	8.13663	8.24105	8.27706	8.27191	8.41875
OsAffx.14582.1.S1_at	LOC_Os05g07700	ribosomal protein, putative, expressed	osa:4337928	7e-90	AT1G66580	AT1G66580.1	senescence associated gene 24	ath:AT1G66580					1.28543	0.0154451	1.01289	0.0434125	5.99346	6.13598	6.12585	6.8213	5.10182	5.20759	6.96085	7.27165	7.06146	7.37248	7.20128	6.41323
OsAffx.16767.1.S1_at	LOC_Os07g48890	expressed protein	osa:4344356	2e-110	AT3G06560	AT3G06560.1	Encodes a poly(A) polymerase. Located in the cytoplasm.	ath:AT3G06560					-1.50309	1.45439e-05			7.44376	7.30954	7.24789	7.35204	7.35276	7.69427	6.45949	6.50803	6.31657	5.56152	6.21131	6.11696
OsAffx.16884.1.S1_at	LOC_Os08g07790	CRS2-associated factor 2, mitochondrial precursor, putative, expressed	osa:4344787	4e-126	18176015	AT4G31010.2	RNA-binding CRS1 / YhbY (CRM) domain-containing protein	ath:AT4G31010					1.06677	0.000266811			7.8203	7.94434	7.21467	7.67557	7.54754	7.81019	8.48244	8.79359	8.54493	8.77968	8.73183	8.72208
OsAffx.17230.1.S1_at	LOC_Os08g29650	RNA recognition motif containing protein, expressed	osa:4345455	2e-31	15450753	AT1G07350.2	RNA-binding (RRM/RBD/RNP motifs) family protein	ath:AT1G07350	-1.82527	0.0410882			2.00063	0.028231			5.80141	6.59435	6.24573	6.10496	4.71794	2.34278	6.55802	6.29857	6.84194	6.17275	6.69372	6.3011
OsAffx.17264.1.S1_s_at	Os04g0321400	Os04g0321400	osa:4335476										2.29897	0.0128601	3.25951	0.00175813	0	1.3312	0.568354	1.14693	0	1.21454	5.23011	2.30276	4.14521	2.31606	3.84967	3.09264
OsAffx.23659.1.S1_at	LOC_Os01g45070	peptide deformylase, putative, expressed	osa:4326576	4e-71	AT5G14660	AT5G14660.2	Encodes a peptide deformylase PDF1B. The crystal structure has been determined at a resolution of 0.24 nm (Biochem J, 2008, vol 413:417-427).	ath:AT5G14660					2.42808	0.0196582			3.54936	0.403632	1.07254	0	1.05062	0.969804	2.54236	4.27973	3.72052	1.96829	3.95822	3.37817
OsAffx.2398.1.S1_at	LOC_Os01g64090	L1P family of ribosomal proteins domain containing protein, expressed	osa:4325065	1e-101	AEE28281	AT1G08360.1	Ribosomal protein L1p/L10e family	ath:AT1G08360					1.26901	2.0938e-07	1.33051	1.39071e-07	11.2441	11.3851	11.3772	11.2538	11.3928	11.3228	12.7297	12.5894	12.6788	12.6632	12.4955	12.6177
OsAffx.24844.1.S1_at	LOC_Os02g53230	transcription elongation factor SPT5 homolog 1, putative, expressed	osa:9267296	0	AT4G08350	AT4G08350.1	global transcription factor group A2	ath:AT4G08350					1.61857	0.0173971			5.75095	5.88131	6.07484	4.59534	6.73684	4.6104	7.32476	7.33655	6.76238	7.18089	6.2096	7.40779
OsAffx.2548.1.S1_at	LOC_Os02g09100	isoleucyl-tRNA synthetase, cytoplasmic, putative, expressed	osa:9272464	0	AEE82867	AT4G10320.1	tRNA synthetase class I (I, L, M and V) family protein	ath:AT4G10320					2.65562	0.0361829			4.25989	2.39195	5.55551	3.24906	1.25903	5.81068	6.20877	5.85753	6.40516	6.00765	6.2181	6.0599
OsAffx.26439.1.S1_x_at	LOC_Os04g43050	Dicer, putative, expressed	osa:4336362	0	AT5G20320	AT5G20320.2	Encodes an RNase III-like enzyme that catalyzes processing of trans-acting small interfering RNA precursors in a distinct small RNA biogenesis pathway. The protein is also involved in the production of 21-nt primary siRNAs from both inverted-repeat constructs and endogenous sequences, as well as the RDR6-dependent 21-nt secondary siRNAs involved in long-range cell-to-cell signaling. It binds DRB4…	ath:AT5G20320					1.37919	6.54036e-05	1.0219	0.000590949	9.21458	9.61324	8.81633	9.09941	8.66785	8.90776	10.2592	10.2166	10.2341	10.4098	10.0949	10.3078
OsAffx.28109.1.S1_x_at	LOC_Os06g44880	type II intron maturase protein, putative	osa:4341730	2e-37	238481206	AT5G04050.2	RNA-directed DNA polymerase (reverse transcriptase)	ath:AT5G04050					1.56906	0.0490829	2.36483	0.00755529	4.89935	5.16566	2.8812	4.45123	3.78117	5.67358	6.54294	6.99081	6.50694	6.37946	6.89251	5.34118
OsAffx.2920.1.S1_s_at	LOC_Os02g39720	splicing factor, arginine/serine-rich 7, putative, expressed	osa:4329951	6e-39	AT4G31580	AT4G31580.2	Encodes a Serine/arginine-rich (SR) protein RSZp22. SR proteins are splicing regulators that share a modular structure consisting of one or two N-terminal RNA recognition motif domains and a C-terminal RS-rich domain. RSZp22 is located in the nucleolus. It is a nucleocytoplasmic shuttling protein and an interacting partner to the Arabidopsis U1-70K.	ath:AT4G31580					-1.6167	9.42633e-05	-1.39649	0.00027959	7.28938	6.69571	7.54379	7.39581	7.72914	7.51242	5.92719	5.37509	6.03712	5.91342	5.7865	6.08734
OsAffx.29442.1.S1_at	LOC_Os08g30884	elongation factor Ts, putative, expressed	osa:4345504	9e-132	AEE82975	AT4G11120.1	translation elongation factor Ts (EF-Ts), putative	ath:AT4G11120					-2.26874	0.0333578	-2.58496	0.0188188	4.96136	2.80071	3.97525	5.39004	4.68246	3.73324	2.13719	0.308601	1.53665	4.23493	1.57121	1.19337
OsAffx.30103.2.S1_s_at	LOC_Os09g31019	ubiquitin fusion protein, putative	osa:4347409	7e-61	AT3G52590	AT3G52590.1	Ubiquitin extension protein	ath:AT3G52590					-3.01422	0.0188823	-2.54286	0.0392442	4.55592	4.07522	4.534	4.20246	4.78181	5.17988	0.545356	3.78028	1.21094	0.0161511	1.106	3.99933
OsAffx.30103.4.S1_s_at	LOC_Os09g27930	ubiquitin fusion protein, putative, expressed	osa:4347232	2e-58	AT3G52590	AT3G52590.1	Ubiquitin extension protein	ath:AT3G52590					-3.76926	0.000792266	-4.15449	0.00040325	5.61241	6.07233	5.18891	5.71218	5.66579	6.03232	0.527655	0.401559	3.48096	1.16597	2.27364	2.6629
OsAffx.30103.5.S1_s_at	LOC_Os03g15370	ubiquitin fusion protein, putative, expressed	osa:4332312	3e-44	AT3G52590	AT3G52590.1	Ubiquitin extension protein	ath:AT3G52590					-1.46572	0.0147907	-2.42068	0.000775484	6.81557	6.98396	7.06627	7.03822	6.82117	6.49992	5.08097	5.09256	3.43024	6.13798	5.16516	4.65901
OsAffx.30518.1.S1_at	LOC_Os10g24050	ribosome inactivating protein, putative, expressed	osa:9272176								-1.28156	0.000122278	-1.37406	7.19693e-05			8.52165	8.85075	8.24028	8.79996	8.76634	8.75552	8.53973	8.75573	8.74885	7.67425	6.99626	7.52912
OsAffx.32208.1.A1_at	LOC_Os10g38278	chloroplast 30S ribosomal protein S2, putative	osa:4349180	2e-110		ATCG00160.1	Chloroplast ribosomal protein S2						2.27123	0.00243272			5.70606	6.8208	5.50868	5.98704	3.85969	4.57518	7.05462	6.78442	7.4143	7.52892	7.07232	6.63438
OsAffx.3776.1.S1_at	LOC_Os04g12480	pumilio-family RNA binding repeat containing protein, expressed	osa:4335144	2e-119	AT2G29190	AT2G29190.2	Encodes a member of the Arabidopsis Pumilio (APUM) proteins containing PUF domain (eight repeats of approximately 36 amino acids each). PUF proteins regulate both mRNA stability and translation through sequence-specific binding to the 3' UTR of target mRNA transcripts.	ath:AT2G29190					1.28036	5.84519e-06	1.16177	1.29305e-05	7.98132	8.02163	8.30944	8.23319	7.79343	8.04525	9.36542	9.18026	9.25202	9.34973	9.31867	9.24454
OsAffx.4913.1.S1_at	LOC_Os06g23210	ribosomal protein L30 containing protein, expressed	osa:4340949	2e-29	AED96591	AT5G55140.1	ribosomal protein L30 family protein	ath:AT5G55140					-1.30792	0.0267634			5.53702	5.01805	4.9194	5.47782	5.1833	4.84103	4.97928	5.00859	4.12931	4.52524	4.43461	2.61854
OsAffx.5011.1.S1_at	LOC_Os06g34780	expressed protein	osa:4341222	4e-29	AT3G22300	AT3G22300.1	Nuclear-encoded gene for mitochondrial ribosomal small subunit protein S10	ath:AT3G22300	-1.96307	0.00684827			1.70736	0.0141522			4.25215	5.21468	5.85088	3.92627	3.46121	2.04103	5.16415	4.78582	4.78695	4.14522	5.46592	4.93946
OsAffx.5057.1.S1_s_at	LOC_Os06g38980	polyadenylate-binding protein, putative, expressed	osa:4341408	5e-154	AT1G22760	AT1G22760.1	Putative poly(A) binding protein May there fore function in posttranscriptional regulation, including mRNA turnover and translational initiation. Expression detected only in floral organs.	ath:AT1G22760					1.30305	0.0222135	1.53059	0.0101833	1.82159	2.38991	1.89245	1.14156	2.98984	1.83995	3.21016	4.28761	3.19795	3.65848	3.23389	2.98812
OsAffx.5279.1.S1_x_at	LOC_Os07g10350	S1 RNA binding domain containing protein, expressed	osa:4342673	0	240255326	AT3G11964.1	RNA binding;RNA binding	ath:AT3G11964					1.62733	7.18757e-07			9.73358	9.9025	9.79854	9.4903	8.95289	9.27702	10.7927	10.854	10.7109	10.796	10.8829	10.9233
OsAffx.6095.1.S1_s_at	LOC_Os08g40560	ZOS8-11 - C2H2 zinc finger protein, expressed	osa:4346039	0	AT2G27100	AT2G27100.1	Identified as a leaf form mutant by Redei having serrated leaves. Further analysis of the single loss of function allele indicated pleiotropic effects extending to many aspects of shoot development such as taller meristems, alterations in phase transition, phyllotaxy and branching. Encodes a single zinc finger containing protein that is expressed in meristems and organ primordia.	ath:AT2G27100					1.64142	0.00251092			5.18581	5.32374	6.01243	3.77982	4.70605	5.42451	6.09476	6.52737	6.10023	6.54105	6.33743	5.95618
OsAffx.6610.1.A1_at	LOC_Os10g08879	nucleotide-sensitive chloride conductance regulator containing protein, expressed	osa:4348184	6e-34	AED97591	AT5G62290.2	nucleotide-sensitive chloride conductance regulator (ICln) family protein	ath:AT5G62290	1.99404	0.0429161			-3.40931	0.00298859			0.34929	0.99301	3.43388	3.32492	4.3081	3.12527	0.727716	0	2.50152	0	0	0.530369

## Sheet: GO2Genes
GOID	GOTerm	QuerySymbol	Description	E-Value	SubjectSymbol	Description2
GO:0000398	mRNA splicing, via spliceosome	LOC_Os01g72834	RNA recognition motif containing protein, putative, expressed	8e-52	AT1G33470.2	RNA-binding (RRM/RBD/RNP motifs) family protein
GO:0000398	mRNA splicing, via spliceosome	LOC_Os04g31620	retrotransposon protein, putative, unclassified, expressed	3e-58	AT5G51300.3	splicing factor-related
GO:0000398	mRNA splicing, via spliceosome	LOC_Os02g39720	splicing factor, arginine/serine-rich 7, putative, expressed	6e-39	AT4G31580.2	Encodes a Serine/arginine-rich (SR) protein RSZp22. SR proteins are splicing regulators that share a modular structure consisting of one or two N-terminal RNA recognition motif domains and a C-terminal RS-rich domain. RSZp22 is located in the nucleolus. It is a nucleocytoplasmic shuttling protein and an interacting partner to the Arabidopsis U1-70K.
GO:0000398	mRNA splicing, via spliceosome	LOC_Os11g37100	expressed protein	1e-125	AT1G54385.2	ARM repeat superfamily protein
GO:0000398	mRNA splicing, via spliceosome	LOC_Os07g27110	RNA recognition motif containing protein, expressed	4e-49	AT2G44710.1	RNA-binding (RRM/RBD/RNP motifs) family protein
GO:0000398	mRNA splicing, via spliceosome	LOC_Os03g38740	Dicer, putative, expressed	0	AT3G03300.3	Encodes a Dicer-like protein that functions in the antiviral silencing response in turnip-crinkle virus-infected plants but not in TMV or CMV-strain-Y-infected plants. Involved in the production of ta-siRNAs. Partially antagonizes the production of miRNAs by DCL1. Substitutes for DCL4 to produce viral siRNA when DCL4 is missing or inhibited. Able to produce siRNAs but not miRNAs.
GO:0000398	mRNA splicing, via spliceosome	LOC_Os07g43050	RNA recognition motif containing protein, expressed	3e-14	AT5G18810.1	encodes an SC35-like splicing factor of 28 kD localized to the nuclear specks.
GO:0000398	mRNA splicing, via spliceosome	LOC_Os12g38430	SR repressor protein, putative, expressed	1e-36	AT3G55460.1	encodes an SC35-like splicing factor that is localized to nuclear specks.
GO:0000398	mRNA splicing, via spliceosome	LOC_Os08g37960	RNA recognition motif containing protein, expressed	5e-53	AT5G64200.2	encodes an SC35-like splicing factor of 35 kD localized to the nuclear specks.
GO:0000398	mRNA splicing, via spliceosome	LOC_Os09g33870	RNA recognition motif containing protein, putative, expressed	3e-93	AT2G43370.1	RNA-binding (RRM/RBD/RNP motifs) family protein
GO:0000398	mRNA splicing, via spliceosome	LOC_Os05g30140	RNA recognition motif containing protein, expressed	1e-76	AT1G02840.3	SR1 is a plant homologue of the human general/alternative splicing factor SF2/ASF.
GO:0000398	mRNA splicing, via spliceosome	LOC_Os04g43050	Dicer, putative, expressed	0	AT5G20320.2	Encodes an RNase III-like enzyme that catalyzes processing of trans-acting small interfering RNA precursors in a distinct small RNA biogenesis pathway. The protein is also involved in the production of 21-nt primary siRNAs from both inverted-repeat constructs and endogenous sequences, as well as the RDR6-dependent 21-nt secondary siRNAs involved in long-range cell-to-cell signaling. It binds DRB4…
GO:0000398	mRNA splicing, via spliceosome	LOC_Os07g43950	RNA recognition motif containing protein, putative, expressed	1e-47	AT3G13570.1	encodes an SC35-like splicing factor of 30 kD that is localized to the nuclear specks.
GO:0000398	mRNA splicing, via spliceosome	LOC_Os10g08879	nucleotide-sensitive chloride conductance regulator containing protein, expressed	6e-34	AT5G62290.2	nucleotide-sensitive chloride conductance regulator (ICln) family protein
GO:0000398	mRNA splicing, via spliceosome	LOC_Os01g21420	pre-mRNA-splicing factor SF2, putative, expressed	1e-58	AT1G02840.3	SR1 is a plant homologue of the human general/alternative splicing factor SF2/ASF.
GO:0000398	mRNA splicing, via spliceosome	LOC_Os05g30980	RNA recognition motif containing protein, putative, expressed	3e-126	AT4G03110.2	Encodes a putative RNA-binding protein that is located in the cytoplasm and is involved in the hypersensitive response and positively regulates salicylic acid-mediated immunity.
GO:0000398	mRNA splicing, via spliceosome	LOC_Os08g37700	RNA recognition motif containing protein, putative, expressed	2e-40	AT4G09040.2	RNA-binding (RRM/RBD/RNP motifs) family protein
GO:0000398	mRNA splicing, via spliceosome	LOC_Os06g08840	RNA recognition motif containing protein, expressed	5e-42	AT4G31580.2	Encodes a Serine/arginine-rich (SR) protein RSZp22. SR proteins are splicing regulators that share a modular structure consisting of one or two N-terminal RNA recognition motif domains and a C-terminal RS-rich domain. RSZp22 is located in the nucleolus. It is a nucleocytoplasmic shuttling protein and an interacting partner to the Arabidopsis U1-70K.
GO:0000398	mRNA splicing, via spliceosome	LOC_Os08g40560	ZOS8-11 - C2H2 zinc finger protein, expressed	0	AT2G27100.1	Identified as a leaf form mutant by Redei having serrated leaves. Further analysis of the single loss of function allele indicated pleiotropic effects extending to many aspects of shoot development such as taller meristems, alterations in phase transition, phyllotaxy and branching. Encodes a single zinc finger containing protein that is expressed in meristems and organ primordia.
GO:0000398	mRNA splicing, via spliceosome	LOC_Os09g14610	DCL2, putative, expressed	1e-75	AT3G03300.3	Encodes a Dicer-like protein that functions in the antiviral silencing response in turnip-crinkle virus-infected plants but not in TMV or CMV-strain-Y-infected plants. Involved in the production of ta-siRNAs. Partially antagonizes the production of miRNAs by DCL1. Substitutes for DCL4 to produce viral siRNA when DCL4 is missing or inhibited. Able to produce siRNAs but not miRNAs.
GO:0000398	mRNA splicing, via spliceosome	LOC_Os11g07500	DSHCT domain containing protein, expressed	0	AT2G06990.1	encodes a putative DExH-box RNA helicase that acts redundantly with HEN1, HUA1, and HUA2 in the specification of floral organ identity in the third whorl.
GO:0000398	mRNA splicing, via spliceosome	LOC_Os12g18140	superkiller viralicidic activity 2-like 2, putative, expressed	0	AT1G59760.1	RNA helicase, ATP-dependent, SK12/DOB1 protein
GO:0000966	RNA 5'-end processing	LOC_Os10g35436	Rf1, mitochondrial precursor, putative	1e-75	AT1G62670.1	Encodes a pentatricopeptide repeat protein required for 5' end processing of nad9 and cox3 mRNAs in mitochondria.
GO:0006378	mRNA polyadenylation	LOC_Os09g34070	RNA recognition motif containing protein, expressed	3e-133	AT2G43410.4	FPA is a gene that regulates flowering time in Arabidopsis via a pathway that is independent of daylength (the autonomous pathway). Mutations in FPA result in extremely delayed flowering. Double mutants with FCA have reduced fertility and single/double mutants have defects in siRNA mediated chromatin silencing.
GO:0006397	mRNA processing	LOC_Os03g25980	polypyrimidine tract-binding protein, putative, expressed	5e-172	AT3G01150.2	Encodes one of the two polypyrimidine tract-binding (PTB) protein homologs in the Arabidopsis genome. Double mutants have defects in pollen germination.
GO:0006397	mRNA processing	LOC_Os09g31482	splicing factor U2AF, putative, expressed	4e-98	AT5G42820.2	U2 auxiliary factor small subunit. The atU2AF35b protein and its homolog, atU2AF35a, contain most of the conserved domains of hsU2AF35, including the psiRRM, one RS domain, two zinc fingers, and the two regions for interacting with U2AF large subunit. Both proteins lack the stretch of glycines present in human U2AF35. The sequences are overall 83% identical, and each Arabidopsis homolog shows app…
GO:0006397	mRNA processing	LOC_Os03g19920	expressed protein	2e-116	AT3G06560.1	Encodes a poly(A) polymerase. Located in the cytoplasm.
GO:0006397	mRNA processing	LOC_Os03g19570	fip1 motif family protein, expressed	3e-21	AT5G58040.1	Encodes a subunit of the polyadenylation apparatus that interacts with and stimulates the activity of poly(A) polymerase. Additionally , it interacts with several polyadenylation factor subunits and is an RNA-binding protein. It is suggested that this protein coordinates a number of polyadenylation factor subunits with PAP and with RNA.
GO:0006397	mRNA processing	LOC_Os07g10350	S1 RNA binding domain containing protein, expressed	0	AT3G11964.1	RNA binding;RNA binding
GO:0006397	mRNA processing	LOC_Os06g38980	polyadenylate-binding protein, putative, expressed	5e-154	AT1G22760.1	Putative poly(A) binding protein May there fore function in posttranscriptional regulation, including mRNA turnover and translational initiation. Expression detected only in floral organs.
GO:0006397	mRNA processing	LOC_Os08g01840	nucleic acid binding protein, putative, expressed	4e-105	AT2G02570.4	nucleic acid binding;RNA binding
GO:0006397	mRNA processing	LOC_Os08g01054	retrotransposon protein, putative, unclassified, expressed	1e-30	AT5G23150.1	Putative transcription factor. Member of the floral homeotic AGAMOUS pathway.Mutations in HUA enhance the phenotype of mild ag-4 allele. Single hua mutants are early flowering and have reduced levels of FLC mRNA. Other MADS box flowering time genes such as FLM and MAF2 also appear to be regulated by HUA2. HUA2 normally activates FLC expression and enhances AG function.
GO:0006397	mRNA processing	LOC_Os08g07790	CRS2-associated factor 2, mitochondrial precursor, putative, expressed	4e-126	AT4G31010.2	RNA-binding CRS1 / YhbY (CRM) domain-containing protein
GO:0006397	mRNA processing	LOC_Os06g44880	type II intron maturase protein, putative	2e-37	AT5G04050.2	RNA-directed DNA polymerase (reverse transcriptase)
GO:0006397	mRNA processing	LOC_Os04g45040	DEAD-box ATP-dependent RNA helicase, putative, expressed	0	AT4G00660.2	RNAhelicase-like 8
GO:0006397	mRNA processing	LOC_Os11g43620	LSM domain containing protein, expressed	2e-39	AT4G30220.2	small nuclear ribonucleoprotein F
GO:0006397	mRNA processing	LOC_Os08g32100	transposon protein, putative, CACTA, En/Spm sub-class, expressed	3e-149	AT1G60200.1	splicing factor PWI domain-containing protein / RNA recognition motif (RRM)-containing protein
GO:0006397	mRNA processing	LOC_Os05g30140	RNA recognition motif containing protein, expressed	1e-76	AT1G02840.3	SR1 is a plant homologue of the human general/alternative splicing factor SF2/ASF.
GO:0006397	mRNA processing	LOC_Os01g21420	pre-mRNA-splicing factor SF2, putative, expressed	1e-58	AT1G02840.3	SR1 is a plant homologue of the human general/alternative splicing factor SF2/ASF.
GO:0006397	mRNA processing	LOC_Os03g16369	retrotransposon protein, putative, unclassified, expressed	3e-70	AT2G29210.1	splicing factor PWI domain-containing protein
GO:0006397	mRNA processing	LOC_Os07g43810	RNA recognition motif containing protein, putative, expressed	2e-70	AT2G37220.1	Encodes a chloroplast RNA binding protein. A substrate of the type III effector HopU1 (mono-ADP-ribosyltransferase). Protein is tyrosine-phosphorylated and its phosphorylation state is modulated in response to ABA in Arabidopsis thaliana seeds.
GO:0006397	mRNA processing	LOC_Os07g48890	expressed protein	2e-110	AT3G06560.1	Encodes a poly(A) polymerase. Located in the cytoplasm.
GO:0006397	mRNA processing	LOC_Os08g40560	ZOS8-11 - C2H2 zinc finger protein, expressed	0	AT2G27100.1	Identified as a leaf form mutant by Redei having serrated leaves. Further analysis of the single loss of function allele indicated pleiotropic effects extending to many aspects of shoot development such as taller meristems, alterations in phase transition, phyllotaxy and branching. Encodes a single zinc finger containing protein that is expressed in meristems and organ primordia.
GO:0006397	mRNA processing	LOC_Os12g01210	HCF152, putative, expressed	0	AT3G09650.1	RNA binding protein involved in the processing of chloroplast psbB-psbT-psbH-petB-petD transcript unit.
GO:0006412	translation	LOC_Os02g45490	expressed protein
GO:0006412	translation	LOC_Os06g01400	glycyl-tRNA synthetase 2, chloroplast/mitochondrial precursor, putative, expressed	0	AT3G48110.1	glycine-tRNA ligase
GO:0006412	translation	LOC_Os01g17330	eukaryotic translation initiation factor 6, putative, expressed	5e-110	AT3G55620.1	Translation initiation factor IF6
GO:0006412	translation	LOC_Os06g34780	expressed protein	4e-29	AT3G22300.1	Nuclear-encoded gene for mitochondrial ribosomal small subunit protein S10
GO:0006412	translation	LOC_Os01g09890	translation initiation factor SUI1, putative, expressed	6e-82	AT5G11900.1	Translation initiation factor SUI1 family protein
GO:0006412	translation	LOC_Os02g09100	isoleucyl-tRNA synthetase, cytoplasmic, putative, expressed	0	AT4G10320.1	tRNA synthetase class I (I, L, M and V) family protein
GO:0006412	translation	LOC_Os01g45070	peptide deformylase, putative, expressed	4e-71	AT5G14660.2	Encodes a peptide deformylase PDF1B. The crystal structure has been determined at a resolution of 0.24 nm (Biochem J, 2008, vol 413:417-427).
GO:0006412	translation	LOC_Os01g09000	glutaminyl-tRNA synthetase, putative, expressed	0	AT1G25350.2	glutamine-tRNA ligase, putative / glutaminyl-tRNA synthetase, putative / GlnRS, putative
GO:0006412	translation	LOC_Os10g38278	chloroplast 30S ribosomal protein S2, putative	2e-110	ATCG00160.1	Chloroplast ribosomal protein S2
GO:0006412	translation	LOC_Os12g31880	translation initiation factor, putative, expressed	1e-161	AT1G76810.1	eukaryotic translation initiation factor 2 (eIF-2) family protein
GO:0006412	translation	LOC_Os03g45170	amino acid permease, putative, expressed	0	AT1G58030.1	Encodes a member of the cationic amino acid transporter (CAT) subfamily of amino acid polyamine choline transporters. Localized to the tonoplast.
GO:0006412	translation	LOC_Os02g53230	transcription elongation factor SPT5 homolog 1, putative, expressed	0	AT4G08350.1	global transcription factor group A2
GO:0006412	translation	LOC_Os12g19549	telomerase reverse transcriptase, putative, expressed	6e-15	AT5G16850.1	Encodes the catalytic subunit of telomerase reverse transcriptase. Involved in telomere homeostasis. Homozygous double mutants with ATR show gross morphological defects over a period of generations. TERT shows Class II telomerase activity in vitro, indicating that it can initiate de novo telomerase synthesis on non-telomeric DNA, often using a preferred position within the telomerase-bound RNA.
GO:0006412	translation	LOC_Os03g38000	40S ribosomal protein S3-1, putative, expressed	2e-101	AT5G35530.1	Ribosomal protein S3 family protein
GO:0006412	translation	LOC_Os01g74310	expressed protein	2e-129	AT3G12590.1	hypothetical protein
GO:0006412	translation	LOC_Os11g23880	expressed protein
GO:0006412	translation	LOC_Os06g06490	U-box domain containing heat shock protein, putative, expressed	6e-19	AT4G12400.2	stress-inducible protein, putative
GO:0006412	translation	LOC_Os05g39960	40S ribosomal protein S26, putative, expressed	1e-43	AT3G56340.1	Ribosomal protein S26e family protein
GO:0006412	translation	LOC_Os03g11120	methionyl-tRNA synthetase, putative, expressed	0	AT3G55400.2	methionyl-tRNA synthetase / methionine--tRNA ligase / MetRS (cpMetRS)
GO:0006412	translation	LOC_Os05g47630	peptidyl-tRNA hydrolase, mitochondrial precursor protein, putative, expressed	1e-83	AT1G18440.1	Peptidyl-tRNA hydrolase family protein
GO:0006412	translation	LOC_Os01g58220	translation initiation factor SUI1, putative, expressed	2e-48	AT1G54290.1	Translation initiation factor SUI1 family protein
GO:0006412	translation	LOC_Os06g05250	GTP-binding protein GUF1, putative, expressed	0	AT5G39900.1	Small GTP-binding protein
GO:0006412	translation	LOC_Os10g10244	alanyl-tRNA synthetase, putative, expressed	0	AT1G50200.2	Alanyl-tRNA synthetase
GO:0006412	translation	LOC_Os06g10620	transcription elongation factor SPT5 homolog 1, putative, expressed	0	AT4G08350.1	global transcription factor group A2
GO:0006412	translation	LOC_Os08g03450	ribosomal protein L37, putative, expressed	8e-41	AT1G15250.1	Zinc-binding ribosomal protein family protein
GO:0006412	translation	LOC_Os09g35870	OsIAA26 - Auxin-responsive Aux/IAA gene family member, expressed	4e-27	AT4G29080.1	phytochrome-associated protein 2 (PAP2)
GO:0006412	translation	Os04g0321400	Os04g0321400
GO:0006412	translation	LOC_Os03g02100	valyl-tRNA synthetase, putative, expressed	0	AT1G14610.1	Required for proper proliferation of basal cells.
GO:0006412	translation	LOC_Os05g37884	50S ribosomal protein L33, putative, expressed	2e-18	AT5G18790.1	Ribosomal protein L33 family protein
GO:0006412	translation	LOC_Os01g06510	arginyl-tRNA synthetase, putative, expressed	0	AT4G26300.1	Arginyl-tRNA synthetase, class Ic
GO:0006412	translation	LOC_Os05g43170	calreticulin precursor protein, putative, expressed	1e-174	AT1G08450.3	Encodes one of three Arabidopsis calreticulins. In CRT-deficient mouse fibroblasts, this protein restores ER Ca2+ levels. Non-receptor component required for EFR-mediated immunity. Mutants show de-repressed anthocyanin accumulation in the presence of elf18, and EFR accumulation and signalling.
GO:0006412	translation	rpl14	50S ribosomal protein L14
GO:0006412	translation	LOC_Os01g54020	tRNA synthetase, putative, expressed	2e-147	AT2G25840.3	Nucleotidylyl transferase superfamily protein
GO:0006412	translation	LOC_Os03g43410	OsIAA12 - Auxin-responsive Aux/IAA gene family member, expressed	6e-42	AT1G04240.1	SHY2/IAA3 regulates multiple auxin responses in roots. It is induced rapidly by IAA, and has been shown to be phosphorylated by oat phytochrome A in vitro.
GO:0006412	translation	LOC_Os03g18570	40S ribosomal protein S7, putative, expressed	8e-86	AT1G48830.2	Ribosomal protein S7e family protein
GO:0006412	translation	LOC_Os05g46430	60S ribosomal protein L28-1, putative, expressed	6e-39	AT4G29410.2	Ribosomal L28e protein family
GO:0006412	translation	LOC_Os07g15440	alanyl-tRNA synthetase family protein, expressed	6e-116	AT1G50200.2	Alanyl-tRNA synthetase
GO:0006412	translation	LOC_Os01g49330	formyl transferase, putative, expressed	7e-129	AT1G66520.1	formyltransferase, putative
GO:0006412	translation	LOC_Os02g13520	OsIAA7 - Auxin-responsive Aux/IAA gene family member, expressed	5e-51	AT3G16500.1	phytochrome-associated protein 1 (PAP1)
GO:0006412	translation	LOC_Os05g51500	eukaryotic translation initiation factor 5B, putative, expressed	0	AT1G76810.1	eukaryotic translation initiation factor 2 (eIF-2) family protein
GO:0006412	translation	LOC_Os05g26660	NADH-ubiquinone oxidoreductase, mitochondrial precursor, putative, expressed	0	AT4G21490.1	NAD(P)H dehydrogenase B3
GO:0006412	translation	LOC_Os06g13660	alanyl-tRNA synthetase, putative, expressed	0	AT5G22800.1	A locus involved in embryogenesis. Mutations in this locus result in embryo lethality.
GO:0006412	translation	LOC_Os05g15360	expressed protein	1e-16	AT3G01790.2	Ribosomal protein L13 family protein
GO:0006412	translation	LOC_Os07g12650	ribosomal protein L7Ae, putative, expressed	2e-29	AT2G32060.3	Ribosomal protein L7Ae/L30e/S12e/Gadd45 family protein
GO:0006412	translation	LOC_Os05g05450	MA3 domain containing protein, expressed	2e-159	AT5G17930.1	MIF4G domain-containing protein / MA3 domain-containing protein
GO:0006412	translation	LOC_Os05g07700	ribosomal protein, putative, expressed	7e-90	AT1G66580.1	senescence associated gene 24
GO:0006412	translation	LOC_Os12g35630	elongation factor TS family protein, expressed	2e-66	AT4G29060.2	elongation factor Ts family protein
GO:0006412	translation	LOC_Os01g64090	L1P family of ribosomal proteins domain containing protein, expressed	1e-101	AT1G08360.1	Ribosomal protein L1p/L10e family
GO:0006412	translation	LOC_Os01g49900	peptidyl-tRNA hydrolase, mitochondrial precursor protein, putative, expressed	5e-89	AT1G18440.1	Peptidyl-tRNA hydrolase family protein
GO:0006412	translation	LOC_Os05g19630	peptide chain release factor protein, putative, expressed	4e-141	AT2G47020.2	Peptide chain release factor 1
GO:0006412	translation	LOC_Os01g69950	ribosomal protein L27, putative, expressed	2e-58	AT5G40950.1	ribosomal protein large subunit 27
GO:0006412	translation	LOC_Os03g38980	tRNA synthetases class II domain containing protein, expressed	0	AT3G11710.1	lysyl-tRNA synthetase 1
GO:0006412	translation	LOC_Os01g37837	seryl-tRNA synthetase, putative, expressed	2e-79	AT5G27470.1	seryl-tRNA synthetase / serine--tRNA ligase
GO:0006412	translation	LOC_Os07g12250	ribosomal protein L24, putative, expressed	5e-62	AT2G36620.1	RPL24A encodes ribosomal protein L24, homolog of cytosolic RPL24, found in archaea and higher eukaryotes. Arabidopsis has two RPL24 homologs, RPL24A (AT2G36620) and RPL24B (AT3G53020).
GO:0006412	translation	LOC_Os06g21480	60S ribosomal protein L31, putative, expressed	8e-51	AT2G19740.1	Ribosomal protein L31e family protein
GO:0006412	translation	LOC_Os11g09160	B3 DNA binding domain containing protein, expressed	2e-14	AT5G42700.1	AP2/B3-like transcriptional factor family protein
GO:0006412	translation	LOC_Os08g01780	OsIAA25 - Auxin-responsive Aux/IAA gene family member, expressed	2e-28	AT1G51950.1	indole-3-acetic acid inducible 18
GO:0006412	translation	LOC_Os07g08460	OsIAA24 - Auxin-responsive Aux/IAA gene family member, expressed	5e-30	AT1G04240.1	SHY2/IAA3 regulates multiple auxin responses in roots. It is induced rapidly by IAA, and has been shown to be phosphorylated by oat phytochrome A in vitro.
GO:0006412	translation	LOC_Os05g49020	60S ribosomal protein L18a-1, putative, expressed	8e-41	AT1G17080.1	Ribosomal protein L18ae family
GO:0006412	translation	LOC_Os03g61260	ribosomal L18p/L5e family protein, putative, expressed	4e-23	AT1G48350.1	Ribosomal L18p/L5e family protein
GO:0006412	translation	LOC_Os08g40610	30S ribosomal protein S16, putative, expressed	2e-55	AT5G56940.1	Ribosomal protein S16 family protein
GO:0006412	translation	LOC_Os03g53150	OsIAA13 - Auxin-responsive Aux/IAA gene family member, expressed	2e-45	AT3G04730.1	early auxin-induced (IAA16)
GO:0006412	translation	LOC_Os07g34589	translation initiation factor SUI1, putative, expressed	9e-38	AT1G54290.1	Translation initiation factor SUI1 family protein
GO:0006412	translation	LOC_Os03g07290	structural constituent of ribosome, putative, expressed	8e-26	AT1G26740.1	Ribosomal L32p protein family
GO:0006412	translation	LOC_Os05g44810	OsIAA18 - Auxin-responsive Aux/IAA gene family member, expressed	1e-47	AT3G16500.1	phytochrome-associated protein 1 (PAP1)
GO:0006412	translation	LOC_Os03g15370	ubiquitin fusion protein, putative, expressed	3e-44	AT3G52590.1	Ubiquitin extension protein
GO:0006412	translation	LOC_Os05g24650	DUF567 domain containing protein, putative, expressed	1e-35	AT2G38640.1	Protein of unknown function (DUF567)
GO:0006412	translation	LOC_Os05g40950	pentatricopeptide repeat-containing protein, putative, expressed	5e-34	AT3G01170.1	Ribosomal protein L34e superfamily protein
GO:0006412	translation	LOC_Os09g30200	ATP binding protein, putative, expressed	2e-62	AT1G55790.2	Domain of unknown function (DUF2431)
GO:0006412	translation	LOC_Os10g35690	ribosomal protein S18 containing protein, expressed	4e-33	AT1G07210.1	Ribosomal protein S18
GO:0006412	translation	LOC_Os12g32240	eukaryotic translation initiation factor 5A, putative, expressed	9e-80	AT1G13950.1	Encodes eukaryotic translation initiation factor 5A (EIF-5A).In mammalian cells it functions as a shuttle protein that translocates mRNA from the nucleus to cytoplasmic ribosomes. Overexpression results in an increase in both primary and secondary xylem formation. In RNAi suppressed lines, xylem formation is reduced.
GO:0006412	translation	LOC_Os08g17784	purple acid phosphatase, putative, expressed	0	AT4G13700.1	purple acid phosphatase 23
GO:0006412	translation	LOC_Os12g42850	amino acid permease, putative, expressed	0	AT1G58030.1	Encodes a member of the cationic amino acid transporter (CAT) subfamily of amino acid polyamine choline transporters. Localized to the tonoplast.
GO:0006412	translation	LOC_Os06g06470	U-box domain containing heat shock protein, putative, expressed	1e-49	AT4G12400.2	stress-inducible protein, putative
GO:0006412	translation	LOC_Os08g30884	elongation factor Ts, putative, expressed	9e-132	AT4G11120.1	translation elongation factor Ts (EF-Ts), putative
GO:0006412	translation	LOC_Os06g21690	expressed protein
GO:0006412	translation	LOC_Os09g31031	ubiquitin family protein, putative, expressed	3e-41	AT3G52590.1	Ubiquitin extension protein
GO:0006412	translation	LOC_Os12g42260	initiation factor 2 subunit family domain containing protein, expressed	0	AT5G38640.1	NagB/RpiA/CoA transferase-like superfamily protein
GO:0006412	translation	LOC_Os09g31019	ubiquitin fusion protein, putative	7e-61	AT3G52590.1	Ubiquitin extension protein
GO:0006412	translation	LOC_Os09g27930	ubiquitin fusion protein, putative, expressed	2e-58	AT3G52590.1	Ubiquitin extension protein
GO:0006412	translation	LOC_Os05g31020	eukaryotic peptide chain release factor subunit 1-1, putative, expressed	0	AT1G12920.1	Encodes a eukaryotic release factor one homolog.
GO:0006412	translation	LOC_Os01g18360	OsIAA4 - Auxin-responsive Aux/IAA gene family member, expressed	1e-22	AT3G62100.1	Encodes a member of the Aux/IAA family of proteins implicated in auxin signaling. IAA30 lacks the conserved degron (domain II) found in many family members. IAA30 transcripts are induced by auxin treatment and accumulate preferentially in the quiescent center cells of the root meristem. Overexpression of IAA30 leads to defects in gravitropism, root development, root meristem maintenance, and coty…
GO:0006412	translation	LOC_Os07g47300	spo0B-associated GTP-binding protein, putative, expressed	0	AT5G18570.1	Encodes AtObgC, a plant ortholog of bacterial Obg. AtObgC is a chloroplast-targeting GTPase essential for early embryogenesis. Mutations in this locus result in embryo lethality. The protein is dually localized in the stroma and the inner envelope membrane and is involved in thylakoid membrane biogenesis.
GO:0006412	translation	LOC_Os03g63950	plastid-specific 30S ribosomal protein 1, chloroplast precursor, putative, expressed	2e-48	AT5G24490.1	30S ribosomal protein, putative
GO:0006412	translation	LOC_Os05g44390	peptidyl-tRNA hydrolase, putative, expressed	1e-55	AT4G32900.2	Peptidyl-tRNA hydrolase II (PTH2) family protein
GO:0006412	translation	LOC_Os06g23210	ribosomal protein L30 containing protein, expressed	2e-29	AT5G55140.1	ribosomal protein L30 family protein
GO:0006412	translation	LOC_Os05g40630	DUF567 domain containing protein, putative, expressed	9e-38	AT2G38640.1	Protein of unknown function (DUF567)
GO:0006412	translation	LOC_Os02g09120	isoleucyl-tRNA synthetase, cytoplasmic, putative	7e-136	AT4G10320.1	tRNA synthetase class I (I, L, M and V) family protein
GO:0006413	translational initiation	LOC_Os01g17330	eukaryotic translation initiation factor 6, putative, expressed	5e-110	AT3G55620.1	Translation initiation factor IF6
GO:0006413	translational initiation	LOC_Os01g09890	translation initiation factor SUI1, putative, expressed	6e-82	AT5G11900.1	Translation initiation factor SUI1 family protein
GO:0006413	translational initiation	LOC_Os01g58220	translation initiation factor SUI1, putative, expressed	2e-48	AT1G54290.1	Translation initiation factor SUI1 family protein
GO:0006413	translational initiation	LOC_Os05g23940	transcription initiation factor IIB, putative, expressed	4e-114	AT3G09360.1	Cyclin/Brf1-like TBP-binding protein
GO:0006413	translational initiation	LOC_Os06g49120	Complex I intermediate-associated protein 30 domain containing protein, putative, expressed	0	AT1G16720.1	Encodes HCF173, a protein with weak similarities to the superfamily of the short-chain dehydrogenases/reductases. HCF173 is involved in the initiation of translation of the psbA mRNA. Mutants shows a high chlorophyll fluorescence phenotype (hcf) and are severely affected in the accumulation of PSII subunits. The protein HCF173 is localized in the chloroplast, where it is mainly associated with th…
GO:0006413	translational initiation	LOC_Os07g34589	translation initiation factor SUI1, putative, expressed	9e-38	AT1G54290.1	Translation initiation factor SUI1 family protein
GO:0006413	translational initiation	LOC_Os12g32240	eukaryotic translation initiation factor 5A, putative, expressed	9e-80	AT1G13950.1	Encodes eukaryotic translation initiation factor 5A (EIF-5A).In mammalian cells it functions as a shuttle protein that translocates mRNA from the nucleus to cytoplasmic ribosomes. Overexpression results in an increase in both primary and secondary xylem formation. In RNAi suppressed lines, xylem formation is reduced.
GO:0006413	translational initiation	LOC_Os12g42260	initiation factor 2 subunit family domain containing protein, expressed	0	AT5G38640.1	NagB/RpiA/CoA transferase-like superfamily protein
GO:0006413	translational initiation	LOC_Os04g53606	expressed protein
GO:0006414	translational elongation	LOC_Os03g36780	elongation factor, putative, expressed	0	AT1G45332.1	Translation elongation factor EFG/EF2 protein
GO:0006414	translational elongation	LOC_Os12g35630	elongation factor TS family protein, expressed	2e-66	AT4G29060.2	elongation factor Ts family protein
GO:0006414	translational elongation	LOC_Os08g30884	elongation factor Ts, putative, expressed	9e-132	AT4G11120.1	translation elongation factor Ts (EF-Ts), putative
GO:0006415	translational termination	LOC_Os04g20220	elongation factor Tu, putative, expressed	0	AT1G18070.3	Translation elongation factor EF1A/initiation factor IF2gamma family protein
GO:0006415	translational termination	LOC_Os05g19630	peptide chain release factor protein, putative, expressed	4e-141	AT2G47020.2	Peptide chain release factor 1
GO:0006415	translational termination	LOC_Os05g31020	eukaryotic peptide chain release factor subunit 1-1, putative, expressed	0	AT1G12920.1	Encodes a eukaryotic release factor one homolog.
GO:0006417	regulation of translation	LOC_Os03g25980	polypyrimidine tract-binding protein, putative, expressed	5e-172	AT3G01150.2	Encodes one of the two polypyrimidine tract-binding (PTB) protein homologs in the Arabidopsis genome. Double mutants have defects in pollen germination.
GO:0006417	regulation of translation	LOC_Os03g19560	tetratricopeptide repeat domain containing protein, expressed	2e-12	AT3G17040.2	It is a RNA tetratricopeptide repeat-containing protein required for normal processing of transcripts from the polycistronic chloroplast psbB-psbT-psbH-petB-petD operon coding for proteins of the photosystem II and cytochrome b6/f complexes. Localizes to the chloroplast membrane. Involved in regulating plastidial gene expression and biogenesis.
GO:0006417	regulation of translation	LOC_Os07g37250	THYLAKOID FORMATION1, chloroplast precursor, putative, expressed	8e-108	AT2G20890.1	Chloroplast-localized Thylakoid formation1 gene product involved in vesicle-mediated formation of thylakoid membranes. Thf1 antisense lines contain abnormal chloroplasts early in leaf development (chloroplasts have loosely stacked thylakoid membranes). Expression was induced in the light and decreased under dark conditions. G-alpha interaction partner that functions downstream of the plasma membr…
GO:0006417	regulation of translation	LOC_Os03g57560	piwi domain containing protein, expressed	0	AT1G48410.3	Encodes an RNA Slicer that selectively recruits microRNAs and siRNAs. There is currently no evidence that AGO1 Slicer is in a high molecular weight RNA-induced silencing complex (RISC). Mutants are defective in post-transcriptional gene silencing and have pleiotropic developmental and morphological defects. Through its action on the regulation of ARF17 expression, the protein regulates genes invo…
GO:0006417	regulation of translation	LOC_Os01g58220	translation initiation factor SUI1, putative, expressed	2e-48	AT1G54290.1	Translation initiation factor SUI1 family protein
GO:0006417	regulation of translation	LOC_Os01g11550	TCP family transcription factor, putative, expressed	3e-69	AT3G15030.3	Arabidopsis thaliana TCP family transcription factor. Regulated by miR319. Involved in heterchronic regulation of leaf differentiation.
GO:0006417	regulation of translation	LOC_Os09g35870	OsIAA26 - Auxin-responsive Aux/IAA gene family member, expressed	4e-27	AT4G29080.1	phytochrome-associated protein 2 (PAP2)
GO:0006417	regulation of translation	LOC_Os02g39160	hydroxymethylbutenyl 4-diphosphate synthase, putative, expressed	0	AT5G60600.3	Encodes a chloroplast-localized hydroxy-2-methyl-2-(E)-butenyl 4-diphosphate (HMBPP) synthase (HDS), catalyzes the formation of HMBPP from 2-C-methyl-D-erythrytol 2,4-cyclodiphosphate (MEcPP). The HDS enzyme controls the penultimate steps of the biosynthesis of IPP and dimethylallyl diphosphate (DMAPP) via the MEP pathway and may serve as a metabolic control point for SA-mediated disease resistan…
GO:0006417	regulation of translation	LOC_Os04g45040	DEAD-box ATP-dependent RNA helicase, putative, expressed	0	AT4G00660.2	RNAhelicase-like 8
GO:0006417	regulation of translation	LOC_Os04g12480	pumilio-family RNA binding repeat containing protein, expressed	2e-119	AT2G29190.2	Encodes a member of the Arabidopsis Pumilio (APUM) proteins containing PUF domain (eight repeats of approximately 36 amino acids each). PUF proteins regulate both mRNA stability and translation through sequence-specific binding to the 3' UTR of target mRNA transcripts.
GO:0006417	regulation of translation	LOC_Os07g34589	translation initiation factor SUI1, putative, expressed	9e-38	AT1G54290.1	Translation initiation factor SUI1 family protein
GO:0006417	regulation of translation	LOC_Os08g44050	ZOS8-12 - C2H2 zinc finger protein, expressed	5e-102	AT2G02070.1	indeterminate(ID)-domain 5 protein
GO:0006417	regulation of translation	LOC_Os12g31000	pumilio-family RNA binding repeat domain containing protein, expressed	3e-103	AT1G78160.1	Encodes a member of the Arabidopsis Pumilio (APUM) proteins containing PUF domain (eight repeats of approximately 36 amino acids each). PUF proteins regulate both mRNA stability and translation through sequence-specific binding to the 3' UTR of target mRNA transcripts.
GO:0006417	regulation of translation	LOC_Os04g52550	PAZ domain-containing protein, putative, expressed	6e-158	AT1G31280.1	An Argonaute gene
GO:0006417	regulation of translation	LOC_Os03g09150	pumilio-family RNA binding repeat domain containing protein, expressed	2e-95	AT1G78160.1	Encodes a member of the Arabidopsis Pumilio (APUM) proteins containing PUF domain (eight repeats of approximately 36 amino acids each). PUF proteins regulate both mRNA stability and translation through sequence-specific binding to the 3' UTR of target mRNA transcripts.
GO:0008380	RNA splicing	LOC_Os02g39720	splicing factor, arginine/serine-rich 7, putative, expressed	6e-39	AT4G31580.2	Encodes a Serine/arginine-rich (SR) protein RSZp22. SR proteins are splicing regulators that share a modular structure consisting of one or two N-terminal RNA recognition motif domains and a C-terminal RS-rich domain. RSZp22 is located in the nucleolus. It is a nucleocytoplasmic shuttling protein and an interacting partner to the Arabidopsis U1-70K.
GO:0008380	RNA splicing	LOC_Os03g15890	RNA recognition motif containing protein, expressed	3e-37	AT1G07350.2	RNA-binding (RRM/RBD/RNP motifs) family protein
GO:0008380	RNA splicing	LOC_Os03g25980	polypyrimidine tract-binding protein, putative, expressed	5e-172	AT3G01150.2	Encodes one of the two polypyrimidine tract-binding (PTB) protein homologs in the Arabidopsis genome. Double mutants have defects in pollen germination.
GO:0008380	RNA splicing	LOC_Os06g08840	RNA recognition motif containing protein, expressed	5e-42	AT4G31580.2	Encodes a Serine/arginine-rich (SR) protein RSZp22. SR proteins are splicing regulators that share a modular structure consisting of one or two N-terminal RNA recognition motif domains and a C-terminal RS-rich domain. RSZp22 is located in the nucleolus. It is a nucleocytoplasmic shuttling protein and an interacting partner to the Arabidopsis U1-70K.
GO:0008380	RNA splicing	LOC_Os08g07790	CRS2-associated factor 2, mitochondrial precursor, putative, expressed	4e-126	AT4G31010.2	RNA-binding CRS1 / YhbY (CRM) domain-containing protein
GO:0008380	RNA splicing	LOC_Os09g31482	splicing factor U2AF, putative, expressed	4e-98	AT5G42820.2	U2 auxiliary factor small subunit. The atU2AF35b protein and its homolog, atU2AF35a, contain most of the conserved domains of hsU2AF35, including the psiRRM, one RS domain, two zinc fingers, and the two regions for interacting with U2AF large subunit. Both proteins lack the stretch of glycines present in human U2AF35. The sequences are overall 83% identical, and each Arabidopsis homolog shows app…
GO:0008380	RNA splicing	LOC_Os08g40560	ZOS8-11 - C2H2 zinc finger protein, expressed	0	AT2G27100.1	Identified as a leaf form mutant by Redei having serrated leaves. Further analysis of the single loss of function allele indicated pleiotropic effects extending to many aspects of shoot development such as taller meristems, alterations in phase transition, phyllotaxy and branching. Encodes a single zinc finger containing protein that is expressed in meristems and organ primordia.
GO:0008380	RNA splicing	LOC_Os08g29650	RNA recognition motif containing protein, expressed	2e-31	AT1G07350.2	RNA-binding (RRM/RBD/RNP motifs) family protein
GO:0008380	RNA splicing	LOC_Os08g24760	ATP-dependent RNA helicase, putative, expressed	0	AT1G32490.2	Encodes a homolog of the yeast PRP2 protein, one of four related DEAH RNA helicases identified as essential cofactors for RNA splicing.
GO:0008380	RNA splicing	LOC_Os01g34780	protein binding protein, putative, expressed	2e-107	AT1G44910.2	Binds the carboxyl-terminal domain (CTD) of the largest subunit of RNA polymerase II and functions as a scaffold for RNA processing machineries.
GO:0008380	RNA splicing	LOC_Os04g31620	retrotransposon protein, putative, unclassified, expressed	3e-58	AT5G51300.3	splicing factor-related
GO:0008380	RNA splicing	LOC_Os06g44880	type II intron maturase protein, putative	2e-37	AT5G04050.2	RNA-directed DNA polymerase (reverse transcriptase)
GO:0008380	RNA splicing	LOC_Os11g43620	LSM domain containing protein, expressed	2e-39	AT4G30220.2	small nuclear ribonucleoprotein F
GO:0008380	RNA splicing	LOC_Os12g38430	SR repressor protein, putative, expressed	1e-36	AT3G55460.1	encodes an SC35-like splicing factor that is localized to nuclear specks.
GO:0008380	RNA splicing	LOC_Os08g37960	RNA recognition motif containing protein, expressed	5e-53	AT5G64200.2	encodes an SC35-like splicing factor of 35 kD localized to the nuclear specks.
GO:0008380	RNA splicing	LOC_Os03g49430	pre-mRNA-splicing factor, putative, expressed	3e-42	AT1G03140.1	splicing factor Prp18 family protein
GO:0008380	RNA splicing	LOC_Os05g30140	RNA recognition motif containing protein, expressed	1e-76	AT1G02840.3	SR1 is a plant homologue of the human general/alternative splicing factor SF2/ASF.
GO:0008380	RNA splicing	LOC_Os07g43950	RNA recognition motif containing protein, putative, expressed	1e-47	AT3G13570.1	encodes an SC35-like splicing factor of 30 kD that is localized to the nuclear specks.
GO:0008380	RNA splicing	LOC_Os01g21420	pre-mRNA-splicing factor SF2, putative, expressed	1e-58	AT1G02840.3	SR1 is a plant homologue of the human general/alternative splicing factor SF2/ASF.
GO:0008380	RNA splicing	LOC_Os03g16369	retrotransposon protein, putative, unclassified, expressed	3e-70	AT2G29210.1	splicing factor PWI domain-containing protein
GO:0017148	negative regulation of translation	LOC_Os01g68860	zinc finger C-x8-C-x5-C-x3-H type family protein, expressed	1e-15	AT3G02830.1	Encodes a zinc finger protein.
GO:0017148	negative regulation of translation	LOC_Os10g24050	ribosome inactivating protein, putative, expressed
GO:0031123	RNA 3'-end processing	LOC_Os03g19920	expressed protein	2e-116	AT3G06560.1	Encodes a poly(A) polymerase. Located in the cytoplasm.
GO:0031123	RNA 3'-end processing	LOC_Os02g13400	expressed protein	0	AT4G32850.9	Encodes a nuclear poly(A) polymerase. Located in the nucleus.
GO:0031123	RNA 3'-end processing	LOC_Os07g48890	expressed protein	2e-110	AT3G06560.1	Encodes a poly(A) polymerase. Located in the cytoplasm.
GO:0043484	regulation of RNA splicing	LOC_Os08g29650	RNA recognition motif containing protein, expressed	2e-31	AT1G07350.2	RNA-binding (RRM/RBD/RNP motifs) family protein
GO:0045727	positive regulation of translation	LOC_Os12g23180	3-beta hydroxysteroid dehydrogenase/isomerase family protein, putative, expressed	1e-174	AT1G09340.1	Encodes CHLOROPLAST RNA BINDING (CRB), a putative RNA-binding protein. CRB is important for the proper functioning of the chloroplast. Mutations in CRB also affects the circadian system, altering the expression of both oscillator and output genes.
GO:0045727	positive regulation of translation	LOC_Os09g06230	serine/threonine-protein kinase 16, putative, expressed	8e-138	AT5G08160.2	Encodes a serine/threonine protein kinase.
GO:0045727	positive regulation of translation	LOC_Os01g62080	serine/threonine-protein kinase AFC1, putative, expressed	0	AT3G53570.4	a member of a CDC2-related kinase subfamily, the LAMMER kinases. activates STE12-dependent functions in yeast.
GO:0045900	negative regulation of translational elongation	LOC_Os04g53220	signal recognition particle 14 kDa protein, putative, expressed	3e-35	AT2G43640.3	Signal recognition particle, SRP9/SRP14 subunit
GO:0045901	positive regulation of translational elongation	LOC_Os12g32240	eukaryotic translation initiation factor 5A, putative, expressed	9e-80	AT1G13950.1	Encodes eukaryotic translation initiation factor 5A (EIF-5A).In mammalian cells it functions as a shuttle protein that translocates mRNA from the nucleus to cytoplasmic ribosomes. Overexpression results in an increase in both primary and secondary xylem formation. In RNAi suppressed lines, xylem formation is reduced.
GO:0045905	positive regulation of translational termination	LOC_Os12g32240	eukaryotic translation initiation factor 5A, putative, expressed	9e-80	AT1G13950.1	Encodes eukaryotic translation initiation factor 5A (EIF-5A).In mammalian cells it functions as a shuttle protein that translocates mRNA from the nucleus to cytoplasmic ribosomes. Overexpression results in an increase in both primary and secondary xylem formation. In RNAi suppressed lines, xylem formation is reduced.
GO:0045947	negative regulation of translational initiation	LOC_Os12g42260	initiation factor 2 subunit family domain containing protein, expressed	0	AT5G38640.1	NagB/RpiA/CoA transferase-like superfamily protein

## Sheet: profile
ID	SPOT	Profile	H1493HT	Co27HT	Co27LT	H1493LT	Symbol/AccID	Description	KeggID	evalue	BlastAccID	BlastSymbol/AccID	BlastDescription	BlastKeggID	logFC_Co27HTvsH1493HT	P.Value_Co27HTvsH1493HT	logFC_Co27LTvsH1493LT	P.Value_Co27LTvsH1493LT	logFC_Co27LTvsCo27HT	P.Value_Co27LTvsCo27HT	logFC_H1493LTvsH1493HT	P.Value_H1493LTvsH1493HT	H1493HT1_NS	H1493HT2_NS	H1493HT3_NS	Co27HT1_NS	Co27HT2_NS	Co27HT3_NS	H1493LT1_NS	H1493LT2_NS	H1493LT3_NS	Co27LT1_NS	Co27LT2_NS	Co27LT3_NS
OS.16659.1.S2_AT	ID_1133	1	0	-0.59	-1.94	-1.34	LOC_Os03g49430	pre-mRNA-splicing factor, putative, expressed	osa:4333826	3e-42	AAD25794	AT1G03140.1	splicing factor Prp18 family protein	ath:AT1G03140					-1.34564	0.00017497	-1.34353	0.000177006	7.50841	7.17019	7.61239	6.74856	6.6942	7.06765	5.86701	6.06299	6.33038	5.35586	5.1959	5.92174
OS.38021.1.S1_AT	ID_3324	2	0	-0.58	-2.38	-1.48	LOC_Os07g43950	RNA recognition motif containing protein, putative, expressed	osa:4344009	1e-47	AT3G13570	AT3G13570.1	encodes an SC35-like splicing factor of 30 kD that is localized to the nuclear specks.	ath:AT3G13570					-1.79518	9.89556e-05	-1.47745	0.000413726	8.92928	8.68921	9.04068	8.40152	8.22665	8.29116	7.35705	7.4806	7.38919	7.15344	5.85496	6.52539
OS.55120.1.S1_AT	ID_5777	2	0	-0.42	-2.19	-0.98	LOC_Os04g52550	PAZ domain-containing protein, putative, expressed	osa:4336992	6e-158	AT1G31280	AT1G31280.1	An Argonaute gene	ath:AT1G31280			-1.20703	0.000273793	-1.76421	1.47819e-05			8.07239	8.12042	7.87441	7.34756	8.0046	7.45133	6.99938	7.11322	7.01936	6.20067	5.51549	5.79469
OS.55628.1.S1_AT	ID_5901	2	0	-1.17	-3.84	-2.47	LOC_Os04g53606	expressed protein	osa:4337078										-2.66613	0.0449986			6.37364	5.9963	5.59125	5.96215	4.89335	3.58757	5.29706	1.87673	3.38167	4.23312	0.0798104	2.13174
OS.15831.2.S1_AT	ID_1029	7	0	-2.28	0.13	0.06	LOC_Os08g40560	ZOS8-11 - C2H2 zinc finger protein, expressed	osa:4346039	0	AT2G27100	AT2G27100.1	Identified as a leaf form mutant by Redei having serrated leaves. Further analysis of the single loss of function allele indicated pleiotropic effects extending to many aspects of shoot development such as taller meristems, alterations in phase transition, phyllotaxy and branching. Encodes a single zinc finger containing protein that is expressed in meristems and organ primordia.	ath:AT2G27100	-2.27565	0.0259182			2.40202	0.0203497			4.80857	5.6345	4.15422	2.40929	4.58367	0.777372	5.13413	5.60925	4.02182	5.13088	5.04323	4.80228
OS.19086.1.S1_AT	ID_1509	7	0	-1.13	0.94	0.77	LOC_Os01g68860	zinc finger C-x8-C-x5-C-x3-H type family protein, expressed	osa:4324354	1e-15	AT3G02830	AT3G02830.1	Encodes a zinc finger protein.	ath:AT3G02830					2.06662	0.00449234			5.41417	4.23507	2.9583	2.33366	3.37703	3.52037	4.83847	5.137	4.94741	5.11352	4.92851	5.38887
OS.23132.1.S2_AT	ID_1888	7	0	-0.96	0.44	0.6	LOC_Os04g31620	retrotransposon protein, putative, unclassified, expressed	osa:9268114	3e-58	15241418	AT5G51300.3	splicing factor-related	ath:AT5G51300					1.39977	0.000128383			6.64764	7.535	7.11515	5.88409	6.31396	6.2252	7.85304	7.49619	7.74352	7.64866	7.44594	7.52794
OS.37267.1.S1_AT	ID_3245	7	0	-2.82	1.13	0.89	LOC_Os07g37250	THYLAKOID FORMATION1, chloroplast precursor, putative, expressed	osa:4343584	8e-108	AT2G20890	AT2G20890.1	Chloroplast-localized Thylakoid formation1 gene product involved in vesicle-mediated formation of thylakoid membranes. Thf1 antisense lines contain abnormal chloroplasts early in leaf development (chloroplasts have loosely stacked thylakoid membranes). Expression was induced in the light and decreased under dark conditions. G-alpha interaction partner that functions downstream of the plasma membr…	ath:AT2G20890	-2.82324	0.00070258			3.9533	5.9753e-05			3.64331	5.69458	5.59414	2.39621	1.24205	2.82406	5.79386	5.773	6.02923	5.8467	6.315	6.16053
OS.446.1.S1_AT	ID_3576	7	0	-2.31	0	0.76	LOC_Os01g17330	eukaryotic translation initiation factor 6, putative, expressed	osa:4326910	5e-110	AT3G55620	AT3G55620.1	Translation initiation factor IF6	ath:AT3G55620	-2.30634	0.0235621			2.30949	0.0234192			4.77092	3.64646	4.71303	2.77636	0.353171	3.08185	5.43672	4.72052	5.24084	5.50965	2.77635	4.85386
OS.52272.1.S1_AT	ID_5004	7	0	-2.74	0.11	-0.15	LOC_Os06g01400	glycyl-tRNA synthetase 2, chloroplast/mitochondrial precursor, putative, expressed	osa:4339847	0	AT3G48110	AT3G48110.1	glycine-tRNA ligase	ath:AT3G48110	-2.74341	0.000211717			2.84886	0.000160237			4.97633	5.01058	5.83996	3.17947	2.32378	2.09337	5.53857	4.74252	5.10757	6.24512	4.62077	5.27732
OS.57315.1.S1_AT	ID_6215	7	0	-1.56	0.84	0.88	LOC_Os01g09000	glutaminyl-tRNA synthetase, putative, expressed	osa:4325653	0	AT1G25350	AT1G25350.2	glutamine-tRNA ligase, putative / glutaminyl-tRNA synthetase, putative / GlnRS, putative	ath:AT1G25350					2.40056	0.0136795			4.08215	5.19217	3.29495	1.99618	1.34955	4.53031	5.21211	5.00961	4.98262	4.33804	5.52254	5.21714
OS.57491.1.S1_AT	ID_6266	7	0	-0.73	0.69	0.52	LOC_Os03g38000	40S ribosomal protein S3-1, putative, expressed	osa:4333308	2e-101	AED93978	AT5G35530.1	Ribosomal protein S3 family protein	ath:AT5G35530					1.42278	0.00487644			5.22295	5.21792	5.12356	3.44579	5.31918	4.61042	5.94306	5.68483	5.49469	6.00786	5.78988	5.84598
OS.7296.1.S1_AT	ID_6535	7	0	-0.64	0.42	0.5	LOC_Os02g13400	expressed protein	osa:4328790	0	AT4G32850	AT4G32850.9	Encodes a nuclear poly(A) polymerase. Located in the nucleus.	ath:AT4G32850					1.05926	7.94049e-06			8.99758	9.24656	8.93373	8.53909	8.3722	8.35008	9.54918	9.52535	9.60038	9.33838	9.62313	9.47765
OSAFFX.17230.1.S1_AT	ID_7929	7	0	-1.83	0.18	0.35	LOC_Os08g29650	RNA recognition motif containing protein, expressed	osa:4345455	2e-31	15450753	AT1G07350.2	RNA-binding (RRM/RBD/RNP motifs) family protein	ath:AT1G07350	-1.82527	0.0410882			2.00063	0.028231			5.80141	6.59435	6.24573	6.10496	4.71794	2.34278	6.55802	6.29857	6.84194	6.17275	6.69372	6.3011
OSAFFX.5011.1.S1_AT	ID_10057	7	0	-1.96	-0.26	-0.19	LOC_Os06g34780	expressed protein	osa:4341222	4e-29	AT3G22300	AT3G22300.1	Nuclear-encoded gene for mitochondrial ribosomal small subunit protein S10	ath:AT3G22300	-1.96307	0.00684827			1.70736	0.0141522			4.25215	5.21468	5.85088	3.92627	3.46121	2.04103	5.16415	4.78582	4.78695	4.14522	5.46592	4.93946
OSAFFX.6095.1.S1_S_AT	ID_10156	7	0	-0.87	0.77	0.73	LOC_Os08g40560	ZOS8-11 - C2H2 zinc finger protein, expressed	osa:4346039	0	AT2G27100	AT2G27100.1	Identified as a leaf form mutant by Redei having serrated leaves. Further analysis of the single loss of function allele indicated pleiotropic effects extending to many aspects of shoot development such as taller meristems, alterations in phase transition, phyllotaxy and branching. Encodes a single zinc finger containing protein that is expressed in meristems and organ primordia.	ath:AT2G27100					1.64142	0.00251092			5.18581	5.32374	6.01243	3.77982	4.70605	5.42451	6.09476	6.52737	6.10023	6.54105	6.33743	5.95618
OS.19474.1.S1_A_AT	ID_1557	8	0	-1.41	0.67	1.37	LOC_Os03g19560	tetratricopeptide repeat domain containing protein, expressed	osa:4332620	2e-12	AT3G17040	AT3G17040.2	It is a RNA tetratricopeptide repeat-containing protein required for normal processing of transcripts from the polycistronic chloroplast psbB-psbT-psbH-petB-petD operon coding for proteins of the photosystem II and cytochrome b6/f complexes. Localizes to the chloroplast membrane. Involved in regulating plastidial gene expression and biogenesis.	ath:AT3G17040	-1.41077	0.00013702			2.08018	6.39897e-06	1.37256	0.000168136	8.85638	9.05086	8.80164	7.32989	7.50211	7.64458	10.3249	10.3321	10.1695	9.19229	9.38234	10.1425
OS.4530.1.S1_AT	ID_3604	8	0	-1.74	0.71	1.62	LOC_Os09g31482	splicing factor U2AF, putative, expressed	osa:9268567	4e-98	AT5G42820	AT5G42820.2	U2 auxiliary factor small subunit. The atU2AF35b protein and its homolog, atU2AF35a, contain most of the conserved domains of hsU2AF35, including the psiRRM, one RS domain, two zinc fingers, and the two regions for interacting with U2AF large subunit. Both proteins lack the stretch of glycines present in human U2AF35. The sequences are overall 83% identical, and each Arabidopsis homolog shows app…	ath:AT5G42820	-1.74435	4.25526e-08			2.45916	2.06787e-09	1.61792	8.19956e-08	8.88424	9.0838	8.89402	7.15528	7.13905	7.33468	10.4335	10.6451	10.6372	9.71925	9.63342	9.65381
OS.46071.1.S1_AT	ID_3655	8	0	-0.79	0.76	1.56	LOC_Os12g23180	3-beta hydroxysteroid dehydrogenase/isomerase family protein, putative, expressed	osa:4352083	1e-174	AT1G09340	AT1G09340.1	Encodes CHLOROPLAST RNA BINDING (CRB), a putative RNA-binding protein. CRB is important for the proper functioning of the chloroplast. Mutations in CRB also affects the circadian system, altering the expression of both oscillator and output genes.	ath:AT1G09340					1.55002	1.05808e-05	1.56462	9.80307e-06	6.91148	6.65275	6.58277	6.08577	6.09605	5.6088	8.26242	8.35607	8.22238	7.54757	7.19563	7.69748
OS.46071.1.S1_X_AT	ID_3656	8	0	-0.8	0.69	1.5	LOC_Os12g23180	3-beta hydroxysteroid dehydrogenase/isomerase family protein, putative, expressed	osa:4352083	1e-174	AT1G09340	AT1G09340.1	Encodes CHLOROPLAST RNA BINDING (CRB), a putative RNA-binding protein. CRB is important for the proper functioning of the chloroplast. Mutations in CRB also affects the circadian system, altering the expression of both oscillator and output genes.	ath:AT1G09340					1.4984	0.000620387	1.50425	0.000603893	6.68656	7.16256	6.67693	5.84908	6.75961	5.50409	8.3923	8.44759	8.19892	7.63279	7.34235	7.63281
OS.49132.1.S1_AT	ID_4109	8	0	-1.19	0.74	1.06	LOC_Os02g45490	expressed protein	osa:4330309						-1.1911	0.00309885			1.92818	0.000114423	1.06007	0.00609672	6.79837	7.28218	6.83498	5.86326	5.15633	6.32265	7.91207	8.01936	8.1643	8.05371	7.33191	7.74117
OS.7054.1.S1_A_AT	ID_6483	8	0	-0.94	0.72	1.02	LOC_Os05g46430	60S ribosomal protein L28-1, putative, expressed	osa:4339475	6e-39	145334179	AT4G29410.2	Ribosomal L28e protein family	ath:AT4G29410					1.65643	1.37278e-05	1.0211	0.000538099	6.62059	6.806	6.26915	5.49012	5.36442	6.03005	7.43688	7.65096	7.67118	7.3432	7.181	7.32969
OS.15297.1.S1_AT	ID_953	9	0	0.14	-1.42	-2.59	LOC_Os07g34589	translation initiation factor SUI1, putative, expressed	osa:4343445	9e-38	AAD25609	AT1G54290.1	Translation initiation factor SUI1 family protein	ath:AT1G54290					-1.56195	0.0326204	-2.59273	0.00235237	7.61418	7.06727	7.353	7.93056	7.16495	7.36495	5.49482	3.01055	5.75089	5.73153	6.02582	6.01726
OSAFFX.29442.1.S1_AT	ID_9407	9	0	0.69	-1.58	-2.58	LOC_Os08g30884	elongation factor Ts, putative, expressed	osa:4345504	9e-132	AEE82975	AT4G11120.1	translation elongation factor Ts (EF-Ts), putative	ath:AT4G11120					-2.26874	0.0333578	-2.58496	0.0188188	4.96136	2.80071	3.97525	5.39004	4.68246	3.73324	2.13719	0.308601	1.53665	4.23493	1.57121	1.19337
OSAFFX.30103.5.S1_S_AT	ID_9508	9	0	-0.17	-1.63	-2.42	LOC_Os03g15370	ubiquitin fusion protein, putative, expressed	osa:4332312	3e-44	AT3G52590	AT3G52590.1	Ubiquitin extension protein	ath:AT3G52590					-1.46572	0.0147907	-2.42068	0.000775484	6.81557	6.98396	7.06627	7.03822	6.82117	6.49992	5.08097	5.09256	3.43024	6.13798	5.16516	4.65901
OS.10156.1.S1_A_AT	ID_69	10	0	0.09	-1.15	-1.1	LOC_Os03g61260	ribosomal L18p/L5e family protein, putative, expressed	osa:4334651	4e-23	AAD49760	AT1G48350.1	Ribosomal L18p/L5e family protein	ath:AT1G48350					-1.24078	5.19731e-07	-1.0955	1.49677e-06	11.9878	11.9429	12.0514	11.9353	12.2142	12.101	10.9453	10.879	10.8713	10.9204	10.7338	10.8739
OS.10299.1.S1_AT	ID_99	10	0	-0.31	-1.66	-1.39	LOC_Os05g30140	RNA recognition motif containing protein, expressed	osa:4338552	1e-76	AT1G02840	AT1G02840.3	SR1 is a plant homologue of the human general/alternative splicing factor SF2/ASF.	ath:AT1G02840					-1.35244	5.6709e-08	-1.3944	4.34339e-08	11.8362	11.8109	11.8529	11.4333	11.5931	11.5424	10.4328	10.4141	10.47	10.2291	10.0755	10.2071
OS.10422.1.S1_AT	ID_127	10	0	0.96	-1.42	-0.95	LOC_Os05g40630	DUF567 domain containing protein, putative, expressed	osa:4339136	9e-38	110741793	AT2G38640.1	Protein of unknown function (DUF567)	ath:AT2G38640					-2.37593	1.30995e-05			7.2998	7.08632	6.93185	8.11741	7.84263	8.23884	6.17198	6.01888	6.26242	4.98343	5.88926	6.19841
OS.10636.1.A1_AT	ID_175	10	0	-0.43	-3.11	-2.75	LOC_Os06g06470	U-box domain containing heat shock protein, putative, expressed	osa:4340199	1e-49	AEE83125	AT4G12400.2	stress-inducible protein, putative	ath:AT4G12400					-2.68082	4.49146e-07	-2.74676	3.64677e-07	9.80568	9.65793	9.73234	9.51389	9.1651	9.22994	6.84816	7.41225	6.69526	6.93241	6.37032	6.56374
OS.12239.1.S1_AT	ID_561	10	0	0.1	-2.48	-2.11	LOC_Os09g31031	ubiquitin family protein, putative, expressed	osa:4347411	3e-41	AT3G52590	AT3G52590.1	Ubiquitin extension protein	ath:AT3G52590					-2.5862	4.77275e-10	-2.11488	2.84625e-09	13.6511	13.6356	13.7091	13.8106	13.6106	13.8868	11.5784	11.5294	11.5434	11.2161	11.2179	11.1154
OS.14123.2.S1_AT	ID_778	10	0	-0.05	-1.23	-0.98	LOC_Os05g44390	peptidyl-tRNA hydrolase, putative, expressed	osa:4339347	1e-55	AEE86140	AT4G32900.2	Peptidyl-tRNA hydrolase II (PTH2) family protein	ath:AT4G32900					-1.17327	1.47683e-06			11.4384	11.2877	11.4598	11.2531	11.4062	11.3629	10.2722	10.4691	10.5191	10.1794	10.0568	10.2662
OS.14271.1.S1_AT	ID_797	10	0	0.07	-1.24	-0.87	LOC_Os07g43810	RNA recognition motif containing protein, putative, expressed	osa:4344001	2e-70	A84790	AT2G37220.1	Encodes a chloroplast RNA binding protein. A substrate of the type III effector HopU1 (mono-ADP-ribosyltransferase). Protein is tyrosine-phosphorylated and its phosphorylation state is modulated in response to ABA in Arabidopsis thaliana seeds.	ath:AT2G37220					-1.30116	1.32874e-07			11.4616	11.4112	11.4053	11.5666	11.4257	11.4833	10.5296	10.5025	10.6223	10.0963	10.174	10.3019
OS.14697.1.S1_AT	ID_863	10	0	0.15	-1.27	-1.24	LOC_Os03g07290	structural constituent of ribosome, putative, expressed	osa:4331759	8e-26	AEE30726	AT1G26740.1	Ribosomal L32p protein family	ath:AT1G26740					-1.41925	4.02547e-08	-1.23864	1.31637e-07	12.2539	12.026	12.1306	12.2621	12.3057	12.2942	10.8863	10.9403	10.868	10.8937	10.8398	10.8708
OS.15015.1.S1_A_AT	ID_915	10	0	-0.24	-1.33	-1.29	LOC_Os08g37960	RNA recognition motif containing protein, expressed	osa:4345884	5e-53	AT5G64200	AT5G64200.2	encodes an SC35-like splicing factor of 35 kD localized to the nuclear specks.	ath:AT5G64200					-1.08734	1.54969e-06	-1.29152	3.58219e-07	13.7964	13.8082	13.8476	13.6183	13.4957	13.616	12.5106	12.5722	12.4948	12.3779	12.4159	12.6742
OS.20045.1.S1_AT	ID_1593	10	0	-0.17	-1.36	-0.92	LOC_Os03g16369	retrotransposon protein, putative, unclassified, expressed	osa:4332383	3e-70	21928131	AT2G29210.1	splicing factor PWI domain-containing protein	ath:AT2G29210					-1.19789	1.05162e-06			8.89724	9.0917	8.9518	8.83516	8.68782	8.91686	8.00001	8.04281	8.15214	7.51341	7.71933	7.61342
OS.21255.3.S1_X_AT	ID_1728	10	0	-0.03	-2.25	-2.09	LOC_Os08g44050	ZOS8-12 - C2H2 zinc finger protein, expressed	osa:4346276	5e-102	AT2G02070	AT2G02070.1	indeterminate(ID)-domain 5 protein	ath:AT2G02070					-2.21698	8.3188e-07	-2.08927	1.37536e-06	10.8678	10.6889	11.2472	11.2853	10.7783	10.6516	8.84217	8.77191	8.92196	8.74543	8.64786	8.67089
OS.23712.2.S1_AT	ID_1981	10	0	0.18	-1.6	-1.04	LOC_Os08g17784	purple acid phosphatase, putative, expressed	osa:4345161	0	AT4G13700	AT4G13700.1	purple acid phosphatase 23	ath:AT4G13700					-1.77952	6.12258e-09	-1.04023	6.54233e-07	10.4448	10.3845	10.3984	10.5605	10.6047	10.6101	9.35887	9.4608	9.28732	8.88999	8.82755	8.71915
OS.27730.1.S1_AT	ID_2554	10	0	-0.18	-1.41	-0.8	LOC_Os08g37700	RNA recognition motif containing protein, putative, expressed	osa:4345863	2e-40	145332989	AT4G09040.2	RNA-binding (RRM/RBD/RNP motifs) family protein	ath:AT4G09040					-1.23413	0.000168618			10.0326	10.5452	9.90539	10.2324	10.1031	9.61827	9.28666	9.28734	9.49795	8.73602	8.68881	8.82659
OS.28192.1.S1_AT	ID_2641	10	0	-0.16	-2.03	-2.1	LOC_Os12g42850	amino acid permease, putative, expressed	osa:4352828	0	AT1G58030	AT1G58030.1	Encodes a member of the cationic amino acid transporter (CAT) subfamily of amino acid polyamine choline transporters. Localized to the tonoplast.	ath:AT1G58030					-1.87447	2.68112e-08	-2.09672	1.0019e-08	11.654	11.5984	11.712	11.6596	11.39	11.4412	9.53523	9.66972	9.46929	9.73192	9.54464	9.59079
OS.47335.2.S1_AT	ID_3873	10	0	-0.8	-3.44	-4.2	LOC_Os12g42260	initiation factor 2 subunit family domain containing protein, expressed	osa:4352805	0	AED94344	AT5G38640.1	NagB/RpiA/CoA transferase-like superfamily protein	ath:AT5G38640					-2.6414	0.00027311	-4.19589	7.4884e-06	5.76455	5.09132	5.77742	5.18423	3.95315	5.0993	2.20752	0.602882	1.23523	2.35168	2.22257	1.73824
OS.47934.1.S1_AT	ID_3971	10	0	0.07	-1.2	-1.16	LOC_Os12g01210	HCF152, putative, expressed	osa:4351246	0	AT3G09650	AT3G09650.1	RNA binding protein involved in the processing of chloroplast psbB-psbT-psbH-petB-petD transcript unit.	ath:AT3G09650					-1.26937	4.23614e-06	-1.15668	9.10249e-06	10.6691	10.3668	10.5982	10.7154	10.3964	10.7285	9.32259	9.49599	9.34549	9.41418	9.39926	9.21879
OS.50307.1.S1_AT	ID_4467	10	0	-0.03	-1.24	-1.49	LOC_Os05g49020	60S ribosomal protein L18a-1, putative, expressed	osa:4339624	8e-41	15010588	AT1G17080.1	Ribosomal protein L18ae family	ath:AT1G17080					-1.21427	6.81902e-05	-1.48817	1.36678e-05	10.1782	10.18	10.0075	10.1066	10.0911	10.0758	8.45539	8.58276	8.86303	8.65129	9.27785	8.70159
OS.50395.1.S1_AT	ID_4499	10	0	-0.16	-2.12	-1.42	LOC_Os12g31000	pumilio-family RNA binding repeat domain containing protein, expressed	osa:4352254	3e-103	AT1G78160	AT1G78160.1	Encodes a member of the Arabidopsis Pumilio (APUM) proteins containing PUF domain (eight repeats of approximately 36 amino acids each). PUF proteins regulate both mRNA stability and translation through sequence-specific binding to the 3' UTR of target mRNA transcripts.	ath:AT1G78160					-1.96047	2.09737e-06	-1.42253	2.88848e-05	8.03385	8.25592	7.92427	8.00401	7.85279	7.88361	6.73381	6.6909	6.52174	5.84668	5.63236	6.37997
OS.52036.1.S1_AT	ID_4939	10	0	0.44	-3.63	-3.59	LOC_Os05g31020	eukaryotic peptide chain release factor subunit 1-1, putative, expressed	osa:4338603	0	AT1G12920	AT1G12920.1	Encodes a eukaryotic release factor one homolog.	ath:AT1G12920					-4.07315	4.75635e-07	-3.58995	1.39187e-06	6.07318	6.85207	6.39173	7.36555	6.54709	6.73087	2.54942	3.41566	2.58205	2.87206	3.05615	2.49585
OS.52594.1.S1_AT	ID_5096	10	0	-0.19	-1.29	-1.55	LOC_Os08g01780	OsIAA25 - Auxin-responsive Aux/IAA gene family member, expressed	osa:4344471	2e-28	AT1G51950	AT1G51950.1	indole-3-acetic acid inducible 18	ath:AT1G51950					-1.09668	6.35359e-06	-1.55498	3.35127e-07	10.2216	10.3612	10.3971	10.158	10.1579	10.097	8.86872	8.55831	8.88797	9.08059	9.14724	8.89508
OS.54184.1.S1_AT	ID_5540	10	0	0.07	-1.5	-1.5	LOC_Os09g30200	ATP binding protein, putative, expressed	osa:4347379	2e-62	AEE33296	AT1G55790.2	Domain of unknown function (DUF2431)	ath:AT1G55790					-1.56192	2.42721e-06	-1.49542	3.48992e-06	7.99307	7.90036	7.8124	7.94884	7.97756	7.97511	6.53718	6.28401	6.39839	6.23564	6.22236	6.75775
OS.54842.1.S1_AT	ID_5710	10	0	-0.16	-1.43	-0.86	LOC_Os03g09150	pumilio-family RNA binding repeat domain containing protein, expressed	osa:4331909	2e-95	AT1G78160	AT1G78160.1	Encodes a member of the Arabidopsis Pumilio (APUM) proteins containing PUF domain (eight repeats of approximately 36 amino acids each). PUF proteins regulate both mRNA stability and translation through sequence-specific binding to the 3' UTR of target mRNA transcripts.	ath:AT1G78160					-1.26952	0.00236647			7.22298	7.07545	7.70183	7.48488	7.55606	6.47441	6.52857	6.3837	6.51171	6.11976	5.52193	6.06511
OS.5580.1.S1_AT	ID_5936	10	0	-0.22	-1.53	-1.59	LOC_Os09g33870	RNA recognition motif containing protein, putative, expressed	osa:4347560	3e-93	18252907	AT2G43370.1	RNA-binding (RRM/RBD/RNP motifs) family protein	ath:AT2G43370					-1.30815	2.22205e-07	-1.58669	4.1555e-08	10.6942	10.8484	10.75	10.5708	10.6235	10.4239	9.15765	9.2299	9.14491	9.13662	9.22993	9.32718
OS.56225.1.S1_AT	ID_6025	10	0	0.15	-1.41	-1.18	LOC_Os05g40950	pentatricopeptide repeat-containing protein, putative, expressed	osa:4339150	5e-34	AEE73619	AT3G01170.1	Ribosomal protein L34e superfamily protein	ath:AT3G01170					-1.55522	4.55002e-07	-1.17748	4.74886e-06	9.2141	8.86702	9.19516	9.2072	9.35448	9.15693	7.90542	8.04614	7.79227	7.74989	7.64769	7.65538
OS.56310.1.A1_S_AT	ID_6048	10	0	0.37	-2.09	-1.66	LOC_Os06g21690	expressed protein	osa:4340895										-2.46143	0.00822078	-1.66429	0.0485001	3.76639	3.71888	6.63103	4.70882	5.14245	5.38236	3.36481	2.94787	2.81073	3.39628	1.88086	2.5722
OS.57450.1.S1_X_AT	ID_6253	10	0	0.21	-1.8	-1.54	LOC_Os12g32240	eukaryotic translation initiation factor 5A, putative, expressed	osa:4352300	9e-80	AT1G13950	AT1G13950.1	Encodes eukaryotic translation initiation factor 5A (EIF-5A).In mammalian cells it functions as a shuttle protein that translocates mRNA from the nucleus to cytoplasmic ribosomes. Overexpression results in an increase in both primary and secondary xylem formation. In RNAi suppressed lines, xylem formation is reduced.	ath:AT1G13950					-2.00978	2.61906e-09	-1.53826	2.76236e-08	13.7153	13.7184	13.7596	13.8222	13.9483	14.0492	12.134	12.2006	12.2439	11.9292	11.878	11.9831
OS.5981.1.S1_AT	ID_6313	10	0	0.08	-1.5	-1.39	LOC_Os10g35690	ribosomal protein S18 containing protein, expressed	osa:4349032	4e-33	110737014	AT1G07210.1	Ribosomal protein S18	ath:AT1G07210					-1.58497	1.59869e-08	-1.39034	5.03631e-08	13.0472	12.8731	12.9896	13.0369	13.0699	13.0569	11.632	11.5315	11.5753	11.5089	11.3843	11.5156
OS.6211.1.S1_AT	ID_6351	10	0	-0.17	-1.18	-1.24	LOC_Os12g38430	SR repressor protein, putative, expressed	osa:4352590	1e-36	AT3G55460	AT3G55460.1	encodes an SC35-like splicing factor that is localized to nuclear specks.	ath:AT3G55460					-1.01012	1.12756e-06	-1.2363	2.00137e-07	12.7568	12.7216	12.7413	12.4417	12.6874	12.5742	11.4691	11.4984	11.5432	11.588	11.4897	11.5952
OS.6512.1.S1_AT	ID_6399	10	0	0.14	-1.13	-1.16	LOC_Os08g40610	30S ribosomal protein S16, putative, expressed	osa:4346044	2e-55	14334472	AT5G56940.1	Ribosomal protein S16 family protein	ath:AT5G56940					-1.27395	5.3448e-08	-1.1616	1.19321e-07	12.6001	12.5019	12.5559	12.6352	12.7257	12.7231	11.3783	11.3865	11.4082	11.3767	11.3954	11.4901
OS.7029.1.S1_AT	ID_6476	10	0	0.06	-1.47	-1.41	LOC_Os05g24650	DUF567 domain containing protein, putative, expressed	osa:4338378	1e-35	110741793	AT2G38640.1	Protein of unknown function (DUF567)	ath:AT2G38640					-1.5283	1.90133e-06	-1.41328	3.65696e-06	9.06141	8.99535	9.06675	9.17383	8.99764	9.13394	7.63762	7.70407	7.54198	7.2342	7.75563	7.73068
OS.7772.2.A1_AT	ID_6630	10	0	0.14	-0.88	-0.8	LOC_Os06g08840	RNA recognition motif containing protein, expressed	osa:4340353	5e-42	AT4G31580	AT4G31580.2	Encodes a Serine/arginine-rich (SR) protein RSZp22. SR proteins are splicing regulators that share a modular structure consisting of one or two N-terminal RNA recognition motif domains and a C-terminal RS-rich domain. RSZp22 is located in the nucleolus. It is a nucleocytoplasmic shuttling protein and an interacting partner to the Arabidopsis U1-70K.	ath:AT4G31580					-1.01763	1.40326e-06			10.617	10.4641	10.4742	10.5635	10.672	10.7446	9.76694	9.64071	9.75543	9.70965	9.61204	9.60552
OS.8585.1.S1_AT	ID_6798	10	0	0.38	-0.98	-1.25	LOC_Os03g53150	OsIAA13 - Auxin-responsive Aux/IAA gene family member, expressed	osa:4334069	2e-45	AT3G04730	AT3G04730.1	early auxin-induced (IAA16)	ath:AT3G04730					-1.36396	4.44063e-08	-1.25464	9.1954e-08	12.9942	12.8939	13.0089	13.309	13.3531	13.387	11.7544	11.7667	11.6119	11.9845	12.0001	11.9727
OS.8618.1.S1_AT	ID_6804	10	0	-0.26	-1.72	-1.78	LOC_Os05g44810	OsIAA18 - Auxin-responsive Aux/IAA gene family member, expressed	osa:4339365	1e-47	AT3G16500	AT3G16500.1	phytochrome-associated protein 1 (PAP1)	ath:AT3G16500					-1.46214	7.89951e-07	-1.78025	1.45698e-07	10.4072	10.5531	10.3208	10.2924	10.0898	10.1134	8.76916	8.70696	8.46432	8.56747	8.82403	8.71769
OS.8622.1.S1_AT	ID_6805	10	0	0.09	-1.06	-1.08	LOC_Os07g08460	OsIAA24 - Auxin-responsive Aux/IAA gene family member, expressed	osa:4342573	5e-30	AT1G04240	AT1G04240.1	SHY2/IAA3 regulates multiple auxin responses in roots. It is induced rapidly by IAA, and has been shown to be phosphorylated by oat phytochrome A in vitro.	ath:AT1G04240					-1.15064	3.95106e-07	-1.07912	6.8391e-07	11.8002	11.8187	11.8318	11.978	11.8014	11.9347	10.7412	10.7618	10.7103	10.6449	10.8609	10.7563
OS.9678.1.S1_AT	ID_7038	10	0	-0.18	-1.19	-0.96	LOC_Os07g47300	spo0B-associated GTP-binding protein, putative, expressed	osa:4344232	0	AT5G18570	AT5G18570.1	Encodes AtObgC, a plant ortholog of bacterial Obg. AtObgC is a chloroplast-targeting GTPase essential for early embryogenesis. Mutations in this locus result in embryo lethality. The protein is dually localized in the stroma and the inner envelope membrane and is involved in thylakoid membrane biogenesis.	ath:AT5G18570					-1.00843	1.58805e-05			8.93122	8.87233	8.7535	8.89086	8.71259	8.42128	7.91519	7.87108	7.87816	7.66029	7.71005	7.62912
OSAFFX.16767.1.S1_AT	ID_7874	10	0	0.13	-1.37	-0.91	LOC_Os07g48890	expressed protein	osa:4344356	2e-110	AT3G06560	AT3G06560.1	Encodes a poly(A) polymerase. Located in the cytoplasm.	ath:AT3G06560					-1.50309	1.45439e-05			7.44376	7.30954	7.24789	7.35204	7.35276	7.69427	6.45949	6.50803	6.31657	5.56152	6.21131	6.11696
OSAFFX.2920.1.S1_S_AT	ID_9376	10	0	0.37	-1.25	-1.4	LOC_Os02g39720	splicing factor, arginine/serine-rich 7, putative, expressed	osa:4329951	6e-39	AT4G31580	AT4G31580.2	Encodes a Serine/arginine-rich (SR) protein RSZp22. SR proteins are splicing regulators that share a modular structure consisting of one or two N-terminal RNA recognition motif domains and a C-terminal RS-rich domain. RSZp22 is located in the nucleolus. It is a nucleocytoplasmic shuttling protein and an interacting partner to the Arabidopsis U1-70K.	ath:AT4G31580					-1.6167	9.42633e-05	-1.39649	0.00027959	7.28938	6.69571	7.54379	7.39581	7.72914	7.51242	5.92719	5.37509	6.03712	5.91342	5.7865	6.08734
OSAFFX.30103.2.S1_S_AT	ID_9505	10	0	0.33	-2.68	-2.54	LOC_Os09g31019	ubiquitin fusion protein, putative	osa:4347409	7e-61	AT3G52590	AT3G52590.1	Ubiquitin extension protein	ath:AT3G52590					-3.01422	0.0188823	-2.54286	0.0392442	4.55592	4.07522	4.534	4.20246	4.78181	5.17988	0.545356	3.78028	1.21094	0.0161511	1.106	3.99933
OSAFFX.30103.4.S1_S_AT	ID_9507	10	0	0.18	-3.59	-4.15	LOC_Os09g27930	ubiquitin fusion protein, putative, expressed	osa:4347232	2e-58	AT3G52590	AT3G52590.1	Ubiquitin extension protein	ath:AT3G52590					-3.76926	0.000792266	-4.15449	0.00040325	5.61241	6.07233	5.18891	5.71218	5.66579	6.03232	0.527655	0.401559	3.48096	1.16597	2.27364	2.6629
OS.11795.1.S1_A_AT	ID_430	11	0	-0.12	-1.24	-0.35	LOC_Os03g63950	plastid-specific 30S ribosomal protein 1, chloroplast precursor, putative, expressed	osa:4334840	2e-48	AED93316	AT5G24490.1	30S ribosomal protein, putative	ath:AT5G24490					-1.1242	1.15702e-06			9.71551	9.70016	9.73434	9.70472	9.56111	9.53829	9.4392	9.30935	9.34239	8.57214	8.5454	8.31399
OS.26827.2.A1_X_AT	ID_2322	11	0	-0.37	-1.44	-0.28	LOC_Os01g21420	pre-mRNA-splicing factor SF2, putative, expressed	osa:4327263	1e-58	AT1G02840	AT1G02840.3	SR1 is a plant homologue of the human general/alternative splicing factor SF2/ASF.	ath:AT1G02840			-1.15818	0.0199025	-1.06882	0.0284297			6.45264	7.22007	6.5183	5.81188	6.70742	6.57302	6.46863	6.25864	6.63312	5.8678	5.64626	4.37179
OSAFFX.11946.1.S1_AT	ID_7278	11	0	-0.09	-3.4	-1.22	LOC_Os02g09120	isoleucyl-tRNA synthetase, cytoplasmic, putative	osa:9268435	7e-136	AEE82867	AT4G10320.1	tRNA synthetase class I (I, L, M and V) family protein	ath:AT4G10320					-3.30794	0.00759225			4.5402	4.58634	6.03314	5.55786	4.44746	4.8823	4.40022	2.3704	4.71826	1.03232	0.145163	3.78631
OSAFFX.30518.1.S1_AT	ID_9586	11	0	0.24	-1.14	0.14	LOC_Os10g24050	ribosome inactivating protein, putative, expressed	osa:9272176								-1.28156	0.000122278	-1.37406	7.19693e-05			8.52165	8.85075	8.24028	8.79996	8.76634	8.75552	8.53973	8.75573	8.74885	7.67425	6.99626	7.52912
OSAFFX.4913.1.S1_AT	ID_10039	11	0	0.01	-1.3	-0.45	LOC_Os06g23210	ribosomal protein L30 containing protein, expressed	osa:4340949	2e-29	AED96591	AT5G55140.1	ribosomal protein L30 family protein	ath:AT5G55140					-1.30792	0.0267634			5.53702	5.01805	4.9194	5.47782	5.1833	4.84103	4.97928	5.00859	4.12931	4.52524	4.43461	2.61854
OS.37197.1.S1_AT	ID_3237	14	0	-0.31	0.71	0.09	LOC_Os07g27110	RNA recognition motif containing protein, expressed	osa:4343138	4e-49	20147226	AT2G44710.1	RNA-binding (RRM/RBD/RNP motifs) family protein	ath:AT2G44710					1.02806	0.000109947			8.81995	9.1439	8.80415	8.67323	8.6717	8.48064	8.74438	9.21292	9.09548	9.53765	9.82811	9.544
OSAFFX.12948.1.S1_AT	ID_7446	14	0	0.01	1.5	0.25	LOC_Os03g19920	expressed protein	osa:9272301	2e-116	AT3G06560	AT3G06560.1	Encodes a poly(A) polymerase. Located in the cytoplasm.	ath:AT3G06560			1.25613	5.80071e-06	1.494	1.36384e-06			7.70724	7.82908	7.46894	7.79266	7.64796	7.58904	8.11057	7.89738	7.7353	9.15597	9.26358	9.09209
OS.10307.1.S1_AT	ID_103	15	0	-0.22	0.96	0.97	LOC_Os06g05250	GTP-binding protein GUF1, putative, expressed	osa:4340102	0	AED94489	AT5G39900.1	Small GTP-binding protein	ath:AT5G39900					1.17675	1.44032e-06			9.95193	10.2246	10.0087	9.95619	9.71839	9.84681	11.0545	11.0152	11.0332	11.1128	10.937	11.0018
OS.11117.1.S2_AT	ID_272	15	0	-0.45	0.9	1.09	LOC_Os07g43050	RNA recognition motif containing protein, expressed	osa:4343955	3e-14	AT5G18810	AT5G18810.1	encodes an SC35-like splicing factor of 28 kD localized to the nuclear specks.	ath:AT5G18810					1.35181	7.41128e-07	1.08999	4.52542e-06	9.36792	9.59744	9.4823	8.99974	8.98334	9.11869	10.6181	10.4596	10.6399	10.5218	10.2149	10.4205
OS.11376.1.S1_AT	ID_324	15	0	-0.5	0.72	0.98	LOC_Os06g06490	U-box domain containing heat shock protein, putative, expressed	osa:4340201	6e-19	AEE83125	AT4G12400.2	stress-inducible protein, putative	ath:AT4G12400					1.22514	9.0365e-05			6.75662	7.2484	7.02828	6.29627	6.68179	6.544	7.88336	8.05589	8.02704	7.44099	8.03115	7.72533
OS.11722.1.S1_A_AT	ID_407	15	0	-0.13	1.02	1	LOC_Os10g10244	alanyl-tRNA synthetase, putative, expressed	osa:4348211	0	AT1G50200	AT1G50200.2	Alanyl-tRNA synthetase	ath:AT1G50200					1.14601	1.69484e-06			10.5768	10.5701	10.6216	10.654	10.3371	10.3909	11.4784	11.6346	11.6501	11.6292	11.6513	11.5395
OS.11967.1.S1_AT	ID_493	15	0	-0.3	1.61	0.93	LOC_Os03g45170	amino acid permease, putative, expressed	osa:4333602	0	AT1G58030	AT1G58030.1	Encodes a member of the cationic amino acid transporter (CAT) subfamily of amino acid polyamine choline transporters. Localized to the tonoplast.	ath:AT1G58030					1.90743	1.33431e-05			7.85441	8.12963	7.45309	7.86235	7.05933	7.61664	8.6626	8.82557	8.73842	9.5506	9.38758	9.32244
OS.12337.1.S1_AT	ID_594	15	0	-0.25	1.33	1.09	LOC_Os05g51500	eukaryotic translation initiation factor 5B, putative, expressed	osa:4339796	0	AEE35891	AT1G76810.1	eukaryotic translation initiation factor 2 (eIF-2) family protein	ath:AT1G76810					1.58668	2.24637e-06	1.0858	4.88128e-05	10.4703	11.0542	10.8326	10.6515	10.5727	10.3769	11.8249	11.8487	11.941	12.104	12.2228	12.0344
OS.12337.2.S1_X_AT	ID_595	15	0	0.2	1.47	1.32	LOC_Os05g51500	eukaryotic translation initiation factor 5B, putative, expressed	osa:4339796	0	AEE35891	AT1G76810.1	eukaryotic translation initiation factor 2 (eIF-2) family protein	ath:AT1G76810					1.27241	0.000263983	1.32435	0.000197038	8.64581	8.11638	8.97631	8.77201	8.6142	8.94397	10.0462	9.6695	9.99582	9.87608	10.2546	10.0167
OS.12358.1.S1_AT	ID_596	15	0	0.55	2.37	2.48	LOC_Os03g18570	40S ribosomal protein S7, putative, expressed	osa:4332545	8e-86	A96526	AT1G48830.2	Ribosomal protein S7e family protein	ath:AT1G48830					1.81959	7.42069e-08	2.48452	4.82387e-09	8.41634	8.60148	8.26211	8.86227	8.98321	9.07144	11.0195	10.8562	10.8579	10.9033	10.7391	10.7333
OS.12561.1.S1_AT	ID_630	15	0	-0.24	0.99	0.78	LOC_Os05g39960	40S ribosomal protein S26, putative, expressed	osa:4339104	1e-43	AEE79511	AT3G56340.1	Ribosomal protein S26e family protein	ath:AT3G56340					1.22436	1.00711e-05			10.1349	10.2039	10.2841	10.2074	9.82704	9.88148	11.0633	11.1467	10.7401	11.139	11.1879	11.2621
OS.12705.1.S1_AT	ID_662	15	0	-0.35	1.15	1.29	LOC_Os03g15890	RNA recognition motif containing protein, expressed	osa:4332350	3e-37	15450753	AT1G07350.2	RNA-binding (RRM/RBD/RNP motifs) family protein	ath:AT1G07350					1.4951	4.74404e-07	1.29356	1.62296e-06	10.3155	10.584	10.4683	10.2695	10.0917	9.95822	11.8302	11.6882	11.7301	11.5181	11.7344	11.5521
OS.12705.2.S1_X_AT	ID_663	15	0	-0.17	0.92	1.11	LOC_Os03g15890	RNA recognition motif containing protein, expressed	osa:4332350	3e-37	15450753	AT1G07350.2	RNA-binding (RRM/RBD/RNP motifs) family protein	ath:AT1G07350					1.0902	4.85944e-06	1.11092	4.15774e-06	9.5002	9.7054	9.32838	9.43663	9.23701	9.34165	10.6952	10.5756	10.596	10.5064	10.3839	10.3956
OS.12931.1.S1_AT	ID_699	15	0	-0.41	0.73	0.77	LOC_Os05g23940	transcription initiation factor IIB, putative, expressed	osa:4338362	4e-114	AEE74756	AT3G09360.1	Cyclin/Brf1-like TBP-binding protein	ath:AT3G09360					1.1413	1.70283e-06			10.7755	10.7874	10.8742	10.558	10.3386	10.3181	11.7116	11.5433	11.4897	11.6362	11.5397	11.4627
OS.14143.1.S1_AT	ID_782	15	0	-0.03	1.37	1.4	LOC_Os11g07500	DSHCT domain containing protein, expressed	osa:4349924	0	AT2G06990	AT2G06990.1	encodes a putative DExH-box RNA helicase that acts redundantly with HEN1, HUA1, and HUA2 in the specification of floral organ identity in the third whorl.	ath:AT2G06990					1.40473	2.65094e-07	1.39733	2.77421e-07	9.62341	9.86886	9.64513	9.69633	9.54358	9.80376	11.0599	11.094	11.1755	11.0559	11.1167	11.0853
OS.14456.1.S1_AT	ID_830	15	0	-0.41	1.42	1.37	LOC_Os01g54020	tRNA synthetase, putative, expressed	osa:4326551	2e-147	AT2G25840	AT2G25840.3	Nucleotidylyl transferase superfamily protein	ath:AT2G25840					1.829	1.79678e-05	1.37037	0.000168025	7.90817	8.1327	7.63288	8.03209	7.24842	7.15559	9.27884	9.22996	9.27606	9.35072	9.2122	9.36017
OS.14565.1.S1_AT	ID_842	15	0	0.06	1.15	1.22	LOC_Os07g12250	ribosomal protein L24, putative, expressed	osa:4342748	5e-62	AT2G36620	AT2G36620.1	RPL24A encodes ribosomal protein L24, homolog of cytosolic RPL24, found in archaea and higher eukaryotes. Arabidopsis has two RPL24 homologs, RPL24A (AT2G36620) and RPL24B (AT3G53020).	ath:AT2G36620					1.08514	1.80036e-07	1.22293	6.37911e-08	11.8503	11.8934	11.8814	12.0244	11.9048	11.8789	13.1099	13.0758	13.1083	12.9962	13.031	13.0362
OS.14949.1.S1_AT	ID_902	15	0	0.17	1.4	1.35	LOC_Os04g12480	pumilio-family RNA binding repeat containing protein, expressed	osa:4335144	2e-119	AT2G29190	AT2G29190.2	Encodes a member of the Arabidopsis Pumilio (APUM) proteins containing PUF domain (eight repeats of approximately 36 amino acids each). PUF proteins regulate both mRNA stability and translation through sequence-specific binding to the 3' UTR of target mRNA transcripts.	ath:AT2G29190					1.22711	4.69373e-07	1.34519	2.13082e-07	8.93915	9.00262	8.96122	8.969	9.22521	9.23093	10.3493	10.3504	10.2389	10.3171	10.359	10.4304
OS.15831.3.S1_AT	ID_1030	15	0	0.29	2.18	2.15	LOC_Os08g40560	ZOS8-11 - C2H2 zinc finger protein, expressed	osa:4346039	0	AT2G27100	AT2G27100.1	Identified as a leaf form mutant by Redei having serrated leaves. Further analysis of the single loss of function allele indicated pleiotropic effects extending to many aspects of shoot development such as taller meristems, alterations in phase transition, phyllotaxy and branching. Encodes a single zinc finger containing protein that is expressed in meristems and organ primordia.	ath:AT2G27100					1.89448	5.10281e-08	2.14821	1.69749e-08	7.82254	8.05057	7.82548	8.09673	8.31427	8.14508	10.057	10.1646	9.9216	9.97971	10.2008	10.059
OS.15831.3.S1_X_AT	ID_1031	15	0	0.14	1.95	1.73	LOC_Os08g40560	ZOS8-11 - C2H2 zinc finger protein, expressed	osa:4346039	0	AT2G27100	AT2G27100.1	Identified as a leaf form mutant by Redei having serrated leaves. Further analysis of the single loss of function allele indicated pleiotropic effects extending to many aspects of shoot development such as taller meristems, alterations in phase transition, phyllotaxy and branching. Encodes a single zinc finger containing protein that is expressed in meristems and organ primordia.	ath:AT2G27100					1.81222	8.32563e-07	1.72952	1.2372e-06	7.77586	8.30439	8.00099	8.30442	7.94931	8.24978	9.7771	9.86628	9.6264	9.97212	9.93159	10.0365
OS.16156.1.S1_AT	ID_1084	15	0	0.14	1.43	1.01	LOC_Os04g45040	DEAD-box ATP-dependent RNA helicase, putative, expressed	osa:4336501	0	AT4G00660	AT4G00660.2	RNAhelicase-like 8	ath:AT4G00660					1.28319	8.1268e-05	1.00651	0.000483844	6.17352	6.34119	6.51551	6.34021	6.31936	6.79882	7.36078	7.45289	7.23609	8.11764	7.53093	7.65938
OS.16925.1.S2_AT	ID_1171	15	0	-0.07	0.94	0.97	LOC_Os04g20220	elongation factor Tu, putative, expressed	osa:4335338	0	AAF97824	AT1G18070.3	Translation elongation factor EF1A/initiation factor IF2gamma family protein	ath:AT1G18070					1.00964	4.03733e-06			11.2023	11.3418	11.1417	11.1926	11.1806	11.0888	12.3136	12.0799	12.2105	12.1305	12.2826	12.0778
OS.17279.1.S1_AT	ID_1237	15	0	-0.26	0.85	0.84	LOC_Os06g01400	glycyl-tRNA synthetase 2, chloroplast/mitochondrial precursor, putative, expressed	osa:4339847	0	AT3G48110	AT3G48110.1	glycine-tRNA ligase	ath:AT3G48110					1.10831	7.78149e-06			7.63872	7.61066	7.6128	7.30246	7.61741	7.17673	8.55814	8.35731	8.45534	8.51208	8.38424	8.5252
OS.17519.2.S1_AT	ID_1280	15	0	0.09	1.16	0.95	LOC_Os08g01054	retrotransposon protein, putative, unclassified, expressed	osa:4344410	1e-30	AT5G23150	AT5G23150.1	Putative transcription factor. Member of the floral homeotic AGAMOUS pathway.Mutations in HUA enhance the phenotype of mild ag-4 allele. Single hua mutants are early flowering and have reduced levels of FLC mRNA. Other MADS box flowering time genes such as FLM and MAF2 also appear to be regulated by HUA2. HUA2 normally activates FLC expression and enhances AG function.	ath:AT5G23150					1.0681	8.95295e-05			8.87097	9.28298	9.24121	9.19206	8.99071	9.48035	10.2014	10.1158	9.93476	10.2309	10.2363	10.4001
OS.18173.1.S1_AT	ID_1377	15	0	0.15	1.19	1.22	LOC_Os06g21480	60S ribosomal protein L31, putative, expressed	osa:4340887	8e-51	AAC62142	AT2G19740.1	Ribosomal protein L31e family protein	ath:AT2G19740					1.04886	7.77111e-07	1.22419	2.06514e-07	10.9476	10.8363	10.8324	10.9448	11.0302	11.0787	12.0247	12.139	12.1252	12.0127	12.1624	12.0252
OS.18996.1.S1_AT	ID_1504	15	0	-0.3	1	1.13	LOC_Os05g05450	MA3 domain containing protein, expressed	osa:4337800	2e-159	110741922	AT5G17930.1	MIF4G domain-containing protein / MA3 domain-containing protein	ath:AT5G17930					1.30254	2.99053e-06	1.12532	9.99046e-06	9.04865	9.26087	8.90459	8.89914	8.55308	8.86534	10.1181	10.2322	10.2397	10.0111	10.1426	10.0715
OS.19048.1.S1_S_AT	ID_1507	15	0	-0.69	0.82	0.75	LOC_Os08g24760	ATP-dependent RNA helicase, putative, expressed	osa:4345304	0	AT1G32490	AT1G32490.2	Encodes a homolog of the yeast PRP2 protein, one of four related DEAH RNA helicases identified as essential cofactors for RNA splicing.	ath:AT1G32490					1.50717	4.79613e-07			10.1517	10.2637	10.1023	9.66982	9.23015	9.5536	10.922	10.9489	10.9109	10.9251	10.9991	11.0508
OS.20084.1.S1_AT	ID_1599	15	0	-0.2	1.41	1.28	LOC_Os02g39160	hydroxymethylbutenyl 4-diphosphate synthase, putative, expressed	osa:4329911	0	AT5G60600	AT5G60600.3	Encodes a chloroplast-localized hydroxy-2-methyl-2-(E)-butenyl 4-diphosphate (HMBPP) synthase (HDS), catalyzes the formation of HMBPP from 2-C-methyl-D-erythrytol 2,4-cyclodiphosphate (MEcPP). The HDS enzyme controls the penultimate steps of the biosynthesis of IPP and dimethylallyl diphosphate (DMAPP) via the MEP pathway and may serve as a metabolic control point for SA-mediated disease resistan…	ath:AT5G60600					1.6075	1.01213e-08	1.27937	7.4766e-08	9.94828	10.1167	10.0481	9.91129	9.79754	9.80463	11.2996	11.2958	11.3558	11.4636	11.43	11.4423
OS.2066.2.S1_X_AT	ID_1679	15	0	0.09	1.24	0.85	LOC_Os01g11550	TCP family transcription factor, putative, expressed	osa:4325252	3e-69	AT3G15030	AT3G15030.3	Arabidopsis thaliana TCP family transcription factor. Regulated by miR319. Involved in heterchronic regulation of leaf differentiation.	ath:AT3G15030					1.1459	0.00804496			7.87056	9.07518	8.49535	8.40777	8.68628	8.61585	8.75019	9.30854	9.9188	9.71999	9.59494	9.83268
OS.20697.1.S1_AT	ID_1683	15	0	-0.73	0.69	0.9	LOC_Os09g34070	RNA recognition motif containing protein, expressed	osa:4347579	3e-133	AT2G43410	AT2G43410.4	FPA is a gene that regulates flowering time in Arabidopsis via a pathway that is independent of daylength (the autonomous pathway). Mutations in FPA result in extremely delayed flowering. Double mutants with FCA have reduced fertility and single/double mutants have defects in siRNA mediated chromatin silencing.	ath:AT2G43410					1.41932	4.34353e-06			9.74133	10.1403	9.55244	9.13962	9.06153	9.03343	10.6813	10.6677	10.7897	10.4991	10.6091	10.3844
OS.21849.1.S1_AT	ID_1774	15	0	-0.49	0.72	0.67	LOC_Os03g11120	methionyl-tRNA synthetase, putative, expressed	osa:4332018	0	AT3G55400	AT3G55400.2	methionyl-tRNA synthetase / methionine--tRNA ligase / MetRS (cpMetRS)	ath:AT3G55400					1.20776	4.33301e-06			9.15325	9.48416	9.31011	9.00274	8.67029	8.81344	9.9671	9.90662	10.0847	9.96036	10.131	10.0184
OS.25010.1.S1_AT	ID_2126	15	0	-0.39	1.45	1.34	LOC_Os08g32100	transposon protein, putative, CACTA, En/Spm sub-class, expressed	osa:4345578	3e-149	AEE33666	AT1G60200.1	splicing factor PWI domain-containing protein / RNA recognition motif (RRM)-containing protein	ath:AT1G60200					1.84848	8.07598e-08	1.33544	1.31676e-06	10.0538	10.3561	10.0269	9.86185	9.68442	9.70953	11.4498	11.5959	11.3974	11.685	11.494	11.6222
OS.26393.1.S1_AT	ID_2237	15	0	-0.8	1.04	1.12	LOC_Os06g49120	Complex I intermediate-associated protein 30 domain containing protein, putative, expressed	osa:4341998	0	AT1G16720	AT1G16720.1	Encodes HCF173, a protein with weak similarities to the superfamily of the short-chain dehydrogenases/reductases. HCF173 is involved in the initiation of translation of the psbA mRNA. Mutants shows a high chlorophyll fluorescence phenotype (hcf) and are severely affected in the accumulation of PSII subunits. The protein HCF173 is localized in the chloroplast, where it is mainly associated with th…	ath:AT1G16720					1.83743	6.53362e-07	1.11769	3.91399e-05	8.27496	8.20896	8.23382	7.1317	7.81098	7.38894	9.3408	9.37048	9.35953	9.28372	9.24954	9.31065
OS.26657.1.A1_AT	ID_2285	15	0	-0.59	0.76	0.75	LOC_Os01g74310	expressed protein	osa:4324294	2e-129	240255333	AT3G12590.1	hypothetical protein	ath:AT3G12590					1.35075	5.27683e-06			8.76264	8.85188	8.58605	8.22103	7.89483	8.31851	9.33797	9.63698	9.47105	9.54561	9.576	9.365
OS.26688.1.S2_S_AT	ID_2289	15	0	-0.81	1.04	1.09	rpl14	50S ribosomal protein L14	osa:3131422										1.85567	1.21201e-06	1.09486	8.70541e-05	10.4957	10.2339	10.2624	9.8154	9.28829	9.45415	11.4877	11.257	11.5319	11.4006	11.5399	11.1844
OS.27007.1.A1_AT	ID_2358	15	0	-0.1	1.29	1.62	LOC_Os05g15360	expressed protein	osa:4338198	1e-16	110742779	AT3G01790.2	Ribosomal protein L13 family protein	ath:AT3G01790					1.39414	4.56106e-07	1.61636	1.2751e-07	6.81496	6.88721	6.70493	6.55294	6.87861	6.67596	8.45639	8.3012	8.49858	8.14901	8.05883	8.08208
OS.27241.1.S1_AT	ID_2415	15	0	-0.53	0.74	0.98	LOC_Os11g23880	expressed protein	osa:4350380										1.27489	2.9684e-06			9.64433	10.0335	9.67034	9.15608	9.30229	9.29102	10.6282	10.8376	10.8108	10.5886	10.5449	10.4406
OS.27835.1.S1_AT	ID_2576	15	0	-0.52	0.93	1.32	LOC_Os06g13660	alanyl-tRNA synthetase, putative, expressed	osa:9266147	0	AT5G22800	AT5G22800.1	A locus involved in embryogenesis. Mutations in this locus result in embryo lethality.	ath:AT5G22800					1.44684	1.36987e-05	1.32037	2.84935e-05	7.31839	6.90797	6.91208	6.42952	6.5017	6.65027	8.29057	8.54958	8.25939	8.26322	7.74479	7.91401
OS.27850.1.S1_AT	ID_2582	15	0	0	1.19	1.2	LOC_Os03g38980	tRNA synthetases class II domain containing protein, expressed	osa:4333345	0	AT3G11710	AT3G11710.1	lysyl-tRNA synthetase 1	ath:AT3G11710					1.18874	5.33302e-07	1.20283	4.8219e-07	11.0864	11.1132	11.0174	11.2181	10.9195	11.087	12.2933	12.2561	12.276	12.33	12.2153	12.2455
OS.27988.1.A1_AT	ID_2613	15	0	-0.24	1.14	1.12	LOC_Os04g43050	Dicer, putative, expressed	osa:4336362	0	AT5G20320	AT5G20320.2	Encodes an RNase III-like enzyme that catalyzes processing of trans-acting small interfering RNA precursors in a distinct small RNA biogenesis pathway. The protein is also involved in the production of 21-nt primary siRNAs from both inverted-repeat constructs and endogenous sequences, as well as the RDR6-dependent 21-nt secondary siRNAs involved in long-range cell-to-cell signaling. It binds DRB4…	ath:AT5G20320					1.37942	5.85573e-07	1.1172	3.46782e-06	9.34531	9.48287	9.33512	9.34752	9.04323	9.05529	10.569	10.4412	10.5046	10.5749	10.6011	10.4083
OS.28096.1.S1_AT	ID_2630	15	0	-0.77	1.1	1.29	LOC_Os05g43170	calreticulin precursor protein, putative, expressed	osa:4339262	1e-174	AT1G08450	AT1G08450.3	Encodes one of three Arabidopsis calreticulins. In CRT-deficient mouse fibroblasts, this protein restores ER Ca2+ levels. Non-receptor component required for EFR-mediated immunity. Mutants show de-repressed anthocyanin accumulation in the presence of elf18, and EFR accumulation and signalling.	ath:AT1G08450					1.86669	7.19314e-05	1.29239	0.00101914	7.62614	7.70311	7.35387	7.33951	6.11701	6.92221	8.71533	8.89986	8.94509	8.76116	8.75303	8.46463
OS.28186.1.S1_S_AT	ID_2639	15	0	-0.3	1.47	1.32	LOC_Os03g38740	Dicer, putative, expressed	osa:4333337	0	AT3G03300	AT3G03300.3	Encodes a Dicer-like protein that functions in the antiviral silencing response in turnip-crinkle virus-infected plants but not in TMV or CMV-strain-Y-infected plants. Involved in the production of ta-siRNAs. Partially antagonizes the production of miRNAs by DCL1. Substitutes for DCL4 to produce viral siRNA when DCL4 is missing or inhibited. Able to produce siRNAs but not miRNAs.	ath:AT3G03300					1.76935	4.84543e-08	1.31903	6.13085e-07	10.5148	10.8758	10.7502	10.4607	10.3254	10.4667	12.0404	12.0249	12.0326	12.1057	12.2421	12.2131
OS.28186.2.S1_S_AT	ID_2640	15	0	0.13	1.27	1.29	LOC_Os09g14610	DCL2, putative, expressed	osa:4346696	1e-75	AT3G03300	AT3G03300.3	Encodes a Dicer-like protein that functions in the antiviral silencing response in turnip-crinkle virus-infected plants but not in TMV or CMV-strain-Y-infected plants. Involved in the production of ta-siRNAs. Partially antagonizes the production of miRNAs by DCL1. Substitutes for DCL4 to produce viral siRNA when DCL4 is missing or inhibited. Able to produce siRNAs but not miRNAs.	ath:AT3G03300					1.14651	0.00138561	1.28806	0.000635167	5.9819	6.58484	6.93527	6.902	6.3028	6.67742	7.74951	7.81838	7.79828	7.50001	7.79197	8.02978
OS.33311.1.S1_AT	ID_2962	15	0	-0.26	1.75	1.71	LOC_Os03g02100	valyl-tRNA synthetase, putative, expressed	osa:9271386	0	AT1G14610	AT1G14610.1	Required for proper proliferation of basal cells.	ath:AT1G14610					2.00776	2.35774e-06	1.70763	9.00195e-06	7.51471	8.32529	7.66676	7.48869	7.58331	7.66288	9.50981	9.64229	9.47754	9.47555	9.70101	9.58158
OS.33607.1.S1_AT	ID_2986	15	0	-0.21	1.04	1.01	LOC_Os01g49900	peptidyl-tRNA hydrolase, mitochondrial precursor protein, putative, expressed		5e-89	AEE29714	AT1G18440.1	Peptidyl-tRNA hydrolase family protein	ath:AT1G18440					1.25336	3.44669e-06	1.01087	1.9978e-05	8.99138	9.15245	8.65686	8.67713	8.7681	8.71293	9.90938	9.91313	10.0108	10.0243	9.90692	9.98705
OS.35041.1.S1_AT	ID_3110	15	0	-0.46	1.18	1.12	LOC_Os01g49330	formyl transferase, putative, expressed	osa:4324118	7e-129	AT1G66520	AT1G66520.1	formyltransferase, putative	ath:AT1G66520					1.64259	2.65068e-06	1.12202	5.77227e-05	7.85679	8.01359	7.64501	7.64809	7.34094	7.14667	8.98505	9.06203	8.83437	9.05892	8.84582	9.15873
OS.38162.1.S1_AT	ID_3342	15	0	-0.83	1.17	0.98	LOC_Os12g31880	translation initiation factor, putative, expressed	osa:9270871	1e-161	AEE35891	AT1G76810.1	eukaryotic translation initiation factor 2 (eIF-2) family protein	ath:AT1G76810					2.00624	1.85592e-07			8.75192	8.88918	8.59336	7.68412	8.17709	7.87283	9.76851	9.6947	9.69674	9.78981	10.0542	9.90871
OS.38804.1.S1_AT	ID_3407	15	0	0.1	1.29	0.86	LOC_Os01g58220	translation initiation factor SUI1, putative, expressed	osa:4324136	2e-48	AAD25609	AT1G54290.1	Translation initiation factor SUI1 family protein	ath:AT1G54290					1.19199	7.22982e-07			10.3591	10.5851	10.5524	10.6736	10.4814	10.6371	11.3123	11.3965	11.3554	11.8507	11.819	11.6985
OS.3921.1.S1_AT	ID_3433	15	0	-0.27	0.75	0.83	LOC_Os03g36780	elongation factor, putative, expressed	osa:4333268	0	AAG34257	AT1G45332.1	Translation elongation factor EFG/EF2 protein	ath:AT1G45332					1.02259	3.84066e-06			10.8548	10.9825	10.984	10.7095	10.5265	10.7727	11.7323	11.8022	11.7637	11.6662	11.8322	11.578
OS.4147.1.S1_AT	ID_3514	15	0	-0.15	0.99	1.05	LOC_Os04g53220	signal recognition particle 14 kDa protein, putative, expressed	osa:4337050	3e-35	110743029	AT2G43640.3	Signal recognition particle, SRP9/SRP14 subunit	ath:AT2G43640					1.14192	6.6503e-05	1.04725	0.000128482	10.6239	10.5277	9.97096	10.151	10.2763	10.2483	11.2676	11.4523	11.5444	11.3633	11.4037	11.3344
OS.45925.1.S1_X_AT	ID_3623	15	0	-0.65	0.79	0.68	LOC_Os01g34780	protein binding protein, putative, expressed	osa:4327802	2e-107	AT1G44910	AT1G44910.2	Binds the carboxyl-terminal domain (CTD) of the largest subunit of RNA polymerase II and functions as a scaffold for RNA processing machineries.	ath:AT1G44910					1.43183	5.32568e-07			10.6442	10.9748	10.7806	10.2375	10.1213	10.1029	11.3888	11.4883	11.5667	11.4657	11.7115	11.5801
OS.46028.1.S1_AT	ID_3649	15	0	-0.14	1.73	1.55	LOC_Os01g06510	arginyl-tRNA synthetase, putative, expressed	osa:4324056	0	AT4G26300	AT4G26300.1	Arginyl-tRNA synthetase, class Ic	ath:AT4G26300					1.86693	4.05696e-06	1.55026	1.85108e-05	6.8246	7.13517	7.29477	7.06396	7.22522	6.55163	8.63506	8.71076	8.5595	8.92859	8.87232	8.64069
OS.46327.1.S1_AT	ID_3688	15	0	0	1.42	1.23	LOC_Os09g06230	serine/threonine-protein kinase 16, putative, expressed	osa:4346472	8e-138	AT5G08160	AT5G08160.2	Encodes a serine/threonine protein kinase.	ath:AT5G08160					1.42101	3.94405e-07	1.23462	1.3061e-06	10.2686	10.5184	10.2102	10.3724	10.2081	10.4065	11.6345	11.5941	11.4725	11.7292	11.8181	11.7028
OS.46550.1.A1_AT	ID_3739	15	0	-0.13	1.39	1.48	LOC_Os10g35436	Rf1, mitochondrial precursor, putative	osa:4349007	1e-75	AT1G62670	AT1G62670.1	Encodes a pentatricopeptide repeat protein required for 5' end processing of nad9 and cox3 mRNAs in mitochondria.	ath:AT1G62670					1.52171	2.15626e-05	1.47871	2.70911e-05	5.73114	5.88942	5.75728	5.79269	5.8496	5.35297	7.12479	7.04872	7.64046	7.00494	7.25354	7.3019
OS.47607.1.S1_AT	ID_3921	15	0	-0.16	1.08	0.99	LOC_Os12g18140	superkiller viralicidic activity 2-like 2, putative, expressed	osa:9268439	0	AAD39319	AT1G59760.1	RNA helicase, ATP-dependent, SK12/DOB1 protein	ath:AT1G59760					1.24093	2.00885e-06			8.49982	8.35931	8.14519	8.20352	8.20481	8.10671	9.40484	9.20659	9.37343	9.44189	9.5045	9.29144
OS.48189.1.S1_AT	ID_4021	15	0	-0.37	1.11	0.98	LOC_Os07g10350	S1 RNA binding domain containing protein, expressed	osa:4342673	0	240255326	AT3G11964.1	RNA binding;RNA binding	ath:AT3G11964					1.48281	4.10248e-06			10.3732	10.6075	10.5245	10.3512	9.76525	10.2685	11.4903	11.4503	11.5195	11.5405	11.6844	11.6085
OS.48434.1.A1_AT	ID_4040	15	0	-1.15	2.44	1.38	LOC_Os01g09890	translation initiation factor SUI1, putative, expressed	osa:4327323	6e-82	AED91736	AT5G11900.1	Translation initiation factor SUI1 family protein	ath:AT5G11900					3.59153	0.0285061			4.2729	0	2.05474	0	2.87194	0	4.97987	4.28038	1.21585	5.26937	3.15626	5.22089
OS.49286.1.S1_X_AT	ID_4160	15	0	-0.19	0.88	1.23	LOC_Os05g15360	expressed protein	osa:4338198	1e-16	110742779	AT3G01790.2	Ribosomal protein L13 family protein	ath:AT3G01790					1.07164	0.000776969	1.22841	0.000298477	6.72385	6.97152	7.23401	7.16285	6.68763	6.51589	8.11128	8.27979	8.22355	8.10268	7.97037	7.50825
OS.49949.1.S1_AT	ID_4371	15	0	0.2	1.41	1.11	LOC_Os11g37100	expressed protein	osa:4350784	1e-125	AEE33091	AT1G54385.2	ARM repeat superfamily protein	ath:AT1G54385					1.2125	8.33291e-06	1.11168	1.68513e-05	8.01765	8.3325	7.90253	8.163	8.45375	8.22789	9.26107	9.09881	9.22784	9.55701	9.54274	9.3824
OS.49949.1.S2_AT	ID_4372	15	0	0.05	1.17	0.91	LOC_Os11g37100	expressed protein	osa:4350784	1e-125	AEE33091	AT1G54385.2	ARM repeat superfamily protein	ath:AT1G54385					1.1221	8.84651e-08			10.5811	10.544	10.6312	10.6228	10.6069	10.676	11.5141	11.483	11.4932	11.7502	11.7758	11.746
OS.4997.1.S1_S_AT	ID_4381	15	0	0.2	1.29	1.38	LOC_Os01g69950	ribosomal protein L27, putative, expressed	osa:4327257	2e-58	AT5G40950	AT5G40950.1	ribosomal protein large subunit 27	ath:AT5G40950					1.08371	2.63751e-07	1.37879	3.25585e-08	9.67765	9.54642	9.59576	9.72654	9.8376	9.86147	10.9918	11.0041	10.9604	10.8951	10.9188	10.8629
OS.50254.1.S1_AT	ID_4446	15	0	-0.57	0.86	0.61	LOC_Os12g19549	telomerase reverse transcriptase, putative, expressed	osa:4352024	6e-15	AT5G16850	AT5G16850.1	Encodes the catalytic subunit of telomerase reverse transcriptase. Involved in telomere homeostasis. Homozygous double mutants with ATR show gross morphological defects over a period of generations. TERT shows Class II telomerase activity in vitro, indicating that it can initiate de novo telomerase synthesis on non-telomeric DNA, often using a preferred position within the telomerase-bound RNA.	ath:AT5G16850					1.43545	6.52148e-06			8.44641	8.95777	8.59231	7.88005	8.11854	8.27547	9.1767	9.31624	9.34482	9.43765	9.6447	9.49808
OS.50406.1.S1_X_AT	ID_4504	15	0	-0.29	1.69	1.54	LOC_Os09g14610	DCL2, putative, expressed	osa:4346696	1e-75	AT3G03300	AT3G03300.3	Encodes a Dicer-like protein that functions in the antiviral silencing response in turnip-crinkle virus-infected plants but not in TMV or CMV-strain-Y-infected plants. Involved in the production of ta-siRNAs. Partially antagonizes the production of miRNAs by DCL1. Substitutes for DCL4 to produce viral siRNA when DCL4 is missing or inhibited. Able to produce siRNAs but not miRNAs.	ath:AT3G03300					1.98075	5.72765e-05	1.53678	0.000379191	7.69893	8.49976	7.53664	7.37761	7.86115	7.63339	9.61395	9.14101	9.5907	9.37153	9.96078	9.48208
OS.50740.1.S1_AT	ID_4604	15	0	-0.6	1.74	1.86	LOC_Os08g03450	ribosomal protein L37, putative, expressed	osa:4344579	8e-41	AEE29295	AT1G15250.1	Zinc-binding ribosomal protein family protein	ath:AT1G15250					2.33819	1.56319e-05	1.86318	9.28524e-05	5.62248	6.39444	5.16942	5.37089	4.86058	5.16197	7.48697	7.66525	7.62366	7.68246	7.41879	7.30675
OS.50740.1.S1_X_AT	ID_4605	15	0	0.51	3.25	2.94	LOC_Os08g03450	ribosomal protein L37, putative, expressed	osa:4344579	8e-41	AEE29295	AT1G15250.1	Zinc-binding ribosomal protein family protein	ath:AT1G15250					2.7402	0.000116305	2.9378	6.84134e-05	4.22508	5.84742	4.30114	5.68605	5.24032	4.98611	7.82319	7.8179	7.54593	8.1686	8.40411	7.56036
OS.50897.1.S1_AT	ID_4636	15	0	-0.59	1.47	1.42	LOC_Os03g57560	piwi domain containing protein, expressed	osa:4334374	0	AT1G48410	AT1G48410.3	Encodes an RNA Slicer that selectively recruits microRNAs and siRNAs. There is currently no evidence that AGO1 Slicer is in a high molecular weight RNA-induced silencing complex (RISC). Mutants are defective in post-transcriptional gene silencing and have pleiotropic developmental and morphological defects. Through its action on the regulation of ARF17 expression, the protein regulates genes invo…	ath:AT1G48410					2.06356	1.40335e-06	1.42158	2.98564e-05	8.14394	8.22305	7.58734	7.60434	7.10908	7.47513	9.42409	9.32413	9.47085	9.51907	9.48524	9.37493
OS.51456.1.S1_AT	ID_4780	15	0	0.02	1.22	1.14	LOC_Os01g69950	ribosomal protein L27, putative, expressed	osa:4327257	2e-58	AT5G40950	AT5G40950.1	ribosomal protein large subunit 27	ath:AT5G40950					1.20328	0.0262929	1.14421	0.0325553	6.00302	6.59234	4.56493	6.05207	5.27987	5.88282	6.93812	6.67755	6.97726	6.89667	7.23378	6.69416
OS.51874.1.S1_AT	ID_4894	15	0	0.75	2.83	2.95	LOC_Os08g32100	transposon protein, putative, CACTA, En/Spm sub-class, expressed	osa:4345578	3e-149	AEE33666	AT1G60200.1	splicing factor PWI domain-containing protein / RNA recognition motif (RRM)-containing protein	ath:AT1G60200					2.07474	0.00118279	2.95447	9.52068e-05	4.49963	6.279	4.71599	6.45835	5.4877	5.81076	7.96222	8.25923	8.13657	8.13449	8.20336	7.6432
OS.51905.1.S1_AT	ID_4902	15	0	-0.5	0.9	0.7	LOC_Os06g38980	polyadenylate-binding protein, putative, expressed	osa:4341408	5e-154	AT1G22760	AT1G22760.1	Putative poly(A) binding protein May there fore function in posttranscriptional regulation, including mRNA turnover and translational initiation. Expression detected only in floral organs.	ath:AT1G22760					1.40327	0.000387425			5.48237	5.51433	5.68156	4.82015	4.76568	5.58624	6.38458	6.29218	6.10184	6.59979	6.00167	6.78042
OS.52508.1.S1_AT	ID_5071	15	0	0.15	1.18	1.34	LOC_Os11g09160	B3 DNA binding domain containing protein, expressed	osa:4349997	2e-14	238056756	AT5G42700.1	AP2/B3-like transcriptional factor family protein	ath:AT5G42700					1.02905	7.80936e-07	1.34258	7.90442e-08	10.2653	10.311	10.2391	10.4298	10.3213	10.5208	11.5307	11.6393	11.6732	11.4821	11.4207	11.4561
OS.53151.1.S1_AT	ID_5251	15	0	0.26	1.65	1.88	LOC_Os07g12650	ribosomal protein L7Ae, putative, expressed	osa:4342771	2e-29	AAD15398	AT2G32060.3	Ribosomal protein L7Ae/L30e/S12e/Gadd45 family protein	ath:AT2G32060					1.3908	0.00556844	1.88032	0.000854844	3.89877	5.10997	5.11518	4.52705	5.69684	4.67123	6.52756	6.48659	6.75074	6.48058	6.47421	6.11273
OS.53929.1.S1_AT	ID_5468	15	0	-0.21	1.35	1.6	LOC_Os05g26660	NADH-ubiquinone oxidoreductase, mitochondrial precursor, putative, expressed	osa:4338442	0	AT4G21490	AT4G21490.1	NAD(P)H dehydrogenase B3	ath:AT4G21490					1.55657	1.72041e-06	1.60006	1.36371e-06	7.03883	6.81106	7.1945	7.01679	6.8085	6.58608	8.58046	8.65307	8.61106	8.37588	8.49372	8.21148
OS.53962.1.S1_AT	ID_5477	15	0	-0.7	1.24	1.49	LOC_Os05g37884	50S ribosomal protein L33, putative, expressed	osa:4338965	2e-18	NM_121884	AT5G18790.1	Ribosomal protein L33 family protein	ath:AT5G18790					1.93285	0.000121044	1.49139	0.000778723	7.10811	7.35771	6.85418	6.78481	5.61564	6.8293	8.77161	8.59365	8.4289	8.30346	8.45798	8.26686
OS.57199.1.S1_AT	ID_6189	15	0	0.61	3.27	2.62	LOC_Os09g35870	OsIAA26 - Auxin-responsive Aux/IAA gene family member, expressed	osa:4347643	4e-27	AT4G29080	AT4G29080.1	phytochrome-associated protein 2 (PAP2)	ath:AT4G29080					2.6608	0.0119718	2.61657	0.013022	4.15117	4.63469	1.44202	5.34795	4.06218	2.65162	6.07133	6.12687	5.87939	6.80986	6.54828	6.68602
OS.5952.2.S1_S_AT	ID_6309	15	0	-0.1	1	1.08	LOC_Os01g37837	seryl-tRNA synthetase, putative, expressed	osa:4324679	2e-79	13507571	AT5G27470.1	seryl-tRNA synthetase / serine--tRNA ligase	ath:AT5G27470					1.10409	2.20622e-06	1.07764	2.70254e-06	11.1139	11.2531	11.1381	11.2655	10.9275	11.0058	12.2332	12.1961	12.3088	12.2061	12.1415	12.1633
OS.6252.1.S1_AT	ID_6363	15	0	-0.18	0.86	0.87	LOC_Os01g72834	RNA recognition motif containing protein, putative, expressed	osa:4325390	8e-52	AEE31596	AT1G33470.2	RNA-binding (RRM/RBD/RNP motifs) family protein	ath:AT1G33470					1.04121	0.000133306			7.96118	8.2198	8.32491	8.22148	7.95195	7.78177	9.25207	8.97581	8.89016	9.22045	8.9624	8.89596
OS.6853.1.S1_AT	ID_6456	15	0	-0.18	0.89	0.97	LOC_Os06g10620	transcription elongation factor SPT5 homolog 1, putative, expressed	osa:4340446	0	AT4G08350	AT4G08350.1	global transcription factor group A2	ath:AT4G08350					1.06884	3.14217e-06			10.8564	11.0421	10.7264	10.7843	10.6026	10.7074	11.8617	11.8773	11.7891	11.8494	11.7688	11.6826
OS.7054.2.S1_X_AT	ID_6484	15	0	0.09	1.25	1.46	LOC_Os05g46430	60S ribosomal protein L28-1, putative, expressed	osa:4339475	6e-39	145334179	AT4G29410.2	Ribosomal L28e protein family	ath:AT4G29410					1.15383	0.00134781	1.4632	0.000261468	5.60012	6.30911	5.59632	6.24444	5.90316	5.63173	7.46652	7.28646	7.14217	7.42112	7.0561	6.76359
OS.7254.1.S1_AT	ID_6523	15	0	0.01	1.24	1.34	LOC_Os05g19630	peptide chain release factor protein, putative, expressed	osa:4338281	4e-141	110735990	AT2G47020.2	Peptide chain release factor 1	ath:AT2G47020					1.22825	2.24801e-05	1.34176	1.10309e-05	7.79364	8.15566	7.46105	7.79941	7.86259	7.79064	9.15622	9.07589	9.2035	9.01096	9.07468	9.05174
OS.7254.2.S1_X_AT	ID_6524	15	0	-0.13	1.11	1.09	LOC_Os05g19630	peptide chain release factor protein, putative, expressed	osa:4338281	4e-141	110735990	AT2G47020.2	Peptide chain release factor 1	ath:AT2G47020					1.24083	1.00566e-07	1.08928	3.10024e-07	9.36254	9.46955	9.30876	9.3001	9.26477	9.18775	10.4457	10.433	10.5299	10.4847	10.5077	10.4827
OS.7355.1.S1_AT	ID_6549	15	0	0.39	2	1.82	LOC_Os02g13520	OsIAA7 - Auxin-responsive Aux/IAA gene family member, expressed	osa:4328796	5e-51	AT3G16500	AT3G16500.1	phytochrome-associated protein 1 (PAP1)	ath:AT3G16500					1.61007	1.98022e-06	1.8198	7.02656e-07	8.49813	7.99183	8.12603	8.49868	8.46396	8.82807	10.031	9.97782	10.0666	10.3091	10.1324	10.1794
OS.7406.1.S1_AT	ID_6559	15	0	-0.33	0.78	0.73	LOC_Os08g01840	nucleic acid binding protein, putative, expressed	osa:4344474	4e-105	AEC05597	AT2G02570.4	nucleic acid binding;RNA binding	ath:AT2G02570					1.11176	4.82009e-06			10.6409	10.9112	10.501	10.4236	10.3784	10.2691	11.3554	11.4562	11.4422	11.4316	11.5482	11.4267
OS.7952.1.S1_AT	ID_6677	15	0	-0.12	0.99	1.04	LOC_Os03g25980	polypyrimidine tract-binding protein, putative, expressed	osa:4332960	5e-172	AT3G01150	AT3G01150.2	Encodes one of the two polypyrimidine tract-binding (PTB) protein homologs in the Arabidopsis genome. Double mutants have defects in pollen germination.	ath:AT3G01150					1.10216	4.8445e-07	1.04293	7.76162e-07	10.267	10.3488	10.4643	10.1787	10.2923	10.2614	11.4186	11.3667	11.4234	11.3493	11.2755	11.414
OS.7968.1.S1_AT	ID_6679	15	0	-0.33	0.87	0.79	LOC_Os05g47630	peptidyl-tRNA hydrolase, mitochondrial precursor protein, putative, expressed	osa:4339520	1e-83	AEE29714	AT1G18440.1	Peptidyl-tRNA hydrolase family protein	ath:AT1G18440					1.19337	4.36004e-06			7.73539	7.87182	7.77768	7.3956	7.53995	7.46789	8.7527	8.3689	8.64773	8.58515	8.82122	8.57718
OS.8371.1.S1_X_AT	ID_6758	15	0	-0.19	0.87	0.78	LOC_Os05g30980	RNA recognition motif containing protein, putative, expressed	osa:4338600	3e-126	AT4G03110	AT4G03110.2	Encodes a putative RNA-binding protein that is located in the cytoplasm and is involved in the hypersensitive response and positively regulates salicylic acid-mediated immunity.	ath:AT4G03110					1.0565	2.15711e-06			9.8442	9.87856	10.0537	9.76312	9.65298	9.78727	10.743	10.6205	10.7434	10.7858	10.9026	10.6845
OS.8371.2.S1_AT	ID_6759	15	0	-0.16	0.94	0.91	LOC_Os05g30980	RNA recognition motif containing protein, putative, expressed	osa:4338600	3e-126	AT4G03110	AT4G03110.2	Encodes a putative RNA-binding protein that is located in the cytoplasm and is involved in the hypersensitive response and positively regulates salicylic acid-mediated immunity.	ath:AT4G03110					1.09956	1.75055e-05			10.0336	10.1372	10.1795	10.2436	9.72288	9.91035	11.1397	10.9907	10.9433	11.0126	11.11	11.0528
OS.9003.1.S1_AT	ID_6895	15	0	0.18	1.41	1.42	LOC_Os11g43620	LSM domain containing protein, expressed	osa:4351052	2e-39	AT4G30220	AT4G30220.2	small nuclear ribonucleoprotein F	ath:AT4G30220					1.22081	1.11215e-06	1.41565	3.14235e-07	10.8909	10.7344	10.7215	10.8756	11.1396	10.8863	12.1602	12.1782	12.2554	12.2819	12.2018	12.0804
OS.9945.1.S1_AT	ID_7115	15	0	-0.19	1.63	1.01	LOC_Os03g43410	OsIAA12 - Auxin-responsive Aux/IAA gene family member, expressed	osa:4333512	6e-42	AT1G04240	AT1G04240.1	SHY2/IAA3 regulates multiple auxin responses in roots. It is induced rapidly by IAA, and has been shown to be phosphorylated by oat phytochrome A in vitro.	ath:AT1G04240					1.82102	0.000589814	1.00823	0.0187382	5.47983	4.35178	5.01461	5.53224	4.23319	4.50191	5.93014	5.87558	6.06518	6.51553	6.63741	6.57748
OS.9991.1.S1_AT	ID_7129	15	0	-0.48	1.17	1.2	LOC_Os07g15440	alanyl-tRNA synthetase family protein, expressed	osa:4342861	6e-116	AT1G50200	AT1G50200.2	Alanyl-tRNA synthetase	ath:AT1G50200					1.65017	1.47377e-06	1.19895	2.04695e-05	9.38182	9.82476	9.56019	9.37034	8.8678	9.08785	10.7259	10.8075	10.8301	10.7534	10.7776	10.7455
OSAFFX.12938.1.S1_AT	ID_7444	15	0	-0.71	0.96	0.77	LOC_Os03g19570	fip1 motif family protein, expressed	osa:4332621	3e-21	AT5G58040	AT5G58040.1	Encodes a subunit of the polyadenylation apparatus that interacts with and stimulates the activity of poly(A) polymerase. Additionally , it interacts with several polyadenylation factor subunits and is an RNA-binding protein. It is suggested that this protein coordinates a number of polyadenylation factor subunits with PAP and with RNA.	ath:AT5G58040					1.66868	2.81321e-06			7.16371	6.88982	6.85062	6.31592	6.10504	6.35082	7.97419	7.82761	7.40057	7.93939	8.01552	7.82292
OSAFFX.13526.1.S1_X_AT	ID_7514	15	0	-1.36	1.36	1.29	LOC_Os03g57560	piwi domain containing protein, expressed	osa:4334374	0	AT1G48410	AT1G48410.3	Encodes an RNA Slicer that selectively recruits microRNAs and siRNAs. There is currently no evidence that AGO1 Slicer is in a high molecular weight RNA-induced silencing complex (RISC). Mutants are defective in post-transcriptional gene silencing and have pleiotropic developmental and morphological defects. Through its action on the regulation of ARF17 expression, the protein regulates genes invo…	ath:AT1G48410					2.71378	0.0047925			6.81848	7.31087	6.76685	7.08326	6.21911	3.52401	8.3881	8.13663	8.24105	8.27706	8.27191	8.41875
OSAFFX.14582.1.S1_AT	ID_7643	15	0	-0.37	0.91	1.01	LOC_Os05g07700	ribosomal protein, putative, expressed	osa:4337928	7e-90	AT1G66580	AT1G66580.1	senescence associated gene 24	ath:AT1G66580					1.28543	0.0154451	1.01289	0.0434125	5.99346	6.13598	6.12585	6.8213	5.10182	5.20759	6.96085	7.27165	7.06146	7.37248	7.20128	6.41323
OSAFFX.16884.1.S1_AT	ID_7888	15	0	0.02	1.08	0.95	LOC_Os08g07790	CRS2-associated factor 2, mitochondrial precursor, putative, expressed	osa:4344787	4e-126	18176015	AT4G31010.2	RNA-binding CRS1 / YhbY (CRM) domain-containing protein	ath:AT4G31010					1.06677	0.000266811			7.8203	7.94434	7.21467	7.67557	7.54754	7.81019	8.48244	8.79359	8.54493	8.77968	8.73183	8.72208
OSAFFX.17264.1.S1_S_AT	ID_7932	15	0	0.15	2.45	3.26	Os04g0321400	Os04g0321400	osa:4335476										2.29897	0.0128601	3.25951	0.00175813	0	1.3312	0.568354	1.14693	0	1.21454	5.23011	2.30276	4.14521	2.31606	3.84967	3.09264
OSAFFX.23659.1.S1_AT	ID_8594	15	0	-1	1.43	1.84	LOC_Os01g45070	peptide deformylase, putative, expressed	osa:4326576	4e-71	AT5G14660	AT5G14660.2	Encodes a peptide deformylase PDF1B. The crystal structure has been determined at a resolution of 0.24 nm (Biochem J, 2008, vol 413:417-427).	ath:AT5G14660					2.42808	0.0196582			3.54936	0.403632	1.07254	0	1.05062	0.969804	2.54236	4.27973	3.72052	1.96829	3.95822	3.37817
OSAFFX.2398.1.S1_AT	ID_8648	15	0	-0.01	1.26	1.33	LOC_Os01g64090	L1P family of ribosomal proteins domain containing protein, expressed	osa:4325065	1e-101	AEE28281	AT1G08360.1	Ribosomal protein L1p/L10e family	ath:AT1G08360					1.26901	2.0938e-07	1.33051	1.39071e-07	11.2441	11.3851	11.3772	11.2538	11.3928	11.3228	12.7297	12.5894	12.6788	12.6632	12.4955	12.6177
OSAFFX.24844.1.S1_AT	ID_8756	15	0	-0.59	1.03	1.24	LOC_Os02g53230	transcription elongation factor SPT5 homolog 1, putative, expressed	osa:9267296	0	AT4G08350	AT4G08350.1	global transcription factor group A2	ath:AT4G08350					1.61857	0.0173971			5.75095	5.88131	6.07484	4.59534	6.73684	4.6104	7.32476	7.33655	6.76238	7.18089	6.2096	7.40779
OSAFFX.2548.1.S1_AT	ID_8846	15	0	-0.63	2.03	2.09	LOC_Os02g09100	isoleucyl-tRNA synthetase, cytoplasmic, putative, expressed	osa:9272464	0	AEE82867	AT4G10320.1	tRNA synthetase class I (I, L, M and V) family protein	ath:AT4G10320					2.65562	0.0361829			4.25989	2.39195	5.55551	3.24906	1.25903	5.81068	6.20877	5.85753	6.40516	6.00765	6.2181	6.0599
OSAFFX.26439.1.S1_X_AT	ID_8989	15	0	-0.32	1.06	1.02	LOC_Os04g43050	Dicer, putative, expressed	osa:4336362	0	AT5G20320	AT5G20320.2	Encodes an RNase III-like enzyme that catalyzes processing of trans-acting small interfering RNA precursors in a distinct small RNA biogenesis pathway. The protein is also involved in the production of 21-nt primary siRNAs from both inverted-repeat constructs and endogenous sequences, as well as the RDR6-dependent 21-nt secondary siRNAs involved in long-range cell-to-cell signaling. It binds DRB4…	ath:AT5G20320					1.37919	6.54036e-05	1.0219	0.000590949	9.21458	9.61324	8.81633	9.09941	8.66785	8.90776	10.2592	10.2166	10.2341	10.4098	10.0949	10.3078
OSAFFX.28109.1.S1_X_AT	ID_9227	15	0	0.32	1.89	2.36	LOC_Os06g44880	type II intron maturase protein, putative	osa:4341730	2e-37	238481206	AT5G04050.2	RNA-directed DNA polymerase (reverse transcriptase)	ath:AT5G04050					1.56906	0.0490829	2.36483	0.00755529	4.89935	5.16566	2.8812	4.45123	3.78117	5.67358	6.54294	6.99081	6.50694	6.37946	6.89251	5.34118
OSAFFX.32208.1.A1_AT	ID_9857	15	0	-1.2	1.07	1.07	LOC_Os10g38278	chloroplast 30S ribosomal protein S2, putative	osa:4349180	2e-110		ATCG00160.1	Chloroplast ribosomal protein S2						2.27123	0.00243272			5.70606	6.8208	5.50868	5.98704	3.85969	4.57518	7.05462	6.78442	7.4143	7.52892	7.07232	6.63438
OSAFFX.3776.1.S1_AT	ID_9941	15	0	-0.08	1.2	1.16	LOC_Os04g12480	pumilio-family RNA binding repeat containing protein, expressed	osa:4335144	2e-119	AT2G29190	AT2G29190.2	Encodes a member of the Arabidopsis Pumilio (APUM) proteins containing PUF domain (eight repeats of approximately 36 amino acids each). PUF proteins regulate both mRNA stability and translation through sequence-specific binding to the 3' UTR of target mRNA transcripts.	ath:AT2G29190					1.28036	5.84519e-06	1.16177	1.29305e-05	7.98132	8.02163	8.30944	8.23319	7.79343	8.04525	9.36542	9.18026	9.25202	9.34973	9.31867	9.24454
OSAFFX.5057.1.S1_S_AT	ID_10062	15	0	-0.04	1.26	1.53	LOC_Os06g38980	polyadenylate-binding protein, putative, expressed	osa:4341408	5e-154	AT1G22760	AT1G22760.1	Putative poly(A) binding protein May there fore function in posttranscriptional regulation, including mRNA turnover and translational initiation. Expression detected only in floral organs.	ath:AT1G22760					1.30305	0.0222135	1.53059	0.0101833	1.82159	2.38991	1.89245	1.14156	2.98984	1.83995	3.21016	4.28761	3.19795	3.65848	3.23389	2.98812
OSAFFX.5279.1.S1_X_AT	ID_10088	15	0	-0.57	1.06	0.97	LOC_Os07g10350	S1 RNA binding domain containing protein, expressed	osa:4342673	0	240255326	AT3G11964.1	RNA binding;RNA binding	ath:AT3G11964					1.62733	7.18757e-07			9.73358	9.9025	9.79854	9.4903	8.95289	9.27702	10.7927	10.854	10.7109	10.796	10.8829	10.9233
OS.54716.1.S1_X_AT	ID_5673	16	0	-0.37	0.99	1.64	LOC_Os01g62080	serine/threonine-protein kinase AFC1, putative, expressed	osa:4327372	0	AT3G53570	AT3G53570.4	a member of a CDC2-related kinase subfamily, the LAMMER kinases. activates STE12-dependent functions in yeast.	ath:AT3G53570					1.35866	0.0183982	1.63511	0.00719645	5.06461	5.54613	3.55575	4.06198	4.61617	4.3714	6.56768	6.1186	6.38554	6.30738	5.42295	5.3952
OS.18169.2.S1_X_AT	ID_1376	18	0	1.22	-1.12	-0.04	LOC_Os01g18360	OsIAA4 - Auxin-responsive Aux/IAA gene family member, expressed	osa:4327919	1e-22	AT3G62100	AT3G62100.1	Encodes a member of the Aux/IAA family of proteins implicated in auxin signaling. IAA30 lacks the conserved degron (domain II) found in many family members. IAA30 transcripts are induced by auxin treatment and accumulate preferentially in the quiescent center cells of the root meristem. Overexpression of IAA30 leads to defects in gravitropism, root development, root meristem maintenance, and coty…	ath:AT3G62100	1.21705	0.0229126	-1.08696	0.0370194	-2.34183	0.00051572			4.84871	4.88593	3.30538	5.10117	5.87782	5.71219	3.93464	4.19545	4.79648	3.60364	3.14903	2.91301
OSAFFX.6610.1.A1_AT	ID_10205	18	0	1.99	-1.42	-0.52	LOC_Os10g08879	nucleotide-sensitive chloride conductance regulator containing protein, expressed	osa:4348184	6e-34	AED97591	AT5G62290.2	nucleotide-sensitive chloride conductance regulator (ICln) family protein	ath:AT5G62290	1.99404	0.0429161			-3.40931	0.00298859			0.34929	0.99301	3.43388	3.32492	4.3081	3.12527	0.727716	0	2.50152	0	0	0.530369
OS.27933.2.S1_AT	ID_2597	24	0	1.2	3.48	3.31	LOC_Os01g45070	peptide deformylase, putative, expressed	osa:4326576	4e-71	AT5G14660	AT5G14660.2	Encodes a peptide deformylase PDF1B. The crystal structure has been determined at a resolution of 0.24 nm (Biochem J, 2008, vol 413:417-427).	ath:AT5G14660					2.28354	0.0398758	3.31225	0.00692535	1.18915	0	1.24077	0.26381	1.14282	4.61701	3.83563	4.21756	4.31347	4.21487	3.87351	4.78588
OS.26798.2.S1_A_AT	ID_2312	25	0	0.51	1.78	2.08	LOC_Os12g35630	elongation factor TS family protein, expressed	osa:4352441	2e-66	AT4G29060	AT4G29060.2	elongation factor Ts family protein	ath:AT4G29060					1.26947	1.02154e-05	2.0822	1.57444e-07	6.25834	6.2941	6.35649	6.48663	7.04178	6.90287	8.34547	8.4958	8.31424	8.21003	8.00962	8.02005
