# Supplementary material for: Genes associated with thermosensitive genic male sterility in rice identified by comparative expression profiling
Source: BMC Genomics. 2014 Dec 16;15(1):1114. doi: 10.1186/1471-2164-15-1114 (PMC4320516; doi:10.1186/1471-2164-15-1114)
Supplement: Supplementary file 9 — Additional file 9: Details of the co-expression network of the 156 TGMS-related genes, showing attributes of all 156 genes, including their degrees and “k core-scores”. Fifty-eight with k core-scores exceeding 20 are considered to be key regulators of male sterility in TGMS-Co27. Profiles of these 58 genes were analyzed and the key regulators were classed into two groups by their working level. (XLS 340 KB) [file 12864_2014_6904_MOESM9_ESM.xls]

## Sheet: attribute of the gene
Additional file 9: Details of the co-expression network of the 156 TGMS-related genes, showing attributes of all 156 genes, including their degrees and “k core-scores”.
Fifty-eight with k core-scores exceeding 20 are considered to be key regulators of male sterility in TGMS-Co27. Profiles of these 58 genes were analyzed and the key regulators were classed into two groups by their working level.
GeneID	GeneSymbol	Description	Degree	K core
LOC_Os01g06510	LOC_Os01g06510	arginyl-tRNA synthetase, putative, expressed	49	30
LOC_Os01g37837	LOC_Os01g37837	seryl-tRNA synthetase, putative, expressed	52	30
LOC_Os01g49900	LOC_Os01g49900	peptidyl-tRNA hydrolase, mitochondrial precursor protein, putative, expressed	53	30
LOC_Os01g64090	LOC_Os01g64090	L1P family of ribosomal proteins domain containing protein, expressed	48	30
LOC_Os01g72834	LOC_Os01g72834	RNA recognition motif containing protein, putative, expressed	51	30
LOC_Os02g39160	LOC_Os02g39160	hydroxymethylbutenyl 4-diphosphate synthase, putative, expressed	49	30
LOC_Os03g02100	LOC_Os03g02100	valyl-tRNA synthetase, putative, expressed	56	30
LOC_Os03g07290	LOC_Os03g07290	structural constituent of ribosome, putative, expressed	54	30
LOC_Os03g25980	LOC_Os03g25980	polypyrimidine tract-binding protein, putative, expressed	51	30
LOC_Os03g38740	LOC_Os03g38740	Dicer, putative, expressed	46	30
LOC_Os03g38980	LOC_Os03g38980	tRNA synthetases class II domain containing protein, expressed	50	30
LOC_Os03g61260	LOC_Os03g61260	ribosomal L18p/L5e family protein, putative, expressed	52	30
LOC_Os04g12480	LOC_Os04g12480	pumilio-family RNA binding repeat containing protein, expressed	50	30
LOC_Os04g20220	LOC_Os04g20220	elongation factor Tu, putative, expressed	55	30
LOC_Os04g43050	LOC_Os04g43050	Dicer, putative, expressed	48	30
LOC_Os04g53220	LOC_Os04g53220	signal recognition particle 14 kDa protein, putative, expressed	50	30
LOC_Os05g19630	LOC_Os05g19630	peptide chain release factor protein, putative, expressed	53	30
LOC_Os05g24650	LOC_Os05g24650	DUF567 domain containing protein, putative, expressed	51	30
LOC_Os05g30980	LOC_Os05g30980	RNA recognition motif containing protein, putative, expressed	53	30
LOC_Os05g31020	LOC_Os05g31020	eukaryotic peptide chain release factor subunit 1-1, putative, expressed	54	30
LOC_Os05g40950	LOC_Os05g40950	pentatricopeptide repeat-containing protein, putative, expressed	36	30
LOC_Os05g51500	LOC_Os05g51500	eukaryotic translation initiation factor 5B, putative, expressed	40	30
LOC_Os06g05250	LOC_Os06g05250	GTP-binding protein GUF1, putative, expressed	48	30
LOC_Os06g08840	LOC_Os06g08840	RNA recognition motif containing protein, expressed	49	30
LOC_Os06g10620	LOC_Os06g10620	transcription elongation factor SPT5 homolog 1, putative, expressed	48	30
LOC_Os06g38980	LOC_Os06g38980	polyadenylate-binding protein, putative, expressed	49	30
LOC_Os07g08460	LOC_Os07g08460	OsIAA24 - Auxin-responsive Aux/IAA gene family member, expressed	56	30
LOC_Os08g03450	LOC_Os08g03450	ribosomal protein L37, putative, expressed	54	30
LOC_Os08g40560	LOC_Os08g40560	ZOS8-11 - C2H2 zinc finger protein, expressed	48	30
LOC_Os08g40610	LOC_Os08g40610	30S ribosomal protein S16, putative, expressed	53	30
LOC_Os08g44050	LOC_Os08g44050	ZOS8-12 - C2H2 zinc finger protein, expressed	49	30
LOC_Os09g06230	LOC_Os09g06230	serine/threonine-protein kinase 16, putative, expressed	43	30
LOC_Os09g14610	LOC_Os09g14610	DCL2, putative, expressed	51	30
LOC_Os09g30200	LOC_Os09g30200	ATP binding protein, putative, expressed	53	30
LOC_Os09g31019	LOC_Os09g31019	ubiquitin fusion protein, putative	50	30
LOC_Os09g31031	LOC_Os09g31031	ubiquitin family protein, putative, expressed	39	30
LOC_Os10g10244	LOC_Os10g10244	alanyl-tRNA synthetase, putative, expressed	54	30
LOC_Os10g35436	LOC_Os10g35436	Rf1, mitochondrial precursor, putative	51	30
LOC_Os10g35690	LOC_Os10g35690	ribosomal protein S18 containing protein, expressed	51	30
LOC_Os11g07500	LOC_Os11g07500	DSHCT domain containing protein, expressed	53	30
LOC_Os12g01210	LOC_Os12g01210	HCF152, putative, expressed	51	30
LOC_Os12g18140	LOC_Os12g18140	superkiller viralicidic activity 2-like 2, putative, expressed	51	30
LOC_Os12g32240	LOC_Os12g32240	eukaryotic translation initiation factor 5A, putative, expressed	43	30
LOC_Os08g07790	LOC_Os08g07790	CRS2-associated factor 2, mitochondrial precursor, putative, expressed	40	29
LOC_Os01g45070	LOC_Os01g45070	peptide deformylase, putative, expressed	43	28
LOC_Os01g54020	LOC_Os01g54020	tRNA synthetase, putative, expressed	42	28
LOC_Os02g09100	LOC_Os02g09100	isoleucyl-tRNA synthetase, cytoplasmic, putative, expressed	43	26
LOC_Os07g12250	LOC_Os07g12250	ribosomal protein L24, putative, expressed	39	26
LOC_Os09g27930	LOC_Os09g27930	ubiquitin fusion protein, putative, expressed	36	26
LOC_Os12g42850	LOC_Os12g42850	amino acid permease, putative, expressed	40	26
LOC_Os01g69950	LOC_Os01g69950	ribosomal protein L27, putative, expressed	37	25
LOC_Os02g39720	LOC_Os02g39720	splicing factor, arginine/serine-rich 7, putative, expressed	38	25
LOC_Os03g15890	LOC_Os03g15890	RNA recognition motif containing protein, expressed	34	25
LOC_Os05g05450	LOC_Os05g05450	MA3 domain containing protein, expressed	38	25
LOC_Os05g26660	LOC_Os05g26660	NADH-ubiquinone oxidoreductase, mitochondrial precursor, putative, expressed	30	25
LOC_Os08g32100	LOC_Os08g32100	transposon protein, putative, CACTA, En/Spm sub-class, expressed	38	25
LOC_Os06g21690	LOC_Os06g21690	expressed protein	27	22
LOC_Os03g36780	LOC_Os03g36780	elongation factor, putative, expressed	34	21
LOC_Os01g49330	LOC_Os01g49330	formyl transferase, putative, expressed	30	19
LOC_Os05g47630	LOC_Os05g47630	peptidyl-tRNA hydrolase, mitochondrial precursor protein, putative, expressed	27	19
LOC_Os07g15440	LOC_Os07g15440	alanyl-tRNA synthetase family protein, expressed	33	19
LOC_Os05g39960	LOC_Os05g39960	40S ribosomal protein S26, putative, expressed	19	18
LOC_Os05g49020	LOC_Os05g49020	60S ribosomal protein L18a-1, putative, expressed	27	18
LOC_Os06g21480	LOC_Os06g21480	60S ribosomal protein L31, putative, expressed	29	18
LOC_Os08g01840	LOC_Os08g01840	nucleic acid binding protein, putative, expressed	27	18
LOC_Os05g07700	LOC_Os05g07700	ribosomal protein, putative, expressed	29	17
LOC_Os07g10350	LOC_Os07g10350	S1 RNA binding domain containing protein, expressed	25	17
LOC_Os05g44810	LOC_Os05g44810	OsIAA18 - Auxin-responsive Aux/IAA gene family member, expressed	25	16
LOC_Os09g33870	LOC_Os09g33870	RNA recognition motif containing protein, putative, expressed	24	16
LOC_Os11g09160	LOC_Os11g09160	B3 DNA binding domain containing protein, expressed	24	16
LOC_Os11g43620	LOC_Os11g43620	LSM domain containing protein, expressed	26	16
LOC_Os12g38430	LOC_Os12g38430	SR repressor protein, putative, expressed	26	16
LOC_Os06g06470	LOC_Os06g06470	U-box domain containing heat shock protein, putative, expressed	22	14
LOC_Os07g12650	LOC_Os07g12650	ribosomal protein L7Ae, putative, expressed	20	14
LOC_Os08g37960	LOC_Os08g37960	RNA recognition motif containing protein, expressed	19	14
LOC_Os02g53230	LOC_Os02g53230	transcription elongation factor SPT5 homolog 1, putative, expressed	21	13
LOC_Os03g18570	LOC_Os03g18570	40S ribosomal protein S7, putative, expressed	16	13
LOC_Os03g53150	LOC_Os03g53150	OsIAA13 - Auxin-responsive Aux/IAA gene family member, expressed	20	13
LOC_Os05g23940	LOC_Os05g23940	transcription initiation factor IIB, putative, expressed	27	13
LOC_Os05g37884	LOC_Os05g37884	50S ribosomal protein L33, putative, expressed	20	13
LOC_Os05g46430	LOC_Os05g46430	60S ribosomal protein L28-1, putative, expressed	19	13
LOC_Os07g43050	LOC_Os07g43050	RNA recognition motif containing protein, expressed	19	13
LOC_Os08g01780	LOC_Os08g01780	OsIAA25 - Auxin-responsive Aux/IAA gene family member, expressed	18	13
LOC_Os05g44390	LOC_Os05g44390	peptidyl-tRNA hydrolase, putative, expressed	21	12
LOC_Os08g01054	LOC_Os08g01054	retrotransposon protein, putative, unclassified, expressed	21	12
LOC_Os02g13520	LOC_Os02g13520	OsIAA7 - Auxin-responsive Aux/IAA gene family member, expressed	15	11
LOC_Os03g11120	LOC_Os03g11120	methionyl-tRNA synthetase, putative, expressed	17	10
LOC_Os03g57560	LOC_Os03g57560	piwi domain containing protein, expressed	18	10
LOC_Os05g43170	LOC_Os05g43170	calreticulin precursor protein, putative, expressed	19	10
LOC_Os06g06490	LOC_Os06g06490	U-box domain containing heat shock protein, putative, expressed	12	10
LOC_Os06g49120	LOC_Os06g49120	Complex I intermediate-associated protein 30 domain containing protein, putative, expressed	21	10
LOC_Os11g23880	LOC_Os11g23880	expressed protein	13	10
rpl14	rpl14	50S ribosomal protein L14	18	10
LOC_Os01g34780	LOC_Os01g34780	protein binding protein, putative, expressed	13	9
LOC_Os01g74310	LOC_Os01g74310	expressed protein	14	9
LOC_Os03g19570	LOC_Os03g19570	fip1 motif family protein, expressed	14	9
LOC_Os05g15360	LOC_Os05g15360	expressed protein	10	9
LOC_Os06g13660	LOC_Os06g13660	alanyl-tRNA synthetase, putative, expressed	11	9
LOC_Os07g43810	LOC_Os07g43810	RNA recognition motif containing protein, putative, expressed	17	9
LOC_Os08g24760	LOC_Os08g24760	ATP-dependent RNA helicase, putative, expressed	14	9
LOC_Os09g34070	LOC_Os09g34070	RNA recognition motif containing protein, expressed	11	9
LOC_Os10g38278	LOC_Os10g38278	chloroplast 30S ribosomal protein S2, putative	15	9
LOC_Os11g37100	LOC_Os11g37100	expressed protein	17	9
LOC_Os12g31880	LOC_Os12g31880	translation initiation factor, putative, expressed	16	9
LOC_Os06g44880	LOC_Os06g44880	type II intron maturase protein, putative	9	8
LOC_Os07g47300	LOC_Os07g47300	spo0B-associated GTP-binding protein, putative, expressed	14	8
LOC_Os12g35630	LOC_Os12g35630	elongation factor TS family protein, expressed	8	8
LOC_Os12g42260	LOC_Os12g42260	initiation factor 2 subunit family domain containing protein, expressed	10	8
Os04g0321400	Os04g0321400	Os04g0321400	9	8
LOC_Os01g11550	LOC_Os01g11550	TCP family transcription factor, putative, expressed	13	7
LOC_Os01g58220	LOC_Os01g58220	translation initiation factor SUI1, putative, expressed	9	7
LOC_Os03g16369	LOC_Os03g16369	retrotransposon protein, putative, unclassified, expressed	9	7
LOC_Os04g45040	LOC_Os04g45040	DEAD-box ATP-dependent RNA helicase, putative, expressed	12	7
LOC_Os05g30140	LOC_Os05g30140	RNA recognition motif containing protein, expressed	9	7
LOC_Os09g35870	LOC_Os09g35870	OsIAA26 - Auxin-responsive Aux/IAA gene family member, expressed	10	7
LOC_Os12g31000	LOC_Os12g31000	pumilio-family RNA binding repeat domain containing protein, expressed	12	7
LOC_Os01g68860	LOC_Os01g68860	zinc finger C-x8-C-x5-C-x3-H type family protein, expressed	8	6
LOC_Os03g38000	LOC_Os03g38000	40S ribosomal protein S3-1, putative, expressed	8	6
LOC_Os12g19549	LOC_Os12g19549	telomerase reverse transcriptase, putative, expressed	9	6
LOC_Os03g09150	LOC_Os03g09150	pumilio-family RNA binding repeat domain containing protein, expressed	7	5
LOC_Os05g40630	LOC_Os05g40630	DUF567 domain containing protein, putative, expressed	6	5
LOC_Os08g37700	LOC_Os08g37700	RNA recognition motif containing protein, putative, expressed	6	5
LOC_Os03g43410	LOC_Os03g43410	OsIAA12 - Auxin-responsive Aux/IAA gene family member, expressed	4	4
LOC_Os03g45170	LOC_Os03g45170	amino acid permease, putative, expressed	4	4
LOC_Os07g48890	LOC_Os07g48890	expressed protein	7	4
LOC_Os08g17784	LOC_Os08g17784	purple acid phosphatase, putative, expressed	5	4
LOC_Os01g09000	LOC_Os01g09000	glutaminyl-tRNA synthetase, putative, expressed	5	3
LOC_Os02g13400	LOC_Os02g13400	expressed protein	6	3
LOC_Os02g45490	LOC_Os02g45490	expressed protein	6	3
LOC_Os03g15370	LOC_Os03g15370	ubiquitin fusion protein, putative, expressed	3	3
LOC_Os04g31620	LOC_Os04g31620	retrotransposon protein, putative, unclassified, expressed	3	3
LOC_Os01g09890	LOC_Os01g09890	translation initiation factor SUI1, putative, expressed	2	2
LOC_Os01g62080	LOC_Os01g62080	serine/threonine-protein kinase AFC1, putative, expressed	2	2
LOC_Os02g09120	LOC_Os02g09120	isoleucyl-tRNA synthetase, cytoplasmic, putative	2	2
LOC_Os03g19560	LOC_Os03g19560	tetratricopeptide repeat domain containing protein, expressed	2	2
LOC_Os03g49430	LOC_Os03g49430	pre-mRNA-splicing factor, putative, expressed	2	2
LOC_Os03g63950	LOC_Os03g63950	plastid-specific 30S ribosomal protein 1, chloroplast precursor, putative, expressed	3	2
LOC_Os04g53606	LOC_Os04g53606	expressed protein	2	2
LOC_Os06g23210	LOC_Os06g23210	ribosomal protein L30 containing protein, expressed	2	2
LOC_Os07g43950	LOC_Os07g43950	RNA recognition motif containing protein, putative, expressed	4	2
LOC_Os08g30884	LOC_Os08g30884	elongation factor Ts, putative, expressed	3	2
LOC_Os09g31482	LOC_Os09g31482	splicing factor U2AF, putative, expressed	2	2
LOC_Os03g19920	LOC_Os03g19920	expressed protein	1	1
LOC_Os06g01400	LOC_Os06g01400	glycyl-tRNA synthetase 2, chloroplast/mitochondrial precursor, putative, expressed	1	1
LOC_Os07g37250	LOC_Os07g37250	THYLAKOID FORMATION1, chloroplast precursor, putative, expressed	2	1

## Sheet: Co-Exp
GeneID1	GeneID2	pearson	Relation	p-value	FDR
LOC_Os02g39720	LOC_Os05g05450	-1	negative	4.9487e-07	0.000956088
LOC_Os05g37884	LOC_Os02g53230	0.999993	positive	7.20951e-06	0.00528673
LOC_Os01g69950	LOC_Os08g32100	0.99999	positive	9.94741e-06	0.00528673
LOC_Os09g33870	LOC_Os05g44810	0.999989	positive	1.09456e-05	0.00528673
LOC_Os10g10244	LOC_Os05g31020	-0.999982	negative	1.76533e-05	0.00579315
LOC_Os10g10244	LOC_Os03g07290	-0.999982	negative	1.79911e-05	0.00579315
LOC_Os12g38430	LOC_Os09g33870	0.999969	positive	3.09254e-05	0.00698808
LOC_Os12g01210	LOC_Os09g14610	-0.999967	negative	3.34496e-05	0.00698808
LOC_Os03g07290	LOC_Os05g31020	0.999963	positive	3.67099e-05	0.00698808
LOC_Os12g31000	LOC_Os01g58220	-0.999962	negative	3.81819e-05	0.00698808
LOC_Os01g72834	LOC_Os06g05250	0.999953	positive	4.7489e-05	0.00698808
LOC_Os06g08840	LOC_Os12g18140	-0.999945	negative	5.49483e-05	0.00698808
LOC_Os02g39160	LOC_Os12g18140	0.999942	positive	5.80735e-05	0.00698808
LOC_Os05g24650	LOC_Os12g01210	0.99994	positive	5.9553e-05	0.00698808
LOC_Os03g38740	LOC_Os08g40560	0.99994	positive	5.95951e-05	0.00698808
LOC_Os10g35436	LOC_Os01g37837	0.999939	positive	6.05819e-05	0.00698808
LOC_Os12g38430	LOC_Os05g44810	0.999939	positive	6.14894e-05	0.00698808
LOC_Os05g24650	LOC_Os09g14610	-0.999931	negative	6.89266e-05	0.0072449
LOC_Os02g39160	LOC_Os06g08840	-0.999923	negative	7.66418e-05	0.0072449
LOC_Os12g31000	LOC_Os01g11550	-0.999916	negative	8.44037e-05	0.0072449
LOC_Os06g49120	rpl14	0.999911	positive	8.89465e-05	0.0072449
LOC_Os10g10244	LOC_Os03g02100	0.99991	positive	8.98125e-05	0.0072449
LOC_Os06g38980	LOC_Os06g05250	0.999904	positive	9.59122e-05	0.0072449
LOC_Os07g48890	LOC_Os08g17784	0.999899	positive	0.00010144	0.0072449
LOC_Os03g57560	LOC_Os03g11120	0.999898	positive	0.000101568	0.0072449
LOC_Os09g06230	LOC_Os08g07790	0.999896	positive	0.000103841	0.0072449
LOC_Os10g35436	LOC_Os04g20220	0.999893	positive	0.000106738	0.0072449
LOC_Os01g45070	LOC_Os07g12250	0.999884	positive	0.000115915	0.0072449
LOC_Os09g06230	LOC_Os05g51500	0.999884	positive	0.000116173	0.0072449
LOC_Os03g25980	LOC_Os01g37837	0.99988	positive	0.000119699	0.0072449
LOC_Os06g21480	LOC_Os11g43620	0.99988	positive	0.00012014	0.0072449
LOC_Os05g40950	LOC_Os12g32240	0.999875	positive	0.000125402	0.0072449
LOC_Os09g14610	LOC_Os03g61260	-0.999874	negative	0.000125521	0.0072449
LOC_Os12g01210	LOC_Os03g61260	0.999868	positive	0.000131608	0.0072449
LOC_Os10g35436	LOC_Os03g25980	0.999866	positive	0.000134494	0.0072449
LOC_Os08g01840	LOC_Os01g49330	0.999863	positive	0.000136711	0.0072449
LOC_Os07g08460	LOC_Os04g20220	-0.99986	negative	0.000139865	0.0072449
LOC_Os05g24650	LOC_Os08g03450	-0.999854	negative	0.000145808	0.0072449
LOC_Os09g31031	LOC_Os05g51500	-0.999853	negative	0.000146552	0.0072449
LOC_Os03g07290	LOC_Os03g02100	-0.999843	negative	0.000157082	0.0072449
LOC_Os03g38980	LOC_Os11g07500	0.999837	positive	0.000162865	0.0072449
LOC_Os03g02100	LOC_Os05g31020	-0.999831	negative	0.000168895	0.0072449
LOC_Os10g35690	LOC_Os09g14610	-0.999825	negative	0.000175494	0.0072449
LOC_Os09g30200	LOC_Os11g07500	-0.999817	negative	0.000183266	0.0072449
LOC_Os01g49330	LOC_Os05g47630	0.999812	positive	0.000187797	0.0072449
LOC_Os11g23880	LOC_Os06g06490	0.999809	positive	0.000190991	0.0072449
LOC_Os09g31019	LOC_Os03g07290	0.999807	positive	0.000193081	0.0072449
LOC_Os04g43050	LOC_Os01g54020	0.999804	positive	0.00019614	0.0072449
LOC_Os03g25980	LOC_Os04g53220	0.999804	positive	0.000196248	0.0072449
LOC_Os05g30980	LOC_Os08g40560	0.999803	positive	0.000196901	0.0072449
LOC_Os03g53150	LOC_Os05g46430	-0.9998	negative	0.000199705	0.0072449
LOC_Os01g69950	LOC_Os12g42850	-0.999798	negative	0.000201508	0.0072449
LOC_Os05g19630	LOC_Os11g07500	0.999794	positive	0.000205572	0.0072449
LOC_Os05g19630	LOC_Os04g20220	0.999791	positive	0.000208538	0.0072449
LOC_Os06g21480	LOC_Os09g33870	-0.999791	negative	0.000209194	0.0072449
LOC_Os11g09160	LOC_Os07g12650	0.99979	positive	0.000209997	0.0072449
LOC_Os08g01840	LOC_Os05g47630	0.999786	positive	0.000214163	0.007259
LOC_Os08g40610	LOC_Os03g25980	-0.999781	negative	0.000218914	0.00729209
LOC_Os08g01840	LOC_Os07g10350	0.999772	positive	0.000228482	0.00743117
LOC_Os03g19570	LOC_Os12g31880	0.999765	positive	0.000235054	0.00743117
LOC_Os01g58220	LOC_Os01g11550	0.999764	positive	0.000235982	0.00743117
LOC_Os08g40610	LOC_Os04g53220	-0.99975	negative	0.000249683	0.00743117
LOC_Os08g32100	LOC_Os12g42850	-0.999745	negative	0.000254646	0.00743117
LOC_Os10g10244	LOC_Os09g31019	-0.999744	negative	0.000255631	0.00743117
LOC_Os06g38980	LOC_Os01g72834	0.999741	positive	0.000259418	0.00743117
LOC_Os09g31019	LOC_Os03g02100	-0.999737	negative	0.000263093	0.00743117
LOC_Os05g07700	LOC_Os03g36780	0.999735	positive	0.000265398	0.00743117
LOC_Os09g30200	LOC_Os05g19630	-0.999734	negative	0.000266481	0.00743117
LOC_Os10g35690	LOC_Os03g61260	0.999733	positive	0.000266599	0.00743117
LOC_Os09g33870	LOC_Os11g43620	-0.999728	negative	0.000271626	0.00743117
LOC_Os12g38430	LOC_Os06g21480	-0.999727	negative	0.000273092	0.00743117
LOC_Os05g40630	LOC_Os12g19549	-0.999717	negative	0.000282639	0.0074493
LOC_Os05g30980	LOC_Os06g08840	-0.999711	negative	0.000288581	0.0074493
LOC_Os06g21480	LOC_Os05g44810	-0.999711	negative	0.000288918	0.0074493
LOC_Os05g44810	LOC_Os11g43620	-0.999708	negative	0.000292275	0.0074493
LOC_Os08g40610	LOC_Os05g31020	0.999693	positive	0.000306527	0.0074493
LOC_Os03g25980	LOC_Os04g20220	0.99968	positive	0.000319823	0.0074493
LOC_Os07g08460	LOC_Os05g19630	-0.999678	negative	0.000321514	0.0074493
LOC_Os09g30200	LOC_Os05g24650	0.999673	positive	0.000326613	0.0074493
LOC_Os01g37837	LOC_Os04g20220	0.999673	positive	0.000327387	0.0074493
LOC_Os09g31019	LOC_Os12g18140	-0.999671	negative	0.000328778	0.0074493
LOC_Os05g37884	LOC_Os07g43050	0.999661	positive	0.000339445	0.0074493
LOC_Os05g24650	LOC_Os03g61260	0.99966	positive	0.000339676	0.0074493
LOC_Os05g30980	LOC_Os03g38740	0.999658	positive	0.000341624	0.0074493
LOC_Os03g19560	LOC_Os09g31482	0.999657	positive	0.000343484	0.0074493
LOC_Os05g30980	LOC_Os12g18140	0.999656	positive	0.000343877	0.0074493
LOC_Os03g38740	LOC_Os06g08840	-0.999652	negative	0.000347796	0.0074493
LOC_Os10g35690	LOC_Os12g01210	0.999646	positive	0.000353953	0.0074493
LOC_Os08g30884	LOC_Os01g62080	-0.999642	negative	0.000358016	0.0074493
LOC_Os08g03450	LOC_Os09g14610	0.999642	positive	0.000358455	0.0074493
LOC_Os09g30200	LOC_Os12g01210	0.999639	positive	0.000361391	0.0074493
LOC_Os01g34780	LOC_Os08g24760	0.999631	positive	0.000369044	0.0074493
LOC_Os01g72834	LOC_Os01g49900	0.999631	positive	0.000369381	0.0074493
LOC_Os10g35690	LOC_Os01g06510	-0.999627	negative	0.000372511	0.0074493
LOC_Os08g40610	LOC_Os07g08460	0.99962	positive	0.000379917	0.0074493
LOC_Os09g30200	LOC_Os07g08460	0.999617	positive	0.000383231	0.0074493
LOC_Os01g49900	LOC_Os05g30980	0.999617	positive	0.000383482	0.0074493
LOC_Os09g31019	LOC_Os05g31020	0.999616	positive	0.00038371	0.0074493
LOC_Os01g49900	LOC_Os04g43050	0.999609	positive	0.000390627	0.0074493
LOC_Os12g01210	LOC_Os08g03450	-0.999608	negative	0.000391589	0.0074493
LOC_Os03g43410	LOC_Os08g17784	-0.999599	negative	0.000400536	0.0074493
LOC_Os05g24650	LOC_Os10g35690	0.999599	positive	0.000400814	0.0074493
LOC_Os01g74310	LOC_Os03g57560	0.99959	positive	0.000409806	0.0074493
LOC_Os05g51500	LOC_Os08g07790	0.999589	positive	0.000411313	0.0074493
LOC_Os04g45040	LOC_Os01g11550	0.999576	positive	0.000424424	0.0074493
LOC_Os01g69950	LOC_Os06g21480	0.999573	positive	0.000426634	0.0074493
LOC_Os07g43050	LOC_Os02g53230	0.999566	positive	0.000433547	0.0074493
LOC_Os11g07500	LOC_Os01g64090	0.999564	positive	0.000435919	0.0074493
LOC_Os06g23210	LOC_Os02g09120	0.999563	positive	0.000436681	0.0074493
LOC_Os07g10350	LOC_Os05g47630	0.999559	positive	0.000440708	0.0074493
LOC_Os08g40610	LOC_Os10g10244	-0.999557	negative	0.00044287	0.0074493
LOC_Os10g35436	LOC_Os07g08460	-0.999557	negative	0.000443455	0.0074493
LOC_Os06g44880	LOC_Os08g01780	-0.999555	negative	0.000444556	0.0074493
LOC_Os12g38430	LOC_Os11g43620	-0.999552	negative	0.000448294	0.0074493
LOC_Os08g40560	LOC_Os06g08840	-0.999549	negative	0.00045107	0.0074493
LOC_Os08g44050	LOC_Os04g12480	-0.999547	negative	0.000452791	0.0074493
LOC_Os02g39160	LOC_Os09g31019	-0.99954	negative	0.000459809	0.0074493
LOC_Os02g09100	LOC_Os06g38980	0.999539	positive	0.000460608	0.0074493
LOC_Os09g31019	LOC_Os03g61260	0.999536	positive	0.000464177	0.0074493
LOC_Os12g42850	LOC_Os01g45070	-0.999535	negative	0.000464625	0.0074493
LOC_Os12g42850	LOC_Os07g12250	-0.999532	negative	0.000468169	0.0074493
LOC_Os08g40610	LOC_Os04g20220	-0.99953	negative	0.000470401	0.0074493
LOC_Os06g05250	LOC_Os01g49900	0.999522	positive	0.000477566	0.00749595
LOC_Os03g07290	LOC_Os03g61260	0.999509	positive	0.000490701	0.00749595
LOC_Os07g08460	LOC_Os05g31020	0.999508	positive	0.000492089	0.00749595
LOC_Os06g10620	LOC_Os04g53220	0.999507	positive	0.000493285	0.00749595
LOC_Os08g40610	LOC_Os10g35436	-0.999498	negative	0.000501992	0.00749595
LOC_Os01g74310	rpl14	0.999495	positive	0.000504687	0.00749595
LOC_Os10g35436	LOC_Os05g19630	0.99949	positive	0.000510351	0.00749595
LOC_Os06g05250	LOC_Os04g43050	0.999489	positive	0.000510816	0.00749595
LOC_Os05g19630	LOC_Os01g64090	0.999488	positive	0.000511785	0.00749595
LOC_Os09g06230	LOC_Os09g31031	-0.999488	negative	0.000512146	0.00749595
LOC_Os08g44050	LOC_Os08g03450	-0.999473	negative	0.000526557	0.0075694
LOC_Os09g30200	LOC_Os08g03450	-0.999473	negative	0.000526786	0.0075694
LOC_Os09g30200	LOC_Os03g38980	-0.999471	negative	0.000528917	0.0075694
LOC_Os01g37837	LOC_Os04g53220	0.999458	positive	0.00054221	0.00770256
LOC_Os08g40610	LOC_Os03g07290	0.999447	positive	0.000553197	0.00775241
LOC_Os08g32100	LOC_Os06g21480	0.999446	positive	0.000553744	0.00775241
LOC_Os07g08460	LOC_Os03g25980	-0.999425	negative	0.000575484	0.00782143
LOC_Os09g30200	LOC_Os09g14610	-0.999424	negative	0.000576253	0.00782143
LOC_Os01g69950	LOC_Os11g43620	0.999413	positive	0.000586897	0.00782143
LOC_Os03g38980	LOC_Os01g64090	0.999411	positive	0.000588728	0.00782143
LOC_Os05g44390	LOC_Os08g01054	-0.999406	negative	0.000593505	0.00782143
LOC_Os06g21480	LOC_Os12g42850	-0.999402	negative	0.000598217	0.00782143
LOC_Os02g39160	LOC_Os05g30980	0.999389	positive	0.000610546	0.00782143
LOC_Os03g36780	LOC_Os05g05450	0.999386	positive	0.000614276	0.00782143
LOC_Os01g45070	LOC_Os01g64090	0.999381	positive	0.000619482	0.00782143
LOC_Os02g39720	LOC_Os03g36780	-0.999376	negative	0.000624357	0.00782143
LOC_Os01g49900	LOC_Os03g02100	0.999374	positive	0.000625674	0.00782143
LOC_Os08g40610	LOC_Os01g37837	-0.999366	negative	0.000634184	0.00782143
LOC_Os07g08460	LOC_Os03g07290	0.99936	positive	0.000639879	0.00782143
LOC_Os09g30200	LOC_Os04g20220	-0.999359	negative	0.000641175	0.00782143
LOC_Os03g38740	LOC_Os12g18140	0.999352	positive	0.000647643	0.00782143
LOC_Os05g05450	LOC_Os03g15890	0.999348	positive	0.000651873	0.00782143
LOC_Os09g31019	LOC_Os06g08840	0.999348	positive	0.000652007	0.00782143
LOC_Os10g35436	LOC_Os04g53220	0.999345	positive	0.000655387	0.00782143
LOC_Os02g39720	LOC_Os03g15890	-0.999344	negative	0.00065585	0.00782143
LOC_Os05g30140	LOC_Os09g35870	-0.999344	negative	0.0006564	0.00782143
LOC_Os01g72834	LOC_Os04g43050	0.999327	positive	0.000673178	0.00782143
LOC_Os04g45040	LOC_Os12g31000	-0.999326	negative	0.000674028	0.00782143
LOC_Os07g10350	LOC_Os01g49330	0.999325	positive	0.00067518	0.00782143
LOC_Os08g40610	LOC_Os03g02100	-0.999324	negative	0.000675836	0.00782143
LOC_Os06g38980	LOC_Os04g43050	0.999323	positive	0.000676543	0.00782143
LOC_Os07g08460	LOC_Os10g10244	-0.999316	negative	0.000683531	0.00782143
LOC_Os03g38980	LOC_Os08g03450	0.999316	positive	0.000684455	0.00782143
LOC_Os03g09150	LOC_Os08g37700	0.999314	positive	0.000686143	0.00782143
LOC_Os08g32100	LOC_Os11g43620	0.999311	positive	0.000689399	0.00782143
LOC_Os03g02100	LOC_Os12g18140	0.999309	positive	0.000691163	0.00782143
LOC_Os10g35690	LOC_Os08g03450	-0.999303	negative	0.000696526	0.00782143
LOC_Os10g10244	LOC_Os03g61260	-0.999303	negative	0.000696528	0.00782143
LOC_Os01g74310	LOC_Os03g11120	0.999291	positive	0.000708829	0.00782143
LOC_Os02g39160	LOC_Os03g38740	0.999287	positive	0.000713051	0.00782143
LOC_Os05g30140	LOC_Os07g47300	0.999286	positive	0.000713675	0.00782143
LOC_Os08g40560	LOC_Os12g18140	0.999286	positive	0.000713813	0.00782143
LOC_Os03g61260	LOC_Os05g31020	0.999283	positive	0.000716511	0.00782143
LOC_Os03g43410	LOC_Os07g48890	-0.999281	negative	0.000718823	0.00782143
LOC_Os05g39960	LOC_Os06g21690	-0.99928	negative	0.00071963	0.00782143
LOC_Os03g38980	LOC_Os05g19630	0.999276	positive	0.000724094	0.00782143
LOC_Os02g09100	LOC_Os01g54020	0.999258	positive	0.000741993	0.00782143
LOC_Os07g47300	LOC_Os09g35870	-0.999258	negative	0.000742053	0.00782143
LOC_Os04g12480	LOC_Os08g03450	0.999256	positive	0.000744493	0.00782143
LOC_Os03g38980	LOC_Os01g45070	0.999252	positive	0.000747601	0.00782143
LOC_Os01g34780	LOC_Os12g31880	0.999244	positive	0.000755925	0.00782143
LOC_Os07g08460	LOC_Os12g01210	0.999235	positive	0.000765115	0.00782143
LOC_Os11g07500	LOC_Os08g03450	0.999209	positive	0.000791207	0.00782143
LOC_Os01g06510	LOC_Os12g32240	-0.999207	negative	0.000793386	0.00782143
LOC_Os07g08460	LOC_Os11g07500	-0.999205	negative	0.000795208	0.00782143
LOC_Os07g08460	LOC_Os01g37837	-0.999199	negative	0.000801171	0.00782143
LOC_Os01g06510	LOC_Os03g61260	-0.999196	negative	0.000803675	0.00782143
LOC_Os11g07500	LOC_Os04g20220	0.999191	positive	0.000809082	0.00782143
LOC_Os08g01054	LOC_Os11g37100	0.999185	positive	0.000814854	0.00782143
LOC_Os01g74310	LOC_Os08g24760	0.999183	positive	0.000816936	0.00782143
LOC_Os05g24650	LOC_Os11g07500	-0.999182	negative	0.00081761	0.00782143
LOC_Os09g30200	LOC_Os03g61260	0.999165	positive	0.000835352	0.00782143
LOC_Os12g01210	LOC_Os03g07290	0.99916	positive	0.000839834	0.00782143
LOC_Os05g30980	LOC_Os03g02100	0.99914	positive	0.000859712	0.00782143
LOC_Os01g58220	LOC_Os03g16369	-0.999138	negative	0.000862292	0.00782143
LOC_Os02g09100	LOC_Os06g05250	0.999137	positive	0.000862514	0.00782143
LOC_Os02g09100	LOC_Os03g36780	0.99913	positive	0.000869563	0.00782143
LOC_Os03g38980	LOC_Os04g12480	0.99913	positive	0.000869824	0.00782143
LOC_Os01g34780	LOC_Os03g19570	0.999123	positive	0.000877258	0.00782143
LOC_Os01g06510	LOC_Os02g39160	0.999117	positive	0.000883349	0.00782143
LOC_Os05g19630	LOC_Os01g37837	0.999106	positive	0.000893605	0.00782143
LOC_Os02g39160	LOC_Os08g40560	0.999103	positive	0.000896871	0.00782143
LOC_Os02g09100	LOC_Os04g43050	0.999102	positive	0.000897699	0.00782143
LOC_Os08g03450	LOC_Os03g61260	-0.999102	negative	0.000898427	0.00782143
LOC_Os04g45040	LOC_Os01g58220	0.999075	positive	0.000925377	0.00782143
LOC_Os01g49900	LOC_Os08g40560	0.999058	positive	0.000942226	0.00782143
LOC_Os04g20220	LOC_Os04g53220	0.999054	positive	0.000945731	0.00782143
LOC_Os03g07290	LOC_Os12g18140	-0.99905	negative	0.000949833	0.00782143
LOC_Os07g12650	LOC_Os08g01780	-0.99905	negative	0.000949852	0.00782143
LOC_Os06g38980	LOC_Os01g49900	0.999049	positive	0.00095079	0.00782143
LOC_Os05g30980	LOC_Os04g43050	0.999049	positive	0.000951245	0.00782143
LOC_Os07g43050	LOC_Os05g46430	0.999036	positive	0.000963842	0.00782143
LOC_Os02g39160	LOC_Os12g32240	-0.999032	negative	0.000968098	0.00782143
LOC_Os03g38000	LOC_Os01g68860	0.999031	positive	0.000968576	0.00782143
LOC_Os07g08460	LOC_Os03g61260	0.999029	positive	0.000970615	0.00782143
LOC_Os04g45040	LOC_Os03g16369	-0.999024	negative	0.000976457	0.00782143
LOC_Os09g31019	LOC_Os05g30980	-0.999021	negative	0.000978934	0.00782143
LOC_Os12g31000	LOC_Os03g16369	0.99902	positive	0.000979803	0.00782143
LOC_Os01g06510	LOC_Os09g14610	0.999018	positive	0.000982077	0.00782143
LOC_Os07g15440	LOC_Os01g49330	0.999018	positive	0.000982215	0.00782143
LOC_Os09g31031	LOC_Os01g06510	-0.999015	negative	0.000985212	0.00782143
LOC_Os10g10244	LOC_Os12g18140	0.999013	positive	0.000986633	0.00782143
LOC_Os01g72834	LOC_Os06g10620	0.999012	positive	0.000988498	0.00782143
LOC_Os04g20220	LOC_Os05g31020	-0.99901	negative	0.000989838	0.00782143
LOC_Os06g49120	LOC_Os01g74310	0.999009	positive	0.000990532	0.00782143
LOC_Os01g64090	LOC_Os07g12250	0.999009	positive	0.000991206	0.00782143
LOC_Os08g44050	LOC_Os08g07790	-0.998998	negative	0.00100184	0.00782143
LOC_Os12g01210	LOC_Os11g07500	-0.998998	negative	0.00100246	0.00782143
LOC_Os04g53220	LOC_Os05g31020	-0.998994	negative	0.00100635	0.00782143
LOC_Os05g24650	LOC_Os03g38980	-0.998988	negative	0.00101239	0.00782143
LOC_Os08g32100	LOC_Os04g12480	0.998987	positive	0.00101323	0.00782143
LOC_Os05g24650	LOC_Os07g08460	0.998986	positive	0.00101362	0.00782143
LOC_Os03g25980	LOC_Os05g31020	-0.998984	negative	0.00101561	0.00782143
LOC_Os12g01210	LOC_Os05g31020	0.998982	positive	0.00101839	0.00782143
LOC_Os03g07290	LOC_Os09g14610	-0.998978	negative	0.00102208	0.00782143
LOC_Os09g31031	LOC_Os05g40950	0.998972	positive	0.0010276	0.00782143
LOC_Os01g72834	LOC_Os03g02100	0.99897	positive	0.0010296	0.00782143
LOC_Os12g01210	LOC_Os09g31019	0.998966	positive	0.00103376	0.00782143
LOC_Os03g25980	LOC_Os05g19630	0.998965	positive	0.00103457	0.00782143
LOC_Os05g44390	LOC_Os11g37100	-0.998955	negative	0.00104476	0.00782143
LOC_Os09g31031	LOC_Os08g07790	-0.998952	negative	0.00104819	0.00782143
LOC_Os06g38980	LOC_Os06g10620	0.998938	positive	0.0010624	0.00782143
LOC_Os12g42850	LOC_Os11g43620	-0.998933	negative	0.00106658	0.00782143
LOC_Os02g39160	LOC_Os03g02100	0.998932	positive	0.00106817	0.00782143
LOC_Os06g08840	LOC_Os03g02100	-0.998931	negative	0.00106919	0.00782143
LOC_Os09g31019	LOC_Os09g14610	-0.998928	negative	0.00107205	0.00782143
LOC_Os08g44050	LOC_Os05g24650	0.998922	positive	0.00107797	0.00782143
LOC_Os01g72834	LOC_Os04g53220	0.998919	positive	0.001081	0.00782143
LOC_Os01g49900	LOC_Os12g18140	0.998917	positive	0.0010834	0.00782143
LOC_Os10g10244	LOC_Os12g01210	-0.998915	negative	0.00108524	0.00782143
LOC_Os06g05250	LOC_Os06g10620	0.998907	positive	0.00109293	0.00782143
LOC_Os03g61260	LOC_Os03g02100	-0.9989	negative	0.00110044	0.00782143
LOC_Os08g44050	LOC_Os09g06230	-0.998898	negative	0.00110231	0.00782143
LOC_Os09g30200	LOC_Os01g64090	-0.998896	negative	0.00110422	0.00782143
LOC_Os07g08460	LOC_Os09g14610	-0.998887	negative	0.00111293	0.00782143
LOC_Os07g08460	LOC_Os04g53220	-0.998885	negative	0.00111528	0.00782143
LOC_Os06g38980	LOC_Os01g54020	0.998883	positive	0.0011172	0.00782143
LOC_Os01g69950	LOC_Os01g45070	0.998879	positive	0.00112147	0.00782143
LOC_Os01g06510	LOC_Os09g31019	-0.998875	negative	0.00112464	0.00782143
LOC_Os11g09160	LOC_Os08g01780	-0.998874	negative	0.00112552	0.00782143
LOC_Os01g49900	LOC_Os01g54020	0.998874	positive	0.00112572	0.00782143
LOC_Os06g05250	LOC_Os01g54020	0.998874	positive	0.00112589	0.00782143
LOC_Os10g35690	LOC_Os09g31019	0.998872	positive	0.00112778	0.00782143
LOC_Os07g15440	LOC_Os05g07700	0.998857	positive	0.00114287	0.00782143
LOC_Os08g32100	LOC_Os01g45070	0.998856	positive	0.00114386	0.00782143
LOC_Os03g57560	rpl14	0.998855	positive	0.00114451	0.00782143
LOC_Os03g25980	LOC_Os06g10620	0.998835	positive	0.00116498	0.00782143
LOC_Os04g20220	LOC_Os01g64090	0.998833	positive	0.00116699	0.00782143
LOC_Os05g19630	LOC_Os12g01210	-0.998831	negative	0.00116893	0.00782143
LOC_Os01g06510	LOC_Os05g40950	-0.998826	negative	0.00117369	0.00782143
LOC_Os10g10244	LOC_Os01g49900	0.998825	positive	0.001175	0.00782143
LOC_Os05g24650	LOC_Os05g19630	-0.99882	negative	0.00118029	0.00782143
LOC_Os07g15440	LOC_Os02g09100	0.998816	positive	0.00118401	0.00782143
LOC_Os10g10244	LOC_Os04g53220	0.998816	positive	0.00118422	0.00782143
LOC_Os04g43050	LOC_Os08g40560	0.998813	positive	0.00118717	0.00782143
LOC_Os07g43810	LOC_Os07g48890	0.998798	positive	0.00120233	0.00782143
LOC_Os01g49900	LOC_Os06g08840	-0.998797	negative	0.00120278	0.00782143
LOC_Os08g40610	LOC_Os05g19630	-0.998785	negative	0.00121463	0.00782143
LOC_Os01g69950	LOC_Os04g12480	0.998784	positive	0.00121632	0.00782143
LOC_Os01g45070	LOC_Os11g07500	0.998777	positive	0.00122348	0.00782143
LOC_Os01g69950	LOC_Os09g33870	-0.99877	negative	0.00123049	0.00782143
LOC_Os07g08460	LOC_Os03g02100	-0.998766	negative	0.00123371	0.00782143
LOC_Os02g39160	LOC_Os03g07290	-0.998764	negative	0.00123605	0.00782143
LOC_Os06g10620	LOC_Os03g15890	0.998758	positive	0.00124203	0.00782143
LOC_Os08g44050	LOC_Os10g35690	0.998758	positive	0.00124204	0.00782143
LOC_Os09g30200	LOC_Os10g35436	-0.998741	negative	0.00125942	0.00782143
LOC_Os01g06510	LOC_Os12g18140	0.99874	positive	0.00126043	0.00782143
LOC_Os12g18140	LOC_Os05g31020	-0.998736	negative	0.00126402	0.00782143
LOC_Os07g37250	LOC_Os06g01400	0.998735	positive	0.00126489	0.00782143
LOC_Os01g69950	LOC_Os07g12250	0.998732	positive	0.00126797	0.00782143
LOC_Os03g16369	LOC_Os01g11550	-0.99873	negative	0.00126964	0.00782143
LOC_Os03g25980	LOC_Os10g10244	0.998729	positive	0.00127054	0.00782143
LOC_Os09g14610	LOC_Os05g31020	-0.998729	negative	0.00127062	0.00782143
LOC_Os10g10244	LOC_Os04g20220	0.998729	positive	0.00127069	0.00782143
LOC_Os03g07290	LOC_Os04g20220	-0.998727	negative	0.00127339	0.00782143
LOC_Os05g43170	LOC_Os02g53230	0.998719	positive	0.0012812	0.00782143
LOC_Os06g08840	LOC_Os12g32240	0.99871	positive	0.00129026	0.00782143
LOC_Os07g15440	LOC_Os03g36780	0.998709	positive	0.00129142	0.00782143
LOC_Os11g07500	LOC_Os09g14610	0.998708	positive	0.00129179	0.00782143
LOC_Os08g37960	LOC_Os11g43620	-0.998707	negative	0.00129336	0.00782143
LOC_Os12g42260	LOC_Os06g44880	-0.998701	negative	0.00129911	0.00782143
LOC_Os01g06510	LOC_Os12g01210	-0.998698	negative	0.00130173	0.00782143
LOC_Os05g07700	LOC_Os07g43050	0.998697	positive	0.00130267	0.00782143
LOC_Os11g37100	LOC_Os07g47300	-0.998697	negative	0.0013034	0.00782143
LOC_Os10g10244	LOC_Os09g14610	0.998696	positive	0.00130429	0.00782143
LOC_Os04g53220	LOC_Os03g02100	0.998692	positive	0.00130845	0.00782143
LOC_Os08g44050	LOC_Os09g14610	-0.99869	negative	0.00130951	0.00782143
LOC_Os02g09100	LOC_Os01g72834	0.998685	positive	0.00131461	0.00782143
LOC_Os01g49900	LOC_Os09g31019	-0.998674	negative	0.00132597	0.00782143
LOC_Os02g39160	LOC_Os10g10244	0.998669	positive	0.00133146	0.00782143
LOC_Os02g39720	LOC_Os06g38980	-0.998667	negative	0.00133275	0.00782143
LOC_Os01g49330	LOC_Os01g54020	0.998665	positive	0.00133467	0.00782143
LOC_Os09g30200	LOC_Os05g31020	0.998662	positive	0.00133774	0.00782143
LOC_Os05g24650	LOC_Os03g07290	0.998661	positive	0.00133872	0.00782143
LOC_Os09g31031	LOC_Os12g32240	0.998659	positive	0.00134066	0.00782143
LOC_Os10g35436	LOC_Os05g31020	-0.998653	negative	0.00134668	0.00782143
LOC_Os09g30200	LOC_Os03g07290	0.998645	positive	0.00135488	0.00782143
LOC_Os02g39160	LOC_Os03g61260	-0.998643	negative	0.00135652	0.00782143
LOC_Os08g32100	LOC_Os07g12250	0.998642	positive	0.00135825	0.00782143
LOC_Os02g39720	LOC_Os06g10620	-0.998639	negative	0.00136095	0.00782143
LOC_Os01g69950	LOC_Os12g38430	-0.998638	negative	0.00136235	0.00782143
LOC_Os10g35436	LOC_Os11g07500	0.998637	positive	0.00136274	0.00782143
LOC_Os08g40610	LOC_Os09g31019	0.998632	positive	0.00136836	0.00782143
LOC_Os03g61260	LOC_Os12g18140	-0.998627	negative	0.00137315	0.00782143
LOC_Os01g49900	LOC_Os03g38740	0.998626	positive	0.00137429	0.00782143
LOC_Os06g06470	LOC_Os02g13520	-0.998623	negative	0.00137695	0.00782143
LOC_Os01g49900	LOC_Os05g31020	-0.998622	negative	0.00137843	0.00782143
LOC_Os06g38980	LOC_Os05g05450	0.998619	positive	0.00138104	0.00782143
LOC_Os09g30200	LOC_Os10g35690	0.998618	positive	0.00138176	0.00782143
LOC_Os02g39720	LOC_Os02g09100	-0.998616	negative	0.00138414	0.00782143
LOC_Os03g38980	LOC_Os12g01210	-0.998612	negative	0.00138833	0.00782143
LOC_Os01g06510	LOC_Os05g51500	0.998611	positive	0.00138856	0.00782143
LOC_Os12g38430	LOC_Os12g42850	0.998601	positive	0.00139851	0.00782143
LOC_Os01g69950	LOC_Os05g44810	-0.998601	negative	0.00139901	0.00782143
LOC_Os06g10620	LOC_Os05g05450	0.998594	positive	0.00140577	0.00782143
LOC_Os08g40610	LOC_Os06g10620	-0.998594	negative	0.00140637	0.00782143
LOC_Os01g49900	LOC_Os03g07290	-0.998591	negative	0.00140937	0.00782143
LOC_Os07g15440	LOC_Os08g01840	0.99859	positive	0.00141045	0.00782143
LOC_Os08g40610	LOC_Os01g72834	-0.998586	negative	0.00141427	0.00782143
LOC_Os02g09100	LOC_Os05g05450	0.998586	positive	0.00141444	0.00782143
LOC_Os10g35436	LOC_Os01g64090	0.99858	positive	0.00141958	0.00782143
LOC_Os12g42850	LOC_Os09g33870	0.99858	positive	0.00141966	0.00782143
LOC_Os03g25980	LOC_Os03g07290	-0.998578	negative	0.00142183	0.00782143
LOC_Os03g07290	LOC_Os04g53220	-0.998577	negative	0.00142298	0.00782143
LOC_Os08g32100	LOC_Os09g33870	-0.998565	negative	0.00143547	0.00782143
LOC_Os10g35690	LOC_Os03g07290	0.998557	positive	0.00144275	0.00782143
LOC_Os10g10244	LOC_Os05g30980	0.998556	positive	0.00144392	0.00782143
LOC_Os07g08460	LOC_Os09g31019	0.998553	positive	0.00144705	0.00782143
LOC_Os03g38980	LOC_Os07g12250	0.998552	positive	0.00144845	0.00782143
LOC_Os03g07290	LOC_Os06g08840	0.998546	positive	0.00145418	0.00782143
LOC_Os08g37960	LOC_Os05g44810	0.998546	positive	0.00145437	0.00782143
LOC_Os12g01210	LOC_Os04g20220	-0.998539	negative	0.00146068	0.00782143
LOC_Os06g05250	LOC_Os04g53220	0.998535	positive	0.00146453	0.00782143
LOC_Os05g19630	LOC_Os08g03450	0.998534	positive	0.00146639	0.00782143
LOC_Os01g72834	LOC_Os01g54020	0.99853	positive	0.00146977	0.00782143
LOC_Os05g37884	LOC_Os05g43170	0.998528	positive	0.00147244	0.00782143
LOC_Os12g42260	LOC_Os12g35630	-0.998525	negative	0.00147453	0.00782143
LOC_Os01g06510	LOC_Os06g08840	-0.998525	negative	0.00147503	0.00782143
LOC_Os06g05250	LOC_Os03g02100	0.998524	positive	0.00147587	0.00782143
LOC_Os05g49020	LOC_Os09g27930	0.998519	positive	0.00148129	0.00782143
LOC_Os10g10244	LOC_Os06g08840	-0.998516	negative	0.00148421	0.00782143
LOC_Os12g18140	LOC_Os12g32240	-0.998507	negative	0.00149314	0.00782143
LOC_Os03g11120	LOC_Os08g24760	0.998502	positive	0.00149752	0.00782143
LOC_Os01g72834	LOC_Os05g30980	0.9985	positive	0.00150019	0.00782143
LOC_Os01g72834	LOC_Os10g10244	0.998498	positive	0.00150232	0.00782143
LOC_Os03g43410	LOC_Os03g45170	0.998496	positive	0.00150351	0.00782143
LOC_Os05g07700	LOC_Os05g05450	0.998495	positive	0.00150541	0.00782143
LOC_Os04g53606	LOC_Os03g49430	0.998485	positive	0.0015146	0.00782143
LOC_Os08g40610	LOC_Os09g30200	0.998483	positive	0.00151734	0.00782143
LOC_Os05g24650	LOC_Os01g06510	-0.99848	negative	0.00151974	0.00782143
LOC_Os05g26660	LOC_Os03g15890	0.998471	positive	0.00152893	0.00782143
LOC_Os08g37960	LOC_Os02g13520	-0.998467	negative	0.00153323	0.00782143
LOC_Os02g39720	LOC_Os05g07700	-0.998466	negative	0.00153429	0.00782143
LOC_Os05g24650	LOC_Os05g31020	0.998462	positive	0.00153843	0.00782143
LOC_Os05g24650	LOC_Os04g12480	-0.998455	negative	0.00154504	0.00782143
LOC_Os05g30980	LOC_Os03g07290	-0.998443	negative	0.00155718	0.00782143
LOC_Os09g30200	LOC_Os10g10244	-0.99844	negative	0.00156049	0.00782143
LOC_Os05g19630	LOC_Os09g14610	0.998428	positive	0.00157173	0.00782143
LOC_Os05g24650	LOC_Os09g31019	0.998427	positive	0.00157269	0.00782143
LOC_Os06g10620	LOC_Os01g37837	0.998426	positive	0.00157352	0.00782143
LOC_Os08g44050	LOC_Os12g01210	0.998426	positive	0.00157395	0.00782143
LOC_Os11g23880	LOC_Os02g53230	0.998425	positive	0.00157537	0.00782143
LOC_Os01g72834	LOC_Os05g31020	-0.998421	negative	0.00157906	0.00782143
LOC_Os06g21690	LOC_Os05g40950	0.998415	positive	0.00158492	0.00782143
LOC_Os03g57560	LOC_Os08g24760	0.99841	positive	0.00158973	0.00782143
LOC_Os12g38430	LOC_Os08g32100	-0.998409	negative	0.0015913	0.00782143
LOC_Os06g49120	LOC_Os03g57560	0.998408	positive	0.00159151	0.00782143
LOC_Os01g54020	LOC_Os05g47630	0.998405	positive	0.00159472	0.00782143
LOC_Os05g19630	LOC_Os05g31020	-0.998396	negative	0.0016038	0.00782143
LOC_Os03g38980	LOC_Os09g14610	0.998395	positive	0.00160462	0.00782143
LOC_Os03g19570	LOC_Os12g19549	0.998394	positive	0.00160636	0.00782143
LOC_Os08g32100	LOC_Os05g44810	-0.998391	negative	0.00160924	0.00782143
LOC_Os11g23880	LOC_Os05g37884	0.998386	positive	0.00161434	0.00782143
LOC_Os03g38980	LOC_Os12g42850	-0.998378	negative	0.00162171	0.00782143
LOC_Os03g11120	LOC_Os12g31880	0.998373	positive	0.001627	0.00782143
LOC_Os08g40560	LOC_Os01g54020	0.998373	positive	0.00162737	0.00782143
LOC_Os02g39160	LOC_Os01g49900	0.998367	positive	0.0016334	0.00782143
LOC_Os07g08460	LOC_Os03g38980	-0.998363	negative	0.00163717	0.00782143
LOC_Os02g39160	LOC_Os05g31020	-0.998362	negative	0.00163753	0.00782143
LOC_Os04g12480	LOC_Os11g07500	0.998362	positive	0.00163789	0.00782143
LOC_Os05g24650	LOC_Os10g10244	-0.998361	negative	0.00163895	0.00782143
LOC_Os07g08460	LOC_Os01g64090	-0.99836	negative	0.00164019	0.00782143
LOC_Os11g23880	LOC_Os05g43170	0.998359	positive	0.00164145	0.00782143
LOC_Os12g42850	LOC_Os05g44810	0.998344	positive	0.0016563	0.00782143
LOC_Os03g25980	LOC_Os03g02100	0.998343	positive	0.00165656	0.00782143
LOC_Os07g08460	LOC_Os08g03450	-0.998337	negative	0.00166252	0.00782143
LOC_Os04g12480	LOC_Os12g42850	-0.998335	negative	0.00166467	0.00782143
LOC_Os08g37960	LOC_Os09g33870	0.998332	positive	0.00166794	0.00782143
LOC_Os10g35436	LOC_Os10g10244	0.998332	positive	0.00166804	0.00782143
LOC_Os06g49120	LOC_Os05g43170	0.998319	positive	0.00168051	0.00782143
LOC_Os05g30980	LOC_Os01g54020	0.998313	positive	0.00168696	0.00782143
LOC_Os12g31880	LOC_Os08g24760	0.998312	positive	0.00168831	0.00782143
LOC_Os05g24650	LOC_Os04g20220	-0.998309	negative	0.00169146	0.00782143
LOC_Os10g35690	LOC_Os02g39160	-0.998306	negative	0.00169426	0.00782143
LOC_Os03g38980	LOC_Os04g20220	0.998305	positive	0.00169507	0.00782143
LOC_Os08g40610	LOC_Os03g61260	0.998305	positive	0.00169508	0.00782143
LOC_Os12g01210	LOC_Os03g02100	-0.9983	negative	0.00170021	0.00782143
LOC_Os06g05250	LOC_Os05g30980	0.9983	positive	0.00170031	0.00782143
LOC_Os10g35690	LOC_Os09g31031	0.998291	positive	0.00170852	0.00783413
LOC_Os01g37837	LOC_Os05g31020	-0.998289	negative	0.00171118	0.00783413
LOC_Os06g21690	LOC_Os12g32240	0.998272	positive	0.00172775	0.00788016
LOC_Os10g35690	LOC_Os05g51500	-0.998263	negative	0.00173661	0.00788016
LOC_Os08g44050	LOC_Os03g38980	-0.99826	negative	0.00173992	0.00788016
LOC_Os09g06230	LOC_Os10g35690	-0.998259	negative	0.00174127	0.00788016
LOC_Os08g44050	LOC_Os05g51500	-0.998258	negative	0.00174163	0.00788016
LOC_Os10g35436	LOC_Os03g07290	-0.998251	negative	0.0017494	0.00789584
LOC_Os05g30980	LOC_Os05g31020	-0.998236	negative	0.00176351	0.00789584
LOC_Os02g09100	LOC_Os05g07700	0.998224	positive	0.00177587	0.00789584
LOC_Os09g30200	LOC_Os03g25980	-0.998223	negative	0.00177652	0.00789584
LOC_Os03g38740	LOC_Os04g43050	0.998222	positive	0.00177754	0.00789584
LOC_Os10g35690	LOC_Os10g10244	-0.998219	negative	0.00178071	0.00789584
LOC_Os11g07500	LOC_Os03g61260	-0.998219	negative	0.00178097	0.00789584
LOC_Os09g06230	LOC_Os01g06510	0.998215	positive	0.00178545	0.00789584
LOC_Os05g19630	LOC_Os03g61260	-0.998215	negative	0.00178547	0.00789584
LOC_Os02g39160	LOC_Os05g40950	-0.998214	negative	0.00178596	0.00789584
LOC_Os07g15440	LOC_Os05g23940	0.998205	positive	0.00179498	0.00791756
LOC_Os01g37837	LOC_Os01g64090	0.9982	positive	0.00179951	0.00791947
LOC_Os08g40610	LOC_Os12g01210	0.998192	positive	0.00180784	0.00793806
LOC_Os05g19630	LOC_Os03g07290	-0.998181	negative	0.00181854	0.00795138
LOC_Os06g21480	LOC_Os07g12250	0.998179	positive	0.00182112	0.00795138
LOC_Os06g08840	LOC_Os05g31020	0.998177	positive	0.00182322	0.00795138
LOC_Os06g38980	LOC_Os03g36780	0.998168	positive	0.00183178	0.00795771
LOC_Os04g20220	LOC_Os03g61260	-0.998165	negative	0.00183502	0.00795771
LOC_Os01g72834	LOC_Os03g07290	-0.998158	negative	0.00184157	0.00795771
LOC_Os08g32100	LOC_Os03g38980	0.998156	positive	0.00184419	0.00795771
LOC_Os10g35690	LOC_Os05g31020	0.998155	positive	0.00184527	0.00795771
LOC_Os09g31019	LOC_Os08g40560	-0.998147	negative	0.0018529	0.00797283
LOC_Os09g31019	LOC_Os03g38740	-0.998139	negative	0.00186132	0.00798137
LOC_Os06g38980	LOC_Os04g53220	0.998134	positive	0.00186617	0.00798137
LOC_Os08g40560	LOC_Os03g02100	0.99813	positive	0.00186968	0.00798137
LOC_Os09g30200	LOC_Os01g37837	-0.998129	negative	0.00187141	0.00798137
LOC_Os03g11120	rpl14	0.998118	positive	0.00188208	0.00800887
LOC_Os08g40610	LOC_Os01g49900	-0.998114	negative	0.00188615	0.00800887
LOC_Os04g12480	LOC_Os01g45070	0.998109	positive	0.00189073	0.00801072
LOC_Os09g27930	LOC_Os01g37837	-0.9981	negative	0.00190009	0.00802226
LOC_Os03g38740	LOC_Os12g32240	-0.998096	negative	0.00190445	0.00802226
LOC_Os05g30140	LOC_Os02g13520	-0.998094	negative	0.00190624	0.00802226
LOC_Os09g14610	LOC_Os03g02100	0.998088	positive	0.00191239	0.00802226
LOC_Os04g20220	LOC_Os03g02100	0.998086	positive	0.00191426	0.00802226
LOC_Os06g08840	LOC_Os03g61260	0.99808	positive	0.00192002	0.00802226
LOC_Os01g06510	LOC_Os03g07290	-0.998072	negative	0.00192817	0.00802226
LOC_Os10g10244	LOC_Os05g19630	0.998071	positive	0.0019286	0.00802226
LOC_Os04g20220	LOC_Os09g14610	0.998064	positive	0.0019359	0.00802226
LOC_Os09g30200	LOC_Os04g12480	-0.998059	negative	0.00194077	0.00802226
LOC_Os11g07500	LOC_Os01g37837	0.998054	positive	0.00194602	0.00802226
LOC_Os05g51500	LOC_Os05g40950	-0.998053	negative	0.00194713	0.00802226
LOC_Os07g43810	LOC_Os08g17784	0.998053	positive	0.00194743	0.00802226
LOC_Os08g40610	LOC_Os06g05250	-0.998044	negative	0.00195627	0.00802712
LOC_Os10g35690	LOC_Os12g18140	-0.998042	negative	0.00195751	0.00802712
LOC_Os01g45070	LOC_Os05g19630	0.998038	positive	0.00196168	0.00802712
LOC_Os05g30140	LOC_Os06g06470	0.998028	positive	0.0019725	0.00802712
LOC_Os01g69950	LOC_Os03g38980	0.998007	positive	0.00199287	0.00802712
LOC_Os05g37884	LOC_Os06g06490	0.998003	positive	0.00199684	0.00802712
LOC_Os01g34780	LOC_Os03g11120	0.998001	positive	0.00199931	0.00802712
LOC_Os05g26660	LOC_Os09g27930	-0.997999	negative	0.00200149	0.00802712
LOC_Os04g43050	LOC_Os03g02100	0.997998	positive	0.00200153	0.00802712
LOC_Os10g35436	LOC_Os06g10620	0.997995	positive	0.00200476	0.00802712
LOC_Os01g34780	LOC_Os01g74310	0.997991	positive	0.00200942	0.00802712
LOC_Os03g53150	LOC_Os07g43050	-0.997987	negative	0.00201258	0.00802712
LOC_Os02g09100	LOC_Os01g49900	0.997984	positive	0.0020156	0.00802712
LOC_Os07g15440	LOC_Os01g54020	0.997982	positive	0.00201789	0.00802712
LOC_Os11g07500	LOC_Os07g12250	0.99798	positive	0.00201952	0.00802712
LOC_Os12g42260	LOC_Os08g01780	0.99798	positive	0.00202047	0.00802712
LOC_Os06g06490	LOC_Os02g53230	0.997973	positive	0.00202653	0.00802712
LOC_Os07g15440	LOC_Os05g47630	0.997973	positive	0.0020271	0.00802712
LOC_Os02g39720	LOC_Os06g05250	-0.997963	negative	0.00203731	0.00802712
LOC_Os05g19630	LOC_Os04g53220	0.997959	positive	0.00204137	0.00802712
LOC_Os06g06490	LOC_Os06g13660	0.997954	positive	0.00204556	0.00802712
LOC_Os12g38430	LOC_Os11g09160	-0.997945	negative	0.00205483	0.00802712
LOC_Os10g10244	LOC_Os01g37837	0.997943	positive	0.00205731	0.00802712
LOC_Os01g49900	LOC_Os04g53220	0.99794	positive	0.00205967	0.00802712
LOC_Os06g05250	LOC_Os10g10244	0.997934	positive	0.00206645	0.00802712
LOC_Os01g06510	LOC_Os08g03450	0.997931	positive	0.00206904	0.00802712
LOC_Os07g08460	LOC_Os10g35690	0.997929	positive	0.00207096	0.00802712
LOC_Os09g30200	LOC_Os09g31019	0.997928	positive	0.00207185	0.00802712
LOC_Os06g06470	LOC_Os07g47300	0.997927	positive	0.00207341	0.00802712
LOC_Os06g21480	LOC_Os01g45070	0.997922	positive	0.00207783	0.00802712
LOC_Os04g53606	LOC_Os07g43950	0.997918	positive	0.00208186	0.00802712
LOC_Os05g26660	LOC_Os05g15360	0.997915	positive	0.00208527	0.00802712
LOC_Os08g44050	LOC_Os09g30200	0.997905	positive	0.0020947	0.00802712
LOC_Os06g05250	LOC_Os05g05450	0.997901	positive	0.00209914	0.00802712
LOC_Os03g25980	LOC_Os01g72834	0.997897	positive	0.0021032	0.00802712
LOC_Os08g01054	LOC_Os07g47300	-0.997895	negative	0.00210524	0.00802712
LOC_Os08g37960	LOC_Os12g38430	0.997886	positive	0.00211363	0.00802712
LOC_Os04g12480	LOC_Os09g14610	0.997885	positive	0.00211475	0.00802712
LOC_Os12g42850	LOC_Os01g64090	-0.997878	negative	0.00212226	0.00802712
LOC_Os09g27930	LOC_Os01g64090	-0.997875	negative	0.00212465	0.00802712
LOC_Os03g18570	LOC_Os05g44810	-0.997875	negative	0.00212548	0.00802712
LOC_Os08g37960	LOC_Os06g21480	-0.997874	negative	0.00212557	0.00802712
LOC_Os03g38740	LOC_Os03g02100	0.997873	positive	0.00212727	0.00802712
LOC_Os03g25980	LOC_Os11g07500	0.997855	positive	0.00214461	0.00807678
LOC_Os12g38430	LOC_Os07g12650	-0.997837	negative	0.00216287	0.00812968
LOC_Os06g05250	LOC_Os05g31020	-0.997832	negative	0.00216771	0.00813207
LOC_Os02g39160	LOC_Os09g14610	0.997825	positive	0.00217458	0.00813716
LOC_Os08g44050	LOC_Os03g61260	0.99781	positive	0.00218993	0.00813716
LOC_Os03g07290	LOC_Os01g37837	-0.9978	negative	0.00220045	0.00813716
LOC_Os02g09100	LOC_Os01g49330	0.997796	positive	0.00220438	0.00813716
LOC_Os05g37884	LOC_Os05g07700	0.997792	positive	0.00220822	0.00813716
LOC_Os04g12480	LOC_Os12g01210	-0.99779	negative	0.00221045	0.00813716
LOC_Os06g08840	LOC_Os05g40950	0.997785	positive	0.00221475	0.00813716
LOC_Os05g37884	LOC_Os05g46430	0.997776	positive	0.00222373	0.00813716
LOC_Os10g35436	LOC_Os09g27930	-0.997775	negative	0.00222529	0.00813716
LOC_Os08g40610	LOC_Os11g07500	-0.997774	negative	0.00222564	0.00813716
LOC_Os05g26660	LOC_Os06g10620	0.997762	positive	0.00223801	0.00813716
LOC_Os10g35690	LOC_Os12g32240	0.997748	positive	0.0022515	0.00813716
LOC_Os08g40610	LOC_Os09g14610	-0.997741	negative	0.00225888	0.00813716
LOC_Os01g06510	LOC_Os10g10244	0.99774	positive	0.00225995	0.00813716
LOC_Os03g19570	LOC_Os08g24760	0.997739	positive	0.00226068	0.00813716
LOC_Os01g72834	LOC_Os09g31019	-0.997734	negative	0.00226647	0.00813716
LOC_Os10g35436	LOC_Os03g02100	0.997728	positive	0.00227188	0.00813716
LOC_Os09g14610	LOC_Os12g18140	0.997727	positive	0.0022731	0.00813716
LOC_Os08g01054	LOC_Os08g07790	0.997716	positive	0.00228369	0.00813716
LOC_Os03g38740	LOC_Os01g54020	0.997715	positive	0.00228476	0.00813716
LOC_Os04g43050	LOC_Os06g08840	-0.997713	negative	0.00228673	0.00813716
LOC_Os06g13660	LOC_Os05g46430	0.997713	positive	0.00228686	0.00813716
LOC_Os05g07700	LOC_Os02g53230	0.997709	positive	0.0022909	0.00813716
LOC_Os08g01840	LOC_Os01g54020	0.997708	positive	0.00229218	0.00813716
LOC_Os10g35690	LOC_Os03g02100	-0.997707	negative	0.00229296	0.00813716
LOC_Os08g03450	LOC_Os01g64090	0.997693	positive	0.00230663	0.00813716
LOC_Os05g51500	LOC_Os12g32240	-0.997692	negative	0.00230848	0.00813716
LOC_Os06g38980	LOC_Os03g02100	0.997687	positive	0.00231329	0.00813716
LOC_Os08g03450	LOC_Os04g20220	0.997677	positive	0.00232274	0.00813716
LOC_Os09g30200	LOC_Os01g45070	-0.997674	negative	0.00232616	0.00813716
LOC_Os02g39160	LOC_Os12g01210	-0.997669	negative	0.00233123	0.00813716
LOC_Os10g35436	LOC_Os12g01210	-0.997666	negative	0.00233358	0.00813716
LOC_Os05g23940	LOC_Os05g43170	0.997656	positive	0.00234401	0.00813716
LOC_Os12g01210	LOC_Os12g18140	-0.997655	negative	0.00234521	0.00813716
LOC_Os11g07500	LOC_Os05g31020	-0.997654	negative	0.00234588	0.00813716
LOC_Os08g44050	LOC_Os11g07500	-0.997651	negative	0.00234861	0.00813716
LOC_Os08g40610	LOC_Os05g24650	0.997649	positive	0.00235072	0.00813716
LOC_Os04g43050	LOC_Os12g18140	0.997645	positive	0.00235482	0.00813716
LOC_Os10g35690	LOC_Os08g07790	-0.997642	negative	0.00235817	0.00813716
LOC_Os08g01054	LOC_Os06g06470	-0.997641	negative	0.00235911	0.00813716
LOC_Os10g35690	LOC_Os11g07500	-0.99764	negative	0.00236036	0.00813716
LOC_Os08g03450	LOC_Os03g07290	-0.997638	negative	0.00236211	0.00813716
LOC_Os03g38980	LOC_Os03g61260	-0.997634	negative	0.00236645	0.00813716
LOC_Os06g44880	LOC_Os07g12650	0.997628	positive	0.00237179	0.00813716
LOC_Os09g31019	LOC_Os12g32240	0.997625	positive	0.00237498	0.00813716
LOC_Os03g18570	LOC_Os09g33870	-0.997612	negative	0.00238831	0.00813716
LOC_Os05g24650	LOC_Os03g02100	-0.997608	negative	0.00239184	0.00813716
LOC_Os09g30200	LOC_Os03g02100	-0.997603	negative	0.00239671	0.00813716
rpl14	LOC_Os08g24760	0.997602	positive	0.00239825	0.00813716
LOC_Os09g31019	LOC_Os04g20220	-0.997593	negative	0.00240743	0.00813716
LOC_Os03g25980	LOC_Os01g64090	0.997582	positive	0.00241821	0.00813716
LOC_Os12g38430	LOC_Os03g18570	-0.99758	negative	0.00242025	0.00813716
LOC_Os08g37960	LOC_Os03g18570	-0.997577	negative	0.00242347	0.00813716
LOC_Os07g43050	LOC_Os03g36780	0.997568	positive	0.00243177	0.00813716
LOC_Os10g35436	LOC_Os03g38980	0.997566	positive	0.00243388	0.00813716
LOC_Os02g39720	LOC_Os01g72834	-0.997566	negative	0.00243406	0.00813716
LOC_Os03g36780	LOC_Os03g15890	0.997557	positive	0.00244271	0.00813716
LOC_Os03g57560	LOC_Os12g31880	0.997554	positive	0.00244569	0.00813716
LOC_Os05g24650	LOC_Os01g64090	-0.997554	negative	0.00244642	0.00813716
LOC_Os05g26660	LOC_Os01g37837	0.997553	positive	0.00244676	0.00813716
LOC_Os11g07500	LOC_Os03g07290	-0.997552	negative	0.00244751	0.00813716
LOC_Os10g35690	LOC_Os06g08840	0.997543	positive	0.00245741	0.00813716
LOC_Os06g05250	LOC_Os03g07290	-0.997542	negative	0.00245777	0.00813716
LOC_Os01g72834	LOC_Os08g40560	0.997542	positive	0.0024585	0.00813716
LOC_Os08g44050	LOC_Os01g06510	-0.997539	negative	0.00246097	0.00813716
LOC_Os06g38980	LOC_Os05g30980	0.99753	positive	0.00246974	0.00813716
LOC_Os09g06230	LOC_Os08g03450	0.997529	positive	0.0024708	0.00813716
LOC_Os01g72834	LOC_Os12g18140	0.997526	positive	0.0024743	0.00813716
LOC_Os01g06510	LOC_Os03g02100	0.997525	positive	0.0024749	0.00813716
LOC_Os01g34780	LOC_Os03g57560	0.997523	positive	0.00247664	0.00813716
LOC_Os05g40950	LOC_Os12g18140	-0.997519	negative	0.00248105	0.00813716
LOC_Os02g53230	LOC_Os05g46430	0.997517	positive	0.00248283	0.00813716
LOC_Os06g49120	LOC_Os03g11120	0.997515	positive	0.002485	0.00813716
LOC_Os01g06510	LOC_Os05g31020	-0.997514	negative	0.00248628	0.00813716
LOC_Os01g49900	LOC_Os06g10620	0.997513	positive	0.00248681	0.00813716
LOC_Os12g31880	LOC_Os12g19549	0.997511	positive	0.00248916	0.00813716
LOC_Os01g72834	LOC_Os05g05450	0.997497	positive	0.0025032	0.00816923
LOC_Os09g31019	LOC_Os04g53220	-0.997487	negative	0.00251252	0.00818582
LOC_Os04g12480	LOC_Os08g07790	0.997478	positive	0.00252163	0.00819447
LOC_Os03g09150	LOC_Os03g16369	0.997473	positive	0.00252659	0.00819447
LOC_Os08g44050	LOC_Os09g31031	0.997462	positive	0.00253787	0.00819447
LOC_Os05g23940	LOC_Os06g49120	0.997461	positive	0.00253929	0.00819447
LOC_Os05g43170	rpl14	0.997458	positive	0.00254199	0.00819447
LOC_Os10g35690	LOC_Os04g12480	-0.997455	negative	0.00254532	0.00819447
LOC_Os01g49330	LOC_Os04g43050	0.997447	positive	0.00255338	0.00819447
LOC_Os08g40560	LOC_Os12g32240	-0.997439	negative	0.00256133	0.00819447
LOC_Os06g05250	LOC_Os08g40560	0.997435	positive	0.00256514	0.00819447
LOC_Os03g53150	LOC_Os06g13660	-0.997429	negative	0.00257083	0.00819447
LOC_Os12g38430	LOC_Os07g12250	-0.997426	negative	0.00257392	0.00819447
LOC_Os02g13400	LOC_Os02g45490	0.997425	positive	0.00257478	0.00819447
LOC_Os02g09100	LOC_Os06g10620	0.99742	positive	0.00258027	0.00819447
LOC_Os11g09160	LOC_Os07g12250	0.997418	positive	0.00258172	0.00819447
LOC_Os09g33870	LOC_Os11g09160	-0.997412	negative	0.00258755	0.00819447
LOC_Os08g03450	LOC_Os05g31020	-0.9974	negative	0.00260002	0.00819447
LOC_Os05g44390	LOC_Os08g07790	-0.997395	negative	0.00260527	0.00819447
LOC_Os10g35690	LOC_Os03g38980	-0.99739	negative	0.00260964	0.00819447
LOC_Os06g10620	LOC_Os05g31020	-0.997387	negative	0.00261346	0.00819447
LOC_Os01g37837	LOC_Os03g02100	0.997383	positive	0.00261739	0.00819447
LOC_Os03g25980	LOC_Os12g01210	-0.997373	negative	0.00262748	0.00819447
LOC_Os06g10620	LOC_Os03g02100	0.997359	positive	0.00264061	0.00819447
LOC_Os12g42850	LOC_Os11g07500	-0.997356	negative	0.00264398	0.00819447
LOC_Os05g24650	LOC_Os10g35436	-0.997354	negative	0.00264582	0.00819447
LOC_Os09g31019	LOC_Os08g03450	-0.997353	negative	0.00264673	0.00819447
LOC_Os03g25980	LOC_Os09g31019	-0.997353	negative	0.00264701	0.00819447
LOC_Os08g40610	LOC_Os06g38980	-0.99734	negative	0.00265985	0.00819447
LOC_Os01g06510	LOC_Os08g07790	0.997339	positive	0.00266087	0.00819447
LOC_Os08g03450	LOC_Os08g07790	0.997336	positive	0.00266367	0.00819447
LOC_Os10g10244	LOC_Os08g40560	0.997331	positive	0.00266919	0.00819447
LOC_Os03g25980	LOC_Os06g05250	0.997328	positive	0.00267216	0.00819447
LOC_Os08g40610	LOC_Os12g18140	-0.997324	negative	0.00267646	0.00819447
LOC_Os10g10244	LOC_Os11g07500	0.997321	positive	0.00267858	0.00819447
LOC_Os09g06230	LOC_Os09g14610	0.997321	positive	0.00267896	0.00819447
LOC_Os07g15440	LOC_Os07g10350	0.997304	positive	0.00269627	0.00819447
LOC_Os09g33870	LOC_Os07g12650	-0.997302	negative	0.00269756	0.00819447
LOC_Os06g10620	LOC_Os04g20220	0.997302	positive	0.00269782	0.00819447
LOC_Os05g07700	LOC_Os05g46430	0.997302	positive	0.00269841	0.00819447
LOC_Os12g01210	LOC_Os01g64090	-0.997285	negative	0.00271477	0.00819447
LOC_Os10g35436	LOC_Os03g61260	-0.997283	negative	0.00271679	0.00819447
LOC_Os06g21690	LOC_Os03g38740	-0.997272	negative	0.00272795	0.00819447
LOC_Os04g45040	LOC_Os11g37100	0.997255	positive	0.00274507	0.00819447
LOC_Os05g30980	LOC_Os12g32240	-0.99725	negative	0.00274981	0.00819447
LOC_Os10g10244	LOC_Os08g03450	0.99725	positive	0.00275003	0.00819447
LOC_Os08g44050	LOC_Os08g32100	-0.997249	negative	0.00275136	0.00819447
LOC_Os01g45070	LOC_Os08g03450	0.997241	positive	0.00275891	0.00819447
LOC_Os07g12250	LOC_Os11g43620	0.997239	positive	0.00276148	0.00819447
LOC_Os05g23940	LOC_Os02g53230	0.997238	positive	0.00276184	0.00819447
LOC_Os03g25980	LOC_Os03g61260	-0.997237	negative	0.00276277	0.00819447
LOC_Os06g05250	LOC_Os03g36780	0.997237	positive	0.00276336	0.00819447
LOC_Os04g12480	LOC_Os07g12250	0.997233	positive	0.00276725	0.00819447
LOC_Os05g30980	LOC_Os03g61260	-0.997231	negative	0.00276918	0.00819447
LOC_Os04g12480	LOC_Os01g64090	0.997224	positive	0.0027759	0.00819447
LOC_Os03g07290	LOC_Os08g40560	-0.997214	negative	0.00278649	0.00819447
LOC_Os10g10244	LOC_Os06g10620	0.997211	positive	0.00278869	0.00819447
LOC_Os01g72834	LOC_Os06g08840	-0.99721	negative	0.00279036	0.00819447
LOC_Os09g30200	LOC_Os04g53220	-0.997208	negative	0.00279152	0.00819447
LOC_Os05g19630	LOC_Os07g12250	0.997207	positive	0.00279345	0.00819447
LOC_Os10g35690	LOC_Os05g19630	-0.997203	negative	0.00279674	0.00819447
LOC_Os03g45170	LOC_Os08g17784	-0.997201	negative	0.00279928	0.00819447
LOC_Os05g44810	LOC_Os11g09160	-0.9972	negative	0.00280006	0.00819447
LOC_Os09g33870	LOC_Os07g12250	-0.997191	negative	0.00280887	0.00819447
LOC_Os05g19630	LOC_Os03g02100	0.997189	positive	0.00281082	0.00819447
LOC_Os12g42260	LOC_Os07g12650	-0.997188	negative	0.00281246	0.00819447
LOC_Os03g53150	LOC_Os03g15890	-0.997179	negative	0.00282084	0.00819447
LOC_Os05g23940	LOC_Os03g57560	0.997178	positive	0.00282241	0.00819447
LOC_Os10g35690	LOC_Os05g40950	0.997177	positive	0.00282345	0.00819447
LOC_Os05g44810	LOC_Os07g12650	-0.99717	negative	0.00282958	0.00819447
LOC_Os04g43050	LOC_Os05g47630	0.997164	positive	0.00283639	0.00819447
LOC_Os05g07700	LOC_Os05g23940	0.997155	positive	0.00284487	0.00819447
LOC_Os05g51500	LOC_Os09g14610	0.997147	positive	0.00285264	0.00819447
LOC_Os06g06490	LOC_Os05g43170	0.997139	positive	0.00286063	0.00819447
LOC_Os03g38740	LOC_Os05g40950	-0.997134	negative	0.00286581	0.00819447
LOC_Os06g05250	LOC_Os09g31019	-0.997133	negative	0.00286717	0.00819447
LOC_Os10g38278	LOC_Os08g24760	0.997126	positive	0.00287367	0.00819447
LOC_Os06g38980	LOC_Os03g15890	0.997119	positive	0.00288106	0.00819447
LOC_Os03g61260	LOC_Os12g32240	0.997117	positive	0.00288276	0.00819447
LOC_Os09g06230	LOC_Os04g12480	0.997115	positive	0.00288452	0.00819447
LOC_Os05g24650	LOC_Os09g06230	-0.997109	negative	0.00289114	0.00819447
LOC_Os10g10244	LOC_Os03g38740	0.997105	positive	0.00289455	0.00819447
LOC_Os10g10244	LOC_Os04g43050	0.997095	positive	0.00290521	0.00819447
LOC_Os01g06510	LOC_Os05g30980	0.997087	positive	0.00291293	0.00819447
LOC_Os02g13400	LOC_Os04g31620	0.997082	positive	0.00291843	0.00819447
LOC_Os09g27930	LOC_Os04g20220	-0.997079	negative	0.00292111	0.00819447
LOC_Os11g23880	LOC_Os07g43050	0.997078	positive	0.00292246	0.00819447
LOC_Os10g35436	LOC_Os09g14610	0.997076	positive	0.00292391	0.00819447
LOC_Os01g09000	LOC_Os04g31620	0.997075	positive	0.00292491	0.00819447
LOC_Os06g05250	LOC_Os12g18140	0.997074	positive	0.00292638	0.00819447
LOC_Os06g44880	LOC_Os11g09160	0.997068	positive	0.00293162	0.00819447
LOC_Os09g14610	LOC_Os06g08840	-0.997068	negative	0.00293201	0.00819447
LOC_Os01g45070	LOC_Os11g43620	0.997062	positive	0.00293794	0.00819447
LOC_Os03g19570	LOC_Os05g40630	-0.99706	negative	0.00293956	0.00819447
LOC_Os09g31031	LOC_Os09g14610	-0.997058	negative	0.00294232	0.00819447
LOC_Os08g40610	LOC_Os05g30980	-0.997052	negative	0.00294847	0.00819447
LOC_Os03g38740	LOC_Os03g07290	-0.997047	negative	0.00295255	0.00819447
LOC_Os09g06230	LOC_Os05g40950	-0.997047	negative	0.00295296	0.00819447
LOC_Os05g19630	LOC_Os09g31019	-0.997042	negative	0.00295765	0.00819447
LOC_Os05g37884	LOC_Os05g23940	0.997037	positive	0.00296327	0.00819447
LOC_Os03g25980	LOC_Os09g27930	-0.997035	negative	0.00296499	0.00819447
LOC_Os04g12480	LOC_Os05g19630	0.997023	positive	0.00297741	0.00819447
LOC_Os05g44390	LOC_Os09g06230	-0.99702	negative	0.00297952	0.00819447
LOC_Os06g21480	LOC_Os11g09160	0.997019	positive	0.00298121	0.00819447
LOC_Os07g43050	LOC_Os06g06490	0.997017	positive	0.00298322	0.00819447
LOC_Os05g24650	LOC_Os02g39160	-0.997003	negative	0.00299659	0.00819447
LOC_Os06g38980	LOC_Os10g10244	0.996993	positive	0.00300705	0.00819447
LOC_Os01g06510	LOC_Os03g38740	0.996992	positive	0.00300784	0.00819447
LOC_Os05g44390	LOC_Os05g51500	-0.996986	negative	0.00301385	0.00819447
LOC_Os05g51500	LOC_Os08g03450	0.996971	positive	0.00302855	0.00819447
LOC_Os05g26660	LOC_Os03g25980	0.996968	positive	0.0030324	0.00819447
LOC_Os09g30200	LOC_Os01g06510	-0.996967	negative	0.00303282	0.00819447
LOC_Os05g23940	rpl14	0.996961	positive	0.00303878	0.00819447
LOC_Os03g19570	LOC_Os03g11120	0.99696	positive	0.00303956	0.00819447
LOC_Os05g19630	LOC_Os09g27930	-0.996958	negative	0.00304198	0.00819447
LOC_Os05g26660	LOC_Os04g53220	0.996948	positive	0.00305151	0.00819447
LOC_Os06g21480	LOC_Os04g12480	0.996947	positive	0.00305347	0.00819447
LOC_Os12g01210	LOC_Os06g08840	0.996946	positive	0.00305358	0.00819447
LOC_Os08g01054	LOC_Os09g06230	0.996944	positive	0.00305615	0.00819447
LOC_Os02g39160	LOC_Os04g43050	0.996938	positive	0.00306156	0.00819447
LOC_Os05g24650	LOC_Os12g18140	-0.996927	negative	0.00307309	0.00819447
LOC_Os01g74310	LOC_Os12g31880	0.996922	positive	0.0030776	0.00819447
LOC_Os08g32100	LOC_Os11g07500	0.996919	positive	0.00308074	0.00819447
LOC_Os08g37960	LOC_Os06g06470	0.996919	positive	0.0030814	0.00819447
LOC_Os08g01840	LOC_Os05g23940	0.996916	positive	0.00308352	0.00819447
LOC_Os09g31019	LOC_Os04g43050	-0.996912	negative	0.0030878	0.00819447
LOC_Os08g44050	LOC_Os01g69950	-0.996912	negative	0.00308831	0.00819447
LOC_Os07g08460	LOC_Os06g10620	-0.99691	negative	0.00308993	0.00819447
LOC_Os06g10620	LOC_Os04g43050	0.996904	positive	0.00309588	0.00819447
LOC_Os10g35436	LOC_Os09g31019	-0.996902	negative	0.00309769	0.00819447
LOC_Os06g38980	LOC_Os05g31020	-0.9969	negative	0.00310016	0.00819447
LOC_Os03g25980	LOC_Os01g49900	0.996894	positive	0.00310592	0.00819447
LOC_Os08g40560	LOC_Os05g31020	-0.996894	negative	0.0031062	0.00819447
LOC_Os03g15370	Os04g0321400	-0.996891	negative	0.00310929	0.00819447
LOC_Os12g01210	LOC_Os01g37837	-0.996885	negative	0.0031147	0.00819447
LOC_Os05g24650	LOC_Os03g25980	-0.996885	negative	0.00311495	0.00819447
LOC_Os08g40610	LOC_Os01g64090	-0.996883	negative	0.00311687	0.00819447
LOC_Os08g32100	LOC_Os01g64090	0.996881	positive	0.0031187	0.00819447
LOC_Os07g08460	LOC_Os12g18140	-0.996881	negative	0.00311904	0.00819447
LOC_Os07g15440	LOC_Os06g38980	0.99688	positive	0.00312004	0.00819447
LOC_Os05g49020	Os04g0321400	-0.996878	negative	0.00312174	0.00819447
LOC_Os03g36780	LOC_Os01g54020	0.996873	positive	0.00312742	0.00819447
LOC_Os04g12480	LOC_Os11g43620	0.996872	positive	0.00312752	0.00819447
LOC_Os04g53220	LOC_Os03g15890	0.996871	positive	0.00312909	0.00819447
LOC_Os07g15440	LOC_Os04g43050	0.996868	positive	0.00313182	0.00819447
LOC_Os01g72834	LOC_Os01g37837	0.996861	positive	0.00313925	0.00819447
LOC_Os07g08460	LOC_Os01g72834	-0.996854	negative	0.0031455	0.00819447
LOC_Os08g32100	LOC_Os08g03450	0.996846	positive	0.00315377	0.00819447
LOC_Os01g72834	LOC_Os03g38740	0.99684	positive	0.00315961	0.00819447
LOC_Os09g31031	LOC_Os03g61260	0.996837	positive	0.00316336	0.00819447
LOC_Os05g44810	LOC_Os07g12250	-0.996831	negative	0.00316867	0.00819447
LOC_Os01g69950	LOC_Os01g64090	0.996831	positive	0.00316905	0.00819447
LOC_Os03g38980	LOC_Os01g37837	0.996831	positive	0.00316943	0.00819447
LOC_Os03g09150	LOC_Os01g58220	-0.996829	negative	0.0031711	0.00819447
LOC_Os12g38430	LOC_Os01g45070	-0.99682	negative	0.00317964	0.00819447
LOC_Os06g05250	LOC_Os06g08840	-0.996813	negative	0.00318666	0.00819447
LOC_Os07g43050	LOC_Os05g43170	0.996811	positive	0.0031885	0.00819447
LOC_Os04g43050	LOC_Os05g31020	-0.996804	negative	0.00319596	0.00819447
LOC_Os10g35690	LOC_Os04g20220	-0.996794	negative	0.00320645	0.00819447
LOC_Os02g09100	LOC_Os05g47630	0.996789	positive	0.00321058	0.00819447
LOC_Os09g14610	LOC_Os01g64090	0.996789	positive	0.00321142	0.00819447
LOC_Os05g49020	LOC_Os11g09160	-0.996786	negative	0.00321419	0.00819447
LOC_Os06g10620	LOC_Os03g07290	-0.996785	negative	0.00321539	0.00819447
LOC_Os12g42850	LOC_Os11g09160	-0.996775	negative	0.00322454	0.00819447
LOC_Os03g25980	LOC_Os09g14610	0.996773	positive	0.00322706	0.00819447
LOC_Os03g61260	LOC_Os04g53220	-0.99677	negative	0.00323024	0.00819447
LOC_Os02g13400	LOC_Os10g38278	0.996769	positive	0.00323126	0.00819447
LOC_Os01g49900	LOC_Os03g61260	-0.99676	negative	0.00324001	0.00819447
LOC_Os05g24650	LOC_Os05g51500	-0.996757	negative	0.00324254	0.00819447
LOC_Os09g14610	LOC_Os08g07790	0.996748	positive	0.00325217	0.00819447
LOC_Os01g69950	LOC_Os11g07500	0.996744	positive	0.0032561	0.00819447
LOC_Os10g35436	LOC_Os01g72834	0.996742	positive	0.00325765	0.00819447
LOC_Os06g38980	LOC_Os03g25980	0.996738	positive	0.00326188	0.00819447
LOC_Os05g26660	LOC_Os10g35436	0.996735	positive	0.00326517	0.00819447
LOC_Os04g12480	LOC_Os03g61260	-0.996735	negative	0.00326519	0.00819447
LOC_Os03g07290	LOC_Os04g43050	-0.996721	negative	0.00327906	0.00819447
LOC_Os09g06230	LOC_Os12g01210	-0.996715	negative	0.00328487	0.00819447
LOC_Os09g06230	LOC_Os12g32240	-0.996714	negative	0.00328559	0.00819447
LOC_Os08g40610	LOC_Os02g39160	-0.996713	negative	0.00328709	0.00819447
LOC_Os01g72834	LOC_Os02g39160	0.996711	positive	0.00328943	0.00819447
LOC_Os03g53150	LOC_Os05g05450	-0.996709	negative	0.00329136	0.00819447
LOC_Os08g40610	LOC_Os10g35690	0.996708	positive	0.00329226	0.00819447
LOC_Os03g36780	LOC_Os05g46430	0.996703	positive	0.00329718	0.00819447
LOC_Os01g54020	LOC_Os06g08840	-0.996691	negative	0.00330902	0.00819447
LOC_Os09g31031	LOC_Os02g39160	-0.99669	negative	0.00330992	0.00819447
LOC_Os11g37100	LOC_Os09g35870	0.996688	positive	0.00331154	0.00819447
LOC_Os06g44880	Os04g0321400	0.996684	positive	0.00331561	0.00819447
LOC_Os05g24650	LOC_Os08g07790	-0.996672	negative	0.00332751	0.00819447
LOC_Os06g05250	LOC_Os03g38740	0.996668	positive	0.00333166	0.00819447
LOC_Os01g45070	LOC_Os04g20220	0.996667	positive	0.0033327	0.00819447
LOC_Os01g45070	LOC_Os09g33870	-0.996666	negative	0.00333421	0.00819447
LOC_Os05g05450	LOC_Os05g46430	0.996666	positive	0.00333442	0.00819447
LOC_Os05g51500	LOC_Os03g61260	-0.996664	negative	0.00333583	0.00819447
LOC_Os06g38980	LOC_Os08g40560	0.996657	positive	0.00334303	0.00819447
LOC_Os01g69950	LOC_Os08g37960	-0.996656	negative	0.00334377	0.00819447
LOC_Os03g38740	LOC_Os05g31020	-0.996639	negative	0.00336079	0.00819447
LOC_Os09g06230	LOC_Os03g61260	-0.996633	negative	0.003367	0.00819447
LOC_Os02g39720	LOC_Os03g53150	0.996631	positive	0.003369	0.00819447
LOC_Os06g10620	LOC_Os03g36780	0.996628	positive	0.00337156	0.00819447
LOC_Os08g01840	LOC_Os02g09100	0.996624	positive	0.00337572	0.00819447
LOC_Os07g08460	LOC_Os01g49900	-0.996622	negative	0.00337756	0.00819447
LOC_Os11g23880	LOC_Os06g13660	0.996621	positive	0.00337922	0.00819447
LOC_Os05g49020	LOC_Os07g12250	-0.996614	negative	0.00338633	0.00819447
LOC_Os12g01210	LOC_Os04g53220	-0.99661	negative	0.00338989	0.00819447
LOC_Os02g13400	LOC_Os01g09000	0.9966	positive	0.00339951	0.00819447
LOC_Os05g07700	LOC_Os06g38980	0.9966	positive	0.0034004	0.00819447
LOC_Os09g30200	LOC_Os07g12250	-0.996593	negative	0.00340711	0.00819447
LOC_Os06g49120	LOC_Os08g24760	0.99659	positive	0.00340961	0.00819447
LOC_Os10g35436	LOC_Os08g03450	0.996588	positive	0.00341198	0.00819447
LOC_Os02g39720	LOC_Os05g46430	-0.996584	negative	0.00341599	0.00819447
LOC_Os08g40610	LOC_Os06g08840	0.996578	positive	0.00342156	0.00819447
LOC_Os04g43050	LOC_Os04g53220	0.996578	positive	0.0034218	0.00819447
LOC_Os01g54020	LOC_Os03g02100	0.996572	positive	0.0034282	0.00819447
LOC_Os05g23940	LOC_Os01g49330	0.996562	positive	0.00343757	0.00819447
LOC_Os02g39720	LOC_Os04g53220	-0.996561	negative	0.00343906	0.00819447
LOC_Os07g15440	LOC_Os02g39720	-0.996558	negative	0.00344247	0.00819447
LOC_Os07g15440	LOC_Os05g05450	0.996555	positive	0.00344478	0.00819447
LOC_Os01g72834	LOC_Os03g36780	0.996547	positive	0.00345321	0.00819447
LOC_Os05g39960	LOC_Os03g38740	0.996541	positive	0.00345856	0.00819447
LOC_Os01g69950	LOC_Os08g03450	0.996538	positive	0.00346195	0.00819447
LOC_Os08g40610	LOC_Os08g03450	-0.996537	negative	0.00346304	0.00819447
LOC_Os08g37960	LOC_Os08g32100	-0.996536	negative	0.00346386	0.00819447
LOC_Os11g07500	LOC_Os04g53220	0.996529	positive	0.00347149	0.00819447
LOC_Os09g31019	LOC_Os11g07500	-0.996528	negative	0.00347173	0.00819447
LOC_Os09g14610	LOC_Os12g32240	-0.996524	negative	0.00347563	0.00819447
LOC_Os06g38980	LOC_Os03g07290	-0.996519	negative	0.00348105	0.00819447
LOC_Os03g38980	LOC_Os03g25980	0.996518	positive	0.00348227	0.00819447
LOC_Os01g37837	LOC_Os03g61260	-0.996513	negative	0.00348732	0.00819447
LOC_Os01g72834	LOC_Os04g20220	0.996511	positive	0.00348909	0.00819447
LOC_Os09g31019	LOC_Os05g40950	0.996505	positive	0.0034946	0.00819447
LOC_Os05g24650	LOC_Os01g37837	-0.996502	negative	0.00349793	0.00819447
LOC_Os05g24650	LOC_Os01g45070	-0.996502	negative	0.00349835	0.00819447
LOC_Os12g01210	LOC_Os05g51500	-0.996499	negative	0.00350077	0.00819447
LOC_Os06g21480	LOC_Os07g12650	0.996498	positive	0.00350248	0.00819447
LOC_Os04g43050	LOC_Os03g36780	0.996487	positive	0.00351275	0.00819447
LOC_Os05g05450	LOC_Os04g53220	0.996486	positive	0.00351373	0.00819447
LOC_Os01g06510	LOC_Os08g40560	0.996486	positive	0.00351389	0.00819447
LOC_Os05g24650	LOC_Os09g31031	0.996484	positive	0.00351616	0.00819447
LOC_Os07g08460	LOC_Os02g39160	-0.996476	negative	0.00352439	0.0081957
LOC_Os07g08460	LOC_Os01g06510	-0.996471	negative	0.0035289	0.0081957
LOC_Os06g21690	LOC_Os08g40560	-0.996471	negative	0.00352941	0.0081957
LOC_Os03g38980	LOC_Os05g31020	-0.99646	negative	0.00353991	0.00820315
LOC_Os01g54020	LOC_Os12g18140	0.996457	positive	0.00354273	0.00820315
LOC_Os05g23940	LOC_Os03g11120	0.996447	positive	0.00355254	0.00820315
LOC_Os06g21690	LOC_Os06g08840	0.996447	positive	0.00355314	0.00820315
LOC_Os03g15890	LOC_Os05g46430	0.996446	positive	0.00355402	0.00820315
LOC_Os06g05250	LOC_Os03g15890	0.996442	positive	0.0035581	0.00820315
LOC_Os08g40610	LOC_Os03g38980	-0.996436	negative	0.0035638	0.00820652
LOC_Os03g38980	LOC_Os03g07290	-0.996429	negative	0.00357118	0.00821372
LOC_Os09g31031	LOC_Os08g03450	-0.996424	negative	0.00357608	0.0082152
LOC_Os09g31031	LOC_Os12g01210	0.996403	positive	0.00359705	0.00825356
LOC_Os12g42850	LOC_Os08g03450	-0.996398	negative	0.00360195	0.00825452
LOC_Os08g01054	LOC_Os05g51500	0.996389	positive	0.00361142	0.00825452
LOC_Os05g49020	LOC_Os08g01780	0.996387	positive	0.00361276	0.00825452
LOC_Os07g10350	LOC_Os01g54020	0.996385	positive	0.00361456	0.00825452
LOC_Os03g18570	LOC_Os11g43620	0.996367	positive	0.00363284	0.00828624
Os04g0321400	LOC_Os08g01780	-0.996361	negative	0.0036395	0.00828624
LOC_Os02g09100	LOC_Os05g30980	0.996359	positive	0.00364131	0.00828624
LOC_Os08g40610	LOC_Os04g43050	-0.99635	negative	0.0036498	0.00828813
LOC_Os08g44050	LOC_Os05g19630	-0.996349	negative	0.00365072	0.00828813
LOC_Os10g38278	LOC_Os01g68860	0.996343	positive	0.00365653	0.00829158
LOC_Os05g30980	LOC_Os04g53220	0.996326	positive	0.00367445	0.00832243
LOC_Os05g07700	LOC_Os03g53150	-0.996314	negative	0.00368578	0.00832797
LOC_Os02g39720	LOC_Os04g43050	-0.996308	negative	0.00369218	0.00832797
LOC_Os08g40560	LOC_Os05g40950	-0.996305	negative	0.00369484	0.00832797
LOC_Os09g31019	LOC_Os01g37837	-0.996305	negative	0.00369541	0.00832797
LOC_Os02g39160	LOC_Os06g21690	-0.996298	negative	0.00370179	0.00832797
LOC_Os03g43410	LOC_Os07g43810	-0.996295	negative	0.00370478	0.00832797
LOC_Os05g44390	LOC_Os09g31031	0.996292	positive	0.00370807	0.00832797
LOC_Os01g45070	LOC_Os05g44810	-0.996287	negative	0.00371312	0.00832797
LOC_Os08g03450	LOC_Os03g02100	0.996284	positive	0.00371569	0.00832797
LOC_Os02g09100	LOC_Os03g15890	0.996273	positive	0.003727	0.00834364
LOC_Os05g07700	LOC_Os03g15890	0.99626	positive	0.00373965	0.00836226
LOC_Os11g07500	LOC_Os03g02100	0.996253	positive	0.00374688	0.00836874
LOC_Os05g37884	LOC_Os03g53150	-0.996245	negative	0.00375474	0.00837275
LOC_Os01g72834	LOC_Os03g15890	0.996242	positive	0.00375811	0.00837275
LOC_Os04g43050	LOC_Os05g05450	0.996236	positive	0.00376444	0.00837275
LOC_Os09g27930	LOC_Os05g15360	-0.996228	negative	0.00377188	0.00837275
LOC_Os01g45070	LOC_Os11g09160	0.996227	positive	0.0037732	0.00837275
LOC_Os06g05250	LOC_Os01g37837	0.996213	positive	0.0037871	0.00837275
LOC_Os01g37837	LOC_Os09g14610	0.996211	positive	0.00378901	0.00837275
LOC_Os09g27930	LOC_Os07g12250	-0.996199	negative	0.00380097	0.00837275
LOC_Os07g08460	LOC_Os01g45070	-0.996196	negative	0.00380417	0.00837275
LOC_Os02g39160	LOC_Os06g05250	0.996194	positive	0.00380622	0.00837275
LOC_Os07g43050	LOC_Os06g13660	0.99619	positive	0.00381017	0.00837275
LOC_Os03g61260	LOC_Os05g40950	0.996187	positive	0.00381307	0.00837275
LOC_Os08g01840	LOC_Os04g43050	0.996176	positive	0.00382386	0.00837275
LOC_Os01g64090	LOC_Os03g61260	-0.996152	negative	0.00384846	0.00837275
LOC_Os08g44050	LOC_Os12g42850	0.99615	positive	0.00385006	0.00837275
LOC_Os10g35690	LOC_Os05g30980	-0.99615	negative	0.00385025	0.00837275
LOC_Os05g24650	LOC_Os06g08840	0.996147	positive	0.00385333	0.00837275
LOC_Os07g10350	LOC_Os05g23940	0.996142	positive	0.00385846	0.00837275
LOC_Os03g49430	LOC_Os07g43950	0.996141	positive	0.00385939	0.00837275
LOC_Os03g07290	LOC_Os12g32240	0.996125	positive	0.00387542	0.00837275
LOC_Os12g01210	LOC_Os08g07790	-0.996122	negative	0.00387751	0.00837275
LOC_Os03g09150	LOC_Os12g31000	0.996117	positive	0.00388255	0.00837275
LOC_Os05g23940	LOC_Os07g43050	0.996112	positive	0.00388836	0.00837275
LOC_Os04g53220	LOC_Os12g18140	0.996111	positive	0.00388858	0.00837275
LOC_Os10g35436	LOC_Os01g45070	0.99611	positive	0.00389012	0.00837275
LOC_Os05g37884	LOC_Os03g36780	0.996107	positive	0.0038927	0.00837275
LOC_Os03g38740	LOC_Os03g61260	-0.996107	negative	0.00389288	0.00837275
LOC_Os07g48890	LOC_Os03g45170	-0.996103	negative	0.00389677	0.00837275
LOC_Os03g38980	LOC_Os10g10244	0.996096	positive	0.0039044	0.00837275
LOC_Os08g44050	LOC_Os01g45070	-0.996093	negative	0.00390677	0.00837275
LOC_Os07g43050	LOC_Os05g05450	0.996077	positive	0.00392251	0.00837275
LOC_Os01g64090	LOC_Os05g31020	-0.996076	negative	0.00392445	0.00837275
LOC_Os05g30140	LOC_Os11g37100	-0.99607	negative	0.00393043	0.00837275
LOC_Os01g45070	LOC_Os09g27930	-0.99607	negative	0.00393049	0.00837275
LOC_Os04g12480	LOC_Os05g51500	0.996056	positive	0.00394422	0.00837275
LOC_Os05g26660	LOC_Os02g39720	-0.996056	negative	0.00394447	0.00837275
LOC_Os03g53150	LOC_Os03g36780	-0.996048	negative	0.0039523	0.00837275
LOC_Os07g47300	LOC_Os02g13520	-0.996047	negative	0.00395279	0.00837275
LOC_Os07g08460	LOC_Os06g05250	-0.996046	negative	0.00395434	0.00837275
LOC_Os03g02100	LOC_Os12g32240	-0.996045	negative	0.00395475	0.00837275
LOC_Os05g26660	LOC_Os05g05450	0.99604	positive	0.00396046	0.00837275
LOC_Os08g40560	LOC_Os05g47630	0.996025	positive	0.00397477	0.00837275
LOC_Os10g35436	LOC_Os06g05250	0.996022	positive	0.00397821	0.00837275
LOC_Os06g21480	LOC_Os03g18570	0.996021	positive	0.00397917	0.00837275
LOC_Os01g64090	LOC_Os04g53220	0.996013	positive	0.0039871	0.00837275
LOC_Os05g49020	LOC_Os01g64090	-0.996011	negative	0.00398935	0.00837275
LOC_Os12g01210	LOC_Os12g32240	0.99601	positive	0.00398953	0.00837275
LOC_Os02g39720	LOC_Os01g54020	-0.996008	negative	0.00399178	0.00837275
LOC_Os12g42850	LOC_Os05g19630	-0.996006	negative	0.0039944	0.00837275
LOC_Os07g08460	LOC_Os06g08840	0.996002	positive	0.00399756	0.00837275
LOC_Os09g30200	LOC_Os12g42850	0.996002	positive	0.00399812	0.00837275
LOC_Os07g15440	LOC_Os06g05250	0.995999	positive	0.00400078	0.00837275
LOC_Os08g03450	LOC_Os07g12250	0.995999	positive	0.00400146	0.00837275
LOC_Os02g39720	LOC_Os07g43050	-0.995998	negative	0.00400162	0.00837275
LOC_Os09g14610	LOC_Os04g53220	0.995994	positive	0.00400645	0.00837275
LOC_Os06g38980	LOC_Os09g31019	-0.99599	negative	0.00401005	0.00837275
LOC_Os01g49330	LOC_Os03g36780	0.995989	positive	0.00401122	0.00837275
LOC_Os09g30200	LOC_Os12g18140	-0.995987	negative	0.00401269	0.00837275
LOC_Os06g21480	LOC_Os03g38980	0.995982	positive	0.00401838	0.00837275
LOC_Os11g07500	LOC_Os09g27930	-0.995978	negative	0.00402184	0.00837275
LOC_Os12g01210	LOC_Os05g30980	-0.995978	negative	0.00402248	0.00837275
LOC_Os05g30980	LOC_Os05g40950	-0.995975	negative	0.00402466	0.00837275
LOC_Os03g36780	LOC_Os02g53230	0.995969	positive	0.00403073	0.00837275
LOC_Os08g40560	LOC_Os03g61260	-0.995967	negative	0.00403321	0.00837275
LOC_Os06g38980	LOC_Os12g18140	0.995966	positive	0.00403357	0.00837275
LOC_Os05g44390	LOC_Os07g47300	0.995965	positive	0.00403469	0.00837275
LOC_Os08g44050	LOC_Os07g08460	0.995955	positive	0.00404548	0.0083776
LOC_Os07g08460	LOC_Os04g12480	-0.995954	negative	0.00404648	0.0083776
LOC_Os07g12250	LOC_Os07g12650	0.995947	positive	0.00405265	0.0083776
LOC_Os01g54020	LOC_Os05g05450	0.995946	positive	0.00405438	0.0083776
LOC_Os05g30980	LOC_Os09g14610	0.995939	positive	0.00406128	0.00838289
LOC_Os03g18570	LOC_Os07g12650	0.995928	positive	0.00407244	0.0083897
LOC_Os03g19570	LOC_Os03g57560	0.995927	positive	0.00407326	0.0083897
LOC_Os03g53150	LOC_Os02g53230	-0.995911	negative	0.00408897	0.00840694
LOC_Os05g24650	LOC_Os04g53220	-0.99591	negative	0.00409033	0.00840694
LOC_Os06g06470	LOC_Os11g37100	-0.995903	negative	0.00409688	0.00840831
LOC_Os05g39960	LOC_Os08g40560	0.9959	positive	0.0040997	0.00840831
LOC_Os11g09160	LOC_Os11g43620	0.995895	positive	0.004105	0.00841025
LOC_Os07g08460	LOC_Os05g30980	-0.995888	negative	0.00411199	0.00841357
LOC_Os02g09100	LOC_Os08g40560	0.995885	positive	0.00411533	0.00841357
LOC_Os06g38980	LOC_Os01g49330	0.995868	positive	0.00413165	0.00843358
LOC_Os08g07790	LOC_Os05g40950	-0.995864	negative	0.00413557	0.00843358
LOC_Os05g23940	LOC_Os01g74310	0.995859	positive	0.00414121	0.00843358
LOC_Os02g09100	LOC_Os04g53220	0.995853	positive	0.00414684	0.00843358
LOC_Os01g45070	LOC_Os12g01210	-0.995851	negative	0.00414862	0.00843358
LOC_Os03g25980	LOC_Os08g03450	0.995847	positive	0.00415295	0.00843358
LOC_Os09g31031	LOC_Os12g18140	-0.995838	negative	0.00416208	0.00843358
LOC_Os01g49900	LOC_Os04g20220	0.995835	positive	0.00416484	0.00843358
LOC_Os08g07790	LOC_Os03g61260	-0.995832	negative	0.00416804	0.00843358
LOC_Os09g27930	LOC_Os04g53220	-0.995826	negative	0.00417433	0.00843358
LOC_Os09g30200	LOC_Os02g39160	-0.995818	negative	0.00418158	0.00843358
LOC_Os03g25980	LOC_Os03g15890	0.995817	positive	0.00418281	0.00843358
LOC_Os01g34780	LOC_Os10g38278	0.995814	positive	0.00418588	0.00843358
LOC_Os10g10244	LOC_Os12g32240	-0.995813	negative	0.00418722	0.00843358
LOC_Os05g07700	LOC_Os01g49330	0.995809	positive	0.0041906	0.00843358
LOC_Os04g31620	LOC_Os02g45490	0.995799	positive	0.0042014	0.00844402
LOC_Os01g72834	LOC_Os03g61260	-0.995795	negative	0.00420453	0.00844402
LOC_Os09g31031	LOC_Os09g31019	0.995787	positive	0.00421284	0.00844951
LOC_Os06g06490	LOC_Os05g46430	0.99577	positive	0.00422967	0.00844951
LOC_Os09g30200	LOC_Os08g32100	-0.995757	negative	0.00424331	0.00844951
LOC_Os03g07290	LOC_Os01g64090	-0.995751	negative	0.00424912	0.00844951
LOC_Os06g38980	LOC_Os03g38740	0.99575	positive	0.00425005	0.00844951
LOC_Os02g39160	LOC_Os08g03450	0.995749	positive	0.00425072	0.00844951
LOC_Os11g37100	LOC_Os01g11550	0.995746	positive	0.00425449	0.00844951
LOC_Os05g39960	LOC_Os12g32240	-0.995744	negative	0.00425629	0.00844951
LOC_Os05g49020	LOC_Os01g45070	-0.995728	negative	0.00427202	0.00844951
LOC_Os09g31031	LOC_Os06g08840	0.995728	positive	0.00427228	0.00844951
LOC_Os07g15440	LOC_Os07g43050	0.995722	positive	0.00427806	0.00844951
LOC_Os06g38980	LOC_Os06g08840	-0.995712	negative	0.00428779	0.00844951
LOC_Os12g42260	LOC_Os11g09160	-0.99571	negative	0.00428962	0.00844951
LOC_Os04g20220	LOC_Os07g12250	0.995709	positive	0.00429092	0.00844951
LOC_Os06g05250	LOC_Os04g20220	0.995704	positive	0.00429554	0.00844951
LOC_Os06g10620	LOC_Os01g54020	0.995704	positive	0.00429579	0.00844951
LOC_Os10g35436	LOC_Os01g49900	0.995703	positive	0.00429659	0.00844951
LOC_Os09g14610	LOC_Os05g40950	-0.995701	negative	0.00429944	0.00844951
LOC_Os12g31880	LOC_Os05g40630	-0.995692	negative	0.00430758	0.00844951
LOC_Os05g39960	LOC_Os05g40950	-0.995691	negative	0.00430864	0.00844951
LOC_Os05g37884	LOC_Os06g13660	0.99569	positive	0.00430965	0.00844951
LOC_Os01g34780	LOC_Os03g38000	0.99569	positive	0.00431028	0.00844951
LOC_Os06g06470	LOC_Os09g35870	-0.995689	negative	0.00431139	0.00844951
LOC_Os02g39160	LOC_Os01g54020	0.995684	positive	0.00431596	0.00844951
LOC_Os03g18570	LOC_Os12g35630	0.995683	positive	0.0043166	0.00844951
LOC_Os07g08460	LOC_Os09g27930	0.995674	positive	0.00432641	0.00845433
LOC_Os02g39160	LOC_Os05g51500	0.99567	positive	0.00432989	0.00845433
LOC_Os01g37837	LOC_Os03g15890	0.995668	positive	0.00433219	0.00845433
LOC_Os08g44050	LOC_Os01g64090	-0.99566	negative	0.00434008	0.00846118
LOC_Os01g49900	LOC_Os12g01210	-0.995654	negative	0.00434575	0.00846371
LOC_Os09g34070	LOC_Os02g45490	0.995647	positive	0.00435326	0.00846978
LOC_Os06g21690	LOC_Os12g18140	-0.995632	negative	0.00436844	0.00847975
LOC_Os05g23940	LOC_Os03g36780	0.995631	positive	0.00436908	0.00847975
LOC_Os05g07700	LOC_Os01g54020	0.995626	positive	0.00437419	0.00847975
LOC_Os06g38980	LOC_Os01g37837	0.99562	positive	0.00438001	0.00847975
LOC_Os08g03450	LOC_Os01g37837	0.99562	positive	0.00438033	0.00847975
LOC_Os05g19630	LOC_Os06g10620	0.995608	positive	0.00439247	0.00849475
LOC_Os12g42850	LOC_Os07g12650	-0.995584	negative	0.00441582	0.00851169
LOC_Os04g20220	LOC_Os12g18140	0.99558	positive	0.00442032	0.00851169
LOC_Os10g35436	LOC_Os10g35690	-0.995579	negative	0.00442067	0.00851169
LOC_Os03g25980	LOC_Os12g18140	0.995575	positive	0.00442452	0.00851169
LOC_Os10g10244	LOC_Os01g64090	0.995575	positive	0.00442517	0.00851169
LOC_Os08g03450	LOC_Os12g18140	0.995569	positive	0.00443059	0.00851169
LOC_Os01g74310	LOC_Os10g38278	0.995567	positive	0.00443252	0.00851169
LOC_Os01g49900	LOC_Os01g37837	0.995561	positive	0.00443879	0.00851169
LOC_Os01g34780	rpl14	0.995557	positive	0.00444296	0.00851169
LOC_Os08g40610	LOC_Os01g06510	-0.99555	negative	0.00444992	0.00851169
LOC_Os02g09100	LOC_Os03g02100	0.99555	positive	0.00444994	0.00851169
LOC_Os01g06510	LOC_Os01g49900	0.995545	positive	0.00445478	0.00851169
LOC_Os01g69950	LOC_Os11g09160	0.995541	positive	0.00445851	0.00851169
LOC_Os05g24650	LOC_Os12g32240	0.995528	positive	0.00447249	0.00852995
LOC_Os02g39720	LOC_Os01g49900	-0.995517	negative	0.00448261	0.00854082
LOC_Os09g30200	LOC_Os01g69950	-0.995498	negative	0.00450191	0.00856862
LOC_Os07g12650	LOC_Os11g43620	0.995491	positive	0.00450922	0.00856862
LOC_Os09g31019	LOC_Os06g10620	-0.995488	negative	0.00451206	0.00856862
LOC_Os05g24650	LOC_Os08g32100	-0.995483	negative	0.00451749	0.00856862
LOC_Os01g06510	LOC_Os11g07500	0.995477	positive	0.00452349	0.00856862
LOC_Os03g19570	LOC_Os01g74310	0.995475	positive	0.00452519	0.00856862
LOC_Os01g45070	LOC_Os01g37837	0.995472	positive	0.00452824	0.00856862
LOC_Os01g45070	LOC_Os09g14610	0.99546	positive	0.00453989	0.00857391
LOC_Os08g01054	LOC_Os05g30140	-0.99546	negative	0.0045401	0.00857391
LOC_Os05g26660	LOC_Os04g20220	0.99545	positive	0.00454958	0.00857391
LOC_Os08g07790	LOC_Os12g32240	-0.995444	negative	0.00455579	0.00857391
LOC_Os08g44050	LOC_Os09g31019	0.995433	positive	0.00456665	0.00857391
LOC_Os01g49900	LOC_Os05g05450	0.995426	positive	0.00457359	0.00857391
LOC_Os03g38980	LOC_Os09g31019	-0.995425	negative	0.00457523	0.00857391
LOC_Os07g10350	LOC_Os03g11120	0.99542	positive	0.00457989	0.00857391
LOC_Os02g53230	LOC_Os06g13660	0.995418	positive	0.00458195	0.00857391
LOC_Os04g12480	LOC_Os01g06510	0.995418	positive	0.00458231	0.00857391
LOC_Os01g49330	LOC_Os06g05250	0.995411	positive	0.00458859	0.00857391
LOC_Os01g49330	LOC_Os08g40560	0.995411	positive	0.0045894	0.00857391
LOC_Os10g10244	LOC_Os01g54020	0.995405	positive	0.00459528	0.00857391
LOC_Os04g12480	LOC_Os04g20220	0.995404	positive	0.00459607	0.00857391
LOC_Os10g35690	LOC_Os03g38740	-0.995398	negative	0.00460234	0.00857391
LOC_Os03g38740	LOC_Os05g47630	0.995397	positive	0.00460267	0.00857391
LOC_Os09g34070	LOC_Os05g43170	0.995389	positive	0.00461088	0.00857391
LOC_Os01g49900	LOC_Os09g14610	0.995389	positive	0.00461092	0.00857391
LOC_Os05g07700	LOC_Os06g05250	0.995379	positive	0.00462084	0.00858409
LOC_Os08g44050	LOC_Os03g07290	0.995359	positive	0.00464105	0.00861046
LOC_Os10g35690	LOC_Os03g25980	-0.995355	negative	0.00464483	0.00861046
LOC_Os12g32240	LOC_Os05g31020	0.995352	positive	0.0046484	0.00861046
LOC_Os05g26660	LOC_Os08g40610	-0.995341	negative	0.0046593	0.00861884
LOC_Os08g40610	LOC_Os08g40560	-0.995333	negative	0.00466686	0.00861884
LOC_Os03g19570	LOC_Os03g38000	0.99533	positive	0.00467034	0.00861884
LOC_Os08g37960	LOC_Os12g42850	0.995325	positive	0.00467496	0.00861884
LOC_Os06g08840	LOC_Os04g53220	-0.995325	negative	0.00467523	0.00861884
LOC_Os03g25980	LOC_Os05g30980	0.99532	positive	0.0046805	0.00862032
LOC_Os09g31019	LOC_Os01g54020	-0.995302	negative	0.00469795	0.00864423
LOC_Os06g10620	LOC_Os05g30980	0.995292	positive	0.00470752	0.00865359
LOC_Os08g40610	LOC_Os09g27930	0.995287	positive	0.00471312	0.00865488
LOC_Os10g35436	LOC_Os06g38980	0.995283	positive	0.00471718	0.00865488
LOC_Os02g39160	LOC_Os04g53220	0.995263	positive	0.00473694	0.00867521
LOC_Os03g38980	LOC_Os11g43620	0.995263	positive	0.00473724	0.00867521
LOC_Os10g35436	LOC_Os07g12250	0.995246	positive	0.00475386	0.00869371
LOC_Os08g32100	LOC_Os05g19630	0.995244	positive	0.00475634	0.00869371
LOC_Os09g35870	LOC_Os02g13520	0.995223	positive	0.00477742	0.00871894
LOC_Os05g49020	LOC_Os07g12650	-0.995221	negative	0.00477917	0.00871894
LOC_Os07g15440	LOC_Os02g53230	0.995207	positive	0.00479306	0.00873603
LOC_Os09g34070	LOC_Os11g23880	0.995185	positive	0.00481496	0.00874444
LOC_Os10g35690	LOC_Os01g64090	-0.99518	negative	0.00481988	0.00874444
LOC_Os04g12480	LOC_Os09g33870	-0.99518	negative	0.00482043	0.00874444
LOC_Os06g06470	LOC_Os08g07790	-0.995175	negative	0.00482497	0.00874444
LOC_Os01g34780	LOC_Os12g19549	0.995173	positive	0.00482732	0.00874444
LOC_Os05g23940	LOC_Os05g47630	0.995166	positive	0.00483437	0.00874444
LOC_Os05g24650	LOC_Os12g42850	0.995165	positive	0.00483509	0.00874444
LOC_Os07g15440	LOC_Os05g37884	0.995162	positive	0.00483798	0.00874444
LOC_Os01g06510	LOC_Os06g21690	-0.995158	negative	0.0048419	0.00874444
LOC_Os08g01054	LOC_Os09g31031	-0.995157	negative	0.00484293	0.00874444
LOC_Os08g32100	LOC_Os11g09160	0.995137	positive	0.00486271	0.00876124
LOC_Os01g69950	LOC_Os05g24650	-0.995135	negative	0.00486518	0.00876124
LOC_Os06g21690	LOC_Os05g30980	-0.995134	negative	0.00486584	0.00876124
LOC_Os05g24650	LOC_Os07g12250	-0.995121	negative	0.00487921	0.0087744
LOC_Os01g49330	LOC_Os01g49900	0.995117	positive	0.00488272	0.0087744
LOC_Os01g06510	LOC_Os05g19630	0.995113	positive	0.00488679	0.0087744
LOC_Os09g31019	LOC_Os05g51500	-0.995106	negative	0.0048935	0.0087744
LOC_Os10g35690	LOC_Os01g49900	-0.995104	negative	0.00489586	0.0087744
LOC_Os07g15440	LOC_Os01g72834	0.995088	positive	0.00491211	0.00879535
LOC_Os03g38980	LOC_Os09g27930	-0.995079	negative	0.00492117	0.00880342
LOC_Os12g01210	LOC_Os05g40950	0.995061	positive	0.00493936	0.00882214
LOC_Os01g69950	LOC_Os05g19630	0.995059	positive	0.00494076	0.00882214
LOC_Os03g38980	LOC_Os01g06510	0.99505	positive	0.00494955	0.00882276
LOC_Os06g21480	LOC_Os01g64090	0.99505	positive	0.00495024	0.00882276
LOC_Os02g39160	LOC_Os04g20220	0.995032	positive	0.00496822	0.00883336
LOC_Os01g54020	LOC_Os05g31020	-0.995031	negative	0.00496888	0.00883336
LOC_Os06g06470	LOC_Os11g43620	-0.995024	negative	0.00497623	0.00883336
LOC_Os01g49900	LOC_Os12g32240	-0.995024	negative	0.00497632	0.00883336
LOC_Os09g30200	LOC_Os06g08840	0.995016	positive	0.0049845	0.00883336
LOC_Os07g08460	LOC_Os07g12250	-0.995014	negative	0.00498556	0.00883336
LOC_Os10g35690	LOC_Os08g40560	-0.995008	negative	0.00499234	0.00883336
LOC_Os02g13520	LOC_Os11g43620	0.995	positive	0.00499975	0.00883336
LOC_Os11g23880	LOC_Os05g46430	0.995	positive	0.00499979	0.00883336
LOC_Os07g08460	LOC_Os06g38980	-0.994998	negative	0.00500191	0.00883336
LOC_Os03g25980	LOC_Os04g43050	0.994986	positive	0.00501365	0.00884208
LOC_Os07g10350	LOC_Os03g57560	0.994984	positive	0.005016	0.00884208
LOC_Os05g24650	LOC_Os05g30980	-0.994975	negative	0.00502539	0.00885054
LOC_Os02g39720	LOC_Os03g25980	-0.994959	negative	0.00504082	0.00885245
LOC_Os08g44050	LOC_Os04g20220	-0.994951	negative	0.00504933	0.00885245
LOC_Os03g07290	LOC_Os01g54020	-0.99495	negative	0.0050503	0.00885245
LOC_Os06g38980	LOC_Os02g39160	0.994948	positive	0.0050521	0.00885245
LOC_Os09g30200	LOC_Os09g06230	-0.994944	negative	0.00505637	0.00885245
LOC_Os09g31031	LOC_Os06g21690	0.994941	positive	0.00505909	0.00885245
LOC_Os01g06510	LOC_Os04g20220	0.99494	positive	0.00506032	0.00885245
LOC_Os03g09150	LOC_Os01g11550	-0.994933	negative	0.00506705	0.00885245
LOC_Os01g54020	LOC_Os04g53220	0.994931	positive	0.00506854	0.00885245
LOC_Os01g49900	LOC_Os05g47630	0.994926	positive	0.0050742	0.00885245
LOC_Os08g01840	LOC_Os05g07700	0.994917	positive	0.00508325	0.00885245
LOC_Os05g30980	LOC_Os05g47630	0.994917	positive	0.00508329	0.00885245
LOC_Os09g30200	LOC_Os09g27930	0.994914	positive	0.00508604	0.00885245
LOC_Os06g05250	LOC_Os03g61260	-0.994905	negative	0.00509539	0.00885358
LOC_Os06g38980	LOC_Os05g47630	0.994901	positive	0.00509885	0.00885358
LOC_Os04g12480	LOC_Os05g44810	-0.9949	negative	0.00510043	0.00885358
LOC_Os05g44390	LOC_Os07g43810	0.994889	positive	0.00511087	0.00885887
LOC_Os08g44050	LOC_Os05g31020	0.994885	positive	0.00511466	0.00885887
LOC_Os01g72834	LOC_Os12g01210	-0.994883	negative	0.00511724	0.00885887
LOC_Os03g25980	LOC_Os05g05450	0.994874	positive	0.00512618	0.00886004
LOC_Os09g31031	LOC_Os04g12480	-0.994869	negative	0.00513148	0.00886004
LOC_Os03g38980	LOC_Os04g53220	0.994864	positive	0.00513611	0.00886004
LOC_Os12g38430	LOC_Os04g12480	-0.994861	negative	0.00513852	0.00886004
LOC_Os08g40610	LOC_Os03g15890	-0.994857	negative	0.00514277	0.00886004
LOC_Os05g44390	LOC_Os04g45040	-0.994853	negative	0.00514728	0.00886004
LOC_Os01g74310	LOC_Os05g43170	0.994849	positive	0.00515065	0.00886004
LOC_Os09g06230	LOC_Os02g39160	0.994845	positive	0.0051546	0.00886004
LOC_Os08g40610	LOC_Os03g38740	-0.994838	negative	0.00516212	0.00886021
LOC_Os02g09100	LOC_Os03g38740	0.994836	positive	0.00516387	0.00886021
LOC_Os05g07700	LOC_Os04g43050	0.99483	positive	0.0051703	0.00886273
LOC_Os03g38980	LOC_Os03g02100	0.994825	positive	0.00517451	0.00886273
LOC_Os08g01840	LOC_Os03g36780	0.994814	positive	0.00518617	0.00887482
LOC_Os03g25980	LOC_Os02g39160	0.994809	positive	0.00519126	0.00887568
LOC_Os01g49900	LOC_Os03g36780	0.994802	positive	0.00519847	0.00887736
LOC_Os06g10620	LOC_Os09g27930	-0.994796	negative	0.00520389	0.00887736
LOC_Os10g35436	LOC_Os12g18140	0.994784	positive	0.00521637	0.00887736
LOC_Os08g44050	LOC_Os10g10244	-0.994781	negative	0.00521878	0.00887736
LOC_Os06g38980	LOC_Os04g20220	0.994778	positive	0.00522183	0.00887736
LOC_Os05g51500	LOC_Os12g18140	0.994774	positive	0.00522596	0.00887736
LOC_Os09g34070	LOC_Os06g49120	0.994771	positive	0.00522887	0.00887736
LOC_Os10g38278	rpl14	0.994771	positive	0.005229	0.00887736
LOC_Os03g07290	LOC_Os05g40950	0.994765	positive	0.00523524	0.0088795
LOC_Os08g44050	LOC_Os07g12250	-0.994761	negative	0.00523946	0.0088795
LOC_Os01g72834	LOC_Os05g19630	0.994755	positive	0.00524472	0.00888062
LOC_Os05g19630	LOC_Os12g18140	0.994748	positive	0.00525196	0.00888062
LOC_Os05g39960	LOC_Os06g08840	-0.994746	negative	0.00525391	0.00888062
LOC_Os12g35630	LOC_Os07g12650	0.994712	positive	0.00528788	0.00889674
LOC_Os08g01054	LOC_Os09g35870	0.994705	positive	0.00529457	0.00889674
LOC_Os03g38740	LOC_Os09g14610	0.994703	positive	0.00529671	0.00889674
LOC_Os05g44390	LOC_Os06g06470	0.994691	positive	0.00530918	0.00889674
LOC_Os10g35436	LOC_Os03g15890	0.99469	positive	0.00530962	0.00889674
LOC_Os02g09100	LOC_Os07g10350	0.994687	positive	0.00531251	0.00889674
LOC_Os08g03450	LOC_Os06g08840	-0.994682	negative	0.00531803	0.00889674
LOC_Os08g40610	LOC_Os02g09100	-0.994679	negative	0.00532061	0.00889674
LOC_Os01g34780	LOC_Os01g68860	0.994679	positive	0.00532064	0.00889674
LOC_Os02g39720	LOC_Os08g40610	0.994679	positive	0.00532132	0.00889674
LOC_Os06g49120	LOC_Os02g53230	0.994678	positive	0.00532229	0.00889674
LOC_Os09g06230	LOC_Os09g31019	-0.994673	negative	0.0053266	0.00889674
LOC_Os04g45040	LOC_Os07g47300	-0.994666	negative	0.00533374	0.00889674
LOC_Os01g37837	LOC_Os07g12250	0.994664	positive	0.00533558	0.00889674
LOC_Os05g30980	LOC_Os04g20220	0.994664	positive	0.00533607	0.00889674
LOC_Os05g24650	LOC_Os05g40950	0.99466	positive	0.00533956	0.00889674
LOC_Os10g35690	LOC_Os04g53220	-0.994658	negative	0.00534173	0.00889674
LOC_Os05g49020	LOC_Os05g15360	-0.994644	negative	0.00535643	0.00891055
LOC_Os06g05250	LOC_Os05g47630	0.994641	positive	0.00535924	0.00891055
LOC_Os03g25980	LOC_Os06g08840	-0.994633	negative	0.00536721	0.00891545
LOC_Os03g38980	LOC_Os08g07790	0.994629	positive	0.00537142	0.00891545
LOC_Os03g18570	LOC_Os11g09160	0.994622	positive	0.00537806	0.00891881
LOC_Os01g49330	LOC_Os01g72834	0.994597	positive	0.00540313	0.00892542
LOC_Os09g06230	LOC_Os03g38980	0.994596	positive	0.00540393	0.00892542
LOC_Os01g49330	LOC_Os03g38740	0.994586	positive	0.00541397	0.00892542
LOC_Os08g03450	LOC_Os12g32240	-0.994584	negative	0.00541595	0.00892542
LOC_Os08g40610	LOC_Os05g05450	-0.994582	negative	0.00541813	0.00892542
LOC_Os05g24650	LOC_Os01g49900	-0.994579	negative	0.00542071	0.00892542
LOC_Os09g30200	LOC_Os01g49900	-0.994576	negative	0.00542397	0.00892542
LOC_Os01g49330	LOC_Os05g30980	0.994572	positive	0.00542752	0.00892542
LOC_Os05g40950	LOC_Os03g02100	-0.994568	negative	0.00543177	0.00892542
LOC_Os03g25980	LOC_Os01g45070	0.994562	positive	0.00543831	0.00892542
LOC_Os07g10350	LOC_Os04g43050	0.994558	positive	0.00544233	0.00892542
LOC_Os10g35690	LOC_Os01g37837	-0.994556	negative	0.0054441	0.00892542
LOC_Os04g20220	LOC_Os06g08840	-0.994556	negative	0.00544411	0.00892542
LOC_Os12g01210	LOC_Os03g38740	-0.994553	negative	0.00544672	0.00892542
LOC_Os08g03450	LOC_Os04g53220	0.994541	positive	0.00545907	0.00893521
LOC_Os11g37100	LOC_Os12g31000	-0.994538	negative	0.00546247	0.00893521
LOC_Os06g44880	LOC_Os12g35630	0.99453	positive	0.00546981	0.00893521
LOC_Os01g45070	LOC_Os07g12650	0.994522	positive	0.00547762	0.00893521
LOC_Os05g07700	LOC_Os06g10620	0.994521	positive	0.00547863	0.00893521
LOC_Os09g30200	LOC_Os08g07790	-0.994514	negative	0.00548573	0.00893521
LOC_Os05g51500	LOC_Os06g08840	-0.994513	negative	0.00548707	0.00893521
LOC_Os08g44050	LOC_Os08g01054	-0.99451	negative	0.0054897	0.00893521
LOC_Os08g40610	LOC_Os01g54020	-0.994504	negative	0.00549645	0.00893866
LOC_Os08g40560	LOC_Os04g53220	0.994497	positive	0.00550308	0.00894193
LOC_Os08g40560	LOC_Os09g14610	0.99448	positive	0.0055195	0.00896108
LOC_Os05g07700	LOC_Os01g72834	0.994467	positive	0.0055332	0.00896905
LOC_Os09g30200	LOC_Os01g72834	-0.994463	negative	0.00553729	0.00896905
LOC_Os02g09100	LOC_Os10g10244	0.994461	positive	0.00553928	0.00896905
LOC_Os03g57560	LOC_Os05g43170	0.994457	positive	0.00554298	0.00896905
LOC_Os01g69950	LOC_Os07g12650	0.994447	positive	0.00555321	0.00897212
LOC_Os08g32100	LOC_Os12g01210	-0.994446	negative	0.00555417	0.00897212
LOC_Os08g01840	LOC_Os03g11120	0.99442	positive	0.00558031	0.00898228
LOC_Os12g01210	LOC_Os08g40560	-0.994416	negative	0.00558382	0.00898228
LOC_Os08g44050	LOC_Os11g43620	-0.994415	negative	0.00558509	0.00898228
LOC_Os09g31031	LOC_Os03g07290	0.994411	positive	0.00558941	0.00898228
LOC_Os08g37700	LOC_Os03g16369	0.994405	positive	0.0055947	0.00898228
LOC_Os07g15440	LOC_Os01g49900	0.994404	positive	0.00559635	0.00898228
LOC_Os01g72834	LOC_Os09g14610	0.994398	positive	0.00560206	0.00898228
LOC_Os09g30200	LOC_Os05g51500	-0.994396	negative	0.00560447	0.00898228
LOC_Os05g49020	LOC_Os06g44880	-0.994393	negative	0.00560669	0.00898228
LOC_Os05g15360	LOC_Os03g15890	0.994387	positive	0.00561314	0.00898228
LOC_Os08g32100	LOC_Os09g14610	0.994386	positive	0.00561421	0.00898228
LOC_Os09g30200	LOC_Os06g10620	-0.994381	negative	0.0056192	0.00898228
LOC_Os12g01210	LOC_Os07g12250	-0.994377	negative	0.00562266	0.00898228
LOC_Os11g37100	LOC_Os08g07790	0.994372	positive	0.00562758	0.00898228
LOC_Os10g10244	LOC_Os05g40950	-0.99437	negative	0.00563019	0.00898228
LOC_Os05g07700	LOC_Os05g43170	0.994361	positive	0.00563879	0.00898263
LOC_Os08g44050	LOC_Os12g32240	0.99436	positive	0.00563972	0.00898263
LOC_Os08g30884	LOC_Os06g13660	-0.994354	negative	0.00564591	0.00898475
LOC_Os02g39160	LOC_Os05g19630	0.994348	positive	0.00565214	0.00898475
LOC_Os06g21480	LOC_Os11g07500	0.994345	positive	0.005655	0.00898475
LOC_Os08g44050	LOC_Os06g21480	-0.994304	negative	0.005696	0.00903437
LOC_Os08g32100	LOC_Os06g06470	-0.994297	negative	0.00570346	0.00903437
LOC_Os04g12480	LOC_Os03g07290	-0.994294	negative	0.00570552	0.00903437
LOC_Os01g64090	LOC_Os03g02100	0.994285	positive	0.00571454	0.00903437
LOC_Os06g10620	LOC_Os12g18140	0.994283	positive	0.00571726	0.00903437
LOC_Os05g37884	LOC_Os06g49120	0.99428	positive	0.00572026	0.00903437
LOC_Os07g43050	LOC_Os03g15890	0.994275	positive	0.00572531	0.00903437
LOC_Os01g45070	LOC_Os03g61260	-0.994273	negative	0.00572672	0.00903437
LOC_Os09g30200	LOC_Os05g30980	-0.994272	negative	0.00572832	0.00903437
LOC_Os02g09100	LOC_Os05g31020	-0.994258	negative	0.0057423	0.00904904
LOC_Os02g39720	LOC_Os01g37837	-0.99425	negative	0.00574988	0.0090536
LOC_Os01g49900	LOC_Os05g19630	0.994242	positive	0.00575764	0.0090557
LOC_Os08g01840	LOC_Os06g38980	0.994239	positive	0.00576059	0.0090557
LOC_Os01g34780	LOC_Os06g49120	0.99423	positive	0.00577034	0.0090575
LOC_Os08g01840	LOC_Os03g57560	0.994229	positive	0.00577111	0.0090575
LOC_Os03g36780	LOC_Os05g47630	0.994223	positive	0.00577669	0.00905878
LOC_Os02g09100	LOC_Os05g23940	0.994216	positive	0.00578447	0.00905878
LOC_Os03g53150	LOC_Os06g06490	-0.994214	negative	0.00578599	0.00905878
LOC_Os08g44050	LOC_Os02g39160	-0.994207	negative	0.00579253	0.00906083
LOC_Os12g42850	LOC_Os12g01210	0.994203	positive	0.00579668	0.00906083
LOC_Os08g01840	LOC_Os08g40560	0.99417	positive	0.00582969	0.00909575
LOC_Os01g37837	LOC_Os05g05450	0.994167	positive	0.0058327	0.00909575
LOC_Os06g06470	LOC_Os04g12480	-0.994167	negative	0.00583344	0.00909575
LOC_Os04g43050	LOC_Os03g61260	-0.994152	negative	0.00584794	0.00909575
LOC_Os09g31019	LOC_Os01g64090	-0.994149	negative	0.00585062	0.00909575
LOC_Os10g35436	LOC_Os05g30980	0.994146	positive	0.00585433	0.00909575
LOC_Os05g39960	LOC_Os02g39160	0.994142	positive	0.00585808	0.00909575
LOC_Os12g38430	LOC_Os08g01780	0.994134	positive	0.00586649	0.00909575
LOC_Os01g37837	LOC_Os12g18140	0.994133	positive	0.00586715	0.00909575
LOC_Os05g44390	LOC_Os01g11550	-0.99413	negative	0.00587013	0.00909575
LOC_Os09g34070	rpl14	0.994126	positive	0.00587363	0.00909575
LOC_Os08g44050	LOC_Os05g40950	0.994124	positive	0.00587551	0.00909575
LOC_Os07g08460	LOC_Os04g43050	-0.994107	negative	0.00589255	0.00911017
LOC_Os05g44810	LOC_Os02g13520	-0.994106	negative	0.00589426	0.00911017
LOC_Os11g07500	LOC_Os12g18140	0.994099	positive	0.00590089	0.00911312
LOC_Os04g45040	LOC_Os09g35870	0.994088	positive	0.0059116	0.00912237
LOC_Os10g35436	LOC_Os02g39160	0.994079	positive	0.00592143	0.00912664
LOC_Os01g69950	LOC_Os06g06470	-0.994076	negative	0.00592433	0.00912664
LOC_Os01g69950	LOC_Os12g01210	-0.994071	negative	0.00592854	0.00912664
LOC_Os10g35436	LOC_Os04g12480	0.994065	positive	0.00593538	0.0091299
LOC_Os02g09100	LOC_Os12g18140	0.994058	positive	0.00594161	0.00913221
LOC_Os08g32100	LOC_Os08g07790	0.994053	positive	0.00594692	0.00913311
LOC_Os05g39960	LOC_Os05g30980	0.99404	positive	0.00595964	0.00914081
LOC_Os05g26660	LOC_Os05g19630	0.994039	positive	0.0059614	0.00914081
LOC_Os02g09100	LOC_Os06g08840	-0.994032	negative	0.0059682	0.00914398
LOC_Os12g42850	LOC_Os04g20220	-0.994024	negative	0.00597627	0.00914493
LOC_Os09g30200	LOC_Os09g31031	0.994022	positive	0.00597829	0.00914493
LOC_Os04g12480	LOC_Os05g31020	-0.994006	negative	0.00599408	0.00914908
LOC_Os03g38980	LOC_Os09g33870	-0.994005	negative	0.00599535	0.00914908
LOC_Os06g10620	LOC_Os03g61260	-0.993996	negative	0.00600381	0.00914908
LOC_Os12g31880	rpl14	0.993992	positive	0.00600766	0.00914908
LOC_Os01g69950	LOC_Os09g14610	0.993988	positive	0.00601243	0.00914908
LOC_Os05g26660	LOC_Os07g08460	-0.993986	negative	0.00601417	0.00914908
LOC_Os08g44050	LOC_Os06g06470	0.993984	positive	0.00601573	0.00914908
LOC_Os12g38430	LOC_Os03g38980	-0.993981	negative	0.00601888	0.00914908
LOC_Os08g32100	LOC_Os07g12650	0.993975	positive	0.00602473	0.00915078
LOC_Os09g06230	LOC_Os12g18140	0.993959	positive	0.00604113	0.00916031
LOC_Os12g42850	LOC_Os09g14610	-0.993959	negative	0.00604116	0.00916031
LOC_Os07g08460	LOC_Os08g40560	-0.993954	negative	0.00604633	0.00916031
LOC_Os09g06230	LOC_Os11g07500	0.99395	positive	0.00604998	0.00916031
LOC_Os02g09100	LOC_Os07g43050	0.993943	positive	0.00605714	0.00916398
LOC_Os03g36780	LOC_Os04g53220	0.993928	positive	0.00607176	0.00916563
LOC_Os07g43810	LOC_Os01g11550	-0.993918	negative	0.00608154	0.00916563
LOC_Os05g26660	LOC_Os05g49020	-0.993916	negative	0.00608429	0.00916563
LOC_Os09g14610	LOC_Os07g12250	0.993906	positive	0.00609372	0.00916563
LOC_Os09g31031	LOC_Os03g38740	-0.993901	negative	0.00609908	0.00916563
LOC_Os04g45040	LOC_Os03g09150	-0.993898	negative	0.00610189	0.00916563
LOC_Os03g38000	LOC_Os08g24760	0.993896	positive	0.00610395	0.00916563
LOC_Os05g51500	LOC_Os03g07290	-0.993894	negative	0.0061064	0.00916563
LOC_Os02g39160	LOC_Os11g07500	0.993887	positive	0.00611252	0.00916563
LOC_Os10g35690	LOC_Os01g45070	-0.993882	negative	0.00611762	0.00916563
LOC_Os01g72834	LOC_Os05g47630	0.99388	positive	0.00612041	0.00916563
LOC_Os05g07700	LOC_Os05g47630	0.993876	positive	0.00612361	0.00916563
LOC_Os12g35630	LOC_Os08g01780	-0.993874	negative	0.0061259	0.00916563
LOC_Os06g05250	LOC_Os12g01210	-0.99387	negative	0.0061302	0.00916563
LOC_Os01g68860	LOC_Os08g24760	0.993865	positive	0.00613481	0.00916563
LOC_Os05g40950	LOC_Os05g31020	0.993861	positive	0.00613851	0.00916563
LOC_Os02g09100	LOC_Os03g25980	0.993859	positive	0.00614062	0.00916563
LOC_Os08g03450	LOC_Os05g40950	-0.993855	negative	0.00614486	0.00916563
LOC_Os02g09100	LOC_Os03g07290	-0.993847	negative	0.00615336	0.00916563
LOC_Os05g49020	LOC_Os12g42850	0.993833	positive	0.00616679	0.00916563
LOC_Os05g26660	LOC_Os01g72834	0.993831	positive	0.00616871	0.00916563
LOC_Os05g26660	LOC_Os06g38980	0.993829	positive	0.00617068	0.00916563
LOC_Os01g64090	LOC_Os11g43620	0.993829	positive	0.00617102	0.00916563
LOC_Os09g31031	LOC_Os10g10244	-0.993828	negative	0.00617209	0.00916563
LOC_Os04g12480	LOC_Os09g31019	-0.993814	negative	0.0061855	0.00917849
LOC_Os05g24650	LOC_Os01g72834	-0.993772	negative	0.00622824	0.00922814
LOC_Os11g09160	LOC_Os01g64090	0.993771	positive	0.00622852	0.00922814
LOC_Os03g38740	LOC_Os04g53220	0.993761	positive	0.00623924	0.00923566
LOC_Os08g40610	LOC_Os01g45070	-0.993757	negative	0.00624316	0.00923566
LOC_Os06g05250	LOC_Os05g19630	0.993751	positive	0.00624894	0.00923669
LOC_Os05g37884	LOC_Os05g05450	0.993746	positive	0.00625439	0.00923669
LOC_Os11g07500	LOC_Os08g07790	0.993738	positive	0.00626157	0.00923669
LOC_Os06g49120	LOC_Os10g38278	0.993735	positive	0.00626471	0.00923669
LOC_Os09g33870	LOC_Os02g13520	-0.993724	negative	0.00627552	0.00923669
LOC_Os04g12480	LOC_Os10g10244	0.993723	positive	0.00627692	0.00923669
LOC_Os05g30980	LOC_Os01g37837	0.993722	positive	0.00627757	0.00923669
LOC_Os10g35436	LOC_Os06g08840	-0.993708	negative	0.00629207	0.00923669
LOC_Os09g34070	LOC_Os06g06490	0.993705	positive	0.00629535	0.00923669
LOC_Os11g23880	LOC_Os06g49120	0.993698	positive	0.00630164	0.00923669
LOC_Os08g01840	LOC_Os06g05250	0.993694	positive	0.00630608	0.00923669
LOC_Os06g21480	LOC_Os08g03450	0.993694	positive	0.00630611	0.00923669
LOC_Os08g44050	LOC_Os12g18140	-0.993687	negative	0.00631312	0.00923669
LOC_Os07g08460	LOC_Os12g42850	0.993682	positive	0.00631807	0.00923669
LOC_Os03g19560	LOC_Os02g45490	0.993679	positive	0.00632057	0.00923669
LOC_Os09g06230	LOC_Os03g07290	-0.993677	negative	0.00632327	0.00923669
LOC_Os01g06510	LOC_Os03g25980	0.993666	positive	0.00633395	0.00923669
LOC_Os07g08460	LOC_Os03g38740	-0.993666	negative	0.00633423	0.00923669
LOC_Os09g06230	LOC_Os06g06470	-0.993659	negative	0.00634115	0.00923669
LOC_Os04g43050	LOC_Os03g15890	0.993658	positive	0.00634232	0.00923669
LOC_Os02g39720	LOC_Os05g37884	-0.993652	negative	0.00634756	0.00923669
LOC_Os11g37100	LOC_Os01g58220	0.993645	positive	0.00635484	0.00923669
LOC_Os05g49020	LOC_Os01g37837	-0.993643	negative	0.00635676	0.00923669
LOC_Os02g39720	LOC_Os03g02100	-0.99364	negative	0.0063595	0.00923669
LOC_Os05g39960	LOC_Os12g18140	0.993634	positive	0.00636581	0.00923669
LOC_Os08g44050	LOC_Os03g02100	-0.993628	negative	0.0063723	0.00923669
LOC_Os08g01054	LOC_Os04g45040	0.993627	positive	0.00637293	0.00923669
LOC_Os05g19630	LOC_Os06g08840	-0.99362	negative	0.00637952	0.0092393
LOC_Os10g35690	LOC_Os01g72834	-0.993612	negative	0.00638766	0.00924085
LOC_Os12g01210	LOC_Os06g10620	-0.99361	negative	0.00639015	0.00924085
LOC_Os03g38980	LOC_Os05g51500	0.993581	positive	0.00641891	0.00925504
LOC_Os01g69950	LOC_Os08g07790	0.993564	positive	0.00643593	0.00925504
LOC_Os10g35436	LOC_Os01g06510	0.993564	positive	0.0064361	0.00925504
LOC_Os03g38980	LOC_Os05g44810	-0.993559	negative	0.0064413	0.00925504
LOC_Os05g26660	LOC_Os06g05250	0.993554	positive	0.00644595	0.00925504
LOC_Os06g10620	LOC_Os06g08840	-0.993547	negative	0.00645329	0.00925504
LOC_Os09g06230	LOC_Os06g08840	-0.993544	negative	0.006456	0.00925504
LOC_Os11g07500	LOC_Os06g10620	0.993544	positive	0.00645617	0.00925504
LOC_Os05g26660	LOC_Os01g64090	0.993542	positive	0.00645804	0.00925504
LOC_Os05g26660	LOC_Os03g53150	-0.99354	negative	0.00645964	0.00925504
LOC_Os03g18570	LOC_Os02g13520	0.993536	positive	0.00646442	0.00925504
LOC_Os05g05450	LOC_Os03g02100	0.993528	positive	0.006472	0.00925504
LOC_Os07g12250	LOC_Os08g01780	-0.993528	negative	0.00647231	0.00925504
LOC_Os01g49900	LOC_Os03g15890	0.993525	positive	0.00647495	0.00925504
LOC_Os03g25980	LOC_Os07g12250	0.99352	positive	0.0064802	0.00925504
LOC_Os06g10620	LOC_Os08g40560	0.993515	positive	0.00648542	0.00925504
LOC_Os06g21480	LOC_Os06g06470	-0.993513	negative	0.00648692	0.00925504
LOC_Os03g38000	LOC_Os12g31880	0.993513	positive	0.00648723	0.00925504
LOC_Os09g31031	LOC_Os05g31020	0.993509	positive	0.00649117	0.00925504
LOC_Os01g06510	LOC_Os01g72834	0.993504	positive	0.00649577	0.00925504
LOC_Os02g09100	LOC_Os09g31019	-0.993494	negative	0.00650576	0.00926126
LOC_Os05g24650	LOC_Os03g38740	-0.99349	negative	0.00650973	0.00926126
LOC_Os02g53230	LOC_Os05g05450	0.993477	positive	0.00652262	0.00927277
LOC_Os06g38980	LOC_Os03g61260	-0.993451	negative	0.00654897	0.00928119
LOC_Os08g01840	LOC_Os01g49900	0.993448	positive	0.00655233	0.00928119
LOC_Os09g27930	LOC_Os03g15890	-0.993438	negative	0.00656161	0.00928119
LOC_Os09g31019	LOC_Os08g07790	-0.993434	negative	0.00656559	0.00928119
LOC_Os12g38430	LOC_Os01g64090	-0.993426	negative	0.00657444	0.00928119
LOC_Os03g38000	LOC_Os10g38278	0.993422	positive	0.00657798	0.00928119
LOC_Os09g31031	LOC_Os03g02100	-0.993422	negative	0.00657798	0.00928119
LOC_Os11g07500	LOC_Os11g43620	0.993413	positive	0.00658665	0.00928119
LOC_Os08g40610	LOC_Os08g44050	0.993409	positive	0.00659056	0.00928119
LOC_Os08g44050	LOC_Os10g35436	-0.993404	negative	0.00659614	0.00928119
LOC_Os02g39160	LOC_Os08g07790	0.993398	positive	0.00660204	0.00928119
LOC_Os09g30200	LOC_Os06g05250	-0.993393	negative	0.0066067	0.00928119
LOC_Os09g06230	LOC_Os11g37100	0.993388	positive	0.00661231	0.00928119
LOC_Os04g43050	LOC_Os01g37837	0.993386	positive	0.00661377	0.00928119
LOC_Os02g39720	LOC_Os02g53230	-0.993384	negative	0.00661608	0.00928119
LOC_Os08g32100	LOC_Os10g35690	-0.993373	negative	0.00662746	0.00928119
LOC_Os03g18570	LOC_Os12g42260	-0.993367	negative	0.00663327	0.00928119
LOC_Os02g39720	LOC_Os10g35436	-0.993365	negative	0.00663508	0.00928119
LOC_Os10g35436	LOC_Os05g49020	-0.993365	negative	0.00663539	0.00928119
LOC_Os08g37960	LOC_Os05g30140	0.993362	positive	0.00663835	0.00928119
LOC_Os05g49020	LOC_Os05g19630	-0.993361	negative	0.00663896	0.00928119
LOC_Os06g05250	LOC_Os09g14610	0.993356	positive	0.00664444	0.00928119
LOC_Os01g06510	LOC_Os04g53220	0.99335	positive	0.00665011	0.00928119
LOC_Os10g35436	LOC_Os04g43050	0.993348	positive	0.00665236	0.00928119
LOC_Os08g01840	LOC_Os03g38740	0.993342	positive	0.0066579	0.00928119
LOC_Os06g21480	LOC_Os02g13520	0.993338	positive	0.00666203	0.00928119
LOC_Os02g39720	LOC_Os01g49330	-0.993336	negative	0.0066645	0.00928119
LOC_Os01g49900	LOC_Os05g40950	-0.993326	negative	0.00667401	0.00928119
LOC_Os08g37960	LOC_Os04g12480	-0.99331	negative	0.00668992	0.00928119
LOC_Os02g39160	LOC_Os01g37837	0.99331	positive	0.00669022	0.00928119
LOC_Os08g03450	LOC_Os11g43620	0.993309	positive	0.00669139	0.00928119
LOC_Os11g37100	LOC_Os03g16369	-0.993302	negative	0.00669801	0.00928119
LOC_Os05g19630	LOC_Os05g30980	0.9933	positive	0.00670015	0.00928119
LOC_Os01g49330	LOC_Os05g05450	0.993298	positive	0.0067023	0.00928119
LOC_Os05g24650	LOC_Os08g40560	-0.99329	negative	0.00670982	0.00928119
LOC_Os02g53230	rpl14	0.993284	positive	0.00671582	0.00928119
LOC_Os06g10620	LOC_Os01g64090	0.99328	positive	0.00672033	0.00928119
LOC_Os08g44050	LOC_Os05g44390	0.993274	positive	0.00672558	0.00928119
LOC_Os04g43050	LOC_Os04g20220	0.993273	positive	0.00672734	0.00928119
LOC_Os04g20220	LOC_Os03g15890	0.993271	positive	0.00672869	0.00928119
LOC_Os10g35436	LOC_Os05g05450	0.993271	positive	0.00672875	0.00928119
LOC_Os09g30200	LOC_Os12g32240	0.99327	positive	0.0067303	0.00928119
LOC_Os09g33870	LOC_Os08g01780	0.993258	positive	0.00674216	0.00928662
LOC_Os09g31031	LOC_Os05g30980	-0.993254	negative	0.00674593	0.00928662
LOC_Os10g10244	LOC_Os05g51500	0.993247	positive	0.00675317	0.00928662
LOC_Os09g31019	LOC_Os06g21690	0.993247	positive	0.00675347	0.00928662
LOC_Os03g25980	LOC_Os08g40560	0.993216	positive	0.00678439	0.00931322
LOC_Os08g37700	LOC_Os01g58220	-0.993215	negative	0.00678453	0.00931322
LOC_Os07g43810	LOC_Os05g40950	0.993212	positive	0.00678843	0.00931322
LOC_Os05g39960	LOC_Os05g47630	0.993208	positive	0.00679209	0.00931322
LOC_Os05g15360	Os04g0321400	0.993198	positive	0.00680237	0.0093207
LOC_Os08g03450	LOC_Os05g30980	0.993183	positive	0.00681681	0.00933208
LOC_Os09g33870	LOC_Os01g64090	-0.99318	negative	0.00682034	0.00933208
LOC_Os01g34780	LOC_Os05g40630	-0.993169	negative	0.00683057	0.00933946
LOC_Os09g06230	LOC_Os08g32100	0.993156	positive	0.00684387	0.00934973
LOC_Os12g42850	LOC_Os09g27930	0.993149	positive	0.00685052	0.00934973
LOC_Os04g43050	LOC_Os12g32240	-0.993147	negative	0.0068526	0.00934973
LOC_Os02g39160	LOC_Os06g10620	0.993135	positive	0.00686492	0.0093515
LOC_Os08g40610	LOC_Os04g12480	-0.993134	negative	0.00686649	0.0093515
LOC_Os10g35436	LOC_Os12g42850	-0.993121	negative	0.00687859	0.0093515
LOC_Os07g43810	LOC_Os12g31000	0.993114	positive	0.00688606	0.0093515
LOC_Os11g07500	LOC_Os05g51500	0.993114	positive	0.00688627	0.0093515
LOC_Os01g45070	LOC_Os05g31020	-0.99311	negative	0.00689039	0.0093515
LOC_Os11g23880	LOC_Os05g23940	0.993108	positive	0.00689222	0.0093515
LOC_Os07g08460	LOC_Os12g32240	0.993103	positive	0.00689707	0.0093515
LOC_Os11g23880	LOC_Os03g53150	-0.993103	negative	0.00689746	0.0093515
LOC_Os07g10350	LOC_Os08g40560	0.993086	positive	0.00691373	0.00936613
LOC_Os05g51500	LOC_Os06g21690	-0.99308	negative	0.00692018	0.00936613
LOC_Os01g69950	LOC_Os03g18570	0.993077	positive	0.00692279	0.00936613
LOC_Os07g08460	LOC_Os08g32100	-0.993051	negative	0.00694857	0.00938771
LOC_Os08g32100	LOC_Os04g20220	0.993047	positive	0.00695323	0.00938771
LOC_Os07g15440	LOC_Os06g10620	0.993036	positive	0.00696413	0.00938771
LOC_Os08g01840	LOC_Os05g30980	0.993034	positive	0.00696571	0.00938771
LOC_Os06g06470	LOC_Os05g44810	0.99303	positive	0.00696972	0.00938771
LOC_Os01g37837	LOC_Os06g08840	-0.993029	negative	0.00697122	0.00938771
LOC_Os11g09160	Os04g0321400	0.993027	positive	0.00697275	0.00938771
LOC_Os02g39720	LOC_Os05g31020	0.993014	positive	0.00698595	0.00939654
LOC_Os05g44810	LOC_Os08g01780	0.993009	positive	0.00699106	0.00939654
LOC_Os05g51500	LOC_Os05g31020	-0.993005	negative	0.00699475	0.00939654
LOC_Os07g15440	LOC_Os05g43170	0.992998	positive	0.00700249	0.00939654
LOC_Os09g06230	LOC_Os10g10244	0.992996	positive	0.00700363	0.00939654
LOC_Os07g37250	LOC_Os01g09000	0.992978	positive	0.00702218	0.0094091
LOC_Os01g06510	LOC_Os04g43050	0.992977	positive	0.00702274	0.0094091
LOC_Os09g27930	LOC_Os05g31020	0.992972	positive	0.00702799	0.00940961
LOC_Os08g01054	LOC_Os02g13520	0.992955	positive	0.00704528	0.00941751
LOC_Os03g25980	LOC_Os01g54020	0.99295	positive	0.0070502	0.00941751
LOC_Os05g49020	LOC_Os11g07500	-0.992946	negative	0.00705392	0.00941751
LOC_Os11g07500	LOC_Os06g08840	-0.992929	negative	0.00707094	0.00941751
LOC_Os02g39720	LOC_Os10g10244	-0.992921	negative	0.00707878	0.00941751
LOC_Os11g37100	LOC_Os05g51500	0.992918	positive	0.00708207	0.00941751
LOC_Os07g15440	LOC_Os03g15890	0.992918	positive	0.00708243	0.00941751
LOC_Os06g08840	LOC_Os05g47630	-0.992916	negative	0.00708441	0.00941751
LOC_Os09g31031	LOC_Os08g40560	-0.992914	negative	0.00708591	0.00941751
LOC_Os01g72834	LOC_Os11g07500	0.992904	positive	0.00709625	0.00941751
LOC_Os01g69950	LOC_Os10g35690	-0.992902	negative	0.00709755	0.00941751
LOC_Os02g09100	LOC_Os02g39160	0.9929	positive	0.0071003	0.00941751
LOC_Os05g43170	LOC_Os03g11120	0.992899	positive	0.00710087	0.00941751
LOC_Os05g05450	LOC_Os05g31020	-0.992898	negative	0.00710212	0.00941751
LOC_Os01g45070	LOC_Os03g07290	-0.992882	negative	0.00711761	0.00942999
LOC_Os03g38000	LOC_Os12g19549	0.992874	positive	0.00712609	0.00942999
LOC_Os04g12480	LOC_Os01g37837	0.992873	positive	0.00712747	0.00942999
LOC_Os09g34070	LOC_Os02g13400	0.992853	positive	0.00714717	0.00942999
LOC_Os12g38430	LOC_Os02g13520	-0.992849	negative	0.00715055	0.00942999
LOC_Os05g37884	rpl14	0.992839	positive	0.00716077	0.00942999
LOC_Os09g06230	LOC_Os05g31020	-0.992838	negative	0.00716201	0.00942999
LOC_Os08g44050	LOC_Os06g08840	0.992836	positive	0.00716442	0.00942999
LOC_Os07g43810	LOC_Os06g21690	0.992827	positive	0.00717285	0.00942999
LOC_Os01g69950	LOC_Os04g20220	0.992827	positive	0.00717342	0.00942999
LOC_Os06g06470	LOC_Os09g33870	0.992826	positive	0.00717379	0.00942999
LOC_Os07g15440	LOC_Os08g40560	0.992825	positive	0.00717537	0.00942999
LOC_Os06g10620	LOC_Os09g14610	0.992809	positive	0.0071911	0.00942999
LOC_Os10g10244	LOC_Os05g05450	0.992803	positive	0.00719658	0.00942999
LOC_Os07g08460	LOC_Os09g06230	-0.992795	negative	0.00720493	0.00942999
LOC_Os01g54020	LOC_Os03g15890	0.992782	positive	0.00721812	0.00942999
LOC_Os05g44390	LOC_Os05g40950	0.99278	positive	0.00721958	0.00942999
LOC_Os03g38980	LOC_Os12g18140	0.992775	positive	0.0072247	0.00942999
LOC_Os01g69950	LOC_Os07g08460	-0.992765	negative	0.00723474	0.00942999
LOC_Os07g43950	LOC_Os08g37700	0.992753	positive	0.00724726	0.00942999
LOC_Os08g01840	LOC_Os01g72834	0.992751	positive	0.00724949	0.00942999
LOC_Os01g49330	LOC_Os03g11120	0.992748	positive	0.00725192	0.00942999
LOC_Os01g09890	LOC_Os05g40630	-0.992748	negative	0.00725217	0.00942999
LOC_Os05g43170	LOC_Os05g46430	0.992746	positive	0.00725365	0.00942999
LOC_Os03g38980	LOC_Os05g49020	-0.992734	negative	0.00726582	0.00942999
LOC_Os07g43810	LOC_Os09g31031	0.992726	positive	0.00727364	0.00942999
LOC_Os05g07700	LOC_Os07g10350	0.99271	positive	0.00728986	0.00942999
LOC_Os03g38980	LOC_Os02g39160	0.992704	positive	0.00729616	0.00942999
LOC_Os01g49900	LOC_Os11g07500	0.992703	positive	0.00729684	0.00942999
LOC_Os04g12480	LOC_Os03g25980	0.992697	positive	0.00730251	0.00942999
LOC_Os01g09000	LOC_Os01g68860	0.992691	positive	0.00730914	0.00942999
LOC_Os03g38000	LOC_Os05g40630	-0.992685	negative	0.00731529	0.00942999
LOC_Os08g32100	LOC_Os03g61260	-0.99267	negative	0.00733005	0.00942999
LOC_Os07g15440	LOC_Os05g46430	0.992668	positive	0.00733194	0.00942999
LOC_Os08g01054	LOC_Os04g12480	0.992667	positive	0.00733319	0.00942999
LOC_Os08g40610	LOC_Os12g32240	0.992665	positive	0.00733464	0.00942999
LOC_Os12g01210	LOC_Os04g43050	-0.992665	negative	0.00733468	0.00942999
LOC_Os05g23940	LOC_Os01g54020	0.99266	positive	0.00734012	0.00942999
LOC_Os01g49900	LOC_Os08g03450	0.992659	positive	0.00734131	0.00942999
LOC_Os05g26660	LOC_Os05g31020	-0.992658	negative	0.0073424	0.00942999
LOC_Os01g49330	LOC_Os03g57560	0.992657	positive	0.00734327	0.00942999
LOC_Os05g49020	LOC_Os04g20220	-0.992655	negative	0.00734496	0.00942999
LOC_Os05g24650	LOC_Os06g05250	-0.992654	negative	0.00734632	0.00942999
LOC_Os09g31031	LOC_Os03g38980	-0.992651	negative	0.00734869	0.00942999
LOC_Os08g32100	LOC_Os03g18570	0.992649	positive	0.00735127	0.00942999
LOC_Os05g44390	LOC_Os12g31000	0.992645	positive	0.00735522	0.00942999
LOC_Os07g15440	LOC_Os05g30980	0.992641	positive	0.00735894	0.00942999
LOC_Os05g44810	LOC_Os01g64090	-0.992641	negative	0.00735897	0.00942999
LOC_Os03g15370	LOC_Os06g44880	-0.992641	negative	0.00735933	0.00942999
LOC_Os03g63950	LOC_Os03g19920	-0.992636	negative	0.0073639	0.00942999
LOC_Os06g49120	LOC_Os12g31880	0.992636	positive	0.007364	0.00942999
LOC_Os10g38278	LOC_Os03g57560	0.992635	positive	0.00736535	0.00942999
LOC_Os01g69950	LOC_Os09g06230	0.992626	positive	0.0073738	0.00943456
LOC_Os05g24650	LOC_Os06g10620	-0.992616	negative	0.00738434	0.00944061
LOC_Os05g51500	LOC_Os03g02100	0.992612	positive	0.0073883	0.00944061
LOC_Os02g39720	LOC_Os05g30980	-0.992586	negative	0.00741363	0.00944299
LOC_Os01g06510	LOC_Os06g05250	0.992582	positive	0.00741827	0.00944299
LOC_Os09g27930	LOC_Os11g09160	-0.992578	negative	0.00742186	0.00944299
LOC_Os06g38980	LOC_Os05g19630	0.992574	positive	0.00742608	0.00944299
LOC_Os07g12250	LOC_Os03g61260	-0.992573	negative	0.00742727	0.00944299
LOC_Os03g25980	LOC_Os03g38740	0.992562	positive	0.0074384	0.00944299
LOC_Os10g35690	LOC_Os06g05250	-0.992561	negative	0.00743909	0.00944299
LOC_Os03g15890	LOC_Os05g31020	-0.99256	negative	0.00744015	0.00944299
LOC_Os02g09100	LOC_Os05g46430	0.992559	positive	0.00744103	0.00944299
LOC_Os09g30200	LOC_Os06g21480	-0.992557	negative	0.00744278	0.00944299
LOC_Os03g15890	LOC_Os03g02100	0.992556	positive	0.00744393	0.00944299
LOC_Os10g35690	LOC_Os12g42850	0.992551	positive	0.00744909	0.00944333
LOC_Os03g18570	LOC_Os12g42850	-0.992544	negative	0.0074562	0.00944615
LOC_Os03g07290	LOC_Os08g07790	-0.99252	negative	0.00747999	0.00946087
LOC_Os01g45070	LOC_Os10g10244	0.992519	positive	0.00748081	0.00946087
LOC_Os05g07700	LOC_Os01g49900	0.992517	positive	0.00748251	0.00946087
LOC_Os07g10350	LOC_Os12g31880	0.9925	positive	0.00750016	0.00947171
LOC_Os03g19570	LOC_Os01g68860	0.992496	positive	0.00750401	0.00947171
LOC_Os07g08460	LOC_Os05g51500	-0.992484	negative	0.00751554	0.00947171
LOC_Os07g08460	LOC_Os09g31031	0.992481	positive	0.00751926	0.00947171
LOC_Os06g10620	LOC_Os03g38740	0.992475	positive	0.00752462	0.00947171
LOC_Os05g30980	LOC_Os05g05450	0.992471	positive	0.00752852	0.00947171
LOC_Os07g10350	LOC_Os03g36780	0.992446	positive	0.00755402	0.00947171
LOC_Os01g06510	LOC_Os01g37837	0.992446	positive	0.00755403	0.00947171
LOC_Os09g31031	LOC_Os11g07500	-0.992445	negative	0.00755513	0.00947171
LOC_Os08g07790	LOC_Os12g18140	0.992444	positive	0.00755647	0.00947171
LOC_Os08g40560	LOC_Os04g20220	0.992442	positive	0.00755783	0.00947171
LOC_Os07g43810	LOC_Os01g58220	-0.992439	negative	0.00756125	0.00947171
LOC_Os01g09000	LOC_Os10g38278	0.992437	positive	0.00756329	0.00947171
LOC_Os03g63950	LOC_Os02g09120	0.992431	positive	0.00756867	0.00947171
LOC_Os11g23880	LOC_Os05g07700	0.992423	positive	0.00757684	0.00947171
LOC_Os07g15440	LOC_Os03g57560	0.992419	positive	0.00758088	0.00947171
LOC_Os08g40610	LOC_Os07g12250	-0.992416	negative	0.00758358	0.00947171
LOC_Os02g09100	LOC_Os01g37837	0.992416	positive	0.00758415	0.00947171
LOC_Os03g53150	LOC_Os06g10620	-0.992416	negative	0.00758423	0.00947171
LOC_Os12g35630	LOC_Os11g09160	0.992403	positive	0.00759735	0.00948197
LOC_Os08g32100	LOC_Os02g13520	0.992397	positive	0.00760309	0.009483
LOC_Os09g06230	LOC_Os05g19630	0.992386	positive	0.00761406	0.00949033
LOC_Os03g11120	LOC_Os05g47630	0.99238	positive	0.00761955	0.00949033
LOC_Os01g69950	LOC_Os02g13520	0.992375	positive	0.00762467	0.00949033
LOC_Os08g44050	LOC_Os03g25980	-0.992371	negative	0.00762861	0.00949033
LOC_Os07g10350	LOC_Os03g38740	0.992366	positive	0.00763403	0.00949096
LOC_Os06g21480	LOC_Os05g19630	0.992351	positive	0.00764889	0.00949574
LOC_Os09g27930	Os04g0321400	-0.992346	negative	0.00765361	0.00949574
LOC_Os04g43050	LOC_Os09g14610	0.992341	positive	0.00765889	0.00949574
LOC_Os06g38980	LOC_Os12g01210	-0.99234	negative	0.00766016	0.00949574
LOC_Os12g42850	LOC_Os03g61260	0.992331	positive	0.00766867	0.00949574
LOC_Os12g19549	LOC_Os08g24760	0.992331	positive	0.00766916	0.00949574
LOC_Os05g26660	LOC_Os03g36780	0.992325	positive	0.00767529	0.00949574
LOC_Os01g45070	LOC_Os04g53220	0.992323	positive	0.00767719	0.00949574
LOC_Os06g21480	LOC_Os08g01780	-0.992317	negative	0.0076834	0.00949733
LOC_Os01g06510	LOC_Os01g64090	0.992263	positive	0.0077366	0.00954365
LOC_Os10g10244	LOC_Os09g27930	-0.992261	negative	0.00773893	0.00954365
LOC_Os04g12480	LOC_Os03g02100	0.99226	positive	0.00773989	0.00954365
LOC_Os03g11120	LOC_Os12g19549	0.992255	positive	0.00774511	0.00954365
LOC_Os10g10244	LOC_Os03g15890	0.992254	positive	0.00774557	0.00954365
LOC_Os05g44390	LOC_Os05g30140	0.992245	positive	0.00775481	0.00954579
Os04g0321400	LOC_Os07g12650	0.992239	positive	0.0077611	0.00954579
LOC_Os05g51500	LOC_Os03g38740	0.992238	positive	0.00776213	0.00954579
LOC_Os01g69950	LOC_Os03g61260	-0.99223	negative	0.0077704	0.00954737
LOC_Os07g08460	LOC_Os03g15890	-0.992223	negative	0.00777718	0.00954737
LOC_Os01g49330	LOC_Os06g08840	-0.992218	negative	0.00778214	0.00954737
LOC_Os01g72834	LOC_Os12g32240	-0.992217	negative	0.00778319	0.00954737
LOC_Os05g44390	LOC_Os09g35870	-0.992212	negative	0.00778823	0.0095475
LOC_Os12g42850	LOC_Os01g37837	-0.992205	negative	0.00779514	0.00954782
LOC_Os09g30200	LOC_Os08g40560	-0.9922	negative	0.00780018	0.00954782
LOC_Os02g39720	LOC_Os03g07290	0.992197	positive	0.00780337	0.00954782
LOC_Os08g37960	LOC_Os07g12650	-0.992192	negative	0.00780825	0.00954782
LOC_Os12g31000	LOC_Os08g37700	0.992185	positive	0.00781479	0.00954976
LOC_Os08g37960	LOC_Os07g12250	-0.992176	negative	0.00782382	0.00955476
LOC_Os09g06230	LOC_Os03g02100	0.992165	positive	0.00783483	0.00955872
LOC_Os09g30200	LOC_Os03g38740	-0.992151	negative	0.00784909	0.00955872
LOC_Os11g23880	rpl14	0.992146	positive	0.00785437	0.00955872
LOC_Os10g38278	LOC_Os03g11120	0.992136	positive	0.00786389	0.00955872
LOC_Os11g07500	LOC_Os05g30980	0.992132	positive	0.0078685	0.00955872
LOC_Os03g38980	LOC_Os11g09160	0.992129	positive	0.00787094	0.00955872
LOC_Os12g38430	LOC_Os11g07500	-0.992126	negative	0.00787381	0.00955872
LOC_Os10g35690	LOC_Os06g21690	0.992124	positive	0.00787638	0.00955872
LOC_Os02g09100	LOC_Os05g37884	0.992118	positive	0.00788247	0.00955872
LOC_Os02g39720	LOC_Os04g20220	-0.992117	negative	0.00788251	0.00955872
LOC_Os05g47630	LOC_Os12g18140	0.992115	positive	0.00788536	0.00955872
LOC_Os09g27930	LOC_Os03g07290	0.992103	positive	0.00789686	0.00955872
LOC_Os10g35690	LOC_Os04g43050	-0.992091	negative	0.00790871	0.00955872
LOC_Os05g26660	LOC_Os10g10244	0.992091	positive	0.00790876	0.00955872
LOC_Os10g35690	LOC_Os07g12250	-0.992086	negative	0.00791415	0.00955872
LOC_Os08g44050	LOC_Os01g37837	-0.992084	negative	0.00791562	0.00955872
LOC_Os09g33870	LOC_Os11g07500	-0.992084	negative	0.00791578	0.00955872
LOC_Os06g06470	LOC_Os05g51500	-0.99208	negative	0.00791967	0.00955872
LOC_Os03g07290	LOC_Os05g05450	-0.992073	negative	0.00792691	0.00955872
LOC_Os05g30980	LOC_Os03g36780	0.99207	positive	0.00793016	0.00955872
LOC_Os01g49900	LOC_Os06g21690	-0.992069	negative	0.00793097	0.00955872
LOC_Os12g01210	LOC_Os09g27930	0.992054	positive	0.00794612	0.00957101
LOC_Os09g30200	LOC_Os05g40950	0.992033	positive	0.00796747	0.00958304
LOC_Os08g44050	LOC_Os09g33870	0.992029	positive	0.00797132	0.00958304
LOC_Os05g24650	LOC_Os09g27930	0.992015	positive	0.00798457	0.00958304
LOC_Os03g57560	LOC_Os05g47630	0.992014	positive	0.00798611	0.00958304
LOC_Os04g20220	LOC_Os05g05450	0.99201	positive	0.00799035	0.00958304
LOC_Os03g38740	LOC_Os04g20220	0.992009	positive	0.00799055	0.00958304
LOC_Os07g08460	LOC_Os08g07790	-0.992009	negative	0.00799082	0.00958304
LOC_Os02g09100	LOC_Os02g53230	0.992004	positive	0.00799596	0.00958325
LOC_Os01g37837	LOC_Os05g15360	0.99199	positive	0.00800964	0.00959369
LOC_Os09g30200	LOC_Os06g38980	-0.99198	negative	0.00801977	0.00959987
LOC_Os12g42850	LOC_Os08g07790	-0.991966	negative	0.0080339	0.00961083
LOC_Os03g19570	rpl14	0.99196	positive	0.00803974	0.00961186
LOC_Os12g42850	LOC_Os08g01780	0.99195	positive	0.00805026	0.00961489
LOC_Os01g54020	LOC_Os03g61260	-0.991948	negative	0.00805222	0.00961489
LOC_Os05g07700	LOC_Os06g06490	0.991932	positive	0.00806817	0.00962166
LOC_Os05g19630	LOC_Os08g07790	0.991932	positive	0.00806847	0.00962166
LOC_Os08g37960	LOC_Os01g45070	-0.991926	negative	0.00807374	0.00962166
LOC_Os08g07790	LOC_Os06g08840	-0.991922	negative	0.00807782	0.00962166
LOC_Os10g35436	LOC_Os02g09100	0.991911	positive	0.00808874	0.00962348
LOC_Os07g10350	LOC_Os06g38980	0.991911	positive	0.0080893	0.00962348
LOC_Os08g01054	LOC_Os01g11550	0.991905	positive	0.00809523	0.00962461
LOC_Os07g15440	LOC_Os03g11120	0.991879	positive	0.00812093	0.0096409
LOC_Os02g09100	LOC_Os03g53150	-0.991877	negative	0.0081228	0.0096409
LOC_Os05g24650	LOC_Os06g21480	-0.991873	negative	0.00812694	0.0096409
LOC_Os12g38430	LOC_Os06g06470	0.991868	positive	0.00813158	0.0096409
LOC_Os09g34070	LOC_Os10g38278	0.991866	positive	0.00813389	0.0096409
LOC_Os07g43810	LOC_Os05g51500	-0.991846	negative	0.0081535	0.00965258
LOC_Os05g26660	LOC_Os11g07500	0.991846	positive	0.00815425	0.00965258
LOC_Os08g40610	LOC_Os03g36780	-0.991841	negative	0.00815873	0.00965258
LOC_Os08g37960	LOC_Os11g09160	-0.991834	negative	0.00816628	0.0096556
LOC_Os07g47300	LOC_Os08g07790	-0.991826	negative	0.00817438	0.00965572
LOC_Os10g35436	LOC_Os08g32100	0.991824	positive	0.00817638	0.00965572
LOC_Os05g51500	LOC_Os05g30980	0.991818	positive	0.00818177	0.00965619
LOC_Os10g35436	LOC_Os08g40560	0.991806	positive	0.00819392	0.00966001
LOC_Os05g49020	LOC_Os03g25980	-0.99179	negative	0.00820962	0.00966001
LOC_Os05g39960	LOC_Os01g54020	0.991779	positive	0.0082206	0.00966001
LOC_Os01g72834	LOC_Os08g03450	0.991778	positive	0.00822165	0.00966001
LOC_Os10g10244	LOC_Os08g07790	0.991773	positive	0.0082271	0.00966001
LOC_Os07g08460	LOC_Os01g54020	-0.99177	negative	0.00823047	0.00966001
LOC_Os01g54020	LOC_Os12g32240	-0.991769	negative	0.00823068	0.00966001
LOC_Os05g23940	LOC_Os05g05450	0.991762	positive	0.00823846	0.00966001
LOC_Os03g36780	LOC_Os03g02100	0.991755	positive	0.00824535	0.00966001
LOC_Os06g38980	LOC_Os09g14610	0.991736	positive	0.00826393	0.00966001
LOC_Os07g10350	LOC_Os01g74310	0.991733	positive	0.00826707	0.00966001
LOC_Os03g18570	LOC_Os08g01780	-0.991733	negative	0.00826716	0.00966001
LOC_Os05g26660	LOC_Os05g46430	0.991721	positive	0.00827933	0.00966001
LOC_Os08g44050	LOC_Os05g44810	0.99172	positive	0.00828038	0.00966001
LOC_Os02g39720	LOC_Os05g23940	-0.991718	negative	0.00828234	0.00966001
LOC_Os06g05250	LOC_Os11g07500	0.991716	positive	0.00828365	0.00966001
LOC_Os07g43810	LOC_Os04g45040	-0.991709	negative	0.00829122	0.00966001
LOC_Os09g35870	LOC_Os03g16369	-0.991706	negative	0.00829416	0.00966001
LOC_Os07g47300	LOC_Os01g11550	-0.991697	negative	0.00830291	0.00966001
LOC_Os06g06470	LOC_Os12g42850	0.991694	positive	0.00830647	0.00966001
LOC_Os05g19630	LOC_Os05g51500	0.99169	positive	0.00830988	0.00966001
LOC_Os04g12480	LOC_Os02g39160	0.991688	positive	0.00831193	0.00966001
LOC_Os01g45070	LOC_Os08g01780	-0.991687	negative	0.0083131	0.00966001
LOC_Os05g23940	LOC_Os08g24760	0.99167	positive	0.00833003	0.00966001
LOC_Os09g30200	LOC_Os11g43620	-0.991669	negative	0.0083307	0.00966001
LOC_Os08g07790	LOC_Os05g31020	-0.991667	negative	0.0083335	0.00966001
LOC_Os06g10620	LOC_Os05g46430	0.991662	positive	0.00833812	0.00966001
LOC_Os05g43170	LOC_Os03g36780	0.991659	positive	0.00834116	0.00966001
LOC_Os03g25980	LOC_Os03g36780	0.991655	positive	0.00834497	0.00966001
LOC_Os05g26660	LOC_Os03g02100	0.991652	positive	0.00834771	0.00966001
LOC_Os08g03450	LOC_Os09g27930	-0.991641	negative	0.00835933	0.00966001
LOC_Os01g69950	LOC_Os10g35436	0.991632	positive	0.00836797	0.00966001
LOC_Os05g44390	LOC_Os01g06510	-0.991623	negative	0.00837747	0.00966001
LOC_Os08g03450	LOC_Os03g38740	0.991621	positive	0.00837905	0.00966001
LOC_Os07g43950	LOC_Os03g09150	0.991608	positive	0.00839221	0.00966001
LOC_Os05g26660	LOC_Os03g07290	-0.991588	negative	0.00841249	0.00966001
LOC_Os02g39720	LOC_Os08g01840	-0.99158	negative	0.00841968	0.00966001
LOC_Os09g31031	LOC_Os11g37100	-0.991579	negative	0.00842104	0.00966001
LOC_Os06g38980	LOC_Os07g43050	0.991577	positive	0.00842322	0.00966001
LOC_Os02g39720	LOC_Os07g08460	0.991567	positive	0.00843324	0.00966001
LOC_Os10g38278	LOC_Os12g31880	0.991566	positive	0.00843447	0.00966001
LOC_Os07g15440	LOC_Os03g38740	0.991562	positive	0.00843754	0.00966001
LOC_Os06g49120	LOC_Os07g43050	0.991562	positive	0.00843791	0.00966001
LOC_Os03g07290	LOC_Os03g15890	-0.991557	negative	0.00844291	0.00966001
LOC_Os11g07500	LOC_Os05g44810	-0.991555	negative	0.0084454	0.00966001
LOC_Os05g44390	LOC_Os01g58220	-0.991549	negative	0.00845076	0.00966001
LOC_Os01g49330	LOC_Os12g18140	0.991549	positive	0.00845116	0.00966001
LOC_Os08g01840	LOC_Os05g05450	0.991546	positive	0.0084538	0.00966001
LOC_Os02g09100	LOC_Os07g08460	-0.991545	negative	0.00845466	0.00966001
LOC_Os08g44050	LOC_Os12g38430	0.991542	positive	0.00845802	0.00966001
LOC_Os05g39960	LOC_Os07g10350	0.991541	positive	0.00845863	0.00966001
LOC_Os03g53150	LOC_Os05g15360	-0.991539	negative	0.00846078	0.00966001
LOC_Os07g08460	LOC_Os05g40950	0.991536	positive	0.00846391	0.00966001
LOC_Os07g10350	LOC_Os05g30980	0.991528	positive	0.00847192	0.00966001
LOC_Os05g39960	LOC_Os01g06510	0.991527	positive	0.00847311	0.00966001
LOC_Os03g38980	LOC_Os06g08840	-0.991526	negative	0.00847436	0.00966001
LOC_Os12g38430	LOC_Os05g49020	0.991523	positive	0.00847673	0.00966001
LOC_Os05g23940	LOC_Os05g46430	0.991523	positive	0.00847695	0.00966001
LOC_Os07g10350	LOC_Os01g49900	0.99152	positive	0.00848001	0.00966001
LOC_Os05g26660	LOC_Os09g30200	-0.991512	negative	0.00848831	0.00966376
LOC_Os06g05250	LOC_Os12g32240	-0.991498	negative	0.00850157	0.00966977
LOC_Os06g21690	LOC_Os03g02100	-0.991496	negative	0.00850359	0.00966977
LOC_Os07g12250	LOC_Os05g31020	-0.991477	negative	0.00852296	0.0096861
LOC_Os07g43810	LOC_Os11g37100	-0.991469	negative	0.00853116	0.00968926
LOC_Os05g43170	LOC_Os06g13660	0.991464	positive	0.00853578	0.00968926
LOC_Os07g08460	LOC_Os05g05450	-0.991448	negative	0.00855216	0.00969477
LOC_Os06g13660	LOC_Os01g62080	0.991434	positive	0.00856551	0.00969477
LOC_Os06g10620	LOC_Os05g15360	0.991417	positive	0.00858279	0.00969477
LOC_Os08g32100	LOC_Os05g51500	0.991416	positive	0.0085841	0.00969477
LOC_Os07g15440	LOC_Os06g49120	0.991413	positive	0.00858738	0.00969477
LOC_Os01g69950	LOC_Os05g49020	-0.991412	negative	0.00858785	0.00969477
LOC_Os05g39960	LOC_Os04g43050	0.991412	positive	0.00858849	0.00969477
LOC_Os06g21480	LOC_Os05g49020	-0.991403	negative	0.008597	0.00969477
LOC_Os07g10350	LOC_Os06g05250	0.991396	positive	0.00860399	0.00969477
LOC_Os01g64090	LOC_Os07g12650	0.991393	positive	0.0086069	0.00969477
LOC_Os02g39720	LOC_Os05g47630	-0.99139	negative	0.00861013	0.00969477
LOC_Os07g48890	LOC_Os06g21690	0.991383	positive	0.00861658	0.00969477
LOC_Os02g39160	LOC_Os05g47630	0.99137	positive	0.00863039	0.00969477
LOC_Os12g38430	LOC_Os12g42260	0.991369	positive	0.00863062	0.00969477
LOC_Os06g21690	LOC_Os04g43050	-0.991369	negative	0.00863076	0.00969477
LOC_Os05g26660	LOC_Os02g09100	0.991367	positive	0.00863282	0.00969477
LOC_Os06g21690	LOC_Os03g61260	0.991365	positive	0.00863492	0.00969477
LOC_Os11g37100	LOC_Os02g13520	0.991357	positive	0.00864332	0.00969477
LOC_Os03g19570	LOC_Os10g38278	0.991356	positive	0.00864362	0.00969477
LOC_Os06g49120	LOC_Os06g06490	0.991352	positive	0.00864787	0.00969477
LOC_Os09g30200	LOC_Os04g43050	-0.991341	negative	0.00865893	0.00969477
LOC_Os03g38980	LOC_Os06g10620	0.991339	positive	0.00866052	0.00969477
LOC_Os05g05450	LOC_Os05g47630	0.991336	positive	0.00866407	0.00969477
LOC_Os05g23940	LOC_Os06g06490	0.991334	positive	0.00866577	0.00969477
LOC_Os01g72834	LOC_Os01g64090	0.991328	positive	0.00867248	0.00969477
LOC_Os05g24650	LOC_Os11g43620	-0.991326	negative	0.00867367	0.00969477
LOC_Os08g03450	LOC_Os08g40560	0.991317	positive	0.00868332	0.00969477
LOC_Os01g37837	LOC_Os08g40560	0.991314	positive	0.00868613	0.00969477
LOC_Os04g12480	LOC_Os12g18140	0.991314	positive	0.00868616	0.00969477
LOC_Os01g45070	LOC_Os08g07790	0.991292	positive	0.00870811	0.00971322
LOC_Os05g24650	LOC_Os04g43050	-0.991287	negative	0.00871274	0.00971322
LOC_Os12g42260	Os04g0321400	-0.991281	negative	0.00871902	0.00971462
LOC_Os07g43810	LOC_Os12g32240	0.991269	positive	0.00873068	0.00972
LOC_Os09g31031	LOC_Os05g19630	-0.991263	negative	0.00873705	0.00972
LOC_Os03g36780	LOC_Os08g40560	0.991246	positive	0.00875407	0.00972
LOC_Os04g43050	LOC_Os05g40950	-0.991246	negative	0.00875423	0.00972
LOC_Os06g21690	LOC_Os08g17784	0.991236	positive	0.00876449	0.00972
LOC_Os05g44390	LOC_Os12g32240	0.991229	positive	0.00877101	0.00972
LOC_Os09g06230	LOC_Os06g21690	-0.991224	negative	0.0087762	0.00972
LOC_Os02g09100	LOC_Os04g20220	0.991223	positive	0.00877729	0.00972
LOC_Os01g45070	LOC_Os09g31019	-0.991222	negative	0.00877828	0.00972
LOC_Os06g38980	LOC_Os05g46430	0.991217	positive	0.00878325	0.00972
LOC_Os10g35436	LOC_Os03g38740	0.991214	positive	0.00878595	0.00972
LOC_Os05g37884	LOC_Os03g15890	0.991212	positive	0.00878819	0.00972
LOC_Os05g51500	LOC_Os08g40560	0.991207	positive	0.00879288	0.00972
LOC_Os10g35690	LOC_Os06g10620	-0.991206	negative	0.00879428	0.00972
LOC_Os09g33870	LOC_Os08g03450	-0.991194	negative	0.00880638	0.00972781
LOC_Os09g31482	LOC_Os02g45490	0.991173	positive	0.00882734	0.00974538
LOC_Os03g07290	LOC_Os07g12250	-0.991162	negative	0.0088384	0.00974874
LOC_Os02g39720	LOC_Os08g40560	-0.991152	negative	0.00884831	0.00974874
LOC_Os03g25980	LOC_Os12g42850	-0.991151	negative	0.00884889	0.00974874
LOC_Os08g07790	LOC_Os11g43620	0.991148	positive	0.00885244	0.00974874
LOC_Os05g19630	LOC_Os11g43620	0.99114	positive	0.00886032	0.00974874
LOC_Os05g07700	LOC_Os04g53220	0.991137	positive	0.0088628	0.00974874
LOC_Os09g06230	LOC_Os12g42850	-0.991134	negative	0.0088657	0.00974874
LOC_Os05g19630	LOC_Os04g43050	0.991121	positive	0.0088788	0.00975758
LOC_Os01g37837	LOC_Os01g54020	0.991112	positive	0.00888838	0.00976256
LOC_Os07g15440	LOC_Os03g53150	-0.991098	negative	0.00890172	0.00977166
LOC_Os08g32100	LOC_Os05g49020	-0.991092	negative	0.00890806	0.00977307
LOC_Os03g53150	LOC_Os06g38980	-0.991084	negative	0.00891608	0.00977632
LOC_Os07g12250	LOC_Os04g53220	0.991074	positive	0.00892588	0.00977779
LOC_Os09g27930	LOC_Os03g02100	-0.991072	negative	0.00892755	0.00977779
LOC_Os05g39960	LOC_Os01g49900	0.991063	positive	0.00893749	0.00978257
LOC_Os01g64090	LOC_Os12g18140	0.991053	positive	0.00894693	0.00978257
LOC_Os04g12480	LOC_Os12g32240	-0.991053	negative	0.00894711	0.00978257
LOC_Os09g27930	LOC_Os09g14610	-0.991034	negative	0.00896594	0.00978886
LOC_Os08g40560	LOC_Os05g05450	0.991033	positive	0.00896722	0.00978886
LOC_Os11g07500	LOC_Os12g32240	-0.991028	negative	0.00897183	0.00978886
LOC_Os01g49330	LOC_Os03g02100	0.991019	positive	0.00898108	0.00978886
LOC_Os09g06230	LOC_Os04g20220	0.991013	positive	0.00898745	0.00978886
LOC_Os05g07700	LOC_Os06g13660	0.991011	positive	0.00898875	0.00978886
LOC_Os04g20220	LOC_Os12g32240	-0.991011	negative	0.00898916	0.00978886
LOC_Os05g24650	LOC_Os06g38980	-0.991004	negative	0.00899604	0.00978886
LOC_Os10g35436	LOC_Os01g54020	0.990988	positive	0.0090116	0.00978886
LOC_Os06g21690	LOC_Os01g54020	-0.990988	negative	0.00901171	0.00978886
LOC_Os05g39960	LOC_Os01g49330	0.990986	positive	0.00901375	0.00978886
LOC_Os01g06510	LOC_Os01g54020	0.990981	positive	0.0090186	0.00978886
LOC_Os01g09890	LOC_Os12g19549	0.990981	positive	0.00901873	0.00978886
LOC_Os09g34070	LOC_Os01g74310	0.990953	positive	0.00904684	0.00981152
LOC_Os12g38430	LOC_Os06g44880	-0.990946	negative	0.00905384	0.00981152
LOC_Os01g68860	LOC_Os12g31880	0.990926	positive	0.0090744	0.00981152
LOC_Os12g38430	LOC_Os08g03450	-0.990924	negative	0.00907583	0.00981152
LOC_Os05g19630	LOC_Os08g40560	0.990909	positive	0.00909144	0.00981152
LOC_Os11g07500	LOC_Os11g09160	0.990902	positive	0.00909844	0.00981152
LOC_Os08g01840	LOC_Os01g74310	0.9909	positive	0.00910003	0.00981152
LOC_Os07g47300	LOC_Os03g16369	0.990897	positive	0.00910297	0.00981152
LOC_Os05g19630	LOC_Os03g15890	0.990895	positive	0.00910472	0.00981152
LOC_Os05g47630	LOC_Os03g02100	0.99089	positive	0.00910964	0.00981152
LOC_Os09g06230	LOC_Os03g38740	0.990877	positive	0.00912284	0.00981152
LOC_Os09g30200	LOC_Os05g49020	0.990867	positive	0.00913325	0.00981152
LOC_Os09g06230	LOC_Os01g45070	0.990853	positive	0.00914715	0.00981152
LOC_Os05g44390	LOC_Os10g35690	0.990829	positive	0.00917143	0.00981152
LOC_Os04g20220	LOC_Os01g54020	0.990828	positive	0.00917248	0.00981152
LOC_Os01g69950	LOC_Os05g51500	0.990823	positive	0.0091771	0.00981152
LOC_Os08g01054	LOC_Os07g43810	-0.99082	negative	0.00917956	0.00981152
LOC_Os03g53150	LOC_Os08g30884	0.990819	positive	0.00918112	0.00981152
LOC_Os08g40610	LOC_Os05g40950	0.990818	positive	0.00918199	0.00981152
LOC_Os02g39720	LOC_Os09g31019	0.990812	positive	0.00918836	0.00981152
LOC_Os02g53230	LOC_Os03g15890	0.990809	positive	0.00919094	0.00981152
LOC_Os06g38980	LOC_Os01g06510	0.990808	positive	0.00919246	0.00981152
LOC_Os05g19630	LOC_Os12g32240	-0.990807	negative	0.00919273	0.00981152
LOC_Os08g44050	LOC_Os08g37960	0.990806	positive	0.00919398	0.00981152
LOC_Os01g45070	LOC_Os03g02100	0.990804	positive	0.00919584	0.00981152
LOC_Os01g69950	LOC_Os09g27930	-0.9908	negative	0.0092002	0.00981152
LOC_Os08g37960	LOC_Os07g47300	0.990799	positive	0.00920104	0.00981152
LOC_Os10g35690	LOC_Os06g38980	-0.990798	negative	0.00920183	0.00981152
LOC_Os10g10244	LOC_Os07g12250	0.990797	positive	0.0092032	0.00981152
LOC_Os06g21690	LOC_Os03g07290	0.990795	positive	0.00920534	0.00981152
LOC_Os05g30140	LOC_Os04g45040	-0.990789	negative	0.00921111	0.00981152
LOC_Os02g13400	LOC_Os01g68860	0.990788	positive	0.00921158	0.00981152
LOC_Os09g27930	LOC_Os03g61260	0.990787	positive	0.00921333	0.00981152
LOC_Os08g01840	LOC_Os05g39960	0.99078	positive	0.00921966	0.00981152
LOC_Os08g03450	LOC_Os06g10620	0.990779	positive	0.00922142	0.00981152
LOC_Os08g07790	LOC_Os03g02100	0.990754	positive	0.00924573	0.00981152
LOC_Os09g06230	LOC_Os05g30980	0.990752	positive	0.00924823	0.00981152
LOC_Os05g44810	LOC_Os08g03450	-0.990748	negative	0.00925168	0.00981152
LOC_Os05g26660	LOC_Os01g49900	0.990745	positive	0.00925535	0.00981152
LOC_Os08g01054	LOC_Os10g35690	-0.990736	negative	0.00926442	0.00981152
LOC_Os07g48890	LOC_Os01g11550	-0.990728	negative	0.00927198	0.00981152
LOC_Os10g35436	LOC_Os05g15360	0.990713	positive	0.00928695	0.00981152
LOC_Os07g08460	LOC_Os05g49020	0.990701	positive	0.00929926	0.00981152
LOC_Os01g49330	LOC_Os06g10620	0.9907	positive	0.00929987	0.00981152
LOC_Os03g38980	LOC_Os01g72834	0.9907	positive	0.00929989	0.00981152
LOC_Os08g32100	LOC_Os09g27930	-0.990699	negative	0.00930055	0.00981152
LOC_Os07g43050	LOC_Os01g49330	0.990697	positive	0.00930313	0.00981152
LOC_Os08g44050	LOC_Os04g53220	-0.990695	negative	0.0093053	0.00981152
LOC_Os09g31019	LOC_Os05g05450	-0.990677	negative	0.00932341	0.00981152
LOC_Os08g01780	LOC_Os11g43620	-0.990676	negative	0.00932447	0.00981152
LOC_Os03g38980	LOC_Os01g49900	0.990675	positive	0.00932506	0.00981152
LOC_Os08g32100	LOC_Os01g37837	0.990672	positive	0.00932795	0.00981152
LOC_Os08g01054	LOC_Os08g03450	0.99067	positive	0.00932995	0.00981152
LOC_Os10g38278	LOC_Os02g45490	0.990663	positive	0.00933702	0.00981152
LOC_Os05g49020	LOC_Os09g33870	0.990644	positive	0.00935553	0.00981152
LOC_Os04g12480	LOC_Os04g53220	0.990633	positive	0.00936691	0.00981152
LOC_Os08g40610	LOC_Os09g31031	0.99063	positive	0.00937015	0.00981152
LOC_Os02g39160	LOC_Os01g64090	0.990625	positive	0.0093747	0.00981152
LOC_Os05g19630	LOC_Os03g38740	0.990625	positive	0.00937502	0.00981152
LOC_Os07g15440	rpl14	0.990613	positive	0.00938666	0.00981152
LOC_Os01g72834	LOC_Os09g27930	-0.990612	negative	0.00938814	0.00981152
LOC_Os08g01054	LOC_Os01g06510	0.990611	positive	0.00938949	0.00981152
LOC_Os01g49330	LOC_Os02g39160	0.99061	positive	0.00939008	0.00981152
LOC_Os03g38740	LOC_Os01g37837	0.990602	positive	0.00939776	0.00981152
LOC_Os07g43810	LOC_Os03g45170	-0.990601	negative	0.00939911	0.00981152
LOC_Os09g31031	LOC_Os01g49900	-0.990594	negative	0.00940552	0.00981152
LOC_Os09g06230	LOC_Os01g64090	0.990581	positive	0.00941907	0.00981152
LOC_Os04g12480	LOC_Os05g40950	-0.990578	negative	0.00942226	0.00981152
LOC_Os07g10350	rpl14	0.99057	positive	0.00943019	0.00981152
LOC_Os10g10244	LOC_Os03g36780	0.990566	positive	0.00943448	0.00981152
LOC_Os12g38430	LOC_Os12g35630	-0.990565	negative	0.00943498	0.00981152
LOC_Os09g35870	LOC_Os01g11550	0.990565	positive	0.00943533	0.00981152
LOC_Os08g44050	LOC_Os05g30980	-0.990564	negative	0.00943641	0.00981152
LOC_Os10g10244	LOC_Os06g21690	-0.990556	negative	0.00944358	0.00981152
LOC_Os09g34070	LOC_Os02g53230	0.990549	positive	0.00945106	0.00981152
LOC_Os08g01840	LOC_Os06g08840	-0.990543	negative	0.00945665	0.00981152
LOC_Os06g21480	LOC_Os12g01210	-0.990537	negative	0.0094627	0.00981152
LOC_Os05g51500	LOC_Os04g20220	0.990535	positive	0.00946503	0.00981152
LOC_Os08g37700	LOC_Os01g11550	-0.990531	negative	0.00946888	0.00981152
LOC_Os05g23940	LOC_Os06g38980	0.990524	positive	0.00947597	0.00981152
LOC_Os01g64090	LOC_Os08g07790	0.990524	positive	0.00947624	0.00981152
LOC_Os09g27930	LOC_Os08g01780	0.990515	positive	0.00948451	0.00981152
LOC_Os04g12480	LOC_Os11g09160	0.990512	positive	0.00948844	0.00981152
LOC_Os05g39960	LOC_Os09g31031	-0.990509	negative	0.00949123	0.00981152
LOC_Os12g42260	LOC_Os05g44810	0.990503	positive	0.00949727	0.00981152
LOC_Os03g25980	LOC_Os05g15360	0.990502	positive	0.00949805	0.00981152
LOC_Os08g01840	LOC_Os06g49120	0.9905	positive	0.0095002	0.00981152
LOC_Os09g33870	LOC_Os12g42260	0.990499	positive	0.00950136	0.00981152
LOC_Os01g06510	LOC_Os01g45070	0.990498	positive	0.00950212	0.00981152
LOC_Os01g69950	LOC_Os01g37837	0.990498	positive	0.00950232	0.00981152
LOC_Os06g05250	LOC_Os08g03450	0.990496	positive	0.00950446	0.00981152
LOC_Os05g39960	LOC_Os09g31019	-0.990487	negative	0.00951318	0.00981152
LOC_Os06g21690	LOC_Os05g47630	-0.990484	negative	0.00951627	0.00981152
LOC_Os03g36780	LOC_Os05g31020	-0.990483	negative	0.00951697	0.00981152
LOC_Os01g37837	LOC_Os03g36780	0.99046	positive	0.0095401	0.00983012
LOC_Os05g23940	LOC_Os04g43050	0.990445	positive	0.00955479	0.00983373
LOC_Os03g57560	LOC_Os02g53230	0.990441	positive	0.0095588	0.00983373
LOC_Os05g44390	LOC_Os04g12480	-0.990436	negative	0.00956388	0.00983373
LOC_Os03g57560	LOC_Os12g19549	0.990436	positive	0.00956397	0.00983373
LOC_Os06g21480	LOC_Os08g07790	0.990431	positive	0.00956943	0.00983404
LOC_Os07g10350	LOC_Os06g49120	0.990418	positive	0.00958205	0.00983404
LOC_Os08g40610	LOC_Os12g42850	0.990416	positive	0.00958385	0.00983404
LOC_Os09g31031	LOC_Os04g20220	-0.990415	negative	0.00958462	0.00983404
LOC_Os06g21480	LOC_Os09g14610	0.990392	positive	0.00960793	0.00985272
LOC_Os01g49900	LOC_Os01g64090	0.990383	positive	0.00961686	0.00985664
LOC_Os08g01840	rpl14	0.990367	positive	0.00963336	0.00986351
LOC_Os07g10350	LOC_Os01g72834	0.990366	positive	0.00963377	0.00986351
LOC_Os07g43810	LOC_Os09g06230	-0.990355	negative	0.00964484	0.00986961
LOC_Os01g49330	LOC_Os02g53230	0.990342	positive	0.00965754	0.00987738
LOC_Os03g38980	LOC_Os05g30980	0.990336	positive	0.00966372	0.00987847
LOC_Os03g19570	LOC_Os06g49120	0.990322	positive	0.00967828	0.00988069
LOC_Os07g48890	LOC_Os12g31000	0.990318	positive	0.00968198	0.00988069
LOC_Os03g38980	LOC_Os12g32240	-0.990315	negative	0.00968468	0.00988069
LOC_Os07g47300	LOC_Os12g31000	0.990314	positive	0.00968635	0.00988069
LOC_Os08g01840	LOC_Os12g31880	0.990296	positive	0.00970386	0.00988084
LOC_Os04g53220	LOC_Os12g32240	-0.990286	negative	0.00971367	0.00988084
LOC_Os06g23210	LOC_Os03g63950	0.990285	positive	0.00971488	0.00988084
LOC_Os08g01054	LOC_Os05g40950	-0.990284	negative	0.00971569	0.00988084
LOC_Os04g20220	LOC_Os08g07790	0.990276	positive	0.00972402	0.00988084
LOC_Os05g07700	LOC_Os06g49120	0.990275	positive	0.00972461	0.00988084
LOC_Os07g15440	LOC_Os04g53220	0.990271	positive	0.0097288	0.00988084
LOC_Os04g12480	LOC_Os09g27930	-0.990265	negative	0.0097351	0.00988084
LOC_Os06g38980	LOC_Os11g07500	0.990264	positive	0.00973629	0.00988084
LOC_Os05g23940	LOC_Os12g31880	0.990262	positive	0.00973764	0.00988084
LOC_Os07g15440	LOC_Os03g02100	0.990257	positive	0.00974278	0.00988086
LOC_Os08g40610	LOC_Os09g06230	-0.990249	negative	0.00975057	0.00988358
LOC_Os06g06470	LOC_Os08g03450	-0.990239	negative	0.00976075	0.00988871
LOC_Os05g44810	LOC_Os12g35630	-0.990229	negative	0.0097709	0.0098928
LOC_Os08g40610	LOC_Os05g51500	-0.990225	negative	0.00977503	0.0098928
LOC_Os02g39720	LOC_Os12g18140	-0.990211	negative	0.00978869	0.00989924
LOC_Os05g37884	LOC_Os01g49330	0.990208	positive	0.00979164	0.00989924
LOC_Os08g01054	LOC_Os12g31000	-0.990194	negative	0.00980604	0.00990861
LOC_Os03g18570	LOC_Os07g12250	0.990188	positive	0.00981193	0.00990939
LOC_Os09g34070	LOC_Os05g37884	0.990174	positive	0.00982616	0.0099171
LOC_Os09g06230	LOC_Os07g47300	-0.99016	negative	0.00983963	0.0099171
LOC_Os12g01210	LOC_Os01g54020	-0.99016	negative	0.00984038	0.0099171
LOC_Os04g12480	LOC_Os06g08840	-0.990151	negative	0.00984862	0.0099171
LOC_Os08g32100	LOC_Os01g06510	0.990151	positive	0.00984881	0.0099171
LOC_Os03g53150	LOC_Os05g43170	-0.99015	negative	0.00985037	0.0099171
LOC_Os05g43170	LOC_Os08g24760	0.990141	positive	0.0098593	0.00992092
LOC_Os01g72834	LOC_Os05g40950	-0.990121	negative	0.00987935	0.00993592
LOC_Os06g05250	LOC_Os01g64090	0.990098	positive	0.00990218	0.00995371
LOC_Os12g42850	LOC_Os05g31020	0.99009	positive	0.00991014	0.00995652
LOC_Os06g21690	LOC_Os09g14610	-0.99008	negative	0.0099197	0.00996095
LOC_Os05g05450	LOC_Os12g18140	0.990074	positive	0.00992568	0.00996177
LOC_Os05g49020	LOC_Os05g44810	0.990058	positive	0.00994168	0.00997265
LOC_Os02g09100	LOC_Os03g61260	-0.990035	negative	0.00996487	0.00999072
LOC_Os03g25980	LOC_Os12g32240	-0.990022	negative	0.00997773	0.00999514
LOC_Os03g15370	LOC_Os08g01780	0.990014	positive	0.00998568	0.00999514
LOC_Os03g19570	LOC_Os07g10350	0.990012	positive	0.00998752	0.00999514
LOC_Os12g42850	LOC_Os03g07290	0.990006	positive	0.0099935	0.00999514
LOC_Os05g30980	LOC_Os03g15890	0.990005	positive	0.00999514	0.00999514

## Sheet: key regulator and profile
GeneID	GeneSymbol	Degree	K core	Profile	Description	KeggID	evalue	BlastAccID	BlastSymbol/AccID	BlastDescription	BlastKeggID
LOC_Os01g06510	LOC_Os01g06510	49	30	15	arginyl-tRNA synthetase, putative, expressed	osa:4324056	0	AT4G26300	AT4G26300.1	Arginyl-tRNA synthetase, class Ic	ath:AT4G26300
LOC_Os01g37837	LOC_Os01g37837	52	30	15	seryl-tRNA synthetase, putative, expressed	osa:4324679	2e-79	13507571	AT5G27470.1	seryl-tRNA synthetase / serine--tRNA ligase	ath:AT5G27470
LOC_Os01g45070	LOC_Os01g45070	43	28	15	peptide deformylase, putative, expressed	osa:4326576	4e-71	AT5G14660	AT5G14660.2	Encodes a peptide deformylase PDF1B. The crystal structure has been determined at a resolution of 0.24 nm (Biochem J, 2008, vol 413:417-427).	ath:AT5G14660
LOC_Os01g49900	LOC_Os01g49900	53	30	15	peptidyl-tRNA hydrolase, mitochondrial precursor protein, putative, expressed		5e-89	AEE29714	AT1G18440.1	Peptidyl-tRNA hydrolase family protein	ath:AT1G18440
LOC_Os01g54020	LOC_Os01g54020	42	28	15	tRNA synthetase, putative, expressed	osa:4326551	2e-147	AT2G25840	AT2G25840.3	Nucleotidylyl transferase superfamily protein	ath:AT2G25840
LOC_Os01g64090	LOC_Os01g64090	48	30	15	L1P family of ribosomal proteins domain containing protein, expressed	osa:4325065	1e-101	AEE28281	AT1G08360.1	Ribosomal protein L1p/L10e family	ath:AT1G08360
LOC_Os01g69950	LOC_Os01g69950	37	25	15	ribosomal protein L27, putative, expressed	osa:4327257	2e-58	AT5G40950	AT5G40950.1	ribosomal protein large subunit 27	ath:AT5G40950
LOC_Os01g72834	LOC_Os01g72834	51	30	15	RNA recognition motif containing protein, putative, expressed	osa:4325390	8e-52	AEE31596	AT1G33470.2	RNA-binding (RRM/RBD/RNP motifs) family protein	ath:AT1G33470
LOC_Os02g09100	LOC_Os02g09100	43	26	15	isoleucyl-tRNA synthetase, cytoplasmic, putative, expressed	osa:9272464	0	AEE82867	AT4G10320.1	tRNA synthetase class I (I, L, M and V) family protein	ath:AT4G10320
LOC_Os02g39160	LOC_Os02g39160	49	30	15	hydroxymethylbutenyl 4-diphosphate synthase, putative, expressed	osa:4329911	0	AT5G60600	AT5G60600.3	Encodes a chloroplast-localized hydroxy-2-methyl-2-(E)-butenyl 4-diphosphate (HMBPP) synthase (HDS), catalyzes the formation of HMBPP from 2-C-methyl-D-erythrytol 2,4-cyclodiphosphate (MEcPP). The HDS enzyme controls the penultimate steps of the biosynthesis of IPP and dimethylallyl diphosphate (DMAPP) via the MEP pathway and may serve as a metabolic control point for SA-mediated disease resistan…	ath:AT5G60600
LOC_Os02g39720	LOC_Os02g39720	38	25	10	splicing factor, arginine/serine-rich 7, putative, expressed	osa:4329951	6e-39	AT4G31580	AT4G31580.2	Encodes a Serine/arginine-rich (SR) protein RSZp22. SR proteins are splicing regulators that share a modular structure consisting of one or two N-terminal RNA recognition motif domains and a C-terminal RS-rich domain. RSZp22 is located in the nucleolus. It is a nucleocytoplasmic shuttling protein and an interacting partner to the Arabidopsis U1-70K.	ath:AT4G31580
LOC_Os03g02100	LOC_Os03g02100	56	30	15	valyl-tRNA synthetase, putative, expressed	osa:9271386	0	AT1G14610	AT1G14610.1	Required for proper proliferation of basal cells.	ath:AT1G14610
LOC_Os03g07290	LOC_Os03g07290	54	30	10	structural constituent of ribosome, putative, expressed	osa:4331759	8e-26	AEE30726	AT1G26740.1	Ribosomal L32p protein family	ath:AT1G26740
LOC_Os03g15890	LOC_Os03g15890	34	25	15	RNA recognition motif containing protein, expressed	osa:4332350	3e-37	15450753	AT1G07350.2	RNA-binding (RRM/RBD/RNP motifs) family protein	ath:AT1G07350
LOC_Os03g25980	LOC_Os03g25980	51	30	15	polypyrimidine tract-binding protein, putative, expressed	osa:4332960	5e-172	AT3G01150	AT3G01150.2	Encodes one of the two polypyrimidine tract-binding (PTB) protein homologs in the Arabidopsis genome. Double mutants have defects in pollen germination.	ath:AT3G01150
LOC_Os03g36780	LOC_Os03g36780	34	21	15	elongation factor, putative, expressed	osa:4333268	0	AAG34257	AT1G45332.1	Translation elongation factor EFG/EF2 protein	ath:AT1G45332
LOC_Os03g38740	LOC_Os03g38740	46	30	15	Dicer, putative, expressed	osa:4333337	0	AT3G03300	AT3G03300.3	Encodes a Dicer-like protein that functions in the antiviral silencing response in turnip-crinkle virus-infected plants but not in TMV or CMV-strain-Y-infected plants. Involved in the production of ta-siRNAs. Partially antagonizes the production of miRNAs by DCL1. Substitutes for DCL4 to produce viral siRNA when DCL4 is missing or inhibited. Able to produce siRNAs but not miRNAs.	ath:AT3G03300
LOC_Os03g38980	LOC_Os03g38980	50	30	15	tRNA synthetases class II domain containing protein, expressed	osa:4333345	0	AT3G11710	AT3G11710.1	lysyl-tRNA synthetase 1	ath:AT3G11710
LOC_Os03g61260	LOC_Os03g61260	52	30	10	ribosomal L18p/L5e family protein, putative, expressed	osa:4334651	4e-23	AAD49760	AT1G48350.1	Ribosomal L18p/L5e family protein	ath:AT1G48350
LOC_Os04g12480	LOC_Os04g12480	50	30	15	pumilio-family RNA binding repeat containing protein, expressed	osa:4335144	2e-119	AT2G29190	AT2G29190.2	Encodes a member of the Arabidopsis Pumilio (APUM) proteins containing PUF domain (eight repeats of approximately 36 amino acids each). PUF proteins regulate both mRNA stability and translation through sequence-specific binding to the 3' UTR of target mRNA transcripts.	ath:AT2G29190
LOC_Os04g20220	LOC_Os04g20220	55	30	15	elongation factor Tu, putative, expressed	osa:4335338	0	AAF97824	AT1G18070.3	Translation elongation factor EF1A/initiation factor IF2gamma family protein	ath:AT1G18070
LOC_Os04g43050	LOC_Os04g43050	48	30	15	Dicer, putative, expressed	osa:4336362	0	AT5G20320	AT5G20320.2	Encodes an RNase III-like enzyme that catalyzes processing of trans-acting small interfering RNA precursors in a distinct small RNA biogenesis pathway. The protein is also involved in the production of 21-nt primary siRNAs from both inverted-repeat constructs and endogenous sequences, as well as the RDR6-dependent 21-nt secondary siRNAs involved in long-range cell-to-cell signaling. It binds DRB4…	ath:AT5G20320
LOC_Os04g53220	LOC_Os04g53220	50	30	15	signal recognition particle 14 kDa protein, putative, expressed	osa:4337050	3e-35	110743029	AT2G43640.3	Signal recognition particle, SRP9/SRP14 subunit	ath:AT2G43640
LOC_Os05g05450	LOC_Os05g05450	38	25	15	MA3 domain containing protein, expressed	osa:4337800	2e-159	110741922	AT5G17930.1	MIF4G domain-containing protein / MA3 domain-containing protein	ath:AT5G17930
LOC_Os05g19630	LOC_Os05g19630	53	30	15	peptide chain release factor protein, putative, expressed	osa:4338281	4e-141	110735990	AT2G47020.2	Peptide chain release factor 1	ath:AT2G47020
LOC_Os05g24650	LOC_Os05g24650	51	30	10	DUF567 domain containing protein, putative, expressed	osa:4338378	1e-35	110741793	AT2G38640.1	Protein of unknown function (DUF567)	ath:AT2G38640
LOC_Os05g26660	LOC_Os05g26660	30	25	15	NADH-ubiquinone oxidoreductase, mitochondrial precursor, putative, expressed	osa:4338442	0	AT4G21490	AT4G21490.1	NAD(P)H dehydrogenase B3	ath:AT4G21490
LOC_Os05g30980	LOC_Os05g30980	53	30	15	RNA recognition motif containing protein, putative, expressed	osa:4338600	3e-126	AT4G03110	AT4G03110.2	Encodes a putative RNA-binding protein that is located in the cytoplasm and is involved in the hypersensitive response and positively regulates salicylic acid-mediated immunity.	ath:AT4G03110
LOC_Os05g31020	LOC_Os05g31020	54	30	10	eukaryotic peptide chain release factor subunit 1-1, putative, expressed	osa:4338603	0	AT1G12920	AT1G12920.1	Encodes a eukaryotic release factor one homolog.	ath:AT1G12920
LOC_Os05g40950	LOC_Os05g40950	36	30	10	pentatricopeptide repeat-containing protein, putative, expressed	osa:4339150	5e-34	AEE73619	AT3G01170.1	Ribosomal protein L34e superfamily protein	ath:AT3G01170
LOC_Os05g51500	LOC_Os05g51500	40	30	15	eukaryotic translation initiation factor 5B, putative, expressed	osa:4339796	0	AEE35891	AT1G76810.1	eukaryotic translation initiation factor 2 (eIF-2) family protein	ath:AT1G76810
LOC_Os06g05250	LOC_Os06g05250	48	30	15	GTP-binding protein GUF1, putative, expressed	osa:4340102	0	AED94489	AT5G39900.1	Small GTP-binding protein	ath:AT5G39900
LOC_Os06g08840	LOC_Os06g08840	49	30	10	RNA recognition motif containing protein, expressed	osa:4340353	5e-42	AT4G31580	AT4G31580.2	Encodes a Serine/arginine-rich (SR) protein RSZp22. SR proteins are splicing regulators that share a modular structure consisting of one or two N-terminal RNA recognition motif domains and a C-terminal RS-rich domain. RSZp22 is located in the nucleolus. It is a nucleocytoplasmic shuttling protein and an interacting partner to the Arabidopsis U1-70K.	ath:AT4G31580
LOC_Os06g10620	LOC_Os06g10620	48	30	15	transcription elongation factor SPT5 homolog 1, putative, expressed	osa:4340446	0	AT4G08350	AT4G08350.1	global transcription factor group A2	ath:AT4G08350
LOC_Os06g21690	LOC_Os06g21690	27	22	10	expressed protein	osa:4340895
LOC_Os06g38980	LOC_Os06g38980	49	30	15	polyadenylate-binding protein, putative, expressed	osa:4341408	5e-154	AT1G22760	AT1G22760.1	Putative poly(A) binding protein May there fore function in posttranscriptional regulation, including mRNA turnover and translational initiation. Expression detected only in floral organs.	ath:AT1G22760
LOC_Os07g08460	LOC_Os07g08460	56	30	10	OsIAA24 - Auxin-responsive Aux/IAA gene family member, expressed	osa:4342573	5e-30	AT1G04240	AT1G04240.1	SHY2/IAA3 regulates multiple auxin responses in roots. It is induced rapidly by IAA, and has been shown to be phosphorylated by oat phytochrome A in vitro.	ath:AT1G04240
LOC_Os07g12250	LOC_Os07g12250	39	26	15	ribosomal protein L24, putative, expressed	osa:4342748	5e-62	AT2G36620	AT2G36620.1	RPL24A encodes ribosomal protein L24, homolog of cytosolic RPL24, found in archaea and higher eukaryotes. Arabidopsis has two RPL24 homologs, RPL24A (AT2G36620) and RPL24B (AT3G53020).	ath:AT2G36620
LOC_Os08g03450	LOC_Os08g03450	54	30	15	ribosomal protein L37, putative, expressed	osa:4344579	8e-41	AEE29295	AT1G15250.1	Zinc-binding ribosomal protein family protein	ath:AT1G15250
LOC_Os08g07790	LOC_Os08g07790	40	29	15	CRS2-associated factor 2, mitochondrial precursor, putative, expressed	osa:4344787	4e-126	18176015	AT4G31010.2	RNA-binding CRS1 / YhbY (CRM) domain-containing protein	ath:AT4G31010
LOC_Os08g32100	LOC_Os08g32100	38	25	15	transposon protein, putative, CACTA, En/Spm sub-class, expressed	osa:4345578	3e-149	AEE33666	AT1G60200.1	splicing factor PWI domain-containing protein / RNA recognition motif (RRM)-containing protein	ath:AT1G60200
LOC_Os08g40560	LOC_Os08g40560	48	30	15	ZOS8-11 - C2H2 zinc finger protein, expressed	osa:4346039	0	AT2G27100	AT2G27100.1	Identified as a leaf form mutant by Redei having serrated leaves. Further analysis of the single loss of function allele indicated pleiotropic effects extending to many aspects of shoot development such as taller meristems, alterations in phase transition, phyllotaxy and branching. Encodes a single zinc finger containing protein that is expressed in meristems and organ primordia.	ath:AT2G27100
LOC_Os08g40610	LOC_Os08g40610	53	30	10	30S ribosomal protein S16, putative, expressed	osa:4346044	2e-55	14334472	AT5G56940.1	Ribosomal protein S16 family protein	ath:AT5G56940
LOC_Os08g44050	LOC_Os08g44050	49	30	10	ZOS8-12 - C2H2 zinc finger protein, expressed	osa:4346276	5e-102	AT2G02070	AT2G02070.1	indeterminate(ID)-domain 5 protein	ath:AT2G02070
LOC_Os09g06230	LOC_Os09g06230	43	30	15	serine/threonine-protein kinase 16, putative, expressed	osa:4346472	8e-138	AT5G08160	AT5G08160.2	Encodes a serine/threonine protein kinase.	ath:AT5G08160
LOC_Os09g14610	LOC_Os09g14610	51	30	15	DCL2, putative, expressed	osa:4346696	1e-75	AT3G03300	AT3G03300.3	Encodes a Dicer-like protein that functions in the antiviral silencing response in turnip-crinkle virus-infected plants but not in TMV or CMV-strain-Y-infected plants. Involved in the production of ta-siRNAs. Partially antagonizes the production of miRNAs by DCL1. Substitutes for DCL4 to produce viral siRNA when DCL4 is missing or inhibited. Able to produce siRNAs but not miRNAs.	ath:AT3G03300
LOC_Os09g27930	LOC_Os09g27930	36	26	10	ubiquitin fusion protein, putative, expressed	osa:4347232	2e-58	AT3G52590	AT3G52590.1	Ubiquitin extension protein	ath:AT3G52590
LOC_Os09g30200	LOC_Os09g30200	53	30	10	ATP binding protein, putative, expressed	osa:4347379	2e-62	AEE33296	AT1G55790.2	Domain of unknown function (DUF2431)	ath:AT1G55790
LOC_Os09g31019	LOC_Os09g31019	50	30	10	ubiquitin fusion protein, putative	osa:4347409	7e-61	AT3G52590	AT3G52590.1	Ubiquitin extension protein	ath:AT3G52590
LOC_Os09g31031	LOC_Os09g31031	39	30	10	ubiquitin family protein, putative, expressed	osa:4347411	3e-41	AT3G52590	AT3G52590.1	Ubiquitin extension protein	ath:AT3G52590
LOC_Os10g10244	LOC_Os10g10244	54	30	15	alanyl-tRNA synthetase, putative, expressed	osa:4348211	0	AT1G50200	AT1G50200.2	Alanyl-tRNA synthetase	ath:AT1G50200
LOC_Os10g35436	LOC_Os10g35436	51	30	15	Rf1, mitochondrial precursor, putative	osa:4349007	1e-75	AT1G62670	AT1G62670.1	Encodes a pentatricopeptide repeat protein required for 5' end processing of nad9 and cox3 mRNAs in mitochondria.	ath:AT1G62670
LOC_Os10g35690	LOC_Os10g35690	51	30	10	ribosomal protein S18 containing protein, expressed	osa:4349032	4e-33	110737014	AT1G07210.1	Ribosomal protein S18	ath:AT1G07210
LOC_Os11g07500	LOC_Os11g07500	53	30	15	DSHCT domain containing protein, expressed	osa:4349924	0	AT2G06990	AT2G06990.1	encodes a putative DExH-box RNA helicase that acts redundantly with HEN1, HUA1, and HUA2 in the specification of floral organ identity in the third whorl.	ath:AT2G06990
LOC_Os12g01210	LOC_Os12g01210	51	30	10	HCF152, putative, expressed	osa:4351246	0	AT3G09650	AT3G09650.1	RNA binding protein involved in the processing of chloroplast psbB-psbT-psbH-petB-petD transcript unit.	ath:AT3G09650
LOC_Os12g18140	LOC_Os12g18140	51	30	15	superkiller viralicidic activity 2-like 2, putative, expressed	osa:9268439	0	AAD39319	AT1G59760.1	RNA helicase, ATP-dependent, SK12/DOB1 protein	ath:AT1G59760
LOC_Os12g32240	LOC_Os12g32240	43	30	10	eukaryotic translation initiation factor 5A, putative, expressed	osa:4352300	9e-80	AT1G13950	AT1G13950.1	Encodes eukaryotic translation initiation factor 5A (EIF-5A).In mammalian cells it functions as a shuttle protein that translocates mRNA from the nucleus to cytoplasmic ribosomes. Overexpression results in an increase in both primary and secondary xylem formation. In RNAi suppressed lines, xylem formation is reduced.	ath:AT1G13950
LOC_Os12g42850	LOC_Os12g42850	40	26	10	amino acid permease, putative, expressed	osa:4352828	0	AT1G58030	AT1G58030.1	Encodes a member of the cationic amino acid transporter (CAT) subfamily of amino acid polyamine choline transporters. Localized to the tonoplast.	ath:AT1G58030

## Sheet: post-transcriptional process
ID	Profile	Symbol/AccID	Description	KeggID	evalue	BlastAccID	BlastSymbol/AccID	BlastDescription	BlastKeggID	logFC_Co27HTvsH1493HT	P.Value_Co27HTvsH1493HT	logFC_Co27LTvsH1493LT	P.Value_Co27LTvsH1493LT	logFC_Co27LTvsCo27HT	P.Value_Co27LTvsCo27HT	logFC_H1493LTvsH1493HT	P.Value_H1493LTvsH1493HT	H1493HT1_NS	H1493HT2_NS	H1493HT3_NS	Co27HT1_NS	Co27HT2_NS	Co27HT3_NS	H1493LT1_NS	H1493LT2_NS	H1493LT3_NS	Co27LT1_NS	Co27LT2_NS	Co27LT3_NS
OS.12705.1.S1_AT	15	LOC_Os03g15890	RNA recognition motif containing protein, expressed	osa:4332350	3e-37	15450753	AT1G07350.2	RNA-binding (RRM/RBD/RNP motifs) family protein	ath:AT1G07350					1.4951	4.74404e-07	1.29356	1.62296e-06	10.3155	10.584	10.4683	10.2695	10.0917	9.95822	11.8302	11.6882	11.7301	11.5181	11.7344	11.5521
OS.12705.2.S1_X_AT	15	LOC_Os03g15890	RNA recognition motif containing protein, expressed	osa:4332350	3e-37	15450753	AT1G07350.2	RNA-binding (RRM/RBD/RNP motifs) family protein	ath:AT1G07350					1.0902	4.85944e-06	1.11092	4.15774e-06	9.5002	9.7054	9.32838	9.43663	9.23701	9.34165	10.6952	10.5756	10.596	10.5064	10.3839	10.3956
OS.14143.1.S1_AT	15	LOC_Os11g07500	DSHCT domain containing protein, expressed; DEAD/DEAH box helicase family protein，expressed; HUA enhancer 2	osa:4349924	0	AT2G06990	AT2G06990.1	encodes a putative DExH-box RNA helicase that acts redundantly with HEN1, HUA1, and HUA2 in the specification of floral organ identity in the third whorl.	ath:AT2G06990					1.40473	2.65094e-07	1.39733	2.77421e-07	9.62341	9.86886	9.64513	9.69633	9.54358	9.80376	11.0599	11.094	11.1755	11.0559	11.1167	11.0853
OS.15831.3.S1_AT	15	LOC_Os08g40560	ZOS8-11 - C2H2 zinc finger protein, expressed	osa:4346039	0	AT2G27100	AT2G27100.1	Identified as a leaf form mutant by Redei having serrated leaves. Further analysis of the single loss of function allele indicated pleiotropic effects extending to many aspects of shoot development such as taller meristems, alterations in phase transition, phyllotaxy and branching. Encodes a single zinc finger containing protein that is expressed in meristems and organ primordia.	ath:AT2G27100					1.89448	5.10281e-08	2.14821	1.69749e-08	7.82254	8.05057	7.82548	8.09673	8.31427	8.14508	10.057	10.1646	9.9216	9.97971	10.2008	10.059
OS.15831.3.S1_X_AT	15	LOC_Os08g40560	ZOS8-11 - C2H2 zinc finger protein, expressed	osa:4346039	0	AT2G27100	AT2G27100.1	Identified as a leaf form mutant by Redei having serrated leaves. Further analysis of the single loss of function allele indicated pleiotropic effects extending to many aspects of shoot development such as taller meristems, alterations in phase transition, phyllotaxy and branching. Encodes a single zinc finger containing protein that is expressed in meristems and organ primordia.	ath:AT2G27100					1.81222	8.32563e-07	1.72952	1.2372e-06	7.77586	8.30439	8.00099	8.30442	7.94931	8.24978	9.7771	9.86628	9.6264	9.97212	9.93159	10.0365
OS.25010.1.S1_AT	15	LOC_Os08g32100	transposon protein, putative, CACTA, En/Spm sub-class, expressed	osa:4345578	3e-149	AEE33666	AT1G60200.1	splicing factor PWI domain-containing protein / RNA recognition motif (RRM)-containing protein	ath:AT1G60200					1.84848	8.07598e-08	1.33544	1.31676e-06	10.0538	10.3561	10.0269	9.86185	9.68442	9.70953	11.4498	11.5959	11.3974	11.685	11.494	11.6222
OS.27988.1.A1_AT	15	LOC_Os04g43050	RecName: Full=Endoribonuclease Dicer homolog 4; AltName: Full=Dicer-like protein 4; Short=OsDCL4; AltName: Full=Protein SHOOT ORGANIZATION 1	osa:4336362	0	AT5G20320	AT5G20320.2	Encodes an RNase III-like enzyme that catalyzes processing of trans-acting small interfering RNA precursors in a distinct small RNA biogenesis pathway. The protein is also involved in the production of 21-nt primary siRNAs from both inverted-repeat constructs and endogenous sequences, as well as the RDR6-dependent 21-nt secondary siRNAs involved in long-range cell-to-cell signaling. It binds DRB4…	ath:AT5G20320					1.37942	5.85573e-07	1.1172	3.46782e-06	9.34531	9.48287	9.33512	9.34752	9.04323	9.05529	10.569	10.4412	10.5046	10.5749	10.6011	10.4083
OS.28186.1.S1_S_AT	15	LOC_Os03g38740	RecName: Full=Endoribonuclease Dicer homolog 2a; AltName: Full=Dicer-like protein 2a; Short=OsDCL2a	osa:4333337	0	AT3G03300	AT3G03300.3	Encodes a Dicer-like protein that functions in the antiviral silencing response in turnip-crinkle virus-infected plants but not in TMV or CMV-strain-Y-infected plants. Involved in the production of ta-siRNAs. Partially antagonizes the production of miRNAs by DCL1. Substitutes for DCL4 to produce viral siRNA when DCL4 is missing or inhibited. Able to produce siRNAs but not miRNAs.	ath:AT3G03300					1.76935	4.84543e-08	1.31903	6.13085e-07	10.5148	10.8758	10.7502	10.4607	10.3254	10.4667	12.0404	12.0249	12.0326	12.1057	12.2421	12.2131
OS.28186.2.S1_S_AT	15	LOC_Os09g14610	RecName: Full=Endoribonuclease Dicer homolog 2b; AltName: Full=Dicer-like protein 2b; Short=OsDCL2b	osa:4346696	1e-75	AT3G03300	AT3G03300.3	Encodes a Dicer-like protein that functions in the antiviral silencing response in turnip-crinkle virus-infected plants but not in TMV or CMV-strain-Y-infected plants. Involved in the production of ta-siRNAs. Partially antagonizes the production of miRNAs by DCL1. Substitutes for DCL4 to produce viral siRNA when DCL4 is missing or inhibited. Able to produce siRNAs but not miRNAs.	ath:AT3G03300					1.14651	0.00138561	1.28806	0.000635167	5.9819	6.58484	6.93527	6.902	6.3028	6.67742	7.74951	7.81838	7.79828	7.50001	7.79197	8.02978
OS.46550.1.A1_AT	15	LOC_Os10g35436	Rf1, mitochondrial precursor, putative	osa:4349007	1e-75	AT1G62670	AT1G62670.1	Encodes a pentatricopeptide repeat protein required for 5' end processing of nad9 and cox3 mRNAs in mitochondria.	ath:AT1G62670					1.52171	2.15626e-05	1.47871	2.70911e-05	5.73114	5.88942	5.75728	5.79269	5.8496	5.35297	7.12479	7.04872	7.64046	7.00494	7.25354	7.3019
OS.47607.1.S1_AT	15	LOC_Os12g18140	superkiller viralicidic activity 2-like 2, putative, expressed	osa:9268439	0	AAD39319	AT1G59760.1	RNA helicase, ATP-dependent, SK12/DOB1 protein	ath:AT1G59760					1.24093	2.00885e-06			8.49982	8.35931	8.14519	8.20352	8.20481	8.10671	9.40484	9.20659	9.37343	9.44189	9.5045	9.29144
OS.50406.1.S1_X_AT	15	LOC_Os09g14610	RecName: Full=Endoribonuclease Dicer homolog 2b; AltName: Full=Dicer-like protein 2b; Short=OsDCL2b	osa:4346696	1e-75	AT3G03300	AT3G03300.3	Encodes a Dicer-like protein that functions in the antiviral silencing response in turnip-crinkle virus-infected plants but not in TMV or CMV-strain-Y-infected plants. Involved in the production of ta-siRNAs. Partially antagonizes the production of miRNAs by DCL1. Substitutes for DCL4 to produce viral siRNA when DCL4 is missing or inhibited. Able to produce siRNAs but not miRNAs.	ath:AT3G03300					1.98075	5.72765e-05	1.53678	0.000379191	7.69893	8.49976	7.53664	7.37761	7.86115	7.63339	9.61395	9.14101	9.5907	9.37153	9.96078	9.48208
OS.51874.1.S1_AT	15	LOC_Os08g32100	transposon protein, putative, CACTA, En/Spm sub-class, expressed	osa:4345578	3e-149	AEE33666	AT1G60200.1	splicing factor PWI domain-containing protein / RNA recognition motif (RRM)-containing protein	ath:AT1G60200					2.07474	0.00118279	2.95447	9.52068e-05	4.49963	6.279	4.71599	6.45835	5.4877	5.81076	7.96222	8.25923	8.13657	8.13449	8.20336	7.6432
OS.51905.1.S1_AT	15	LOC_Os06g38980	polyadenylate-binding protein, putative, expressed	osa:4341408	5e-154	AT1G22760	AT1G22760.1	Putative poly(A) binding protein May there fore function in posttranscriptional regulation, including mRNA turnover and translational initiation. Expression detected only in floral organs.	ath:AT1G22760					1.40327	0.000387425			5.48237	5.51433	5.68156	4.82015	4.76568	5.58624	6.38458	6.29218	6.10184	6.59979	6.00167	6.78042
OS.6252.1.S1_AT	15	LOC_Os01g72834	RNA recognition motif containing protein, putative, expressed	osa:4325390	8e-52	AEE31596	AT1G33470.2	RNA-binding (RRM/RBD/RNP motifs) family protein	ath:AT1G33470					1.04121	0.000133306			7.96118	8.2198	8.32491	8.22148	7.95195	7.78177	9.25207	8.97581	8.89016	9.22045	8.9624	8.89596
OS.7952.1.S1_AT	15	LOC_Os03g25980	polypyrimidine tract-binding protein, putative, expressed	osa:4332960	5e-172	AT3G01150	AT3G01150.2	Encodes one of the two polypyrimidine tract-binding (PTB) protein homologs in the Arabidopsis genome. Double mutants have defects in pollen germination.	ath:AT3G01150					1.10216	4.8445e-07	1.04293	7.76162e-07	10.267	10.3488	10.4643	10.1787	10.2923	10.2614	11.4186	11.3667	11.4234	11.3493	11.2755	11.414
OS.8371.1.S1_X_AT	15	LOC_Os05g30980	RNA recognition motif containing protein, putative, expressed	osa:4338600	3e-126	AT4G03110	AT4G03110.2	Encodes a putative RNA-binding protein that is located in the cytoplasm and is involved in the hypersensitive response and positively regulates salicylic acid-mediated immunity.	ath:AT4G03110					1.0565	2.15711e-06			9.8442	9.87856	10.0537	9.76312	9.65298	9.78727	10.743	10.6205	10.7434	10.7858	10.9026	10.6845
OS.8371.2.S1_AT	15	LOC_Os05g30980	RNA recognition motif containing protein, putative, expressed	osa:4338600	3e-126	AT4G03110	AT4G03110.2	Encodes a putative RNA-binding protein that is located in the cytoplasm and is involved in the hypersensitive response and positively regulates salicylic acid-mediated immunity.	ath:AT4G03110					1.09956	1.75055e-05			10.0336	10.1372	10.1795	10.2436	9.72288	9.91035	11.1397	10.9907	10.9433	11.0126	11.11	11.0528
OSAFFX.16884.1.S1_AT	15	LOC_Os08g07790	CRS2-associated factor 2, mitochondrial precursor, putative, expressed	osa:4344787	4e-126	18176015	AT4G31010.2	RNA-binding CRS1 / YhbY (CRM) domain-containing protein	ath:AT4G31010					1.06677	0.000266811			7.8203	7.94434	7.21467	7.67557	7.54754	7.81019	8.48244	8.79359	8.54493	8.77968	8.73183	8.72208
OSAFFX.26439.1.S1_X_AT	15	LOC_Os04g43050	RecName: Full=Endoribonuclease Dicer homolog 4; AltName: Full=Dicer-like protein 4; Short=OsDCL4; AltName: Full=Protein SHOOT ORGANIZATION 1	osa:4336362	0	AT5G20320	AT5G20320.2	Encodes an RNase III-like enzyme that catalyzes processing of trans-acting small interfering RNA precursors in a distinct small RNA biogenesis pathway. The protein is also involved in the production of 21-nt primary siRNAs from both inverted-repeat constructs and endogenous sequences, as well as the RDR6-dependent 21-nt secondary siRNAs involved in long-range cell-to-cell signaling. It binds DRB4…	ath:AT5G20320					1.37919	6.54036e-05	1.0219	0.000590949	9.21458	9.61324	8.81633	9.09941	8.66785	8.90776	10.2592	10.2166	10.2341	10.4098	10.0949	10.3078
OSAFFX.5057.1.S1_S_AT	15	LOC_Os06g38980	polyadenylate-binding protein, putative, expressed	osa:4341408	5e-154	AT1G22760	AT1G22760.1	Putative poly(A) binding protein May there fore function in posttranscriptional regulation, including mRNA turnover and translational initiation. Expression detected only in floral organs.	ath:AT1G22760					1.30305	0.0222135	1.53059	0.0101833	1.82159	2.38991	1.89245	1.14156	2.98984	1.83995	3.21016	4.28761	3.19795	3.65848	3.23389	2.98812
OS.47934.1.S1_AT	10	LOC_Os12g01210	HCF152, putative, expressed	osa:4351246	0	AT3G09650	AT3G09650.1	RNA binding protein involved in the processing of chloroplast psbB-psbT-psbH-petB-petD transcript unit.	ath:AT3G09650					-1.26937	4.23614e-06	-1.15668	9.10249e-06	10.6691	10.3668	10.5982	10.7154	10.3964	10.7285	9.32259	9.49599	9.34549	9.41418	9.39926	9.21879
OS.7772.2.A1_AT	10	LOC_Os06g08840	RecName: Full=Serine/arginine-rich splicing factor RSZ21A; AltName: Full=RS-containing zinc finger protein 21A; Short=Os-RSZ21a; Short=Os-RSZp21a	osa:4340353	5e-42	AT4G31580	AT4G31580.2	Encodes a Serine/arginine-rich (SR) protein RSZp22. SR proteins are splicing regulators that share a modular structure consisting of one or two N-terminal RNA recognition motif domains and a C-terminal RS-rich domain. RSZp22 is located in the nucleolus. It is a nucleocytoplasmic shuttling protein and an interacting partner to the Arabidopsis U1-70K.	ath:AT4G31580					-1.01763	1.40326e-06			10.617	10.4641	10.4742	10.5635	10.672	10.7446	9.76694	9.64071	9.75543	9.70965	9.61204	9.60552
OSAFFX.2920.1.S1_S_AT	10	LOC_Os02g39720	RecName: Full=Serine/arginine-rich splicing factor RSZ23; AltName: Full=RS-containing zinc finger protein 23; Short=Os-RSZ23; Short=Os-RSZp23	osa:4329951	6e-39	AT4G31580	AT4G31580.2	Encodes a Serine/arginine-rich (SR) protein RSZp22. SR proteins are splicing regulators that share a modular structure consisting of one or two N-terminal RNA recognition motif domains and a C-terminal RS-rich domain. RSZp22 is located in the nucleolus. It is a nucleocytoplasmic shuttling protein and an interacting partner to the Arabidopsis U1-70K.	ath:AT4G31580					-1.6167	9.42633e-05	-1.39649	0.00027959	7.28938	6.69571	7.54379	7.39581	7.72914	7.51242	5.92719	5.37509	6.03712	5.91342	5.7865	6.08734
OS.15831.2.S1_AT	7	LOC_Os08g40560	ZOS8-11 - C2H2 zinc finger protein, expressed	osa:4346039	0	AT2G27100	AT2G27100.1	Identified as a leaf form mutant by Redei having serrated leaves. Further analysis of the single loss of function allele indicated pleiotropic effects extending to many aspects of shoot development such as taller meristems, alterations in phase transition, phyllotaxy and branching. Encodes a single zinc finger containing protein that is expressed in meristems and organ primordia.	ath:AT2G27100	-2.27565	0.0259182			2.40202	0.0203497			4.80857	5.6345	4.15422	2.40929	4.58367	0.777372	5.13413	5.60925	4.02182	5.13088	5.04323	4.80228
OSAFFX.6095.1.S1_S_AT	7	LOC_Os08g40560	ZOS8-11 - C2H2 zinc finger protein, expressed	osa:4346039	0	AT2G27100	AT2G27100.1	Identified as a leaf form mutant by Redei having serrated leaves. Further analysis of the single loss of function allele indicated pleiotropic effects extending to many aspects of shoot development such as taller meristems, alterations in phase transition, phyllotaxy and branching. Encodes a single zinc finger containing protein that is expressed in meristems and organ primordia.	ath:AT2G27100					1.64142	0.00251092			5.18581	5.32374	6.01243	3.77982	4.70605	5.42451	6.09476	6.52737	6.10023	6.54105	6.33743	5.95618

## Sheet: translational process
ID	Profile	Symbol/AccID	Description	KeggID	evalue	BlastAccID	BlastSymbol/AccID	BlastDescription	BlastKeggID	logFC_Co27HTvsH1493HT	P.Value_Co27HTvsH1493HT	logFC_Co27LTvsH1493LT	P.Value_Co27LTvsH1493LT	logFC_Co27LTvsCo27HT	P.Value_Co27LTvsCo27HT	logFC_H1493LTvsH1493HT	P.Value_H1493LTvsH1493HT	H1493HT1_NS	H1493HT2_NS	H1493HT3_NS	Co27HT1_NS	Co27HT2_NS	Co27HT3_NS	H1493LT1_NS	H1493LT2_NS	H1493LT3_NS	Co27LT1_NS	Co27LT2_NS	Co27LT3_NS
OS.10307.1.S1_AT	15	LOC_Os06g05250	GTP-binding protein GUF1, putative, expressed	osa:4340102	0	AED94489	AT5G39900.1	Small GTP-binding protein	ath:AT5G39900					1.17675	1.44032e-06			9.95193	10.2246	10.0087	9.95619	9.71839	9.84681	11.0545	11.0152	11.0332	11.1128	10.937	11.0018
OS.11722.1.S1_A_AT	15	LOC_Os10g10244	alanyl-tRNA synthetase, putative, expressed	osa:4348211	0	AT1G50200	AT1G50200.2	Alanyl-tRNA synthetase	ath:AT1G50200					1.14601	1.69484e-06			10.5768	10.5701	10.6216	10.654	10.3371	10.3909	11.4784	11.6346	11.6501	11.6292	11.6513	11.5395
OS.12337.1.S1_AT	15	LOC_Os05g51500	eukaryotic translation initiation factor 5B, putative, expressed	osa:4339796	0	AEE35891	AT1G76810.1	eukaryotic translation initiation factor 2 (eIF-2) family protein	ath:AT1G76810					1.58668	2.24637e-06	1.0858	4.88128e-05	10.4703	11.0542	10.8326	10.6515	10.5727	10.3769	11.8249	11.8487	11.941	12.104	12.2228	12.0344
OS.12337.2.S1_X_AT	15	LOC_Os05g51500	eukaryotic translation initiation factor 5B, putative, expressed	osa:4339796	0	AEE35891	AT1G76810.1	eukaryotic translation initiation factor 2 (eIF-2) family protein	ath:AT1G76810					1.27241	0.000263983	1.32435	0.000197038	8.64581	8.11638	8.97631	8.77201	8.6142	8.94397	10.0462	9.6695	9.99582	9.87608	10.2546	10.0167
OS.14456.1.S1_AT	15	LOC_Os01g54020	tRNA synthetase, putative, expressed	osa:4326551	2e-147	AT2G25840	AT2G25840.3	Nucleotidylyl transferase superfamily protein	ath:AT2G25840					1.829	1.79678e-05	1.37037	0.000168025	7.90817	8.1327	7.63288	8.03209	7.24842	7.15559	9.27884	9.22996	9.27606	9.35072	9.2122	9.36017
OS.14565.1.S1_AT	15	LOC_Os07g12250	ribosomal protein L24, putative, expressed	osa:4342748	5e-62	AT2G36620	AT2G36620.1	RPL24A encodes ribosomal protein L24, homolog of cytosolic RPL24, found in archaea and higher eukaryotes. Arabidopsis has two RPL24 homologs, RPL24A (AT2G36620) and RPL24B (AT3G53020).	ath:AT2G36620					1.08514	1.80036e-07	1.22293	6.37911e-08	11.8503	11.8934	11.8814	12.0244	11.9048	11.8789	13.1099	13.0758	13.1083	12.9962	13.031	13.0362
OS.14949.1.S1_AT	15	LOC_Os04g12480	pumilio-family RNA binding repeat containing protein, expressed	osa:4335144	2e-119	AT2G29190	AT2G29190.2	Encodes a member of the Arabidopsis Pumilio (APUM) proteins containing PUF domain (eight repeats of approximately 36 amino acids each). PUF proteins regulate both mRNA stability and translation through sequence-specific binding to the 3' UTR of target mRNA transcripts.	ath:AT2G29190					1.22711	4.69373e-07	1.34519	2.13082e-07	8.93915	9.00262	8.96122	8.969	9.22521	9.23093	10.3493	10.3504	10.2389	10.3171	10.359	10.4304
OS.16925.1.S2_AT	15	LOC_Os04g20220	elongation factor Tu, putative, expressed	osa:4335338	0	AAF97824	AT1G18070.3	Translation elongation factor EF1A/initiation factor IF2gamma family protein	ath:AT1G18070					1.00964	4.03733e-06			11.2023	11.3418	11.1417	11.1926	11.1806	11.0888	12.3136	12.0799	12.2105	12.1305	12.2826	12.0778
OS.18996.1.S1_AT	15	LOC_Os05g05450	MA3 domain containing protein, expressed	osa:4337800	2e-159	110741922	AT5G17930.1	MIF4G domain-containing protein / MA3 domain-containing protein	ath:AT5G17930					1.30254	2.99053e-06	1.12532	9.99046e-06	9.04865	9.26087	8.90459	8.89914	8.55308	8.86534	10.1181	10.2322	10.2397	10.0111	10.1426	10.0715
OS.20084.1.S1_AT	15	LOC_Os02g39160	hydroxymethylbutenyl 4-diphosphate synthase, putative, expressed	osa:4329911	0	AT5G60600	AT5G60600.3	Encodes a chloroplast-localized hydroxy-2-methyl-2-(E)-butenyl 4-diphosphate (HMBPP) synthase (HDS), catalyzes the formation of HMBPP from 2-C-methyl-D-erythrytol 2,4-cyclodiphosphate (MEcPP). The HDS enzyme controls the penultimate steps of the biosynthesis of IPP and dimethylallyl diphosphate (DMAPP) via the MEP pathway and may serve as a metabolic control point for SA-mediated disease resistan…	ath:AT5G60600					1.6075	1.01213e-08	1.27937	7.4766e-08	9.94828	10.1167	10.0481	9.91129	9.79754	9.80463	11.2996	11.2958	11.3558	11.4636	11.43	11.4423
OS.27850.1.S1_AT	15	LOC_Os03g38980	tRNA synthetases class II domain containing protein, expressed	osa:4333345	0	AT3G11710	AT3G11710.1	lysyl-tRNA synthetase 1	ath:AT3G11710					1.18874	5.33302e-07	1.20283	4.8219e-07	11.0864	11.1132	11.0174	11.2181	10.9195	11.087	12.2933	12.2561	12.276	12.33	12.2153	12.2455
OS.33311.1.S1_AT	15	LOC_Os03g02100	valyl-tRNA synthetase, putative, expressed	osa:9271386	0	AT1G14610	AT1G14610.1	Required for proper proliferation of basal cells.	ath:AT1G14610					2.00776	2.35774e-06	1.70763	9.00195e-06	7.51471	8.32529	7.66676	7.48869	7.58331	7.66288	9.50981	9.64229	9.47754	9.47555	9.70101	9.58158
OS.33607.1.S1_AT	15	LOC_Os01g49900	peptidyl-tRNA hydrolase, mitochondrial precursor protein, putative, expressed		5e-89	AEE29714	AT1G18440.1	Peptidyl-tRNA hydrolase family protein	ath:AT1G18440					1.25336	3.44669e-06	1.01087	1.9978e-05	8.99138	9.15245	8.65686	8.67713	8.7681	8.71293	9.90938	9.91313	10.0108	10.0243	9.90692	9.98705
OS.3921.1.S1_AT	15	LOC_Os03g36780	elongation factor, putative, expressed	osa:4333268	0	AAG34257	AT1G45332.1	Translation elongation factor EFG/EF2 protein	ath:AT1G45332					1.02259	3.84066e-06			10.8548	10.9825	10.984	10.7095	10.5265	10.7727	11.7323	11.8022	11.7637	11.6662	11.8322	11.578
OS.4147.1.S1_AT	15	LOC_Os04g53220	signal recognition particle 14 kDa protein, putative, expressed	osa:4337050	3e-35	110743029	AT2G43640.3	Signal recognition particle, SRP9/SRP14 subunit	ath:AT2G43640					1.14192	6.6503e-05	1.04725	0.000128482	10.6239	10.5277	9.97096	10.151	10.2763	10.2483	11.2676	11.4523	11.5444	11.3633	11.4037	11.3344
OS.46028.1.S1_AT	15	LOC_Os01g06510	arginyl-tRNA synthetase, putative, expressed	osa:4324056	0	AT4G26300	AT4G26300.1	Arginyl-tRNA synthetase, class Ic	ath:AT4G26300					1.86693	4.05696e-06	1.55026	1.85108e-05	6.8246	7.13517	7.29477	7.06396	7.22522	6.55163	8.63506	8.71076	8.5595	8.92859	8.87232	8.64069
OS.46327.1.S1_AT	15	LOC_Os09g06230	serine/threonine-protein kinase 16, putative, expressed	osa:4346472	8e-138	AT5G08160	AT5G08160.2	Encodes a serine/threonine protein kinase.	ath:AT5G08160					1.42101	3.94405e-07	1.23462	1.3061e-06	10.2686	10.5184	10.2102	10.3724	10.2081	10.4065	11.6345	11.5941	11.4725	11.7292	11.8181	11.7028
OS.4997.1.S1_S_AT	15	LOC_Os01g69950	ribosomal protein L27, putative, expressed	osa:4327257	2e-58	AT5G40950	AT5G40950.1	ribosomal protein large subunit 27	ath:AT5G40950					1.08371	2.63751e-07	1.37879	3.25585e-08	9.67765	9.54642	9.59576	9.72654	9.8376	9.86147	10.9918	11.0041	10.9604	10.8951	10.9188	10.8629
OS.50740.1.S1_AT	15	LOC_Os08g03450	ribosomal protein L37, putative, expressed	osa:4344579	8e-41	AEE29295	AT1G15250.1	Zinc-binding ribosomal protein family protein	ath:AT1G15250					2.33819	1.56319e-05	1.86318	9.28524e-05	5.62248	6.39444	5.16942	5.37089	4.86058	5.16197	7.48697	7.66525	7.62366	7.68246	7.41879	7.30675
OS.50740.1.S1_X_AT	15	LOC_Os08g03450	ribosomal protein L37, putative, expressed	osa:4344579	8e-41	AEE29295	AT1G15250.1	Zinc-binding ribosomal protein family protein	ath:AT1G15250					2.7402	0.000116305	2.9378	6.84134e-05	4.22508	5.84742	4.30114	5.68605	5.24032	4.98611	7.82319	7.8179	7.54593	8.1686	8.40411	7.56036
OS.51456.1.S1_AT	15	LOC_Os01g69950	ribosomal protein L27, putative, expressed	osa:4327257	2e-58	AT5G40950	AT5G40950.1	ribosomal protein large subunit 27	ath:AT5G40950					1.20328	0.0262929	1.14421	0.0325553	6.00302	6.59234	4.56493	6.05207	5.27987	5.88282	6.93812	6.67755	6.97726	6.89667	7.23378	6.69416
OS.53929.1.S1_AT	15	LOC_Os05g26660	NADH-ubiquinone oxidoreductase, mitochondrial precursor, putative, expressed	osa:4338442	0	AT4G21490	AT4G21490.1	NAD(P)H dehydrogenase B3	ath:AT4G21490					1.55657	1.72041e-06	1.60006	1.36371e-06	7.03883	6.81106	7.1945	7.01679	6.8085	6.58608	8.58046	8.65307	8.61106	8.37588	8.49372	8.21148
OS.5952.2.S1_S_AT	15	LOC_Os01g37837	seryl-tRNA synthetase, putative, expressed	osa:4324679	2e-79	13507571	AT5G27470.1	seryl-tRNA synthetase / serine--tRNA ligase	ath:AT5G27470					1.10409	2.20622e-06	1.07764	2.70254e-06	11.1139	11.2531	11.1381	11.2655	10.9275	11.0058	12.2332	12.1961	12.3088	12.2061	12.1415	12.1633
OS.6853.1.S1_AT	15	LOC_Os06g10620	transcription elongation factor SPT5 homolog 1, putative, expressed	osa:4340446	0	AT4G08350	AT4G08350.1	global transcription factor group A2	ath:AT4G08350					1.06884	3.14217e-06			10.8564	11.0421	10.7264	10.7843	10.6026	10.7074	11.8617	11.8773	11.7891	11.8494	11.7688	11.6826
OS.7254.1.S1_AT	15	LOC_Os05g19630	peptide chain release factor protein, putative, expressed	osa:4338281	4e-141	110735990	AT2G47020.2	Peptide chain release factor 1	ath:AT2G47020					1.22825	2.24801e-05	1.34176	1.10309e-05	7.79364	8.15566	7.46105	7.79941	7.86259	7.79064	9.15622	9.07589	9.2035	9.01096	9.07468	9.05174
OS.7254.2.S1_X_AT	15	LOC_Os05g19630	peptide chain release factor protein, putative, expressed	osa:4338281	4e-141	110735990	AT2G47020.2	Peptide chain release factor 1	ath:AT2G47020					1.24083	1.00566e-07	1.08928	3.10024e-07	9.36254	9.46955	9.30876	9.3001	9.26477	9.18775	10.4457	10.433	10.5299	10.4847	10.5077	10.4827
OS.7952.1.S1_AT	15	LOC_Os03g25980	polypyrimidine tract-binding protein, putative, expressed	osa:4332960	5e-172	AT3G01150	AT3G01150.2	Encodes one of the two polypyrimidine tract-binding (PTB) protein homologs in the Arabidopsis genome. Double mutants have defects in pollen germination.	ath:AT3G01150					1.10216	4.8445e-07	1.04293	7.76162e-07	10.267	10.3488	10.4643	10.1787	10.2923	10.2614	11.4186	11.3667	11.4234	11.3493	11.2755	11.414
OSAFFX.23659.1.S1_AT	15	LOC_Os01g45070	peptide deformylase, putative, expressed	osa:4326576	4e-71	AT5G14660	AT5G14660.2	Encodes a peptide deformylase PDF1B. The crystal structure has been determined at a resolution of 0.24 nm (Biochem J, 2008, vol 413:417-427).	ath:AT5G14660					2.42808	0.0196582			3.54936	0.403632	1.07254	0	1.05062	0.969804	2.54236	4.27973	3.72052	1.96829	3.95822	3.37817
OSAFFX.2398.1.S1_AT	15	LOC_Os01g64090	L1P family of ribosomal proteins domain containing protein, expressed	osa:4325065	1e-101	AEE28281	AT1G08360.1	Ribosomal protein L1p/L10e family	ath:AT1G08360					1.26901	2.0938e-07	1.33051	1.39071e-07	11.2441	11.3851	11.3772	11.2538	11.3928	11.3228	12.7297	12.5894	12.6788	12.6632	12.4955	12.6177
OSAFFX.2548.1.S1_AT	15	LOC_Os02g09100	isoleucyl-tRNA synthetase, cytoplasmic, putative, expressed	osa:9272464	0	AEE82867	AT4G10320.1	tRNA synthetase class I (I, L, M and V) family protein	ath:AT4G10320					2.65562	0.0361829			4.25989	2.39195	5.55551	3.24906	1.25903	5.81068	6.20877	5.85753	6.40516	6.00765	6.2181	6.0599
OSAFFX.3776.1.S1_AT	15	LOC_Os04g12480	pumilio-family RNA binding repeat containing protein, expressed	osa:4335144	2e-119	AT2G29190	AT2G29190.2	Encodes a member of the Arabidopsis Pumilio (APUM) proteins containing PUF domain (eight repeats of approximately 36 amino acids each). PUF proteins regulate both mRNA stability and translation through sequence-specific binding to the 3' UTR of target mRNA transcripts.	ath:AT2G29190					1.28036	5.84519e-06	1.16177	1.29305e-05	7.98132	8.02163	8.30944	8.23319	7.79343	8.04525	9.36542	9.18026	9.25202	9.34973	9.31867	9.24454
OS.10156.1.S1_A_AT	10	LOC_Os03g61260	ribosomal L18p/L5e family protein, putative, expressed	osa:4334651	4e-23	AAD49760	AT1G48350.1	Ribosomal L18p/L5e family protein	ath:AT1G48350					-1.24078	5.19731e-07	-1.0955	1.49677e-06	11.9878	11.9429	12.0514	11.9353	12.2142	12.101	10.9453	10.879	10.8713	10.9204	10.7338	10.8739
OS.12239.1.S1_AT	10	LOC_Os09g31031	ubiquitin family protein, putative, expressed	osa:4347411	3e-41	AT3G52590	AT3G52590.1	Ubiquitin extension protein	ath:AT3G52590					-2.5862	4.77275e-10	-2.11488	2.84625e-09	13.6511	13.6356	13.7091	13.8106	13.6106	13.8868	11.5784	11.5294	11.5434	11.2161	11.2179	11.1154
OS.14697.1.S1_AT	10	LOC_Os03g07290	structural constituent of ribosome, putative, expressed	osa:4331759	8e-26	AEE30726	AT1G26740.1	Ribosomal L32p protein family	ath:AT1G26740					-1.41925	4.02547e-08	-1.23864	1.31637e-07	12.2539	12.026	12.1306	12.2621	12.3057	12.2942	10.8863	10.9403	10.868	10.8937	10.8398	10.8708
OS.21255.3.S1_X_AT	10	LOC_Os08g44050	ZOS8-12 - C2H2 zinc finger protein, expressed	osa:4346276	5e-102	AT2G02070	AT2G02070.1	indeterminate(ID)-domain 5 protein	ath:AT2G02070					-2.21698	8.3188e-07	-2.08927	1.37536e-06	10.8678	10.6889	11.2472	11.2853	10.7783	10.6516	8.84217	8.77191	8.92196	8.74543	8.64786	8.67089
OS.28192.1.S1_AT	10	LOC_Os12g42850	amino acid permease, putative, expressed	osa:4352828	0	AT1G58030	AT1G58030.1	Encodes a member of the cationic amino acid transporter (CAT) subfamily of amino acid polyamine choline transporters. Localized to the tonoplast.	ath:AT1G58030					-1.87447	2.68112e-08	-2.09672	1.0019e-08	11.654	11.5984	11.712	11.6596	11.39	11.4412	9.53523	9.66972	9.46929	9.73192	9.54464	9.59079
OS.52036.1.S1_AT	10	LOC_Os05g31020	eukaryotic peptide chain release factor subunit 1-1, putative, expressed	osa:4338603	0	AT1G12920	AT1G12920.1	Encodes a eukaryotic release factor one homolog.	ath:AT1G12920					-4.07315	4.75635e-07	-3.58995	1.39187e-06	6.07318	6.85207	6.39173	7.36555	6.54709	6.73087	2.54942	3.41566	2.58205	2.87206	3.05615	2.49585
OS.54184.1.S1_AT	10	LOC_Os09g30200	ATP binding protein, putative, expressed	osa:4347379	2e-62	AEE33296	AT1G55790.2	Domain of unknown function (DUF2431)	ath:AT1G55790					-1.56192	2.42721e-06	-1.49542	3.48992e-06	7.99307	7.90036	7.8124	7.94884	7.97756	7.97511	6.53718	6.28401	6.39839	6.23564	6.22236	6.75775
OS.56225.1.S1_AT	10	LOC_Os05g40950	pentatricopeptide repeat-containing protein, putative, expressed	osa:4339150	5e-34	AEE73619	AT3G01170.1	Ribosomal protein L34e superfamily protein	ath:AT3G01170					-1.55522	4.55002e-07	-1.17748	4.74886e-06	9.2141	8.86702	9.19516	9.2072	9.35448	9.15693	7.90542	8.04614	7.79227	7.74989	7.64769	7.65538
OS.56310.1.A1_S_AT	10	LOC_Os06g21690	expressed protein	osa:4340895										-2.46143	0.00822078	-1.66429	0.0485001	3.76639	3.71888	6.63103	4.70882	5.14245	5.38236	3.36481	2.94787	2.81073	3.39628	1.88086	2.5722
OS.57450.1.S1_X_AT	10	LOC_Os12g32240	eukaryotic translation initiation factor 5A, putative, expressed	osa:4352300	9e-80	AT1G13950	AT1G13950.1	Encodes eukaryotic translation initiation factor 5A (EIF-5A).In mammalian cells it functions as a shuttle protein that translocates mRNA from the nucleus to cytoplasmic ribosomes. Overexpression results in an increase in both primary and secondary xylem formation. In RNAi suppressed lines, xylem formation is reduced.	ath:AT1G13950					-2.00978	2.61906e-09	-1.53826	2.76236e-08	13.7153	13.7184	13.7596	13.8222	13.9483	14.0492	12.134	12.2006	12.2439	11.9292	11.878	11.9831
OS.5981.1.S1_AT	10	LOC_Os10g35690	ribosomal protein S18 containing protein, expressed	osa:4349032	4e-33	110737014	AT1G07210.1	Ribosomal protein S18	ath:AT1G07210					-1.58497	1.59869e-08	-1.39034	5.03631e-08	13.0472	12.8731	12.9896	13.0369	13.0699	13.0569	11.632	11.5315	11.5753	11.5089	11.3843	11.5156
OS.6512.1.S1_AT	10	LOC_Os08g40610	30S ribosomal protein S16, putative, expressed	osa:4346044	2e-55	14334472	AT5G56940.1	Ribosomal protein S16 family protein	ath:AT5G56940					-1.27395	5.3448e-08	-1.1616	1.19321e-07	12.6001	12.5019	12.5559	12.6352	12.7257	12.7231	11.3783	11.3865	11.4082	11.3767	11.3954	11.4901
OS.7029.1.S1_AT	10	LOC_Os05g24650	DUF567 domain containing protein, putative, expressed	osa:4338378	1e-35	110741793	AT2G38640.1	Protein of unknown function (DUF567)	ath:AT2G38640					-1.5283	1.90133e-06	-1.41328	3.65696e-06	9.06141	8.99535	9.06675	9.17383	8.99764	9.13394	7.63762	7.70407	7.54198	7.2342	7.75563	7.73068
OS.8622.1.S1_AT	10	LOC_Os07g08460	OsIAA24 - Auxin-responsive Aux/IAA gene family member, expressed	osa:4342573	5e-30	AT1G04240	AT1G04240.1	SHY2/IAA3 regulates multiple auxin responses in roots. It is induced rapidly by IAA, and has been shown to be phosphorylated by oat phytochrome A in vitro.	ath:AT1G04240					-1.15064	3.95106e-07	-1.07912	6.8391e-07	11.8002	11.8187	11.8318	11.978	11.8014	11.9347	10.7412	10.7618	10.7103	10.6449	10.8609	10.7563
OSAFFX.30103.2.S1_S_AT	10	LOC_Os09g31019	ubiquitin fusion protein, putative	osa:4347409	7e-61	AT3G52590	AT3G52590.1	Ubiquitin extension protein	ath:AT3G52590					-3.01422	0.0188823	-2.54286	0.0392442	4.55592	4.07522	4.534	4.20246	4.78181	5.17988	0.545356	3.78028	1.21094	0.0161511	1.106	3.99933
OSAFFX.30103.4.S1_S_AT	10	LOC_Os09g27930	ubiquitin fusion protein, putative, expressed	osa:4347232	2e-58	AT3G52590	AT3G52590.1	Ubiquitin extension protein	ath:AT3G52590					-3.76926	0.000792266	-4.15449	0.00040325	5.61241	6.07233	5.18891	5.71218	5.66579	6.03232	0.527655	0.401559	3.48096	1.16597	2.27364	2.6629
OS.27933.2.S1_AT	24	LOC_Os01g45070	peptide deformylase, putative, expressed	osa:4326576	4e-71	AT5G14660	AT5G14660.2	Encodes a peptide deformylase PDF1B. The crystal structure has been determined at a resolution of 0.24 nm (Biochem J, 2008, vol 413:417-427).	ath:AT5G14660					2.28354	0.0398758	3.31225	0.00692535	1.18915	0	1.24077	0.26381	1.14282	4.61701	3.83563	4.21756	4.31347	4.21487	3.87351	4.78588
